# Supplementary material for: Compositional shifts in root-associated bacterial and archaeal microbiota track the plant life cycle in field-grown rice
Source: PLoS Biol. 2018 Feb 23;16(2):e2003862. doi: 10.1371/journal.pbio.2003862 (PMC5841827; doi:10.1371/journal.pbio.2003862)
Supplement: S1 Data — (XLSX) [file pbio.2003862.s001.xlsx]

## Sheet: S1 Data
SampleID	Age	Compartment	Site	Season	MDS1	MDS2	MDS3	MDS4	MDS5
Arb2015.10	42	Rhizosphere	Arbuckle	2015	-0.973568	-0.721651	-0.101643	0.120133	0.00314681
Arb2015.11	126	Rhizosphere	Arbuckle	2015	-0.531158	-0.740188	-0.327867	0.0914997	0.344917
Arb2015.12	98	Rhizosphere	Arbuckle	2015	-0.934973	-0.934606	-0.705467	0.321927	0.134223
Arb2015.13	70	Rhizosphere	Arbuckle	2015	-0.605758	-0.753996	-0.612565	-0.0482816	-0.180885
Arb2015.14	56	Rhizosphere	Arbuckle	2015	-1.12933	-0.711043	-0.33727	0.18164	-0.310562
Arb2015.15	70	Rhizosphere	Arbuckle	2015	-0.969546	-0.767745	-0.473351	0.210557	-0.16331
Arb2015.16	70	Endosphere	Arbuckle	2015	1.19453	-0.302859	-0.659249	-0.505936	-0.852986
Arb2015.17	112	Rhizosphere	Arbuckle	2015	-0.877859	-0.778015	-0.706985	0.217185	0.119386
Arb2015.18	42	Endosphere	Arbuckle	2015	0.944043	-0.583978	0.00599556	-0.704442	0.566797
Arb2015.19	70	Endosphere	Arbuckle	2015	1.17489	-0.260226	-0.321921	-0.560214	-1.19074
Arb2015.2	98	Endosphere	Arbuckle	2015	0.967566	-0.511563	-1.14262	-0.255219	0.47868
Arb2015.20	56	Rhizosphere	Arbuckle	2015	-1.15494	-0.546158	-0.287827	0.0746019	-0.481878
Arb2015.21	112	Endosphere	Arbuckle	2015	1.22186	-0.188913	-1.21144	-0.120088	-0.150528
Arb2015.22	98	Endosphere	Arbuckle	2015	0.940873	-0.386932	-0.829686	-0.280915	0.633993
Arb2015.23	112	Endosphere	Arbuckle	2015	1.24066	-0.423056	-1.03193	-0.252722	0.0810972
Arb2015.24	98	Rhizosphere	Arbuckle	2015	-0.347788	-0.677194	-0.777223	-0.0679727	0.397132
Arb2015.25	84	Rhizosphere	Arbuckle	2015	-0.68656	-0.783088	-0.764257	0.0967245	0.259617
Arb2015.26	84	Rhizosphere	Arbuckle	2015	-0.870062	-0.711234	-0.767194	0.0674625	-0.0708004
Arb2015.27	84	Rhizosphere	Arbuckle	2015	-0.855494	-0.624042	-0.653945	0.0507293	-0.22147
Arb2015.28	112	Rhizosphere	Arbuckle	2015	-0.407285	-0.591096	-0.960931	-0.114232	0.121086
Arb2015.29	70	Rhizosphere	Arbuckle	2015	-0.551604	-0.695603	-0.658837	-0.0264613	-0.106177
Arb2015.3	42	Rhizosphere	Arbuckle	2015	-1.08411	-0.823314	-0.167581	0.370579	-0.00130167
Arb2015.30	126	Rhizosphere	Arbuckle	2015	-0.224177	-0.384509	-0.524273	0.0982792	0.347203
Arb2015.31	84	Endosphere	Arbuckle	2015	1.15772	-0.365022	-0.683644	-0.379966	-0.418386
Arb2015.32	56	Endosphere	Arbuckle	2015	1.08953	-0.286143	-0.0143104	-0.39657	-1.19885
Arb2015.33	98	Rhizosphere	Arbuckle	2015	-0.759396	-0.871409	-0.773325	0.228976	0.271903
Arb2015.34	42	Endosphere	Arbuckle	2015	0.781133	-0.463575	0.85154	-0.80942	-0.598271
Arb2015.35	56	Rhizosphere	Arbuckle	2015	-1.12449	-0.632134	-0.348255	0.0969398	-0.339284
Arb2015.36	126	Rhizosphere	Arbuckle	2015	-0.0903252	-0.579885	-0.581188	-0.0402645	-0.0520081
Arb2015.37	42	Rhizosphere	Arbuckle	2015	-0.953038	-0.888467	-0.062697	0.402671	0.189328
Arb2015.38	126	Rhizosphere	Arbuckle	2015	-0.64507	-0.751218	-0.489153	0.197939	0.132057
Arb2015.39	42	Rhizosphere	Arbuckle	2015	-0.358367	-0.65269	0.0148197	0.161531	0.268495
Arb2015.4	98	Endosphere	Arbuckle	2015	1.1584	-0.486414	-0.995729	-0.30686	-0.246917
Arb2015.40	56	Rhizosphere	Arbuckle	2015	-1.15637	-0.663271	-0.350525	0.220961	-0.318165
Arb2015.41	56	Endosphere	Arbuckle	2015	1.14737	-0.423502	-0.135728	-0.580989	-0.716625
Arb2015.42	126	Endosphere	Arbuckle	2015	0.87503	-0.512342	-0.632463	-0.298249	0.542213
Arb2015.43	98	Endosphere	Arbuckle	2015	1.16054	-0.460847	-0.732604	-0.378141	0.479223
Arb2015.44	126	Endosphere	Arbuckle	2015	0.560345	-0.439304	-0.26837	-0.326433	0.808825
Arb2015.45	112	Rhizosphere	Arbuckle	2015	-0.8589	-0.788311	-0.801109	0.165277	0.175701
Arb2015.46	56	Endosphere	Arbuckle	2015	1.07456	-0.219032	-0.031809	-0.638267	-1.57295
Arb2015.48	112	Rhizosphere	Arbuckle	2015	-0.367325	-0.638433	-0.889125	-0.191963	0.0353082
Arb2015.49	70	Endosphere	Arbuckle	2015	1.16637	-0.385312	-0.832735	-0.45334	-0.814573
Arb2015.55	126	Endosphere	Arbuckle	2015	0.659933	-0.334292	-0.276568	-0.307774	0.865556
Arb2015.56	56	Endosphere	Arbuckle	2015	1.14261	-0.496546	0.0431721	-0.754208	-0.783255
Arb2015.58	42	Rhizoplane	Arbuckle	2015	0.662512	-0.680766	0.121688	-0.692935	0.324141
Arb2015.59	42	Rhizoplane	Arbuckle	2015	0.657082	-0.467035	0.81046	-0.806076	-0.0618774
Arb2015.6	42	Endosphere	Arbuckle	2015	0.812313	-0.627413	0.141647	-0.637821	0.493347
Arb2015.60	42	Rhizoplane	Arbuckle	2015	0.659096	-0.401284	0.753958	-0.516922	-0.0132314
Arb2015.61	56	Rhizoplane	Arbuckle	2015	0.860994	-0.324343	-0.0729829	-0.77115	-0.936834
Arb2015.62	56	Rhizoplane	Arbuckle	2015	1.02262	-0.485845	-0.146446	-0.801142	-0.212139
Arb2015.63	56	Rhizoplane	Arbuckle	2015	0.965852	-0.496351	-0.0428225	-0.84878	-0.61463
Arb2015.64	56	Rhizoplane	Arbuckle	2015	0.862321	-0.368553	-0.115139	-0.515161	-0.472583
Arb2015.65	70	Rhizoplane	Arbuckle	2015	0.970095	-0.326543	-0.62479	-0.45697	0.0102238
Arb2015.66	70	Rhizoplane	Arbuckle	2015	1.0223	-0.456556	-0.411841	-0.761927	-0.80961
Arb2015.67	70	Rhizoplane	Arbuckle	2015	1.14203	-0.260008	-0.740002	-0.562405	-0.64324
Arb2015.68	70	Rhizoplane	Arbuckle	2015	1.13151	-0.353989	-0.873393	-0.531197	-0.354583
Arb2015.69	84	Rhizoplane	Arbuckle	2015	1.09393	-0.433284	-0.771862	-0.557638	0.0202661
Arb2015.7	112	Endosphere	Arbuckle	2015	1.16757	-0.288903	-1.12062	-0.239829	-0.605112
Arb2015.70	84	Rhizoplane	Arbuckle	2015	-0.157591	-0.765207	-0.62781	-0.096362	-0.390183
Arb2015.73	98	Rhizoplane	Arbuckle	2015	0.774005	-0.324706	-0.556533	-0.445095	0.957812
Arb2015.74	98	Rhizoplane	Arbuckle	2015	0.869476	-0.407507	-0.385934	-0.472099	1.02066
Arb2015.75	98	Rhizoplane	Arbuckle	2015	0.838831	-0.453183	-0.686177	-0.43554	1.01529
Arb2015.76	98	Rhizoplane	Arbuckle	2015	0.992804	-0.475837	-0.730402	-0.397811	0.28013
Arb2015.77	112	Rhizoplane	Arbuckle	2015	1.00754	-0.388965	-0.965144	-0.410235	0.314716
Arb2015.78	112	Rhizoplane	Arbuckle	2015	1.13033	-0.294115	-1.20046	-0.231856	0.306517
Arb2015.79	112	Rhizoplane	Arbuckle	2015	0.884237	-0.504944	-0.969798	-0.392422	0.401735
Arb2015.8	70	Rhizosphere	Arbuckle	2015	-0.40209	-0.66173	-0.644754	-0.233643	-0.370205
Arb2015.80	112	Rhizoplane	Arbuckle	2015	0.957396	-0.454264	-0.969377	-0.365402	0.701539
Arb2015.81	126	Rhizoplane	Arbuckle	2015	0.617452	-0.352546	-0.616228	-0.128091	0.580156
Arb2015.82	126	Rhizoplane	Arbuckle	2015	0.421223	-0.522204	-0.391335	-0.179319	0.873104
Arb2015.83	126	Rhizoplane	Arbuckle	2015	0.406382	-0.377154	-0.38714	-0.100196	0.741556
Arb2015.84	126	Rhizoplane	Arbuckle	2015	0.430375	-0.428892	-0.0450616	-0.255333	0.705959
Arb2015.9	84	Endosphere	Arbuckle	2015	1.19561	-0.365241	-0.954802	-0.426706	-0.466527
ArbF2.1	23	Rhizoplane	Arbuckle	2015	0.482042	-0.504832	1.21634	-0.969329	1.42148
ArbF2.11	21	Endosphere	Arbuckle	2015	0.788466	-0.427004	1.55344	-0.866295	0.97251
ArbF2.12	10	Rhizosphere	Arbuckle	2015	-0.951089	-0.663824	1.25129	0.0240696	0.220019
ArbF2.14	10	Endosphere	Arbuckle	2015	0.489259	-0.41407	1.68284	-0.664027	0.0469512
ArbF2.17	27	Endosphere	Arbuckle	2015	0.645409	-0.256938	1.46469	-0.823915	-0.273004
ArbF2.18	19	Endosphere	Arbuckle	2015	0.736309	-0.481372	1.52455	-1.08498	0.505396
ArbF2.19	4	Bulk Soil	Arbuckle	2015	-1.41985	-0.796647	-0.112501	0.80773	-0.478746
ArbF2.2	27	Rhizoplane	Arbuckle	2015	0.07739	-0.604804	0.887886	-0.536089	0.733129
ArbF2.20	14	Endosphere	Arbuckle	2015	0.707514	-0.253197	2.15749	-1.06949	0.27229
ArbF2.21	4	Bulk Soil	Arbuckle	2015	-1.42073	-0.798467	-0.172934	0.821234	-0.394689
ArbF2.22	25	Rhizoplane	Arbuckle	2015	0.604099	-0.230776	1.23808	-0.571017	-0.440406
ArbF2.24	12	Rhizoplane	Arbuckle	2015	0.266139	-0.287239	2.05094	-0.723306	0.612061
ArbF2.25	1	Bulk Soil	Arbuckle	2015	-1.37993	-0.817592	0.00473229	0.803315	-0.415694
ArbF2.26	19	Endosphere	Arbuckle	2015	0.732207	-0.429049	1.41724	-0.847088	0.900784
ArbF2.27	8	Rhizosphere	Arbuckle	2015	-0.907532	-0.507388	1.15638	0.0325813	-0.120861
ArbF2.28	2	Bulk Soil	Arbuckle	2015	-1.44417	-0.623254	0.0304122	0.642113	-0.576808
ArbF2.29	2	Rhizosphere	Arbuckle	2015	-1.00937	-0.493356	1.1576	0.483221	-0.152032
ArbF2.30	25	Rhizosphere	Arbuckle	2015	-0.517758	-0.32406	0.930464	0.0654531	0.107382
ArbF2.33	10	Rhizoplane	Arbuckle	2015	-0.221173	-0.511705	1.67974	-0.435346	-0.0191086
ArbF2.34	12	Rhizoplane	Arbuckle	2015	0.495052	-0.373137	1.92155	-0.886749	0.49175
ArbF2.35	21	Rhizoplane	Arbuckle	2015	0.457962	-0.66337	1.34387	-0.974593	0.890002
ArbF2.36	21	Endosphere	Arbuckle	2015	0.830379	-0.442933	1.63877	-1.06053	0.565297
ArbF2.37	25	Bulk Soil	Arbuckle	2015	-1.20681	-0.928697	-0.276093	0.752223	-0.0323218
ArbF2.38	12	Rhizosphere	Arbuckle	2015	-1.2853	-0.825849	0.657776	0.187351	-0.0433876
ArbF2.39	19	Endosphere	Arbuckle	2015	0.776152	-0.409446	1.48691	-0.901785	0.900113
ArbF2.4	25	Rhizoplane	Arbuckle	2015	0.538828	-0.13786	1.57998	-0.588047	-0.0657073
ArbF2.40	27	Rhizosphere	Arbuckle	2015	-0.856556	-0.816639	0.528125	0.0821678	0.386119
ArbF2.42	21	Rhizoplane	Arbuckle	2015	0.640502	-0.480315	1.62248	-1.07386	1.12387
ArbF2.43	2	Rhizosphere	Arbuckle	2015	-0.943511	-0.371032	1.29601	0.310091	-0.156739
ArbF2.44	8	Endosphere	Arbuckle	2015	0.563722	-0.16484	2.21109	-0.809672	0.0259377
ArbF2.46	25	Rhizosphere	Arbuckle	2015	-0.889749	-0.574853	0.717772	0.223988	0.248698
ArbF2.47	23	Bulk Soil	Arbuckle	2015	-1.27414	-0.887376	-0.230727	0.849503	-0.197687
ArbF2.48	19	Bulk Soil	Arbuckle	2015	-1.40382	-0.793105	-0.272229	0.758882	-0.406312
ArbF2.49	14	Endosphere	Arbuckle	2015	0.701041	-0.347123	1.84408	-0.954176	0.335328
ArbF2.5	8	Rhizosphere	Arbuckle	2015	-1.11594	-0.768594	0.704961	0.326025	-0.0757063
ArbF2.50	17	Endosphere	Arbuckle	2015	0.734898	-0.461475	1.91329	-1.04963	0.427759
ArbF2.51	25	Rhizosphere	Arbuckle	2015	-0.698965	-0.550231	0.845065	-0.153263	0.299519
ArbF2.52	14	Bulk Soil	Arbuckle	2015	-1.40133	-0.75794	-0.219296	0.69644	-0.420263
ArbF2.53	12	Rhizoplane	Arbuckle	2015	0.311976	-0.402345	1.95803	-0.866962	0.275319
ArbF2.54	19	Rhizosphere	Arbuckle	2015	-0.324249	-0.513519	1.18197	0.0300154	0.896047
ArbF2.55	17	Bulk Soil	Arbuckle	2015	-1.26178	-0.892757	-0.103536	0.660685	-0.320093
ArbF2.57	4	Rhizosphere	Arbuckle	2015	-0.779241	-0.49037	1.29077	0.208304	0.102678
ArbF2.58	21	Rhizoplane	Arbuckle	2015	0.615209	-0.530496	1.29736	-0.998061	1.29112
ArbF2.6	4	Bulk Soil	Arbuckle	2015	-1.36114	-0.879658	-0.176573	0.828345	-0.298727
ArbF2.60	4	Rhizosphere	Arbuckle	2015	-0.775417	-0.540362	1.24334	0.338204	-0.0432198
ArbF2.61	21	Rhizoplane	Arbuckle	2015	0.611847	-0.388923	1.40258	-0.879219	1.55674
ArbF2.62	25	Rhizoplane	Arbuckle	2015	0.670975	-0.273676	1.50599	-0.657199	0.430434
ArbF2.63	19	Rhizoplane	Arbuckle	2015	0.531054	-0.516071	1.31581	-0.58232	1.48521
ArbF2.64	1	Rhizoplane	Arbuckle	2015	0.159014	0.368865	2.20261	-0.0976878	-0.0815518
ArbF2.65	14	Endosphere	Arbuckle	2015	0.497344	0.0237427	1.82236	-0.607806	0.253669
ArbF2.66	8	Endosphere	Arbuckle	2015	0.431139	-0.289898	1.98916	-0.841388	-0.166732
ArbF2.67	2	Bulk Soil	Arbuckle	2015	-1.43564	-0.751289	-0.16492	0.838601	-0.220394
ArbF2.68	8	Rhizosphere	Arbuckle	2015	-1.23251	-0.72938	0.757057	0.211918	-0.0615134
ArbF2.7	4	Rhizosphere	Arbuckle	2015	-1.09393	-0.654022	1.07274	0.52486	-0.110794
ArbF2.70	21	Bulk Soil	Arbuckle	2015	-1.22327	-0.942124	-0.248376	0.745564	-0.123975
ArbF2.71	19	Rhizosphere	Arbuckle	2015	-0.702216	-0.717774	0.930018	0.0556125	1.01998
ArbF2.72	21	Rhizosphere	Arbuckle	2015	-0.6584	-0.797225	1.00697	-0.00978814	0.971372
ArbF2.74	21	Rhizosphere	Arbuckle	2015	-1.04916	-0.695221	0.514155	0.0700398	0.58116
ArbF2.75	2	Bulk Soil	Arbuckle	2015	-1.53269	-0.594893	-0.162949	0.653879	-0.498363
ArbF2.76	14	Rhizosphere	Arbuckle	2015	-0.977657	-0.633857	0.97942	0.00193878	0.361012
ArbF2.77	19	Rhizosphere	Arbuckle	2015	-0.837144	-0.964552	0.710313	0.0617722	0.694132
ArbF2.78	17	Bulk Soil	Arbuckle	2015	-1.47023	-0.833436	-0.224163	0.700236	-0.502275
ArbF2.79	14	Rhizosphere	Arbuckle	2015	-0.616599	-0.523243	1.55297	-0.326302	0.616071
ArbF2.8	10	Bulk Soil	Arbuckle	2015	-1.36405	-0.815016	-0.19177	0.705777	-0.273644
ArbF2.80	14	Bulk Soil	Arbuckle	2015	-1.43288	-0.501516	-0.142971	0.515863	-0.516165
ArbF2.81	10	Endosphere	Arbuckle	2015	0.472974	-0.301993	1.34649	-0.443126	0.701219
ArbF2.82	14	Rhizosphere	Arbuckle	2015	-0.558661	-0.164404	1.24616	0.0966267	0.667183
ArbF2.84	4	Rhizoplane	Arbuckle	2015	-0.0441495	-0.128454	1.73693	-0.332611	0.0839393
ArbF2.85	17	Rhizoplane	Arbuckle	2015	0.385721	-0.548957	1.51243	-0.885043	0.986606
ArbF2.86	6	Bulk Soil	Arbuckle	2015	-1.17122	-0.736395	0.123417	0.405825	-0.360964
ArbF2.87	1	Rhizosphere	Arbuckle	2015	-0.581252	-0.0616866	1.256	0.525934	0.232111
ArbF2.88	1	Rhizoplane	Arbuckle	2015	0.147901	0.203795	2.18303	0.0669224	-0.0759529
ArbF2.89	23	Rhizoplane	Arbuckle	2015	0.41173	-0.480322	1.44601	-0.850764	1.35552
ArbF2.9	17	Rhizoplane	Arbuckle	2015	0.320861	-0.522624	1.65257	-0.826883	0.411088
ArbF2.90	25	Endosphere	Arbuckle	2015	0.736418	-0.451199	1.45083	-0.965812	0.187992
ArbF2.91	6	Bulk Soil	Arbuckle	2015	-1.15586	-0.766905	0.153762	0.564929	-0.339384
ArbF2.92	17	Rhizosphere	Arbuckle	2015	-0.730944	-0.590582	0.772805	0.280125	0.825814
ArbF2.94	12	Rhizosphere	Arbuckle	2015	-0.416061	-0.53555	1.33964	-0.129732	0.844279
ArbF2.95	2	Rhizoplane	Arbuckle	2015	0.106464	-0.167717	2.05218	-0.282065	0.058738
ArbF2.96	14	Endosphere	Arbuckle	2015	0.682472	-0.395115	1.97245	-1.01673	-0.0671604
ArbF3.1	17	Endosphere	Arbuckle	2015	0.694798	-0.373704	1.7584	-0.966256	0.73201
ArbF3.10	17	Rhizosphere	Arbuckle	2015	-0.962669	-0.728933	1.02627	0.0519936	0.487607
ArbF3.100	1	Bulk Soil	Arbuckle	2015	-1.18284	-0.896896	-0.190483	0.799179	-0.0765015
ArbF3.101	2	Rhizosphere	Arbuckle	2015	-1.02379	-0.399531	1.21717	0.494854	-0.124063
ArbF3.102	10	Endosphere	Arbuckle	2015	0.477931	-0.486032	1.84524	-0.748577	-0.0125206
ArbF3.103	19	Bulk Soil	Arbuckle	2015	-1.38325	-0.898656	-0.200479	0.774161	-0.292621
ArbF3.104	27	Rhizoplane	Arbuckle	2015	-0.562455	-0.687247	0.290563	-0.0425357	0.107466
ArbF3.105	10	Endosphere	Arbuckle	2015	0.423724	-0.407676	1.7719	-0.79622	-0.0169752
ArbF3.106	27	Rhizosphere	Arbuckle	2015	-0.979937	-0.800575	0.387945	0.163118	0.60074
ArbF3.107	25	Bulk Soil	Arbuckle	2015	-1.26877	-0.94049	-0.250421	0.680225	-0.0548348
ArbF3.109	27	Bulk Soil	Arbuckle	2015	-1.13185	-0.927211	-0.298638	0.650078	-0.0274776
ArbF3.11	10	Rhizoplane	Arbuckle	2015	0.521994	-0.236087	1.84822	-0.652969	1.14482
ArbF3.110	12	Bulk Soil	Arbuckle	2015	-1.36477	-0.856711	-0.0449755	0.757508	-0.287827
ArbF3.111	1	Rhizoplane	Arbuckle	2015	0.332038	0.296498	1.96765	0.0937673	0.0570386
ArbF3.113	23	Rhizosphere	Arbuckle	2015	-0.648247	-0.56529	0.773743	0.0281046	1.25209
ArbF3.13	4	Rhizosphere	Arbuckle	2015	-1.1272	-0.695785	0.837415	0.502646	-0.208971
ArbF3.14	19	Rhizoplane	Arbuckle	2015	0.687706	-0.542956	1.57365	-1.10404	1.16636
ArbF3.15	12	Bulk Soil	Arbuckle	2015	-1.3795	-0.820142	-0.16644	0.781042	-0.513375
ArbF3.16	25	Rhizosphere	Arbuckle	2015	-0.952021	-0.610567	0.660098	0.159181	0.340931
ArbF3.17	4	Rhizoplane	Arbuckle	2015	0.110599	-0.13617	1.98979	-0.430773	0.168502
ArbF3.18	23	Rhizosphere	Arbuckle	2015	-0.612358	-0.715621	1.06471	-0.285653	0.934615
ArbF3.19	27	Rhizosphere	Arbuckle	2015	-0.597801	-0.588725	0.97181	-0.119002	0.000693247
ArbF3.2	27	Bulk Soil	Arbuckle	2015	-1.44425	-0.840826	-0.279251	0.674632	-0.0959225
ArbF3.20	19	Bulk Soil	Arbuckle	2015	-1.45205	-0.85614	-0.252696	0.775389	-0.237006
ArbF3.21	23	Endosphere	Arbuckle	2015	0.620552	-0.30326	1.53459	-0.794897	1.09705
ArbF3.22	17	Rhizoplane	Arbuckle	2015	0.116111	-0.555675	1.23588	-0.337952	1.30114
ArbF3.24	12	Endosphere	Arbuckle	2015	0.766457	-0.364962	2.02386	-1.01705	0.27067
ArbF3.26	4	Rhizoplane	Arbuckle	2015	-0.0433563	-0.245917	2.09253	-0.242353	0.257728
ArbF3.27	2	Rhizoplane	Arbuckle	2015	0.0980414	-0.0679977	2.21151	-0.211962	-0.137767
ArbF3.28	14	Bulk Soil	Arbuckle	2015	-1.23282	-0.940786	-0.256684	0.744239	0.000351529
ArbF3.3	1	Bulk Soil	Arbuckle	2015	-0.834143	-0.718768	0.150989	0.449007	-0.217552
ArbF3.30	14	Rhizoplane	Arbuckle	2015	0.467652	-0.31612	1.89755	-0.822417	0.764459
ArbF3.31	14	Rhizoplane	Arbuckle	2015	0.0929226	-0.477194	1.829	-0.777989	0.38916
ArbF3.34	21	Endosphere	Arbuckle	2015	0.738874	-0.519384	1.59456	-1.09292	0.383648
ArbF3.35	21	Bulk Soil	Arbuckle	2015	-1.23778	-0.947054	-0.167512	0.667198	-0.0493498
ArbF3.36	8	Bulk Soil	Arbuckle	2015	-1.16922	-0.984434	-0.00221288	0.666856	-0.221352
ArbF3.37	14	Rhizoplane	Arbuckle	2015	0.509526	-0.166487	2.12616	-0.957319	0.778033
ArbF3.38	17	Bulk Soil	Arbuckle	2015	-1.32692	-0.888057	-0.271106	0.783286	0.0239531
ArbF3.39	21	Rhizosphere	Arbuckle	2015	-0.648092	-0.830377	1.01811	-0.126512	0.883293
ArbF3.4	23	Rhizosphere	Arbuckle	2015	-0.764756	-0.712867	0.994209	-0.19599	0.779865
ArbF3.40	21	Endosphere	Arbuckle	2015	0.821288	-0.397048	1.82346	-1.1172	0.721946
ArbF3.41	23	Rhizosphere	Arbuckle	2015	-0.671367	-0.721512	0.837084	-0.159223	0.518141
ArbF3.42	12	Bulk Soil	Arbuckle	2015	-1.37475	-0.862804	-0.186143	0.768467	-0.244097
ArbF3.43	25	Endosphere	Arbuckle	2015	0.934807	-0.268115	1.31216	-0.757448	-0.493787
ArbF3.44	12	Rhizoplane	Arbuckle	2015	0.470274	-0.344547	1.48698	-0.564769	1.28766
ArbF3.45	25	Rhizoplane	Arbuckle	2015	0.667722	-0.236406	1.5875	-0.826966	0.157765
ArbF3.46	14	Rhizosphere	Arbuckle	2015	-0.547458	-0.601779	1.28165	-0.0349897	0.972268
ArbF3.47	21	Bulk Soil	Arbuckle	2015	-1.30142	-0.884545	-0.267613	0.800903	-0.241409
ArbF3.48	2	Rhizoplane	Arbuckle	2015	0.176283	0.0844292	2.33031	-0.336107	0.177163
ArbF3.49	10	Rhizoplane	Arbuckle	2015	0.198714	-0.482178	1.66796	-0.588809	0.554114
ArbF3.5	25	Bulk Soil	Arbuckle	2015	-1.2339	-0.929758	-0.210744	0.750134	-0.0695946
ArbF3.50	2	Rhizoplane	Arbuckle	2015	0.108535	-0.0189434	2.19555	-0.29933	0.313897
ArbF3.51	10	Bulk Soil	Arbuckle	2015	-0.934404	-0.771834	0.026742	0.568706	0.19443
ArbF3.52	19	Rhizoplane	Arbuckle	2015	0.568248	-0.422843	1.19439	-0.93836	1.46214
ArbF3.53	8	Bulk Soil	Arbuckle	2015	-1.38766	-0.893458	-0.156467	0.757274	-0.351102
ArbF3.54	23	Endosphere	Arbuckle	2015	0.642355	-0.363792	1.38001	-0.907669	1.02469
ArbF3.56	27	Rhizoplane	Arbuckle	2015	0.530913	-0.213208	1.50365	-0.818092	-0.0539631
ArbF3.57	10	Bulk Soil	Arbuckle	2015	-1.24805	-0.867585	-0.285456	0.767912	-0.132043
ArbF3.58	10	Rhizosphere	Arbuckle	2015	-0.433498	-0.410103	1.48787	-0.107966	0.871604
ArbF3.59	14	Rhizoplane	Arbuckle	2015	0.248213	-0.039909	1.72482	-0.55892	0.572734
ArbF3.6	23	Bulk Soil	Arbuckle	2015	-1.38141	-0.885049	-0.277787	0.761113	-0.260499
ArbF3.60	27	Rhizoplane	Arbuckle	2015	-0.110073	-0.711357	0.795804	-0.422565	0.703818
ArbF3.61	25	Endosphere	Arbuckle	2015	0.57616	-0.00361185	1.73515	-0.659859	-0.560784
ArbF3.62	1	Rhizoplane	Arbuckle	2015	0.104969	0.278422	2.32159	-0.0530128	-0.145083
ArbF3.64	17	Endosphere	Arbuckle	2015	0.717873	-0.3195	1.48333	-0.681233	1.02972
ArbF3.65	17	Rhizosphere	Arbuckle	2015	-1.1937	-0.907887	0.351092	0.43039	0.369697
ArbF3.66	8	Bulk Soil	Arbuckle	2015	-1.35601	-0.886548	-0.187883	0.667622	-0.349294
ArbF3.67	1	Rhizosphere	Arbuckle	2015	-0.589235	-0.215468	1.44847	0.416035	-0.219195
ArbF3.68	12	Endosphere	Arbuckle	2015	0.638231	-0.278975	2.04127	-0.927131	-0.151884
ArbF3.69	12	Endosphere	Arbuckle	2015	0.621445	-0.283375	2.084	-0.943645	-0.116095
ArbF3.7	27	Rhizosphere	Arbuckle	2015	-0.892028	-0.811105	0.569254	0.101132	0.332048
ArbF3.70	10	Rhizosphere	Arbuckle	2015	-0.553754	-0.494948	1.5668	-0.142595	0.64223
ArbF3.71	10	Rhizoplane	Arbuckle	2015	0.472571	-0.395396	1.50573	-0.589765	0.428744
ArbF3.72	23	Rhizoplane	Arbuckle	2015	0.460311	-0.284854	1.45033	-0.667637	1.64641
ArbF3.77	19	Endosphere	Arbuckle	2015	0.703815	-0.359405	1.28568	-0.95753	0.963081
ArbF3.78	1	Endosphere	Arbuckle	2015	0.320378	0.143982	1.71701	0.0501176	-0.214393
ArbF3.79	19	Rhizoplane	Arbuckle	2015	0.668928	-0.374238	1.64807	-0.839675	1.27265
ArbF3.8	2	Rhizosphere	Arbuckle	2015	-0.875322	-0.396748	1.20109	0.33034	-0.190595
ArbF3.80	23	Endosphere	Arbuckle	2015	0.884271	-0.487444	1.25098	-0.952632	0.578636
ArbF3.81	10	Rhizosphere	Arbuckle	2015	-0.714374	-0.627863	1.18433	-0.0268933	0.529864
ArbF3.82	27	Bulk Soil	Arbuckle	2015	-1.34691	-0.91476	-0.292508	0.733239	-0.14228
ArbF3.84	23	Endosphere	Arbuckle	2015	0.747167	-0.365836	1.28036	-0.917994	1.12947
ArbF3.85	1	Rhizosphere	Arbuckle	2015	-0.476074	-0.0276151	1.51478	0.350453	-0.0629093
ArbF3.86	27	Endosphere	Arbuckle	2015	0.629128	-0.480928	1.03744	-0.876307	1.01801
ArbF3.87	12	Endosphere	Arbuckle	2015	0.715434	-0.414653	1.54109	-0.719581	0.598343
ArbF3.88	4	Rhizoplane	Arbuckle	2015	0.147101	-0.0639629	2.24578	-0.308828	0.0118912
ArbF3.89	23	Rhizoplane	Arbuckle	2015	0.584791	-0.516613	1.4045	-0.949968	0.785815
ArbF3.9	17	Endosphere	Arbuckle	2015	0.689926	-0.434515	1.86254	-1.04636	0.30647
ArbF3.91	19	Rhizosphere	Arbuckle	2015	-0.81852	-0.809235	0.510751	0.282421	0.937046
ArbF3.93	23	Bulk Soil	Arbuckle	2015	-1.20301	-0.822001	-0.271766	0.784262	-0.0802491
ArbF3.94	12	Rhizosphere	Arbuckle	2015	-1.12154	-0.970088	0.298349	0.435409	0.22834
ArbF3.98	21	Rhizosphere	Arbuckle	2015	-0.93148	-0.856991	0.407637	0.232305	0.968863
ArbF3.99	4	Endosphere	Arbuckle	2015	-0.000458609	-0.206436	1.85326	-0.229771	-0.198356
ARK16.1	28	Rhizosphere	Jonesboro	2016	-0.661665	1.73225	0.114078	-0.643422	-0.181271
ARK16.10	28	Rhizosphere	Jonesboro	2016	-0.743989	1.46552	0.061119	-0.741408	-0.499882
ARK16.100	42	Endosphere	Jonesboro	2016	0.563681	0.95539	0.859617	1.70417	-0.673201
ARK16.101	42	Endosphere	Jonesboro	2016	0.406354	1.01994	0.386329	1.75274	-0.101401
ARK16.102	42	Endosphere	Jonesboro	2016	0.407426	0.977898	0.564439	1.42833	-1.24251
ARK16.103	42	Endosphere	Jonesboro	2016	0.553258	1.17276	0.552443	1.67854	-2.0462
ARK16.104	42	Endosphere	Jonesboro	2016	0.569355	1.1734	0.705155	1.92775	-2.04568
ARK16.105	42	Endosphere	Jonesboro	2016	0.301619	0.856912	0.495898	0.896641	-0.52389
ARK16.106	42	Endosphere	Jonesboro	2016	0.635527	0.875343	1.11797	1.1876	-0.994217
ARK16.107	42	Endosphere	Jonesboro	2016	0.60666	0.870229	0.967122	1.642	-0.54258
ARK16.108	42	Endosphere	Jonesboro	2016	0.665679	1.01191	0.901881	1.80727	-1.65179
ARK16.109	42	Endosphere	Jonesboro	2016	0.409005	1.06016	0.530291	1.37638	-1.8111
ARK16.11	28	Rhizosphere	Jonesboro	2016	-0.95739	1.40731	-0.179855	-1.07423	-0.0862452
ARK16.110	42	Endosphere	Jonesboro	2016	0.692147	0.849231	0.692309	1.55526	-1.50432
ARK16.111	42	Endosphere	Jonesboro	2016	0.668603	0.83826	0.863784	1.29415	-1.44958
ARK16.112	42	Endosphere	Jonesboro	2016	0.49414	0.908904	0.895141	1.4668	-0.328558
ARK16.113	42	Bulk Soil	Jonesboro	2016	-0.936484	1.65495	-0.479323	-1.47513	-0.396441
ARK16.114	42	Bulk Soil	Jonesboro	2016	-0.908655	1.26966	-0.143981	-0.922141	0.105414
ARK16.115	42	Bulk Soil	Jonesboro	2016	-0.945666	1.63234	-0.572001	-1.5124	-0.534005
ARK16.116	42	Bulk Soil	Jonesboro	2016	-1.09901	1.22112	-0.324165	-1.10153	-0.167814
ARK16.117	42	Bulk Soil	Jonesboro	2016	-0.891149	1.74584	-0.49008	-1.85851	-0.372347
ARK16.118	42	Bulk Soil	Jonesboro	2016	-0.712842	1.43339	-0.314982	-1.48164	-0.230043
ARK16.119	42	Bulk Soil	Jonesboro	2016	-0.76466	1.33145	-0.291375	-1.38727	-0.233617
ARK16.12	28	Rhizosphere	Jonesboro	2016	-0.809476	1.3324	0.0886877	-0.700788	-0.00894979
ARK16.120	42	Bulk Soil	Jonesboro	2016	-0.845654	1.64007	-0.512114	-1.72389	-0.498279
ARK16.121	70	Rhizosphere	Jonesboro	2016	-0.633169	1.35962	-0.483863	-0.135896	1.77564
ARK16.122	70	Rhizosphere	Jonesboro	2016	-0.421374	1.04118	-0.442343	0.238511	2.15415
ARK16.123	70	Rhizosphere	Jonesboro	2016	-0.479983	1.44283	-0.445919	-0.592854	1.44188
ARK16.124	70	Rhizosphere	Jonesboro	2016	-0.219127	1.42229	-0.180348	0.480136	2.06182
ARK16.125	70	Rhizosphere	Jonesboro	2016	-0.690485	1.2746	-0.430403	-0.277458	1.17966
ARK16.126	70	Rhizosphere	Jonesboro	2016	-0.783412	1.28533	-0.513704	-0.518293	1.27678
ARK16.127	70	Rhizosphere	Jonesboro	2016	-0.464174	1.15769	-0.408736	-0.167534	1.95854
ARK16.128	70	Rhizosphere	Jonesboro	2016	-0.39971	1.03013	-0.34347	0.0261116	2.08257
ARK16.129	70	Rhizosphere	Jonesboro	2016	-0.140414	1.05672	-0.289468	0.652692	1.8517
ARK16.13	28	Rhizosphere	Jonesboro	2016	-0.850085	1.57333	-0.0686599	-1.10865	-0.881964
ARK16.130	70	Rhizosphere	Jonesboro	2016	0.0244286	1.09392	-0.267037	0.842306	2.09792
ARK16.131	70	Rhizosphere	Jonesboro	2016	-0.498318	1.3997	-0.460571	-0.341125	1.54404
ARK16.132	70	Rhizosphere	Jonesboro	2016	-0.592601	1.43304	-0.44792	-0.50297	1.16694
ARK16.133	70	Rhizosphere	Jonesboro	2016	-0.493597	1.11204	-0.428967	-0.0912302	1.49179
ARK16.134	70	Rhizosphere	Jonesboro	2016	0.099316	0.8851	0.0164945	1.11407	2.22234
ARK16.135	70	Rhizosphere	Jonesboro	2016	-0.662591	1.3823	-0.494774	-0.574712	1.17008
ARK16.136	70	Rhizosphere	Jonesboro	2016	-0.447045	1.16545	-0.221212	0.448552	1.63425
ARK16.137	70	Endosphere	Jonesboro	2016	0.63293	0.693981	-0.0434431	1.41404	0.627789
ARK16.138	70	Endosphere	Jonesboro	2016	0.82639	0.498387	-0.439886	1.79838	1.27144
ARK16.139	70	Endosphere	Jonesboro	2016	0.768569	0.742054	0.0395941	1.4347	0.249742
ARK16.14	28	Rhizosphere	Jonesboro	2016	-0.736934	1.45907	0.168899	-0.50001	-0.531715
ARK16.140	70	Endosphere	Jonesboro	2016	0.724039	0.992462	0.530361	1.99536	1.0476
ARK16.141	70	Endosphere	Jonesboro	2016	0.767954	0.684274	-0.227731	1.92674	0.646979
ARK16.142	70	Endosphere	Jonesboro	2016	0.890264	0.751629	0.0479277	2.10882	-0.115078
ARK16.143	70	Endosphere	Jonesboro	2016	0.995569	0.75834	-0.178634	2.04853	0.807293
ARK16.144	70	Endosphere	Jonesboro	2016	0.796056	0.845672	0.24658	1.91253	0.124159
ARK16.145	70	Endosphere	Jonesboro	2016	1.01183	0.652379	-0.141316	2.0865	0.225649
ARK16.146	70	Endosphere	Jonesboro	2016	0.899772	0.715745	0.0161748	1.59987	-0.141539
ARK16.147	70	Endosphere	Jonesboro	2016	0.981668	0.647515	0.139586	1.58968	0.133113
ARK16.148	70	Endosphere	Jonesboro	2016	0.898395	0.637991	-0.355278	2.04751	0.269453
ARK16.149	70	Endosphere	Jonesboro	2016	1.02747	0.533125	-0.335419	1.98941	0.683534
ARK16.15	28	Rhizosphere	Jonesboro	2016	-0.90814	1.73866	-0.12886	-1.37145	-0.817419
ARK16.150	70	Endosphere	Jonesboro	2016	0.95823	0.615599	0.145094	2.11651	0.755601
ARK16.151	70	Endosphere	Jonesboro	2016	0.706262	0.607864	-0.206391	1.2941	0.389019
ARK16.152	70	Endosphere	Jonesboro	2016	0.980505	0.526585	0.256774	1.42409	0.445177
ARK16.153	70	Bulk Soil	Jonesboro	2016	-0.765283	1.47491	-0.545295	-1.0423	-0.162752
ARK16.154	70	Bulk Soil	Jonesboro	2016	-0.906196	1.73146	-0.553538	-1.90118	-0.140171
ARK16.155	70	Bulk Soil	Jonesboro	2016	-0.8688	1.63479	-0.664178	-1.7224	-0.127101
ARK16.156	70	Bulk Soil	Jonesboro	2016	-0.488229	1.25813	-0.18674	-0.614945	-0.191122
ARK16.157	70	Bulk Soil	Jonesboro	2016	-0.39892	1.21495	-0.148596	-0.473285	-0.261247
ARK16.158	70	Bulk Soil	Jonesboro	2016	-0.82881	1.66652	-0.467075	-1.42051	-0.660473
ARK16.159	70	Bulk Soil	Jonesboro	2016	-0.790151	1.60348	-0.691417	-1.56773	-0.200581
ARK16.16	28	Rhizosphere	Jonesboro	2016	-0.864011	1.68303	-0.0728414	-1.15168	-0.93441
ARK16.160	70	Bulk Soil	Jonesboro	2016	-0.865004	1.41579	-0.483289	-1.18647	-0.905498
ARK16.161	84	Rhizosphere	Jonesboro	2016	-0.202417	1.46391	-0.180336	0.494277	1.48933
ARK16.162	84	Rhizosphere	Jonesboro	2016	-0.175651	1.37543	-0.206801	0.774963	1.8819
ARK16.163	84	Rhizosphere	Jonesboro	2016	-0.210573	1.2978	-0.245618	0.69585	1.82036
ARK16.164	84	Rhizosphere	Jonesboro	2016	-0.307958	1.34163	-0.538861	0.29684	1.72323
ARK16.165	84	Rhizosphere	Jonesboro	2016	-0.528665	1.08332	-0.422276	0.169632	1.52962
ARK16.166	84	Rhizosphere	Jonesboro	2016	0.0556394	1.02728	0.11387	1.20005	1.52165
ARK16.167	84	Rhizosphere	Jonesboro	2016	-0.55738	1.24115	-0.46687	0.00487893	1.40566
ARK16.168	84	Rhizosphere	Jonesboro	2016	-0.477425	1.18079	-0.5066	0.150492	1.45115
ARK16.169	84	Rhizosphere	Jonesboro	2016	0.101335	1.06467	-0.324339	0.903754	1.79071
ARK16.17	28	Endosphere	Jonesboro	2016	0.486607	1.18316	1.25416	1.50144	-1.53224
ARK16.170	84	Rhizosphere	Jonesboro	2016	0.0156193	1.25919	-0.0764591	0.954263	1.92488
ARK16.171	84	Rhizosphere	Jonesboro	2016	-0.5281	1.20702	-0.607608	0.114206	1.7124
ARK16.172	84	Rhizosphere	Jonesboro	2016	-0.414141	1.13828	-0.634589	0.116376	1.82979
ARK16.173	84	Rhizosphere	Jonesboro	2016	-0.154549	1.2183	-0.147424	0.745694	1.7879
ARK16.174	84	Rhizosphere	Jonesboro	2016	-0.409316	1.26608	-0.443441	0.103831	1.79963
ARK16.175	84	Rhizosphere	Jonesboro	2016	-0.531617	1.45591	-0.340475	-0.048526	1.25708
ARK16.176	84	Rhizosphere	Jonesboro	2016	-0.630614	1.35693	-0.548431	-0.384373	0.84097
ARK16.177	84	Endosphere	Jonesboro	2016	0.984247	0.687811	-0.196984	2.24894	0.967432
ARK16.178	84	Endosphere	Jonesboro	2016	0.832481	0.932477	-0.281755	2.35105	0.900488
ARK16.179	84	Endosphere	Jonesboro	2016	0.966564	0.74011	-0.0650539	1.70237	0.0010708
ARK16.18	28	Endosphere	Jonesboro	2016	0.328524	1.24913	1.17326	1.42786	-1.34878
ARK16.180	84	Endosphere	Jonesboro	2016	0.953664	0.701447	-0.154888	1.77829	-0.33015
ARK16.181	84	Endosphere	Jonesboro	2016	1.00133	0.621726	-0.244335	1.84151	0.0799365
ARK16.182	84	Endosphere	Jonesboro	2016	1.0535	0.737069	-0.0612725	2.35818	0.471933
ARK16.183	84	Endosphere	Jonesboro	2016	0.868715	0.726385	-0.257285	1.8893	0.353251
ARK16.184	84	Endosphere	Jonesboro	2016	0.984598	0.540887	-0.474852	1.69518	0.810965
ARK16.185	84	Endosphere	Jonesboro	2016	0.841239	0.686774	-0.211279	1.92511	0.0417926
ARK16.186	84	Endosphere	Jonesboro	2016	0.792502	0.836607	0.0257831	2.05678	-0.0397025
ARK16.187	84	Endosphere	Jonesboro	2016	0.99546	0.56594	-0.499183	1.88995	0.880317
ARK16.188	84	Endosphere	Jonesboro	2016	0.934492	0.646792	-0.613265	2.0064	1.27134
ARK16.189	84	Endosphere	Jonesboro	2016	0.982042	0.729685	-0.0428414	2.19244	0.435524
ARK16.19	28	Endosphere	Jonesboro	2016	0.38316	1.10169	1.27056	1.24286	-1.27211
ARK16.190	84	Endosphere	Jonesboro	2016	0.976679	0.69505	-0.225128	2.20343	0.799672
ARK16.191	84	Endosphere	Jonesboro	2016	0.972201	0.723294	-0.232509	2.25264	0.685076
ARK16.192	84	Endosphere	Jonesboro	2016	0.719576	0.696444	-0.237001	1.40356	0.470646
ARK16.193	84	Bulk Soil	Jonesboro	2016	-0.809312	1.49822	-0.513779	-0.915076	-0.0385973
ARK16.194	84	Bulk Soil	Jonesboro	2016	-0.669791	1.17005	-0.529465	-0.525249	-0.0304228
ARK16.195	84	Bulk Soil	Jonesboro	2016	-0.935523	1.64339	-0.624563	-1.65221	-0.0493401
ARK16.196	84	Bulk Soil	Jonesboro	2016	-0.860409	1.18186	-0.285624	-0.843429	-0.216797
ARK16.197	84	Bulk Soil	Jonesboro	2016	-0.904261	1.36247	-0.584353	-1.09077	-0.0548055
ARK16.198	84	Bulk Soil	Jonesboro	2016	-0.811361	1.26143	-0.280618	-1.19782	0.111193
ARK16.199	84	Bulk Soil	Jonesboro	2016	-0.782081	1.36579	-0.335605	-1.48672	0.047745
ARK16.2	28	Rhizosphere	Jonesboro	2016	-0.626732	1.66868	0.236646	-0.342317	-0.175825
ARK16.20	28	Endosphere	Jonesboro	2016	0.490784	0.929651	1.13816	1.32176	-1.45071
ARK16.200	84	Bulk Soil	Jonesboro	2016	-0.885614	1.63879	-0.457589	-1.63406	-0.518246
ARK16.201	14	Bulk Soil	Jonesboro	2016	-0.851106	1.75024	-0.491189	-1.62657	-0.658033
ARK16.202	14	Bulk Soil	Jonesboro	2016	-0.784066	1.75036	-0.427443	-1.57324	-0.937397
ARK16.203	14	Bulk Soil	Jonesboro	2016	-0.811333	1.68051	-0.39727	-1.50562	-0.986437
ARK16.204	14	Bulk Soil	Jonesboro	2016	-0.837096	1.6907	-0.510316	-1.67342	-0.722589
ARK16.205	14	Bulk Soil	Jonesboro	2016	-0.750691	1.59036	-0.512757	-1.81543	-0.298192
ARK16.206	14	Bulk Soil	Jonesboro	2016	-0.671609	1.72183	-0.471459	-1.41481	-0.968068
ARK16.207	14	Bulk Soil	Jonesboro	2016	-0.694697	1.69211	-0.52772	-1.80476	-0.497932
ARK16.208	14	Bulk Soil	Jonesboro	2016	-0.853109	1.77632	-0.513606	-1.7616	-0.722075
ARK16.209	14	Rhizosphere	Jonesboro	2016	-0.3959	1.46506	0.370899	-0.323441	-1.35944
ARK16.21	28	Endosphere	Jonesboro	2016	0.390348	1.26408	1.13338	1.10006	-2.57286
ARK16.210	14	Rhizosphere	Jonesboro	2016	-0.488487	1.56981	0.341037	-0.560316	-1.53492
ARK16.211	14	Rhizosphere	Jonesboro	2016	-0.568178	1.6585	0.134919	-0.815693	-1.46439
ARK16.212	14	Rhizosphere	Jonesboro	2016	-0.549924	1.63936	0.159107	-0.844179	-1.19374
ARK16.213	14	Rhizosphere	Jonesboro	2016	-0.508506	1.61321	0.188191	-0.709646	-1.4475
ARK16.214	14	Rhizosphere	Jonesboro	2016	-0.63505	1.66751	0.211558	-0.903269	-1.38694
ARK16.215	14	Rhizosphere	Jonesboro	2016	-0.743398	1.74992	-0.0858334	-1.35482	-1.09989
ARK16.216	14	Rhizosphere	Jonesboro	2016	-0.262265	1.35794	0.513467	-0.250277	-1.40786
ARK16.217	14	Rhizosphere	Jonesboro	2016	-0.463605	1.45978	0.346941	-0.318578	-1.5887
ARK16.218	14	Rhizosphere	Jonesboro	2016	-0.585225	1.51965	0.309758	-0.426617	-1.30266
ARK16.219	14	Rhizosphere	Jonesboro	2016	-0.573337	1.33311	0.236107	-0.334215	-0.987342
ARK16.22	28	Endosphere	Jonesboro	2016	0.223454	1.36607	0.839206	1.0287	-2.48571
ARK16.220	14	Rhizosphere	Jonesboro	2016	-0.602024	1.3917	0.270805	-0.376918	-1.18008
ARK16.221	14	Rhizosphere	Jonesboro	2016	-0.426113	1.30362	0.526825	-0.0778168	-1.30746
ARK16.222	14	Rhizosphere	Jonesboro	2016	-0.631382	1.62287	0.0638504	-0.779011	-1.08083
ARK16.223	14	Rhizosphere	Jonesboro	2016	-0.574524	1.49312	0.311932	-0.524532	-1.51206
ARK16.224	14	Rhizosphere	Jonesboro	2016	-0.652307	1.51445	0.121395	-0.75647	-1.38819
ARK16.225	14	Endosphere	Jonesboro	2016	0.287751	1.18524	1.0624	0.836096	-3.01736
ARK16.226	14	Endosphere	Jonesboro	2016	0.306432	1.19593	1.23435	0.995187	-3.18489
ARK16.227	14	Endosphere	Jonesboro	2016	0.331501	1.21649	1.17094	1.00406	-3.1236
ARK16.228	14	Endosphere	Jonesboro	2016	0.316586	1.2254	1.0541	0.896934	-3.29054
ARK16.229	14	Endosphere	Jonesboro	2016	0.381834	1.11442	1.21113	1.06289	-3.2572
ARK16.23	28	Endosphere	Jonesboro	2016	0.354896	1.29991	1.05707	1.42729	-1.88078
ARK16.230	14	Endosphere	Jonesboro	2016	0.33376	1.18904	1.15684	1.01941	-3.35943
ARK16.231	14	Endosphere	Jonesboro	2016	0.227577	1.16245	1.04228	0.69239	-2.52033
ARK16.232	14	Endosphere	Jonesboro	2016	0.318873	1.07028	1.24695	0.908385	-2.77978
ARK16.233	14	Endosphere	Jonesboro	2016	0.252464	1.17517	1.20335	0.960496	-2.92637
ARK16.234	14	Endosphere	Jonesboro	2016	0.354178	1.15092	1.14614	1.04573	-2.78638
ARK16.235	14	Endosphere	Jonesboro	2016	0.279163	1.16115	1.28676	1.04323	-2.96977
ARK16.236	14	Endosphere	Jonesboro	2016	0.185445	1.25375	1.14996	0.988685	-3.08045
ARK16.237	14	Endosphere	Jonesboro	2016	0.226612	1.12053	1.13686	1.08591	-2.36815
ARK16.238	14	Endosphere	Jonesboro	2016	0.106767	1.19009	1.02523	0.953912	-2.8714
ARK16.239	14	Endosphere	Jonesboro	2016	0.30887	1.13416	1.1715	1.12615	-3.09064
ARK16.24	28	Endosphere	Jonesboro	2016	0.475493	1.01882	1.12051	0.975652	-1.68511
ARK16.240	14	Endosphere	Jonesboro	2016	0.278482	1.13812	1.02043	1.03397	-3.11204
ARK16.241	112	Bulk Soil	Jonesboro	2016	-0.646212	1.64059	-0.457781	-1.16085	0.506308
ARK16.242	112	Bulk Soil	Jonesboro	2016	-0.422736	1.15744	-0.174203	-0.87927	-0.172252
ARK16.243	112	Bulk Soil	Jonesboro	2016	-0.584571	1.52052	-0.494269	-1.36142	0.0391609
ARK16.244	112	Bulk Soil	Jonesboro	2016	-0.385816	1.12434	-0.117244	-0.977118	-0.263276
ARK16.245	112	Bulk Soil	Jonesboro	2016	-0.872639	1.56991	-0.667822	-1.52679	0.0809307
ARK16.246	112	Bulk Soil	Jonesboro	2016	-0.835002	1.35924	-0.655785	-1.1138	-0.000393174
ARK16.247	112	Bulk Soil	Jonesboro	2016	-0.540835	1.325	-0.269027	-1.25356	-0.286396
ARK16.248	112	Bulk Soil	Jonesboro	2016	-0.236144	0.92432	0.0136382	-0.717846	-0.221963
ARK16.249	112	Rhizosphere	Jonesboro	2016	-0.5066	1.42256	-0.639777	-0.109855	1.33135
ARK16.25	28	Endosphere	Jonesboro	2016	0.453935	1.0528	1.12653	1.16149	-1.31521
ARK16.250	112	Rhizosphere	Jonesboro	2016	-0.522087	1.37786	-0.703682	-0.245991	0.865651
ARK16.251	112	Rhizosphere	Jonesboro	2016	-0.641464	1.38074	-0.707262	-0.519201	0.823697
ARK16.252	112	Rhizosphere	Jonesboro	2016	-0.579323	1.37509	-0.724179	-0.446932	1.20211
ARK16.253	112	Rhizosphere	Jonesboro	2016	-0.788189	1.24455	-0.530935	-0.535541	0.892677
ARK16.254	112	Rhizosphere	Jonesboro	2016	-0.615223	1.2237	-0.507425	-0.322862	0.684383
ARK16.255	112	Rhizosphere	Jonesboro	2016	-0.566818	1.50182	-0.527993	-0.436414	0.809321
ARK16.256	112	Rhizosphere	Jonesboro	2016	-0.42718	1.1994	-0.355285	-0.203742	0.656736
ARK16.257	112	Rhizosphere	Jonesboro	2016	-0.656714	1.38566	-0.666978	-0.77534	0.608329
ARK16.258	112	Rhizosphere	Jonesboro	2016	-0.614751	1.29739	-0.547985	-0.727252	0.703679
ARK16.259	112	Rhizosphere	Jonesboro	2016	-0.424699	0.940567	-0.27404	0.271221	1.02787
ARK16.26	28	Endosphere	Jonesboro	2016	0.513854	1.01845	1.29492	1.34484	-1.43743
ARK16.260	112	Rhizosphere	Jonesboro	2016	-0.475371	1.08366	-0.375548	0.308447	0.9265
ARK16.261	112	Rhizosphere	Jonesboro	2016	-0.439314	1.01861	-0.372313	0.0338059	1.19215
ARK16.262	112	Rhizosphere	Jonesboro	2016	-0.589538	1.13473	-0.431117	-0.198262	0.90857
ARK16.263	112	Rhizosphere	Jonesboro	2016	-0.640136	1.41765	-0.537326	-0.224551	1.00912
ARK16.264	112	Rhizosphere	Jonesboro	2016	-0.578578	1.3381	-0.547579	-0.321479	0.571292
ARK16.265	112	Endosphere	Jonesboro	2016	0.727689	0.746664	-0.429406	1.71484	0.381244
ARK16.266	112	Endosphere	Jonesboro	2016	0.932066	0.648657	-0.10492	2.02623	0.395191
ARK16.267	112	Endosphere	Jonesboro	2016	0.988386	0.650301	-0.342068	2.10914	0.36778
ARK16.268	112	Endosphere	Jonesboro	2016	0.826068	0.551249	-0.579378	1.69414	1.24939
ARK16.269	112	Endosphere	Jonesboro	2016	0.96443	0.641971	-0.292071	2.06796	0.0764485
ARK16.27	28	Endosphere	Jonesboro	2016	0.488896	0.879572	0.882996	1.06862	-0.748202
ARK16.270	112	Endosphere	Jonesboro	2016	0.976775	0.66128	-0.317234	2.01986	0.744893
ARK16.271	112	Endosphere	Jonesboro	2016	0.863318	0.624719	-0.569226	1.63472	1.5032
ARK16.272	112	Endosphere	Jonesboro	2016	1.02196	0.618315	-0.349202	1.70483	0.638686
ARK16.273	112	Endosphere	Jonesboro	2016	0.953846	0.655817	-0.527307	2.06502	0.645024
ARK16.274	112	Endosphere	Jonesboro	2016	0.99457	0.590365	-0.424683	1.79751	0.562028
ARK16.275	112	Endosphere	Jonesboro	2016	0.805545	0.540415	-0.54283	1.68925	1.55552
ARK16.276	112	Endosphere	Jonesboro	2016	0.598335	0.689721	-0.255084	1.5861	0.715412
ARK16.277	112	Endosphere	Jonesboro	2016	0.95025	0.609663	-0.330808	2.01089	0.896546
ARK16.278	112	Endosphere	Jonesboro	2016	0.86499	0.609027	-0.25591	1.90741	0.598786
ARK16.279	112	Endosphere	Jonesboro	2016	0.907638	0.646346	-0.447048	1.99278	0.59757
ARK16.28	28	Endosphere	Jonesboro	2016	0.593364	0.893839	0.776873	1.31065	-1.61744
ARK16.280	112	Endosphere	Jonesboro	2016	0.776938	0.781869	-0.271047	1.98412	0.239871
ARK16.281	98	Bulk Soil	Jonesboro	2016	-0.857768	1.42509	-0.576687	-0.948127	-0.152581
ARK16.282	98	Bulk Soil	Jonesboro	2016	-0.791593	1.27942	-0.687268	-0.895307	0.112377
ARK16.283	98	Bulk Soil	Jonesboro	2016	-0.826767	1.6434	-0.662736	-1.55697	0.142532
ARK16.284	98	Bulk Soil	Jonesboro	2016	-0.662549	1.0745	-0.269863	-0.664275	-0.0152006
ARK16.285	98	Bulk Soil	Jonesboro	2016	-0.915564	1.58528	-0.552383	-1.59952	-0.0886807
ARK16.286	98	Bulk Soil	Jonesboro	2016	-0.87276	1.47459	-0.698056	-1.45227	-0.124233
ARK16.287	98	Bulk Soil	Jonesboro	2016	-0.839868	1.59208	-0.67115	-1.66118	-0.223675
ARK16.288	98	Bulk Soil	Jonesboro	2016	-0.857991	1.21115	-0.61406	-0.898551	-0.439252
ARK16.289	98	Rhizosphere	Jonesboro	2016	-0.40609	1.16247	-0.641631	0.180316	1.63531
ARK16.29	28	Endosphere	Jonesboro	2016	0.429995	1.09675	1.15508	1.10729	-2.56841
ARK16.290	98	Rhizosphere	Jonesboro	2016	-0.387177	1.29486	-0.582283	0.107836	1.51166
ARK16.291	98	Rhizosphere	Jonesboro	2016	-0.484166	1.41071	-0.572848	-0.247915	1.2785
ARK16.292	98	Rhizosphere	Jonesboro	2016	-0.271659	1.40711	-0.345933	0.238406	1.4179
ARK16.293	98	Rhizosphere	Jonesboro	2016	-0.402705	1.17388	-0.445765	0.0486647	1.35521
ARK16.294	98	Rhizosphere	Jonesboro	2016	-0.518731	1.33604	-0.62374	-0.350671	0.994192
ARK16.295	98	Rhizosphere	Jonesboro	2016	-0.369941	1.22306	-0.471303	0.274748	1.47702
ARK16.296	98	Rhizosphere	Jonesboro	2016	-0.248927	1.28077	-0.260383	0.454444	1.5927
ARK16.297	98	Rhizosphere	Jonesboro	2016	-0.500993	1.27194	-0.599951	0.0384873	1.31618
ARK16.298	98	Rhizosphere	Jonesboro	2016	-0.602864	1.14847	-0.64763	-0.288668	1.07553
ARK16.299	98	Rhizosphere	Jonesboro	2016	-0.644911	1.02061	-0.538468	0.0317836	1.34004
ARK16.3	28	Rhizosphere	Jonesboro	2016	-0.804748	1.60042	-0.0576963	-1.07986	-0.529981
ARK16.30	28	Endosphere	Jonesboro	2016	0.415745	1.20389	1.21039	1.4369	-2.19759
ARK16.300	98	Rhizosphere	Jonesboro	2016	-0.669812	1.18112	-0.682592	-0.257196	0.919786
ARK16.301	98	Rhizosphere	Jonesboro	2016	-0.11567	0.886673	-0.337309	1.05289	1.94866
ARK16.302	98	Rhizosphere	Jonesboro	2016	-0.0294195	0.983575	-0.162858	1.19089	1.84701
ARK16.303	98	Rhizosphere	Jonesboro	2016	-0.660502	1.51719	-0.634927	-0.813753	0.757274
ARK16.304	98	Rhizosphere	Jonesboro	2016	0.0358168	1.14074	-0.20922	0.826436	1.83757
ARK16.305	98	Endosphere	Jonesboro	2016	0.97161	0.679068	-0.318886	2.31344	0.68517
ARK16.306	98	Endosphere	Jonesboro	2016	0.96505	0.620276	-0.424823	2.16229	0.724006
ARK16.307	98	Endosphere	Jonesboro	2016	0.951529	0.654517	-0.502607	2.11173	0.191336
ARK16.308	98	Endosphere	Jonesboro	2016	0.975631	0.720208	-0.465697	2.1954	0.0635909
ARK16.309	98	Endosphere	Jonesboro	2016	0.832025	0.594469	-0.334734	1.75216	0.116871
ARK16.31	28	Endosphere	Jonesboro	2016	0.420432	1.16787	1.24979	1.06868	-2.97827
ARK16.310	98	Endosphere	Jonesboro	2016	0.977359	0.622758	-0.286005	2.01559	0.322889
ARK16.311	98	Endosphere	Jonesboro	2016	0.913848	0.614046	-0.516043	1.88006	0.363635
ARK16.312	98	Endosphere	Jonesboro	2016	0.938483	0.727741	-0.270516	1.98485	-0.206495
ARK16.313	98	Endosphere	Jonesboro	2016	0.987682	0.645676	-0.533108	2.08226	-0.193151
ARK16.314	98	Endosphere	Jonesboro	2016	1.04149	0.618522	-0.288115	2.02218	0.267463
ARK16.315	98	Endosphere	Jonesboro	2016	0.717441	0.501951	-0.664784	1.81638	1.1423
ARK16.316	98	Endosphere	Jonesboro	2016	0.828977	0.500379	-0.604255	1.75944	1.47732
ARK16.317	98	Endosphere	Jonesboro	2016	0.926596	0.56803	-0.499073	2.00772	0.32914
ARK16.318	98	Endosphere	Jonesboro	2016	0.881248	0.517479	-0.524285	1.92829	1.10809
ARK16.319	98	Endosphere	Jonesboro	2016	0.910692	0.579143	-0.404454	1.7803	-0.108233
ARK16.32	28	Endosphere	Jonesboro	2016	0.27763	1.08334	1.2688	1.02205	-2.14491
ARK16.320	98	Endosphere	Jonesboro	2016	1.01528	0.728183	-0.217167	2.11362	0.287913
ARK16.33	28	Bulk Soil	Jonesboro	2016	-0.940041	1.77044	-0.559866	-1.83608	-0.363839
ARK16.34	28	Bulk Soil	Jonesboro	2016	-0.823836	1.67563	-0.495769	-1.80308	-0.234025
ARK16.35	28	Bulk Soil	Jonesboro	2016	-0.851959	1.6992	-0.508718	-1.95402	-0.318538
ARK16.36	28	Bulk Soil	Jonesboro	2016	-0.873768	1.60928	-0.448971	-1.37931	-0.828529
ARK16.37	28	Bulk Soil	Jonesboro	2016	-0.86983	1.71049	-0.562251	-1.8384	-0.38973
ARK16.38	28	Bulk Soil	Jonesboro	2016	-0.863717	1.7205	-0.574446	-1.65962	-0.560801
ARK16.39	28	Bulk Soil	Jonesboro	2016	-0.821183	1.67442	-0.53976	-1.87091	-0.379899
ARK16.4	28	Rhizosphere	Jonesboro	2016	-0.799142	1.51238	0.0396542	-0.838682	-0.424889
ARK16.40	28	Bulk Soil	Jonesboro	2016	-0.563129	1.25834	-0.247451	-1.32876	-0.264338
ARK16.41	56	Rhizosphere	Jonesboro	2016	-0.364325	1.32083	-0.174038	0.300733	1.81124
ARK16.42	56	Rhizosphere	Jonesboro	2016	-0.277736	1.21199	-0.240425	0.583105	1.90436
ARK16.43	56	Rhizosphere	Jonesboro	2016	-0.501257	1.39756	-0.19102	0.164759	1.83528
ARK16.44	56	Rhizosphere	Jonesboro	2016	-0.517517	1.48625	-0.345487	-0.145123	1.38683
ARK16.45	56	Rhizosphere	Jonesboro	2016	-0.21101	1.18375	0.0363571	0.837833	1.88184
ARK16.46	56	Rhizosphere	Jonesboro	2016	0.185219	1.06707	0.270661	1.48714	1.9409
ARK16.47	56	Rhizosphere	Jonesboro	2016	-0.700099	1.40631	-0.441329	-0.782426	0.681797
ARK16.48	56	Rhizosphere	Jonesboro	2016	-0.559971	1.59066	-0.299725	-0.609866	0.697134
ARK16.49	56	Rhizosphere	Jonesboro	2016	-0.447556	1.35832	-0.159061	0.103687	1.47485
ARK16.5	28	Rhizosphere	Jonesboro	2016	-0.720695	1.4695	0.187657	-0.851784	-0.652253
ARK16.50	56	Rhizosphere	Jonesboro	2016	-0.637388	1.45281	-0.320008	-0.446151	1.04376
ARK16.51	56	Rhizosphere	Jonesboro	2016	-0.333429	0.859802	-0.220454	0.370745	1.84265
ARK16.52	56	Rhizosphere	Jonesboro	2016	-0.195294	0.827703	-0.162973	0.534957	1.89004
ARK16.53	56	Rhizosphere	Jonesboro	2016	-0.65962	1.47631	-0.365569	-0.703523	0.728903
ARK16.54	56	Rhizosphere	Jonesboro	2016	-0.626067	1.39385	-0.266864	-0.324078	0.746823
ARK16.55	56	Rhizosphere	Jonesboro	2016	-0.479486	1.36856	-0.0137915	-0.0432815	1.28378
ARK16.56	56	Rhizosphere	Jonesboro	2016	-0.56322	1.3373	-0.269799	-0.203902	1.08976
ARK16.57	56	Endosphere	Jonesboro	2016	0.583905	0.867942	0.168091	1.58101	1.00837
ARK16.58	56	Endosphere	Jonesboro	2016	0.915157	0.725003	-0.00815525	2.39281	0.332667
ARK16.59	56	Endosphere	Jonesboro	2016	0.774314	0.685796	0.012107	1.61104	0.719332
ARK16.6	28	Rhizosphere	Jonesboro	2016	-0.743707	1.76182	-0.0439995	-1.00868	-0.539328
ARK16.60	56	Endosphere	Jonesboro	2016	0.545564	0.628913	0.0148182	0.965974	0.425591
ARK16.61	56	Endosphere	Jonesboro	2016	0.563263	0.766995	0.240037	1.4273	1.17817
ARK16.62	56	Endosphere	Jonesboro	2016	0.527648	0.73463	0.191556	1.31265	0.82304
ARK16.63	56	Endosphere	Jonesboro	2016	0.818497	0.879296	0.328891	1.84172	-0.850726
ARK16.64	56	Endosphere	Jonesboro	2016	0.893625	0.753039	0.0326498	2.0184	0.110361
ARK16.65	56	Endosphere	Jonesboro	2016	0.760882	0.725546	0.0847051	1.84505	0.343391
ARK16.66	56	Endosphere	Jonesboro	2016	0.860108	0.788504	0.212226	1.85619	0.603779
ARK16.67	56	Endosphere	Jonesboro	2016	0.945612	0.621806	0.298678	1.85526	0.491276
ARK16.68	56	Endosphere	Jonesboro	2016	0.906698	0.598187	-0.0532105	1.76866	1.49455
ARK16.69	56	Endosphere	Jonesboro	2016	0.872976	0.82045	0.475224	1.97306	-0.0362726
ARK16.7	28	Rhizosphere	Jonesboro	2016	-0.747066	1.48744	0.104803	-0.734794	-0.588232
ARK16.70	56	Endosphere	Jonesboro	2016	0.915449	0.751623	0.325259	1.86326	0.014765
ARK16.72	56	Endosphere	Jonesboro	2016	0.802732	0.677251	0.579467	1.58475	-0.194531
ARK16.73	56	Bulk Soil	Jonesboro	2016	-0.724002	1.49716	-0.400769	-0.988909	-0.595385
ARK16.74	56	Bulk Soil	Jonesboro	2016	-0.872228	1.35704	-0.602627	-1.02914	-0.406088
ARK16.75	56	Bulk Soil	Jonesboro	2016	-0.917554	1.5959	-0.60457	-1.6012	-0.190013
ARK16.76	56	Bulk Soil	Jonesboro	2016	-0.645241	1.28701	-0.149793	-1.3333	-0.228914
ARK16.77	56	Bulk Soil	Jonesboro	2016	-0.846312	1.66939	-0.537878	-1.70542	-0.366899
ARK16.78	56	Bulk Soil	Jonesboro	2016	-0.846309	1.48213	-0.545709	-1.45099	-0.156342
ARK16.79	56	Bulk Soil	Jonesboro	2016	-0.81694	1.75126	-0.494909	-1.89705	-0.450327
ARK16.8	28	Rhizosphere	Jonesboro	2016	-0.803855	1.52618	0.102542	-0.861134	-0.834991
ARK16.80	56	Bulk Soil	Jonesboro	2016	-0.760806	1.21714	-0.245606	-1.04537	-0.45199
ARK16.81	42	Rhizosphere	Jonesboro	2016	-0.113408	1.35216	0.586193	0.899582	0.754418
ARK16.82	42	Rhizosphere	Jonesboro	2016	-0.671449	1.46181	0.0309352	-0.544112	0.13791
ARK16.83	42	Rhizosphere	Jonesboro	2016	-0.152995	1.38111	0.468588	0.786324	0.849938
ARK16.84	42	Rhizosphere	Jonesboro	2016	-0.71592	1.54141	0.0231835	-0.630158	0.33315
ARK16.85	42	Rhizosphere	Jonesboro	2016	-0.310347	1.44441	0.366164	0.463563	0.767398
ARK16.86	42	Rhizosphere	Jonesboro	2016	-0.509391	1.51956	0.298281	-0.277647	0.375491
ARK16.87	42	Rhizosphere	Jonesboro	2016	-0.646189	1.6321	0.00416275	-0.696399	0.231362
ARK16.88	42	Rhizosphere	Jonesboro	2016	-0.543984	1.57204	0.215719	-0.365004	0.401052
ARK16.89	42	Rhizosphere	Jonesboro	2016	-0.155555	1.13425	0.656132	0.412921	0.790734
ARK16.9	28	Rhizosphere	Jonesboro	2016	-0.791243	1.48098	0.0318459	-0.842074	-0.469606
ARK16.90	42	Rhizosphere	Jonesboro	2016	-0.55117	1.27885	0.225432	-0.293226	1.00734
ARK16.91	42	Rhizosphere	Jonesboro	2016	-0.59084	1.44115	0.143737	-0.238653	0.655563
ARK16.92	42	Rhizosphere	Jonesboro	2016	-0.627907	1.38142	0.200604	-0.269438	0.22671
ARK16.93	42	Rhizosphere	Jonesboro	2016	-0.674946	1.27554	0.0629627	-0.429614	0.747597
ARK16.94	42	Rhizosphere	Jonesboro	2016	-0.76881	1.41528	-0.0196851	-0.784398	0.49664
ARK16.95	42	Rhizosphere	Jonesboro	2016	-0.744381	1.45367	0.250899	-0.444821	0.702906
ARK16.96	42	Rhizosphere	Jonesboro	2016	-0.416054	1.44697	0.464836	0.335739	0.644909
ARK16.97	42	Endosphere	Jonesboro	2016	0.612184	1.14318	0.83861	2.16178	-0.986169
ARK16.98	42	Endosphere	Jonesboro	2016	0.739847	0.922422	0.638052	1.74991	-1.67688
ARK16.99	42	Endosphere	Jonesboro	2016	0.294333	1.12162	0.647292	1.59803	-0.234836
W0.BS.5	0	Bulk Soil	Arbuckle	2014	-1.39908	-0.668348	-0.160032	0.747623	-0.850037
W1.BS.1	7	Bulk Soil	Arbuckle	2014	-1.40543	-0.793744	-0.0810724	0.842153	-0.499665
W1.BS.2	7	Bulk Soil	Arbuckle	2014	-1.4955	-0.765979	-0.136788	0.795192	-0.32716
W1.BS.3	7	Bulk Soil	Arbuckle	2014	-1.38204	-0.816443	-0.200925	0.660393	-0.516601
W1.BS.4	7	Bulk Soil	Arbuckle	2014	-1.45987	-0.756898	-0.10923	0.646241	-0.413141
W1.BS.5	7	Bulk Soil	Arbuckle	2014	-1.50666	-0.652178	0.00438807	0.692918	-0.553145
W1.BS.6	7	Bulk Soil	Arbuckle	2014	-1.38616	-0.720975	0.0407107	0.769075	-0.729158
W1.E.1	7	Endosphere	Arbuckle	2014	0.504128	-0.079323	2.15926	-0.573043	0.164182
W1.E.2	7	Endosphere	Arbuckle	2014	0.447553	-0.163495	1.80511	-0.308328	-0.122671
W1.E.5	7	Endosphere	Arbuckle	2014	0.412736	-0.0609629	2.01958	-0.416868	0.0486834
W1.E.7	7	Endosphere	Arbuckle	2014	0.357333	-0.420364	1.33058	-0.4728	0.165823
W1.RP.1	7	Rhizosphere	Arbuckle	2014	-0.92105	-0.345509	1.3695	0.305708	-0.157696
W1.RP.2	7	Rhizosphere	Arbuckle	2014	-0.953615	-0.284418	1.26971	0.343598	-0.122395
W1.RP.3	7	Rhizosphere	Arbuckle	2014	-1.13885	-0.657903	0.754355	0.710249	0.489523
W1.RP.4	7	Rhizosphere	Arbuckle	2014	-0.462099	-0.16942	1.41636	0.285247	0.223044
W1.RP.5	7	Rhizosphere	Arbuckle	2014	-1.07374	-0.5533	1.05421	0.461289	0.0779619
W1.RP.6	7	Rhizosphere	Arbuckle	2014	-0.833727	-0.420124	1.13164	0.407742	-0.00880357
W1.RP.7	7	Rhizosphere	Arbuckle	2014	-0.75195	-0.345992	0.998312	0.468206	-0.283336
W1.RP.8	7	Rhizosphere	Arbuckle	2014	-0.966079	-0.481641	0.552594	0.370489	-0.119705
W1.RS.1	7	Rhizoplane	Arbuckle	2014	-0.133205	-0.434274	1.43505	-0.218591	0.489777
W1.RS.2	7	Rhizoplane	Arbuckle	2014	0.133882	-0.229492	2.06749	-0.325833	0.0592833
W1.RS.3	7	Rhizoplane	Arbuckle	2014	-0.185866	-0.441327	1.46881	-0.0340655	0.356155
W1.RS.4	7	Rhizoplane	Arbuckle	2014	0.469998	0.0473024	2.06835	-0.253551	0.588111
W1.RS.5	7	Rhizoplane	Arbuckle	2014	0.0174647	-0.215925	1.62365	-0.153301	0.302332
W1.RS.6	7	Rhizoplane	Arbuckle	2014	0.488206	-0.0199192	1.7135	-0.231947	0.351639
W1.RS.7	7	Rhizoplane	Arbuckle	2014	-0.420532	-0.617069	1.1724	-0.104989	0.241745
W1.RS.8	7	Rhizoplane	Arbuckle	2014	-0.231751	-0.423386	1.51785	-0.126447	-0.543996
W10.E.1	70	Endosphere	Arbuckle	2014	0.981773	-0.511343	-0.493679	-0.472708	-0.485377
W10.E.2	70	Endosphere	Arbuckle	2014	1.26394	-0.43086	-0.810602	-0.509444	-0.691355
W10.E.3	70	Endosphere	Arbuckle	2014	0.874459	-0.376212	-0.79161	-0.316993	-0.43406
W10.E.4	70	Endosphere	Arbuckle	2014	0.896414	-0.439617	-0.682858	-0.50635	-0.29365
W10.E.5	70	Endosphere	Arbuckle	2014	1.06931	-0.287038	-0.51581	-0.562262	-1.17726
W10.E.6	70	Endosphere	Arbuckle	2014	0.964326	-0.45959	-0.70184	-0.33561	-0.312689
W10.E.7	70	Endosphere	Arbuckle	2014	1.05031	-0.33304	-0.540545	-0.449319	-0.320804
W10.E.8	70	Endosphere	Arbuckle	2014	1.11424	-0.227892	-0.789086	-0.181851	-0.453889
W10.RP.1	70	Rhizoplane	Arbuckle	2014	0.319971	-0.554758	-0.460986	-0.332454	-1.36807
W10.RP.2	70	Rhizoplane	Arbuckle	2014	0.730009	-0.625731	-0.819339	-0.504768	-0.359932
W10.RP.3	70	Rhizoplane	Arbuckle	2014	0.581204	-0.620151	-0.727263	-0.53714	-0.258894
W10.RP.4	70	Rhizoplane	Arbuckle	2014	0.51346	-0.817054	-0.638715	-0.491161	0.613083
W10.RP.5	70	Rhizoplane	Arbuckle	2014	0.9485	-0.349721	-0.553115	-0.69719	-0.85548
W10.RP.6	70	Rhizoplane	Arbuckle	2014	0.910698	-0.548377	-0.685252	-0.760478	-0.46635
W10.RP.7	70	Rhizoplane	Arbuckle	2014	0.762078	-0.49919	-0.551268	-0.65243	-0.950638
W10.RP.8	70	Rhizoplane	Arbuckle	2014	0.751401	-0.478341	-0.603019	-0.711537	-1.08916
W10.RS.1	70	Rhizosphere	Arbuckle	2014	-0.920142	-0.686589	-0.548018	0.108721	-0.61662
W10.RS.2	70	Rhizosphere	Arbuckle	2014	-1.11141	-0.789062	-0.595737	0.232916	-0.465658
W10.RS.3	70	Rhizosphere	Arbuckle	2014	-0.797077	-0.868343	-0.705897	0.143258	-0.209781
W10.RS.4	70	Rhizosphere	Arbuckle	2014	-0.870784	-0.943969	-0.613709	0.344302	-0.229195
W10.RS.5	70	Rhizosphere	Arbuckle	2014	-0.638233	-0.67988	-0.590682	0.0307796	-0.4274
W10.RS.6	70	Rhizosphere	Arbuckle	2014	-0.717418	-0.855143	-0.678612	0.272437	-0.427796
W10.RS.7	70	Rhizosphere	Arbuckle	2014	-0.736191	-0.725841	-0.525072	0.15271	-0.548173
W10.RS.8	70	Rhizosphere	Arbuckle	2014	-1.00796	-0.698818	-0.604921	0.0911032	-0.650895
W11.E.1	77	Endosphere	Arbuckle	2014	0.748679	-0.212386	-0.229089	-0.440321	0.7616
W11.E.2	77	Endosphere	Arbuckle	2014	1.13079	-0.387715	-1.01685	-0.240107	-0.0702064
W11.E.3	77	Endosphere	Arbuckle	2014	1.14124	-0.224823	-0.587966	-0.519884	-1.04355
W11.E.4	77	Endosphere	Arbuckle	2014	1.04822	-0.371721	-0.704892	-0.187833	0.136654
W11.E.5	77	Endosphere	Arbuckle	2014	1.16369	-0.316709	-0.994638	-0.155299	-0.370314
W11.E.6	77	Endosphere	Arbuckle	2014	1.10726	-0.297178	-0.761345	-0.345122	-0.474427
W11.E.7	77	Endosphere	Arbuckle	2014	1.06032	-0.277276	-0.565428	-0.236552	-0.312944
W11.E.8	77	Endosphere	Arbuckle	2014	1.06064	-0.270249	-0.776118	-0.386549	-0.385453
W11.RP.1	77	Rhizoplane	Arbuckle	2014	0.928779	-0.580951	-0.705157	-0.657538	0.934254
W11.RP.2	77	Rhizoplane	Arbuckle	2014	0.967087	-0.443978	-0.912498	-0.455005	-0.674851
W11.RP.3	77	Rhizoplane	Arbuckle	2014	0.944259	-0.528357	-0.975344	-0.536777	0.0621126
W11.RP.4	77	Rhizoplane	Arbuckle	2014	0.997528	-0.488417	-0.881503	-0.704059	-0.0422915
W11.RP.5	77	Rhizoplane	Arbuckle	2014	0.701245	-0.482946	-0.943623	-0.284504	-1.05616
W11.RP.6	77	Rhizoplane	Arbuckle	2014	0.666348	-0.494567	-0.864069	-0.496593	-1.19179
W11.RP.7	77	Rhizoplane	Arbuckle	2014	0.599039	-0.627046	-0.871952	-0.232304	-0.590756
W11.RP.8	77	Rhizoplane	Arbuckle	2014	0.767567	-0.31093	-0.670038	-0.408905	-1.38856
W11.RS.1	77	Rhizosphere	Arbuckle	2014	-0.493633	-0.940257	-0.779999	0.0659656	0.222065
W11.RS.2	77	Rhizosphere	Arbuckle	2014	-0.808266	-0.917377	-0.802635	0.262739	0.0176861
W11.RS.3	77	Rhizosphere	Arbuckle	2014	-0.540172	-0.816047	-0.841325	0.049626	-0.172
W11.RS.4	77	Rhizosphere	Arbuckle	2014	0.0253648	-0.694751	-0.946903	-0.310746	0.049074
W11.RS.5	77	Rhizosphere	Arbuckle	2014	-0.767336	-0.826072	-0.8906	0.0606489	-0.346338
W11.RS.6	77	Rhizosphere	Arbuckle	2014	-0.72543	-0.793922	-0.731321	0.0503407	-0.269879
W11.RS.7	77	Rhizosphere	Arbuckle	2014	-0.673799	-0.864544	-0.827901	0.229391	-0.278977
W11.RS.8	77	Rhizosphere	Arbuckle	2014	-0.80602	-0.805418	-0.731645	0.130623	-0.245586
W12.E.1	84	Endosphere	Arbuckle	2014	1.1591	-0.261592	-1.06932	-0.387735	-0.940327
W12.E.2	84	Endosphere	Arbuckle	2014	1.23417	-0.239893	-1.08957	-0.466141	-0.704624
W12.E.3	84	Endosphere	Arbuckle	2014	1.18178	-0.404604	-0.843159	-0.169638	0.00619951
W12.E.4	84	Endosphere	Arbuckle	2014	0.994669	-0.261988	-0.669221	-0.441941	0.125348
W12.E.5	84	Endosphere	Arbuckle	2014	1.24228	-0.294753	-1.02105	-0.431359	-0.838156
W12.E.6	84	Endosphere	Arbuckle	2014	0.864017	-0.208528	-0.848657	-0.220207	0.177254
W12.E.7	84	Endosphere	Arbuckle	2014	1.22669	-0.303419	-0.971625	-0.176195	-0.110685
W12.E.8	84	Endosphere	Arbuckle	2014	1.2529	-0.260158	-1.03388	-0.3241	-0.36646
W12.RP.1	84	Rhizosphere	Arbuckle	2014	0.41929	-0.386201	-0.933941	-0.584844	-0.117784
W12.RP.2	84	Rhizosphere	Arbuckle	2014	0.45747	-0.228123	-0.905736	-0.631438	-0.52804
W12.RP.3	84	Rhizosphere	Arbuckle	2014	-0.17324	-0.793923	-0.929388	0.0146393	0.294214
W12.RP.4	84	Rhizosphere	Arbuckle	2014	0.139592	-0.691783	-0.869942	-0.214076	0.629683
W12.RP.5	84	Rhizosphere	Arbuckle	2014	-0.44532	-0.652461	-0.814906	-0.0177902	-0.463792
W12.RP.6	84	Rhizosphere	Arbuckle	2014	-0.778758	-0.811793	-0.858503	0.182493	-0.0395753
W12.RP.7	84	Rhizosphere	Arbuckle	2014	-0.542128	-0.712722	-0.890408	-0.0287781	-0.281335
W12.RP.8	84	Rhizosphere	Arbuckle	2014	-0.0309151	-0.528739	-0.902594	0.0240415	0.312707
W12.RS.1	84	Rhizoplane	Arbuckle	2014	0.923287	-0.193599	-0.861384	-0.677707	-0.76973
W12.RS.2	84	Rhizoplane	Arbuckle	2014	0.950278	-0.129082	-0.821748	-0.71041	-1.07879
W12.RS.3	84	Rhizoplane	Arbuckle	2014	0.792538	-0.59665	-0.890021	-0.353511	0.234064
W12.RS.4	84	Rhizoplane	Arbuckle	2014	0.837712	-0.530467	-0.710038	-0.594616	0.830295
W12.RS.5	84	Rhizoplane	Arbuckle	2014	0.86353	-0.23697	-0.764247	-0.570298	-1.20812
W12.RS.6	84	Rhizoplane	Arbuckle	2014	0.827914	-0.523652	-1.19486	-0.579065	-0.23419
W12.RS.7	84	Rhizoplane	Arbuckle	2014	1.00473	-0.531934	-0.904255	-0.43985	-0.405832
W12.RS.8	84	Rhizoplane	Arbuckle	2014	0.933059	-0.319616	-0.992865	-0.451983	-0.0211771
W13.E.1	91	Endosphere	Arbuckle	2014	0.856606	-0.0666863	-0.757446	-0.240252	-0.370106
W13.E.2	91	Endosphere	Arbuckle	2014	1.19146	-0.383065	-1.24888	-0.269749	0.0429157
W13.E.3	91	Endosphere	Arbuckle	2014	1.15796	-0.335672	-1.27336	-0.334159	-0.568218
W13.E.4	91	Endosphere	Arbuckle	2014	1.23973	-0.310446	-1.16412	-0.341439	-0.591505
W13.E.5	91	Endosphere	Arbuckle	2014	1.24763	-0.283914	-0.937703	-0.370168	-0.847547
W13.E.6	91	Endosphere	Arbuckle	2014	1.20546	-0.44208	-1.17291	-0.348474	-0.0360958
W13.E.7	91	Endosphere	Arbuckle	2014	1.14965	-0.182955	-1.12311	-0.1618	-0.452429
W13.E.8	91	Endosphere	Arbuckle	2014	1.10371	-0.398508	-1.05761	-0.273706	0.142776
W13.RP.1	91	Rhizoplane	Arbuckle	2014	0.915443	-0.285687	-0.63325	-0.561272	-0.131867
W13.RP.2	91	Rhizoplane	Arbuckle	2014	0.954059	-0.203616	-0.844128	-0.380785	0.483159
W13.RP.3	91	Rhizoplane	Arbuckle	2014	0.852937	-0.181535	-1.14966	-0.46297	-0.222303
W13.RP.4	91	Rhizoplane	Arbuckle	2014	1.10361	-0.288028	-1.19778	-0.63878	-0.579806
W13.RP.5	91	Rhizoplane	Arbuckle	2014	0.861609	-0.409485	-0.787939	-0.622495	-0.232797
W13.RP.6	91	Rhizoplane	Arbuckle	2014	0.970956	-0.45167	-1.1548	-0.49984	0.4674
W13.RP.7	91	Rhizoplane	Arbuckle	2014	0.837426	-0.153996	-0.966623	-0.394629	-0.177998
W13.RP.8	91	Rhizoplane	Arbuckle	2014	0.915785	-0.431234	-0.875224	-0.414966	0.409056
W13.RS.1	91	Rhizosphere	Arbuckle	2014	-0.0434293	-0.495292	-0.809254	-0.190936	0.0563928
W13.RS.2	91	Rhizosphere	Arbuckle	2014	-0.265169	-0.541222	-0.888263	-0.0555708	-0.106377
W13.RS.3	91	Rhizosphere	Arbuckle	2014	-0.183859	-0.357817	-0.816013	-0.0216121	-0.106195
W13.RS.4	91	Rhizosphere	Arbuckle	2014	-0.0217574	-0.402289	-0.995397	-0.216002	-0.363805
W13.RS.5	91	Rhizosphere	Arbuckle	2014	-0.807817	-0.587906	-0.68165	0.0473476	-0.359725
W13.RS.6	91	Rhizosphere	Arbuckle	2014	-0.973152	-0.814095	-0.743093	0.304442	-0.0443627
W13.RS.7	91	Rhizosphere	Arbuckle	2014	-0.342072	-0.517685	-0.890753	-0.0477649	-0.388126
W13.RS.8	91	Rhizosphere	Arbuckle	2014	-0.417958	-0.613346	-0.857325	-0.111746	-0.399592
W14.E.1	98	Endosphere	Arbuckle	2014	1.17084	-0.363634	-1.15296	-0.382143	-0.747952
W14.E.2	98	Endosphere	Arbuckle	2014	1.1524	-0.386024	-1.20032	-0.284387	0.0697843
W14.E.3	98	Endosphere	Arbuckle	2014	1.20334	-0.324511	-1.17055	-0.453614	-0.632516
W14.E.4	98	Endosphere	Arbuckle	2014	0.966246	-0.282676	-0.634188	-0.545953	0.440182
W14.E.5	98	Endosphere	Arbuckle	2014	1.10293	-0.247055	-1.0018	-0.313786	-0.6919
W14.E.6	98	Endosphere	Arbuckle	2014	0.889512	-0.323286	-0.617732	-0.452652	0.376598
W14.E.7	98	Endosphere	Arbuckle	2014	1.04003	-0.396674	-0.800385	-0.219269	0.244656
W14.E.8	98	Endosphere	Arbuckle	2014	1.08542	-0.100721	-0.963222	-0.350678	-1.40656
W14.RP.1	98	Rhizoplane	Arbuckle	2014	0.823529	-0.460469	-0.890271	-0.577601	0.521657
W14.RP.2	98	Rhizoplane	Arbuckle	2014	0.917449	-0.383156	-1.00603	-0.564765	0.561681
W14.RP.3	98	Rhizoplane	Arbuckle	2014	0.926616	-0.323832	-1.0834	-0.637593	-0.251938
W14.RP.4	98	Rhizoplane	Arbuckle	2014	0.866806	-0.301935	-0.565115	-0.750756	0.531934
W14.RP.5	98	Rhizoplane	Arbuckle	2014	0.860439	-0.383203	-1.06626	-0.59949	-0.6202
W14.RP.6	98	Rhizoplane	Arbuckle	2014	0.886461	-0.411589	-0.931262	-0.65882	0.219492
W14.RP.7	98	Rhizoplane	Arbuckle	2014	0.839656	-0.401515	-0.733964	-0.377542	0.0777859
W14.RP.8	98	Rhizoplane	Arbuckle	2014	0.691145	-0.36567	-0.95472	-0.612016	-0.709151
W14.RS.1	98	Rhizosphere	Arbuckle	2014	-0.403614	-0.766361	-0.969564	-0.0918532	-0.195922
W14.RS.2	98	Rhizosphere	Arbuckle	2014	-0.720106	-0.787604	-0.894026	0.187178	-0.189775
W14.RS.3	98	Rhizosphere	Arbuckle	2014	0.0609415	-0.44904	-0.841367	-0.25752	-0.565852
W14.RS.4	98	Rhizosphere	Arbuckle	2014	0.0233897	-0.644455	-0.973313	-0.190268	-0.166933
W14.RS.5	98	Rhizosphere	Arbuckle	2014	-0.582068	-0.639032	-0.833942	-0.0337231	-0.675518
W14.RS.6	98	Rhizosphere	Arbuckle	2014	-0.571101	-0.750657	-0.777547	0.00258985	-0.296039
W14.RS.7	98	Rhizosphere	Arbuckle	2014	-0.866749	-0.783121	-0.630723	0.368506	-0.285553
W14.RS.8	98	Rhizosphere	Arbuckle	2014	-0.564381	-0.628062	-0.924638	-0.0159497	-0.443768
W15.E.1	105	Endosphere	Arbuckle	2014	1.12307	-0.323687	-0.975438	-0.348511	-0.0529479
W15.E.2	105	Endosphere	Arbuckle	2014	1.14533	-0.354854	-1.27608	-0.157258	-0.308545
W15.E.3	105	Endosphere	Arbuckle	2014	0.928731	-0.228148	-0.594745	-0.444527	0.705209
W15.E.4	105	Endosphere	Arbuckle	2014	1.19226	-0.127685	-1.23454	-0.267126	-0.731889
W15.E.5	105	Endosphere	Arbuckle	2014	1.27111	-0.301552	-1.1935	-0.264894	-0.29872
W15.E.6	105	Endosphere	Arbuckle	2014	1.08455	-0.39882	-1.13085	-0.222889	0.767145
W15.E.7	105	Endosphere	Arbuckle	2014	1.09289	-0.131312	-0.855064	-0.35036	-0.66771
W15.E.8	105	Endosphere	Arbuckle	2014	1.22445	-0.198464	-1.25132	-0.317673	-0.908772
W15.RP.1	105	Rhizoplane	Arbuckle	2014	0.791367	-0.352729	-0.864508	-0.433276	0.596425
W15.RP.2	105	Rhizoplane	Arbuckle	2014	0.9381	-0.321732	-1.09496	-0.644678	0.0416635
W15.RP.3	105	Rhizoplane	Arbuckle	2014	0.913102	-0.302266	-0.749641	-0.71311	0.49082
W15.RP.4	105	Rhizoplane	Arbuckle	2014	1.02661	-0.264336	-0.780513	-0.837731	-0.423778
W15.RP.5	105	Rhizoplane	Arbuckle	2014	0.986223	-0.358708	-0.998632	-0.452231	0.109818
W15.RP.6	105	Rhizoplane	Arbuckle	2014	0.805797	-0.478969	-0.937423	-0.496645	0.693087
W15.RP.7	105	Rhizoplane	Arbuckle	2014	1.00561	-0.16822	-0.789654	-0.640297	-0.744293
W15.RP.8	105	Rhizoplane	Arbuckle	2014	0.960852	-0.246705	-1.20654	-0.579154	-0.542164
W15.RS.1	105	Rhizosphere	Arbuckle	2014	-0.827412	-0.749824	-0.8799	0.0743407	-0.156661
W15.RS.2	105	Rhizosphere	Arbuckle	2014	-0.261867	-0.465363	-0.959135	-0.180165	-0.547434
W15.RS.3	105	Rhizosphere	Arbuckle	2014	-0.696409	-0.728571	-0.951814	0.138805	0.119491
W15.RS.4	105	Rhizosphere	Arbuckle	2014	-0.60372	-0.687508	-0.938347	0.0137089	0.050886
W15.RS.5	105	Rhizosphere	Arbuckle	2014	-0.666312	-0.722134	-0.855487	0.174827	0.118111
W15.RS.6	105	Rhizosphere	Arbuckle	2014	-0.639802	-0.813736	-0.876995	0.2457	0.190664
W15.RS.7	105	Rhizosphere	Arbuckle	2014	-0.596439	-0.627897	-0.777879	0.0896694	-0.222003
W15.RS.8	105	Rhizosphere	Arbuckle	2014	-0.612156	-0.692842	-0.913072	0.0202235	-0.409465
W16.E.1	112	Endosphere	Arbuckle	2014	0.858407	-0.265766	-0.696298	-0.289645	0.924699
W16.E.2	112	Endosphere	Arbuckle	2014	1.00927	-0.141009	-1.06813	-0.0965634	-0.496032
W16.E.3	112	Endosphere	Arbuckle	2014	1.2166	-0.338442	-1.09753	-0.443124	-0.366166
W16.E.4	112	Endosphere	Arbuckle	2014	1.08993	-0.348893	-0.875217	-0.15193	0.220559
W16.E.5	112	Endosphere	Arbuckle	2014	1.01194	-0.486366	-0.875013	-0.106267	0.280022
W16.E.6	112	Endosphere	Arbuckle	2014	1.1678	-0.229681	-1.31893	-0.139416	-0.065444
W16.E.7	112	Endosphere	Arbuckle	2014	0.7725	-0.0358793	-0.806565	-0.0386802	0.460661
W16.E.8	112	Endosphere	Arbuckle	2014	1.01146	-0.353004	-0.927343	-0.385412	0.157151
W16.RP.1	112	Rhizoplane	Arbuckle	2014	0.87555	-0.193039	-0.884717	-0.443394	-0.0437206
W16.RP.2	112	Rhizoplane	Arbuckle	2014	0.443481	-0.541735	-0.97874	-0.276941	-0.602029
W16.RP.3	112	Rhizoplane	Arbuckle	2014	0.517252	0.0577996	-0.332164	0.163973	0.492091
W16.RP.4	112	Rhizoplane	Arbuckle	2014	0.317011	-0.471264	-0.812602	0.249302	0.246228
W16.RP.5	112	Rhizoplane	Arbuckle	2014	0.60645	-0.636313	-0.878424	-0.206557	0.838553
W16.RP.6	112	Rhizoplane	Arbuckle	2014	0.789113	-0.250752	-1.09925	-0.426609	-0.517668
W16.RP.7	112	Rhizoplane	Arbuckle	2014	0.881367	-0.467175	-0.874219	-0.545823	0.527984
W16.RP.8	112	Rhizoplane	Arbuckle	2014	0.578456	-0.0310288	-0.542483	-0.143823	-0.0756598
W16.RS.1	112	Rhizosphere	Arbuckle	2014	-0.674058	-0.649195	-0.632438	0.554683	0.255595
W16.RS.2	112	Rhizosphere	Arbuckle	2014	-0.94806	-0.733047	-0.87374	0.198511	-0.411751
W16.RS.3	112	Rhizosphere	Arbuckle	2014	-0.551899	-0.639043	-0.790051	0.348774	0.00707386
W16.RS.4	112	Rhizosphere	Arbuckle	2014	-0.936404	-0.841054	-0.778442	0.575347	-0.0691881
W16.RS.5	112	Rhizosphere	Arbuckle	2014	-1.16481	-0.865328	-0.656824	0.519055	-0.0605178
W16.RS.6	112	Rhizosphere	Arbuckle	2014	-0.85756	-0.753522	-0.911823	0.214839	-0.103313
W16.RS.7	112	Rhizosphere	Arbuckle	2014	-0.729084	-0.709533	-0.837713	0.243042	0.267469
W16.RS.8	112	Rhizosphere	Arbuckle	2014	-1.00746	-0.811242	-0.699908	0.375756	-0.116792
W17.E.1	119	Endosphere	Arbuckle	2014	0.889804	0.214482	-0.581662	-0.138495	-1.17549
W17.E.2	119	Endosphere	Arbuckle	2014	1.14383	-0.308668	-0.93641	-0.344006	0.0100977
W17.E.3	119	Endosphere	Arbuckle	2014	1.16349	-0.390581	-0.70664	-0.322436	0.616651
W17.E.4	119	Endosphere	Arbuckle	2014	1.10098	-0.273962	-1.03824	-0.278354	0.0570877
W17.E.5	119	Endosphere	Arbuckle	2014	1.15843	-0.26762	-1.02115	-0.140773	0.029593
W17.E.6	119	Endosphere	Arbuckle	2014	1.1671	-0.353875	-0.925971	-0.336943	-0.3002
W17.E.7	119	Endosphere	Arbuckle	2014	1.03435	-0.1942	-0.738901	-0.204211	-0.134487
W17.E.8	119	Endosphere	Arbuckle	2014	0.93988	-0.282547	-0.97191	-0.0968966	0.337514
W17.RP.1	119	Rhizoplane	Arbuckle	2014	0.871841	-0.0589156	-0.776996	-0.447361	-0.770981
W17.RP.2	119	Rhizoplane	Arbuckle	2014	0.834104	-0.48081	-0.97665	-0.535667	0.0879454
W17.RP.3	119	Rhizoplane	Arbuckle	2014	0.984656	-0.417409	-0.900379	-0.449907	0.579443
W17.RP.4	119	Rhizoplane	Arbuckle	2014	0.8605	-0.234898	-0.77737	-0.542553	0.304973
W17.RP.5	119	Rhizoplane	Arbuckle	2014	0.556059	-0.737482	-1.00406	-0.344242	-0.0356882
W17.RP.6	119	Rhizoplane	Arbuckle	2014	0.801825	-0.376019	-0.544061	-0.525046	0.960378
W17.RP.7	119	Rhizoplane	Arbuckle	2014	0.794346	-0.450319	-0.905074	-0.467244	0.405712
W17.RP.8	119	Rhizoplane	Arbuckle	2014	0.606209	-0.445844	-0.980697	-0.170669	0.344879
W17.RS.1	119	Rhizosphere	Arbuckle	2014	-0.145525	-0.44522	-0.771566	-0.108424	-0.700718
W17.RS.2	119	Rhizosphere	Arbuckle	2014	-0.670557	-0.715113	-0.851866	0.127095	-0.33919
W17.RS.3	119	Rhizosphere	Arbuckle	2014	-0.778811	-0.723643	-0.774583	0.207681	-0.367746
W17.RS.4	119	Rhizosphere	Arbuckle	2014	-0.498107	-0.757708	-0.92849	0.100807	-0.418623
W17.RS.5	119	Rhizosphere	Arbuckle	2014	-1.05334	-0.774167	-0.734659	0.227048	-0.404266
W17.RS.6	119	Rhizosphere	Arbuckle	2014	-0.796894	-0.747282	-0.818698	0.0880979	-0.373854
W17.RS.7	119	Rhizosphere	Arbuckle	2014	-0.758861	-0.717108	-0.747508	0.204278	-0.261091
W17.RS.8	119	Rhizosphere	Arbuckle	2014	-0.924121	-0.826505	-0.794236	0.358473	-0.107764
W18.E.1	126	Endosphere	Arbuckle	2014	1.0551	-0.248252	-0.841391	-0.379872	-0.264268
W18.E.2	126	Endosphere	Arbuckle	2014	1.1261	-0.372372	-0.857129	-0.30243	-0.815565
W18.E.3	126	Endosphere	Arbuckle	2014	0.976636	-0.230713	-0.499222	0.0628303	0.388352
W18.E.4	126	Endosphere	Arbuckle	2014	1.18153	-0.33016	-0.989298	-0.315568	-0.370744
W18.E.5	126	Endosphere	Arbuckle	2014	1.08689	-0.536648	-0.663217	-0.322954	0.400114
W18.E.6	126	Endosphere	Arbuckle	2014	1.12878	-0.230657	-0.821371	-0.134459	0.267053
W18.E.7	126	Endosphere	Arbuckle	2014	0.811753	-0.482915	-0.64913	-0.161944	0.150097
W18.E.8	126	Endosphere	Arbuckle	2014	0.979181	-0.247211	-0.604858	-0.0831379	0.325938
W18.RP.1	126	Rhizoplane	Arbuckle	2014	0.847768	-0.0106023	-0.769275	-0.432287	-0.511521
W18.RP.2	126	Rhizoplane	Arbuckle	2014	0.438118	-0.578444	-0.591058	-0.202192	-0.369374
W18.RP.3	126	Rhizoplane	Arbuckle	2014	0.518215	-0.489297	-0.443459	-0.307601	0.0719329
W18.RP.4	126	Rhizoplane	Arbuckle	2014	0.802777	-0.366647	-0.523943	-0.431522	0.0715843
W18.RP.5	126	Rhizoplane	Arbuckle	2014	0.316101	-0.740137	-0.593154	-0.0465866	0.613319
W18.RP.6	126	Rhizoplane	Arbuckle	2014	0.51775	-0.559428	-0.716774	-0.366612	0.167127
W18.RP.7	126	Rhizoplane	Arbuckle	2014	0.090396	-0.794155	-0.507249	0.00444152	0.237061
W18.RP.8	126	Rhizoplane	Arbuckle	2014	0.635236	-0.649413	-0.622893	-0.26922	0.42633
W18.RS.1	126	Rhizosphere	Arbuckle	2014	-0.736093	-0.290579	-0.393131	0.138358	-0.622814
W18.RS.2	126	Rhizosphere	Arbuckle	2014	-1.04829	-0.539875	-0.645149	0.168155	-0.716562
W18.RS.3	126	Rhizosphere	Arbuckle	2014	-0.846268	-0.657666	-0.599051	0.277848	-0.454206
W18.RS.4	126	Rhizosphere	Arbuckle	2014	-0.839343	-0.514755	-0.593789	0.314736	-0.510531
W18.RS.5	126	Rhizosphere	Arbuckle	2014	-1.27474	-0.816592	-0.507396	0.58175	-0.326174
W18.RS.6	126	Rhizosphere	Arbuckle	2014	-1.014	-0.545946	-0.556004	0.396971	-0.471062
W18.RS.7	126	Rhizosphere	Arbuckle	2014	-1.12234	-0.801166	-0.532806	0.483923	-0.35657
W18.RS.8	126	Rhizosphere	Arbuckle	2014	-0.93749	-0.696571	-0.607677	0.363074	-0.322442
W19.E.1	133	Endosphere	Arbuckle	2014	1.06883	-0.278489	-0.61662	-0.158364	-0.293014
W19.E.2	133	Endosphere	Arbuckle	2014	0.792676	-0.1056	-0.373767	-0.225485	0.88765
W19.E.3	133	Endosphere	Arbuckle	2014	1.13634	-0.308088	-0.832225	-0.137843	-0.283599
W19.E.4	133	Endosphere	Arbuckle	2014	1.13476	-0.427429	-0.434821	-0.390549	0.148366
W19.E.5	133	Endosphere	Arbuckle	2014	0.898524	-0.195769	-0.400015	-0.282692	0.478572
W19.E.6	133	Endosphere	Arbuckle	2014	0.980173	-0.311714	-0.555874	-0.279764	0.346916
W19.E.7	133	Endosphere	Arbuckle	2014	1.03515	-0.353278	-0.787455	-0.111017	0.248208
W19.E.8	133	Endosphere	Arbuckle	2014	0.954826	-0.143546	-0.319776	-0.177038	0.440217
W19.RP.1	133	Rhizoplane	Arbuckle	2014	0.747353	-0.431285	-0.67286	-0.431184	0.253702
W19.RP.2	133	Rhizoplane	Arbuckle	2014	0.748834	-0.325793	-0.561815	-0.150662	0.642381
W19.RP.3	133	Rhizoplane	Arbuckle	2014	0.757169	-0.351508	-0.665047	-0.35233	-0.167852
W19.RP.4	133	Rhizoplane	Arbuckle	2014	0.677689	-0.613346	-0.553475	-0.386845	0.116028
W19.RP.5	133	Rhizoplane	Arbuckle	2014	0.692575	-0.418612	-0.50204	-0.376548	0.176867
W19.RP.6	133	Rhizoplane	Arbuckle	2014	0.586294	-0.482151	-0.582656	-0.248432	0.107415
W19.RP.7	133	Rhizoplane	Arbuckle	2014	0.720716	-0.435781	-0.54924	-0.254572	0.957786
W19.RP.8	133	Rhizoplane	Arbuckle	2014	0.655679	-0.595161	-0.629293	-0.137483	-0.184375
W19.RS.1	133	Rhizosphere	Arbuckle	2014	-0.820528	-0.671877	-0.781777	0.298701	-0.73446
W19.RS.2	133	Rhizosphere	Arbuckle	2014	-1.01306	-0.603998	-0.686823	0.371169	-0.461729
W19.RS.3	133	Rhizosphere	Arbuckle	2014	-0.39693	-0.551958	-0.525029	-0.03289	-0.481908
W19.RS.4	133	Rhizosphere	Arbuckle	2014	-0.983392	-0.715964	-0.549166	0.358897	-0.310452
W19.RS.5	133	Rhizosphere	Arbuckle	2014	-0.843585	-0.639475	-0.572591	0.388808	-0.469031
W19.RS.6	133	Rhizosphere	Arbuckle	2014	-0.591283	-0.638028	-0.687969	0.11699	-0.335076
W19.RS.7	133	Rhizosphere	Arbuckle	2014	-0.409695	-0.601558	-0.645429	0.395365	-0.0930505
W19.RS.8	133	Rhizosphere	Arbuckle	2014	-1.18312	-0.753803	-0.528117	0.496218	-0.547551
W2.BS.1	14	Bulk Soil	Arbuckle	2014	-1.2805	-0.827444	-0.102445	0.729983	-0.678545
W2.BS.2	14	Bulk Soil	Arbuckle	2014	-0.89463	-0.412576	0.446515	0.681342	-0.0124201
W2.E.1	14	Endosphere	Arbuckle	2014	0.592977	-0.403889	1.6525	-0.60419	0.244883
W2.E.2	14	Endosphere	Arbuckle	2014	0.624598	-0.254425	1.32129	-0.270202	-0.619168
W2.E.3	14	Endosphere	Arbuckle	2014	0.680513	-0.206064	1.8374	-0.632987	-0.0472059
W2.E.4	14	Endosphere	Arbuckle	2014	0.604411	-0.484694	1.14532	-0.769122	0.360666
W2.E.5	14	Endosphere	Arbuckle	2014	0.642744	-0.376557	1.47989	-0.527268	-0.105871
W2.E.6	14	Endosphere	Arbuckle	2014	0.329425	0.0978089	1.58088	-0.142612	-0.21462
W2.E.7	14	Endosphere	Arbuckle	2014	0.539963	-0.318014	1.76161	-0.38663	-0.0571292
W2.E.8	14	Endosphere	Arbuckle	2014	0.628541	-0.1536	1.14858	-0.224601	1.03273
W2.RP.1	14	Rhizoplane	Arbuckle	2014	-0.219242	-0.590153	1.28801	-0.229418	0.0361997
W2.RP.2	14	Rhizoplane	Arbuckle	2014	-0.232738	-0.669363	0.685256	-0.276157	-0.00752456
W2.RP.3	14	Rhizoplane	Arbuckle	2014	0.224493	-0.232236	1.89209	-0.516277	0.0712529
W2.RP.4	14	Rhizoplane	Arbuckle	2014	0.267985	-0.617937	1.17133	-0.709022	0.891311
W2.RP.5	14	Rhizoplane	Arbuckle	2014	-0.132341	-0.616619	1.17377	-0.341917	0.322012
W2.RP.6	14	Rhizoplane	Arbuckle	2014	-0.814948	-0.387074	0.947577	0.176905	-0.278861
W2.RP.7	14	Rhizoplane	Arbuckle	2014	-0.181225	-0.276819	1.30553	0.0172301	-0.260111
W2.RP.8	14	Rhizoplane	Arbuckle	2014	0.292451	-0.257307	0.794162	-0.0974094	1.5692
W2.RS.1	14	Rhizosphere	Arbuckle	2014	-0.888508	-0.583306	1.01452	0.145873	0.0787844
W2.RS.2	14	Rhizosphere	Arbuckle	2014	-1.05699	-0.704015	0.559466	0.200373	-0.130581
W2.RS.3	14	Rhizosphere	Arbuckle	2014	-0.710329	-0.525742	1.19151	-0.194333	0.443513
W2.RS.4	14	Rhizosphere	Arbuckle	2014	-0.584483	-0.736329	0.855094	-0.192158	0.977955
W2.RS.5	14	Rhizosphere	Arbuckle	2014	-0.915545	-0.571226	0.897971	0.141107	0.0466778
W2.RS.6	14	Rhizosphere	Arbuckle	2014	-0.77857	-0.421814	0.958749	0.245779	-0.288575
W2.RS.7	14	Rhizosphere	Arbuckle	2014	-0.701787	-0.359091	1.17661	0.239188	0.0419323
W2.RS.8	14	Rhizosphere	Arbuckle	2014	-0.92939	-0.667847	0.403165	0.297028	0.474879
W3.BS.1	21	Bulk Soil	Arbuckle	2014	-1.30849	-0.801072	-0.116085	0.71746	-0.320249
W3.BS.2	21	Bulk Soil	Arbuckle	2014	-1.50057	-0.821724	-0.232469	0.735408	-0.33743
W3.BS.4	21	Bulk Soil	Arbuckle	2014	-1.52535	-0.820645	-0.3002	0.742234	-0.452529
W3.BS.5	21	Bulk Soil	Arbuckle	2014	-1.37161	-0.867748	-0.18555	0.731064	-0.298061
W3.BS.6	21	Bulk Soil	Arbuckle	2014	-1.39226	-0.898214	-0.17437	0.817903	-0.427796
W3.E.1	21	Endosphere	Arbuckle	2014	0.764166	-0.311891	1.05015	-0.572228	0.916111
W3.E.2	21	Endosphere	Arbuckle	2014	0.771504	-0.433524	1.19425	-0.641341	0.754798
W3.E.4	21	Endosphere	Arbuckle	2014	0.698258	-0.379758	1.20337	-0.607042	0.911056
W3.E.6	21	Endosphere	Arbuckle	2014	0.925076	-0.420087	1.03633	-0.815104	0.0573385
W3.E.7	21	Endosphere	Arbuckle	2014	0.866389	-0.404115	1.23427	-0.721664	0.406855
W3.E.8	21	Endosphere	Arbuckle	2014	0.780666	-0.489717	0.827559	-0.61898	0.491199
W3.RP.1	21	Rhizoplane	Arbuckle	2014	0.220716	-0.0522082	1.42503	-0.181382	0.593163
W3.RP.2	21	Rhizoplane	Arbuckle	2014	0.122999	-0.713029	0.84334	-0.263494	0.680155
W3.RP.3	21	Rhizoplane	Arbuckle	2014	0.0727278	-0.605453	0.982467	-0.218078	0.541253
W3.RP.4	21	Rhizoplane	Arbuckle	2014	0.141368	-0.44778	1.11061	-0.245648	0.975335
W3.RP.5	21	Rhizoplane	Arbuckle	2014	0.531955	-0.630972	0.938825	-0.643375	0.947508
W3.RP.6	21	Rhizoplane	Arbuckle	2014	0.352973	-0.547901	1.05603	-0.669345	0.751879
W3.RP.7	21	Rhizoplane	Arbuckle	2014	-0.0334064	-0.846537	0.755527	-0.202206	0.259256
W3.RP.8	21	Rhizoplane	Arbuckle	2014	0.267385	-0.630406	0.814172	-0.204547	0.624641
W3.RS.1	21	Rhizosphere	Arbuckle	2014	0.0477266	-0.151707	1.25193	-0.130925	1.08222
W3.RS.2	21	Rhizosphere	Arbuckle	2014	-0.452163	-0.76463	0.609485	0.0807627	1.06449
W3.RS.3	21	Rhizosphere	Arbuckle	2014	-0.605006	-0.456627	0.970216	0.275831	0.826103
W3.RS.4	21	Rhizosphere	Arbuckle	2014	-0.393337	-0.437184	0.923326	0.122078	1.20109
W3.RS.5	21	Rhizosphere	Arbuckle	2014	-0.126048	-0.719166	0.825089	-0.273535	1.02108
W3.RS.6	21	Rhizosphere	Arbuckle	2014	-0.730978	-0.643152	0.704578	0.0674981	0.61272
W3.RS.7	21	Rhizosphere	Arbuckle	2014	-0.713577	-0.691844	0.703616	0.190857	0.89962
W3.RS.8	21	Rhizosphere	Arbuckle	2014	-0.683404	-0.640576	0.792206	0.28064	0.854536
W4.BS.1	28	Bulk Soil	Arbuckle	2014	-1.29912	-0.905837	-0.286553	0.754919	-0.0488736
W4.BS.2	28	Bulk Soil	Arbuckle	2014	-1.39304	-0.829465	-0.406249	0.695533	-0.0838478
W4.BS.3	28	Bulk Soil	Arbuckle	2014	-1.35722	-0.87489	-0.299666	0.684373	-0.0938819
W4.BS.4	28	Bulk Soil	Arbuckle	2014	-1.21589	-0.935577	-0.334445	0.653982	0.0392586
W4.BS.5	28	Bulk Soil	Arbuckle	2014	-1.31534	-0.887491	-0.229594	0.762284	-0.237923
W4.BS.6	28	Bulk Soil	Arbuckle	2014	-1.37428	-0.901012	-0.348325	0.688109	-0.212042
W4.E.1	28	Endosphere	Arbuckle	2014	0.877822	-0.509608	0.647502	-0.598371	-0.171369
W4.E.2	28	Endosphere	Arbuckle	2014	0.768409	-0.341973	0.573064	-0.601036	0.286246
W4.E.3	28	Endosphere	Arbuckle	2014	0.926529	-0.451747	0.654073	-0.610138	-0.845857
W4.E.4	28	Endosphere	Arbuckle	2014	0.834301	-0.615981	0.569806	-0.596433	0.15682
W4.E.5	28	Endosphere	Arbuckle	2014	0.840089	-0.582087	0.677659	-0.857896	0.462639
W4.E.6	28	Endosphere	Arbuckle	2014	0.732118	-0.3586	0.214935	-0.412441	0.425981
W4.E.7	28	Endosphere	Arbuckle	2014	0.671607	-0.327775	0.69871	-0.509066	0.275234
W4.E.8	28	Endosphere	Arbuckle	2014	0.861933	-0.483889	1.02641	-0.744357	-0.456108
W4.RP.1	28	Rhizoplane	Arbuckle	2014	0.2134	-0.726719	0.222026	-0.172912	-0.0315539
W4.RP.2	28	Rhizoplane	Arbuckle	2014	0.560687	-0.531645	0.366213	-0.38906	-0.345705
W4.RP.3	28	Rhizoplane	Arbuckle	2014	0.104899	-0.546363	0.112163	-0.222987	-0.622743
W4.RP.4	28	Rhizoplane	Arbuckle	2014	0.0685579	-0.725855	0.278857	-0.250001	-0.383014
W4.RP.5	28	Rhizoplane	Arbuckle	2014	0.205791	-0.661807	0.319866	-0.346248	-0.344416
W4.RP.6	28	Rhizoplane	Arbuckle	2014	0.112449	-0.820023	-0.00090069	-0.0974671	-0.0181998
W4.RP.7	28	Rhizoplane	Arbuckle	2014	0.19996	-0.648626	0.648881	-0.158877	-0.29613
W4.RP.8	28	Rhizoplane	Arbuckle	2014	-0.211957	-0.501408	0.368457	-0.335629	-0.787985
W4.RS.1	28	Rhizosphere	Arbuckle	2014	-1.02196	-0.768147	0.155022	0.384078	0.233025
W4.RS.2	28	Rhizosphere	Arbuckle	2014	-0.912865	-0.769025	0.107304	0.122183	0.310399
W4.RS.3	28	Rhizosphere	Arbuckle	2014	-1.22046	-0.665236	0.0466619	0.253296	-0.0894135
W4.RS.4	28	Rhizosphere	Arbuckle	2014	-1.10557	-0.872376	0.0484556	0.285875	0.291653
W4.RS.5	28	Rhizosphere	Arbuckle	2014	-1.15361	-0.792426	0.134688	0.412861	0.0329756
W4.RS.6	28	Rhizosphere	Arbuckle	2014	-0.986826	-0.909532	-0.00813002	0.465035	0.474641
W4.RS.7	28	Rhizosphere	Arbuckle	2014	-1.06193	-0.910644	0.250719	0.331695	-0.0108878
W4.RS.8	28	Rhizosphere	Arbuckle	2014	-1.24173	-0.838316	0.126952	0.229457	-0.139803
W5.BS.1	35	Bulk Soil	Arbuckle	2014	-1.26557	-0.8919	-0.286722	0.754858	-0.0422886
W5.BS.2	35	Bulk Soil	Arbuckle	2014	-1.36318	-0.959971	-0.378982	0.746209	-0.0632455
W5.BS.3	35	Bulk Soil	Arbuckle	2014	-1.4175	-0.856411	-0.357734	0.634103	-0.0812845
W5.BS.4	35	Bulk Soil	Arbuckle	2014	-1.34504	-0.870808	-0.397293	0.719935	-0.229892
W5.BS.5	35	Bulk Soil	Arbuckle	2014	-1.36531	-0.74283	-0.379923	0.650042	-0.130419
W5.E.3	35	Endosphere	Arbuckle	2014	0.873437	-0.53714	0.954615	-0.775106	0.203834
W5.E.4	35	Endosphere	Arbuckle	2014	0.762483	-0.302765	0.309681	-0.350196	-0.0388592
W5.E.5	35	Endosphere	Arbuckle	2014	0.65853	-0.351816	-0.0589351	-0.50759	0.246393
W5.E.6	35	Endosphere	Arbuckle	2014	0.472174	-0.127653	-0.404717	-0.214977	-0.310579
W5.E.7	35	Endosphere	Arbuckle	2014	0.875701	-0.377322	0.630907	-0.702936	0.0857146
W5.E.8	35	Endosphere	Arbuckle	2014	0.824603	-0.474915	0.619068	-0.757965	0.0290156
W5.RP.1	35	Rhizosphere	Arbuckle	2014	-1.36442	-0.851956	-0.120313	0.45876	0.192529
W5.RP.2	35	Rhizosphere	Arbuckle	2014	-1.15164	-0.911007	-0.0886587	0.37909	0.427231
W5.RP.3	35	Rhizosphere	Arbuckle	2014	-1.08308	-0.81146	0.0304276	0.21793	0.0401299
W5.RP.4	35	Rhizosphere	Arbuckle	2014	-1.16911	-0.808355	0.0478014	0.371476	0.039029
W5.RP.5	35	Rhizosphere	Arbuckle	2014	-1.03169	-0.911044	-0.115316	0.264411	0.074492
W5.RP.6	35	Rhizosphere	Arbuckle	2014	-1.24404	-0.820476	-0.0709873	0.350723	0.0606677
W5.RP.7	35	Rhizosphere	Arbuckle	2014	-1.20586	-0.932072	-0.13177	0.485506	0.023521
W5.RP.8	35	Rhizosphere	Arbuckle	2014	-1.27385	-0.736809	-0.0788299	0.288846	-0.326204
W5.RS.1	35	Rhizoplane	Arbuckle	2014	-0.285393	-0.612093	0.418128	-0.175934	0.872266
W5.RS.2	35	Rhizoplane	Arbuckle	2014	0.327015	-0.597725	0.500276	-0.533732	1.35093
W5.RS.3	35	Rhizoplane	Arbuckle	2014	0.3774	-0.565429	1.02022	-0.60878	0.633452
W5.RS.4	35	Rhizoplane	Arbuckle	2014	0.0759034	-0.568496	0.289225	-0.237036	-0.408009
W5.RS.5	35	Rhizoplane	Arbuckle	2014	0.729404	-0.551765	0.168823	-0.52078	0.104721
W5.RS.6	35	Rhizoplane	Arbuckle	2014	0.0464585	-0.735754	0.0365792	-0.21123	-0.140865
W5.RS.7	35	Rhizoplane	Arbuckle	2014	0.117792	-0.844981	0.175794	-0.269725	-0.0137509
W5.RS.8	35	Rhizoplane	Arbuckle	2014	0.331021	-0.690547	0.0556619	-0.445347	0.125311
W6.BS.1	42	Bulk Soil	Arbuckle	2014	-1.25746	-0.821365	-0.334631	0.571389	-0.0087976
W6.BS.2	42	Bulk Soil	Arbuckle	2014	-1.37908	-0.865566	-0.331701	0.725652	-0.291555
W6.BS.3	42	Bulk Soil	Arbuckle	2014	-1.30243	-0.896585	-0.291778	0.78712	-0.264253
W6.BS.4	42	Bulk Soil	Arbuckle	2014	-0.647284	-0.269725	-0.228835	0.517943	-0.300213
W6.BS.5	42	Bulk Soil	Arbuckle	2014	-1.24355	-0.770234	-0.361185	0.743809	-0.244781
W6.BS.6	42	Bulk Soil	Arbuckle	2014	-1.25885	-0.878373	-0.356879	0.687017	-0.194704
W6.E.1	42	Endosphere	Arbuckle	2014	0.920929	-0.14675	0.715272	-0.443688	-0.910662
W6.E.2	42	Endosphere	Arbuckle	2014	0.937652	-0.448068	0.28713	-0.683607	0.143635
W6.E.3	42	Endosphere	Arbuckle	2014	0.984417	-0.529522	0.434213	-0.66782	0.258013
W6.E.5	42	Endosphere	Arbuckle	2014	1.08288	-0.364359	-0.019256	-0.502754	0.455145
W6.E.6	42	Endosphere	Arbuckle	2014	0.845237	-0.504725	0.354279	-0.55159	-0.251685
W6.E.7	42	Endosphere	Arbuckle	2014	0.995935	-0.384632	0.643207	-0.707169	-0.317841
W6.E.8	42	Endosphere	Arbuckle	2014	0.898279	-0.600835	0.507605	-0.60962	-0.0172493
W6.RP.1	42	Rhizoplane	Arbuckle	2014	-0.242188	-0.589154	-0.0594034	-0.177019	-1.08487
W6.RP.2	42	Rhizoplane	Arbuckle	2014	0.188235	-0.64428	0.0956835	-0.342518	-0.635352
W6.RP.3	42	Rhizoplane	Arbuckle	2014	-0.492766	-0.75847	-0.0787081	-0.128889	-0.496655
W6.RP.4	42	Rhizoplane	Arbuckle	2014	0.189653	-0.798537	0.168192	-0.270323	-0.423793
W6.RP.5	42	Rhizoplane	Arbuckle	2014	0.303089	-0.732187	-0.337894	-0.179323	0.0395756
W6.RP.6	42	Rhizoplane	Arbuckle	2014	0.0780847	-0.646723	0.157478	-0.316124	-0.901346
W6.RP.7	42	Rhizoplane	Arbuckle	2014	0.321074	-0.71605	0.118324	-0.396611	-0.410496
W6.RP.8	42	Rhizoplane	Arbuckle	2014	-0.0835377	-0.701583	0.0707888	-0.00740828	-0.831319
W6.RS.1	42	Rhizosphere	Arbuckle	2014	-1.24087	-0.708327	-0.163096	0.262663	-0.461373
W6.RS.2	42	Rhizosphere	Arbuckle	2014	-1.04744	-0.821052	0.030294	0.145249	-0.115813
W6.RS.3	42	Rhizosphere	Arbuckle	2014	-1.2051	-0.775099	0.00632529	0.169993	-0.0224251
W6.RS.4	42	Rhizosphere	Arbuckle	2014	-1.10518	-0.965758	0.0109622	0.361582	-0.118444
W6.RS.5	42	Rhizosphere	Arbuckle	2014	-1.04338	-0.891376	-0.281328	0.336253	0.134204
W6.RS.6	42	Rhizosphere	Arbuckle	2014	-1.24298	-0.626793	-0.0333379	0.20189	-0.407054
W6.RS.7	42	Rhizosphere	Arbuckle	2014	-1.21899	-0.858026	-0.108026	0.38744	-0.203377
W6.RS.8	42	Rhizosphere	Arbuckle	2014	-1.35069	-0.829959	-0.162692	0.487008	-0.29655
W7.E.1	49	Endosphere	Arbuckle	2014	0.423729	-0.511861	0.312421	-0.299186	-0.029448
W7.E.2	49	Endosphere	Arbuckle	2014	0.952804	-0.571374	-0.372703	-0.427614	-0.627458
W7.E.3	49	Endosphere	Arbuckle	2014	0.840862	-0.119503	0.539598	-0.387045	-0.896786
W7.E.4	49	Endosphere	Arbuckle	2014	0.98936	-0.277552	-0.084495	-0.248597	-0.948902
W7.E.5	49	Endosphere	Arbuckle	2014	0.80541	-0.461229	-0.0956433	-0.270034	0.32989
W7.E.6	49	Endosphere	Arbuckle	2014	0.978096	-0.322968	0.148803	-0.355931	-0.72517
W7.E.7	49	Endosphere	Arbuckle	2014	0.835373	-0.566982	0.212131	-0.620912	0.47919
W7.E.8	49	Endosphere	Arbuckle	2014	0.898901	-0.0580557	0.380735	-0.288107	-0.997011
W7.RP.1	49	Rhizoplane	Arbuckle	2014	0.0977631	-0.414233	-0.137008	-0.112011	-0.93602
W7.RP.2	49	Rhizoplane	Arbuckle	2014	0.349706	-0.511661	-0.165343	-0.212934	-0.950321
W7.RP.3	49	Rhizoplane	Arbuckle	2014	0.073342	-0.454416	-0.149364	0.0370266	-0.837619
W7.RP.4	49	Rhizoplane	Arbuckle	2014	0.451667	-0.189096	-0.0635126	-0.179259	-0.934451
W7.RP.5	49	Rhizoplane	Arbuckle	2014	0.418455	-0.338124	0.210343	-0.140429	-0.716674
W7.RP.6	49	Rhizoplane	Arbuckle	2014	0.387203	-0.344357	-0.0782761	-0.194025	-1.07249
W7.RP.7	49	Rhizoplane	Arbuckle	2014	0.315865	-0.603511	-0.148433	-0.0686916	-0.0891204
W7.RP.8	49	Rhizoplane	Arbuckle	2014	0.123123	-0.307057	-0.0826161	-0.011107	-1.22104
W7.RS.1	49	Rhizosphere	Arbuckle	2014	-1.26785	-0.681352	-0.231299	0.493639	-0.508449
W7.RS.2	49	Rhizosphere	Arbuckle	2014	-1.32911	-0.713856	-0.274769	0.54509	-0.326122
W7.RS.3	49	Rhizosphere	Arbuckle	2014	-1.25372	-0.656791	-0.235462	0.457	-0.568215
W7.RS.4	49	Rhizosphere	Arbuckle	2014	-0.950936	-0.596078	-0.268121	0.379904	-0.652581
W7.RS.5	49	Rhizosphere	Arbuckle	2014	-1.28415	-0.791115	-0.185417	0.520194	-0.338244
W7.RS.6	49	Rhizosphere	Arbuckle	2014	-1.26694	-0.604872	-0.285481	0.437084	-0.540968
W7.RS.7	49	Rhizosphere	Arbuckle	2014	-1.00143	-0.821049	-0.252867	0.572575	0.149145
W7.RS.8	49	Rhizosphere	Arbuckle	2014	-1.14553	-0.472544	-0.149202	0.471609	-0.522348
W8.E.1	56	Endosphere	Arbuckle	2014	0.955303	-0.139845	-0.0777271	-0.597572	-1.70515
W8.E.2	56	Endosphere	Arbuckle	2014	0.854649	-0.217547	-0.281851	-0.244489	-0.186055
W8.E.3	56	Endosphere	Arbuckle	2014	1.10328	-0.44805	-0.380422	-0.49931	-0.0762208
W8.E.4	56	Endosphere	Arbuckle	2014	0.79424	-0.604932	-0.41554	-0.366405	0.0290638
W8.E.5	56	Endosphere	Arbuckle	2014	1.18078	-0.379233	-0.281165	-0.457661	-0.774019
W8.E.6	56	Endosphere	Arbuckle	2014	1.08396	-0.299061	0.099247	-0.707277	-1.3509
W8.E.7	56	Endosphere	Arbuckle	2014	1.01607	-0.319162	-0.214878	-0.443984	-0.537124
W8.E.8	56	Endosphere	Arbuckle	2014	1.21333	-0.305019	-0.0582258	-0.581992	-1.24521
W8.RP.1	56	Rhizoplane	Arbuckle	2014	0.530037	-0.160902	-0.117568	-0.211475	-0.989487
W8.RP.2	56	Rhizoplane	Arbuckle	2014	0.664252	-0.0562879	-0.0414891	-0.27717	-1.03096
W8.RP.3	56	Rhizoplane	Arbuckle	2014	0.629106	-0.34825	-0.261645	-0.335783	-0.680489
W8.RP.4	56	Rhizoplane	Arbuckle	2014	0.489772	-0.660834	-0.415542	-0.275958	-0.781933
W8.RP.5	56	Rhizoplane	Arbuckle	2014	0.677651	-0.308824	-0.308257	-0.375168	-0.876503
W8.RP.6	56	Rhizoplane	Arbuckle	2014	0.238696	-0.432136	-0.10584	-0.417599	-1.23531
W8.RP.7	56	Rhizoplane	Arbuckle	2014	0.309497	-0.501094	-0.163989	-0.338103	-1.04346
W8.RP.8	56	Rhizoplane	Arbuckle	2014	0.510738	-0.566951	-0.287243	-0.429546	-1.13064
W8.RS.1	56	Rhizosphere	Arbuckle	2014	-0.820946	-0.721178	-0.35683	0.0248491	-0.591283
W8.RS.2	56	Rhizosphere	Arbuckle	2014	-0.968963	-0.79807	-0.346805	0.174762	-0.291761
W8.RS.3	56	Rhizosphere	Arbuckle	2014	-0.889499	-0.840063	-0.332515	0.215297	-0.0763282
W8.RS.4	56	Rhizosphere	Arbuckle	2014	-1.09252	-0.980599	-0.399428	0.420164	0.0363051
W8.RS.5	56	Rhizosphere	Arbuckle	2014	-1.10312	-0.66797	-0.378745	0.248656	-0.5539
W8.RS.6	56	Rhizosphere	Arbuckle	2014	-1.0435	-0.625733	-0.441073	0.0173501	-0.66463
W8.RS.7	56	Rhizosphere	Arbuckle	2014	-1.04377	-0.731265	-0.380453	0.215123	-0.508438
W8.RS.8	56	Rhizosphere	Arbuckle	2014	-0.979919	-0.739497	-0.360156	0.239192	-0.475221
W9.E.1	63	Endosphere	Arbuckle	2014	1.17334	-0.439982	-0.437259	-0.627609	-0.946381
W9.E.2	63	Endosphere	Arbuckle	2014	1.13225	-0.561138	-0.559899	-0.618659	0.0651293
W9.E.3	63	Endosphere	Arbuckle	2014	0.695373	-0.277854	-0.406846	-0.23641	0.921975
W9.E.4	63	Endosphere	Arbuckle	2014	1.20653	-0.291452	-0.49396	-0.468137	-0.589586
W9.E.5	63	Endosphere	Arbuckle	2014	1.30204	-0.386574	-0.380795	-0.632048	-0.911218
W9.E.6	63	Endosphere	Arbuckle	2014	1.04913	-0.445046	-0.538006	-0.332999	-0.782426
W9.E.7	63	Endosphere	Arbuckle	2014	1.1558	-0.4786	-0.367803	-0.57483	-0.411342
W9.E.8	63	Endosphere	Arbuckle	2014	1.00611	-0.415838	-0.635526	-0.584479	-0.484802
W9.RP.1	63	Rhizoplane	Arbuckle	2014	0.515181	-0.556915	-0.583064	-0.559843	-1.00159
W9.RP.2	63	Rhizoplane	Arbuckle	2014	0.47938	-0.763974	-0.464161	-0.342659	0.185832
W9.RP.4	63	Rhizoplane	Arbuckle	2014	0.833514	-0.343659	-0.537905	-0.531925	-0.440436
W9.RP.5	63	Rhizoplane	Arbuckle	2014	0.84181	-0.540731	-0.391675	-0.810249	-0.101728
W9.RP.6	63	Rhizoplane	Arbuckle	2014	-1.25393	-0.709107	-0.507824	0.298011	-0.327321
W9.RP.7	63	Rhizoplane	Arbuckle	2014	0.705979	-0.597296	-0.499278	-0.72857	-0.33805
W9.RP.8	63	Rhizoplane	Arbuckle	2014	0.519587	-0.574292	-0.515586	-0.556671	-0.329562
W9.RS.1	63	Rhizosphere	Arbuckle	2014	-1.09841	-0.734827	-0.564511	0.0785134	-0.395401
W9.RS.2	63	Rhizosphere	Arbuckle	2014	-1.31604	-0.823646	-0.438851	0.46086	-0.171049
W9.RS.3	63	Rhizosphere	Arbuckle	2014	-0.965108	-0.836619	-0.516423	0.350297	0.384702
W9.RS.4	63	Rhizosphere	Arbuckle	2014	0.0135425	-0.533881	-0.595629	-0.380774	-0.221971
W9.RS.5	63	Rhizosphere	Arbuckle	2014	-0.638251	-0.79509	-0.56618	0.0896301	-0.517043
W9.RS.6	63	Rhizosphere	Arbuckle	2014	0.30417	-0.774456	-0.570937	-0.329667	-0.485019
W9.RS.7	63	Rhizosphere	Arbuckle	2014	-0.992078	-0.813289	-0.535081	0.298573	-0.202458
W9.RS.8	63	Rhizosphere	Arbuckle	2014	-1.14034	-0.892712	-0.482093	0.375416	-0.194091
