# Supplementary material for: Compositional shifts in root-associated bacterial and archaeal microbiota track the plant life cycle in field-grown rice
Source: PLoS Biol. 2018 Feb 23;16(2):e2003862. doi: 10.1371/journal.pbio.2003862 (PMC5841827; doi:10.1371/journal.pbio.2003862)
Supplement: S2 Data — (XLSX) [file pbio.2003862.s002.xlsx]

## Sheet: S2 Data
SampleID	Age	Site	Season	Depth	Phylum2	Compartment	total_counts	RA
Arb2015.10	42	Arbuckle	2015	28396	[Parvarchaeota]	Rhizosphere	2	7.043e-05
Arb2015.10	42	Arbuckle	2015	28396	[Thermi]	Rhizosphere	2	7.043e-05
Arb2015.10	42	Arbuckle	2015	28396	Acidobacteria	Rhizosphere	8423	0.296616
Arb2015.10	42	Arbuckle	2015	28396	Actinobacteria	Rhizosphere	1381	0.0486319
Arb2015.10	42	Arbuckle	2015	28396	Armatimonadetes	Rhizosphere	225	0.00792337
Arb2015.10	42	Arbuckle	2015	28396	Bacteroidetes	Rhizosphere	1190	0.0419058
Arb2015.10	42	Arbuckle	2015	28396	BHI80-139	Rhizosphere	3	0.000105645
Arb2015.10	42	Arbuckle	2015	28396	BRC1	Rhizosphere	39	0.00137338
Arb2015.10	42	Arbuckle	2015	28396	Chlorobi	Rhizosphere	112	0.00394408
Arb2015.10	42	Arbuckle	2015	28396	Chloroflexi	Rhizosphere	2298	0.080924
Arb2015.10	42	Arbuckle	2015	28396	Crenarchaeota	Rhizosphere	72	0.00253548
Arb2015.10	42	Arbuckle	2015	28396	Cyanobacteria	Rhizosphere	60	0.0021129
Arb2015.10	42	Arbuckle	2015	28396	Elusimicrobia	Rhizosphere	44	0.00154946
Arb2015.10	42	Arbuckle	2015	28396	Euryarchaeota	Rhizosphere	66	0.00232419
Arb2015.10	42	Arbuckle	2015	28396	FBP	Rhizosphere	3	0.000105645
Arb2015.10	42	Arbuckle	2015	28396	FCPU426	Rhizosphere	11	0.000387365
Arb2015.10	42	Arbuckle	2015	28396	Fibrobacteres	Rhizosphere	38	0.00133817
Arb2015.10	42	Arbuckle	2015	28396	Firmicutes	Rhizosphere	428	0.015072
Arb2015.10	42	Arbuckle	2015	28396	Fusobacteria	Rhizosphere	2	7.043e-05
Arb2015.10	42	Arbuckle	2015	28396	GAL15	Rhizosphere	1	3.5215e-05
Arb2015.10	42	Arbuckle	2015	28396	Gemmatimonadetes	Rhizosphere	1399	0.0492658
Arb2015.10	42	Arbuckle	2015	28396	GN02	Rhizosphere	1	3.5215e-05
Arb2015.10	42	Arbuckle	2015	28396	GN04	Rhizosphere	2	7.043e-05
Arb2015.10	42	Arbuckle	2015	28396	GOUTA4	Rhizosphere	11	0.000387365
Arb2015.10	42	Arbuckle	2015	28396	LD1	Rhizosphere	1	3.5215e-05
Arb2015.10	42	Arbuckle	2015	28396	Lentisphaerae	Rhizosphere	1	3.5215e-05
Arb2015.10	42	Arbuckle	2015	28396	MVS-104	Rhizosphere	2	7.043e-05
Arb2015.10	42	Arbuckle	2015	28396	NC10	Rhizosphere	4	0.00014086
Arb2015.10	42	Arbuckle	2015	28396	Nitrospirae	Rhizosphere	356	0.0125365
Arb2015.10	42	Arbuckle	2015	28396	NKB19	Rhizosphere	15	0.000528225
Arb2015.10	42	Arbuckle	2015	28396	OC31	Rhizosphere	1	3.5215e-05
Arb2015.10	42	Arbuckle	2015	28396	OD1	Rhizosphere	3	0.000105645
Arb2015.10	42	Arbuckle	2015	28396	OP11	Rhizosphere	1	3.5215e-05
Arb2015.10	42	Arbuckle	2015	28396	OP3	Rhizosphere	58	0.00204247
Arb2015.10	42	Arbuckle	2015	28396	PAUC34f	Rhizosphere	2	7.043e-05
Arb2015.10	42	Arbuckle	2015	28396	Planctomycetes	Rhizosphere	762	0.0268338
Arb2015.10	42	Arbuckle	2015	28396	SBR1093	Rhizosphere	1	3.5215e-05
Arb2015.10	42	Arbuckle	2015	28396	Spirochaetes	Rhizosphere	82	0.00288763
Arb2015.10	42	Arbuckle	2015	28396	SR1	Rhizosphere	2	7.043e-05
Arb2015.10	42	Arbuckle	2015	28396	TM7	Rhizosphere	6	0.00021129
Arb2015.10	42	Arbuckle	2015	28396	TPD-58	Rhizosphere	1	3.5215e-05
Arb2015.10	42	Arbuckle	2015	28396	unclassified	Rhizosphere	1	3.5215e-05
Arb2015.10	42	Arbuckle	2015	28396	Verrucomicrobia	Rhizosphere	1284	0.045216
Arb2015.10	42	Arbuckle	2015	28396	WPS-2	Rhizosphere	1	3.5215e-05
Arb2015.10	42	Arbuckle	2015	28396	WS1	Rhizosphere	7	0.000246505
Arb2015.10	42	Arbuckle	2015	28396	WS2	Rhizosphere	1	3.5215e-05
Arb2015.10	42	Arbuckle	2015	28396	WS3	Rhizosphere	272	0.00957848
Arb2015.10	42	Arbuckle	2015	28396	WS4	Rhizosphere	3	0.000105645
Arb2015.10	42	Arbuckle	2015	28396	WS5	Rhizosphere	1	3.5215e-05
Arb2015.10	42	Arbuckle	2015	28396	WWE1	Rhizosphere	3	0.000105645
Arb2015.10	42	Arbuckle	2015	28396	ZB3	Rhizosphere	1	3.5215e-05
Arb2015.10	42	Arbuckle	2015	28396	Alphaproteobacteria	Rhizosphere	1049	0.0369405
Arb2015.10	42	Arbuckle	2015	28396	Betaproteobacteria	Rhizosphere	5067	0.178434
Arb2015.10	42	Arbuckle	2015	28396	Deltaproteobacteria	Rhizosphere	2508	0.0883192
Arb2015.10	42	Arbuckle	2015	28396	Epsilonproteobacteria	Rhizosphere	6	0.00021129
Arb2015.10	42	Arbuckle	2015	28396	Gammaproteobacteria	Rhizosphere	929	0.0327147
Arb2015.10	42	Arbuckle	2015	28396	TA18	Rhizosphere	1	3.5215e-05
Arb2015.11	126	Arbuckle	2015	21847	[Parvarchaeota]	Rhizosphere	1	4.57708e-05
Arb2015.11	126	Arbuckle	2015	21847	[Thermi]	Rhizosphere	1	4.57708e-05
Arb2015.11	126	Arbuckle	2015	21847	Acidobacteria	Rhizosphere	3995	0.182854
Arb2015.11	126	Arbuckle	2015	21847	Actinobacteria	Rhizosphere	1208	0.0552911
Arb2015.11	126	Arbuckle	2015	21847	Armatimonadetes	Rhizosphere	332	0.0151959
Arb2015.11	126	Arbuckle	2015	21847	Bacteroidetes	Rhizosphere	908	0.0415599
Arb2015.11	126	Arbuckle	2015	21847	BHI80-139	Rhizosphere	1	4.57708e-05
Arb2015.11	126	Arbuckle	2015	21847	BRC1	Rhizosphere	5	0.000228854
Arb2015.11	126	Arbuckle	2015	21847	Chlorobi	Rhizosphere	99	0.00453131
Arb2015.11	126	Arbuckle	2015	21847	Chloroflexi	Rhizosphere	2612	0.119553
Arb2015.11	126	Arbuckle	2015	21847	Crenarchaeota	Rhizosphere	54	0.00247162
Arb2015.11	126	Arbuckle	2015	21847	Cyanobacteria	Rhizosphere	30	0.00137312
Arb2015.11	126	Arbuckle	2015	21847	Elusimicrobia	Rhizosphere	24	0.0010985
Arb2015.11	126	Arbuckle	2015	21847	Euryarchaeota	Rhizosphere	187	0.00855914
Arb2015.11	126	Arbuckle	2015	21847	FBP	Rhizosphere	1	4.57708e-05
Arb2015.11	126	Arbuckle	2015	21847	FCPU426	Rhizosphere	2	9.15416e-05
Arb2015.11	126	Arbuckle	2015	21847	Fibrobacteres	Rhizosphere	23	0.00105273
Arb2015.11	126	Arbuckle	2015	21847	Firmicutes	Rhizosphere	207	0.00947455
Arb2015.11	126	Arbuckle	2015	21847	Fusobacteria	Rhizosphere	1	4.57708e-05
Arb2015.11	126	Arbuckle	2015	21847	GAL15	Rhizosphere	1	4.57708e-05
Arb2015.11	126	Arbuckle	2015	21847	Gemmatimonadetes	Rhizosphere	706	0.0323142
Arb2015.11	126	Arbuckle	2015	21847	GN02	Rhizosphere	1	4.57708e-05
Arb2015.11	126	Arbuckle	2015	21847	GN04	Rhizosphere	6	0.000274625
Arb2015.11	126	Arbuckle	2015	21847	GOUTA4	Rhizosphere	12	0.000549249
Arb2015.11	126	Arbuckle	2015	21847	LD1	Rhizosphere	1	4.57708e-05
Arb2015.11	126	Arbuckle	2015	21847	Lentisphaerae	Rhizosphere	4	0.000183083
Arb2015.11	126	Arbuckle	2015	21847	MVS-104	Rhizosphere	1	4.57708e-05
Arb2015.11	126	Arbuckle	2015	21847	NC10	Rhizosphere	9	0.000411937
Arb2015.11	126	Arbuckle	2015	21847	Nitrospirae	Rhizosphere	209	0.00956609
Arb2015.11	126	Arbuckle	2015	21847	NKB19	Rhizosphere	16	0.000732332
Arb2015.11	126	Arbuckle	2015	21847	OC31	Rhizosphere	1	4.57708e-05
Arb2015.11	126	Arbuckle	2015	21847	OD1	Rhizosphere	2	9.15416e-05
Arb2015.11	126	Arbuckle	2015	21847	OP11	Rhizosphere	2	9.15416e-05
Arb2015.11	126	Arbuckle	2015	21847	OP3	Rhizosphere	11	0.000503479
Arb2015.11	126	Arbuckle	2015	21847	PAUC34f	Rhizosphere	1	4.57708e-05
Arb2015.11	126	Arbuckle	2015	21847	Planctomycetes	Rhizosphere	574	0.0262724
Arb2015.11	126	Arbuckle	2015	21847	SBR1093	Rhizosphere	1	4.57708e-05
Arb2015.11	126	Arbuckle	2015	21847	Spirochaetes	Rhizosphere	91	0.00416514
Arb2015.11	126	Arbuckle	2015	21847	SR1	Rhizosphere	1	4.57708e-05
Arb2015.11	126	Arbuckle	2015	21847	TM7	Rhizosphere	6	0.000274625
Arb2015.11	126	Arbuckle	2015	21847	TPD-58	Rhizosphere	1	4.57708e-05
Arb2015.11	126	Arbuckle	2015	21847	unclassified	Rhizosphere	2	9.15416e-05
Arb2015.11	126	Arbuckle	2015	21847	Verrucomicrobia	Rhizosphere	646	0.0295679
Arb2015.11	126	Arbuckle	2015	21847	WPS-2	Rhizosphere	1	4.57708e-05
Arb2015.11	126	Arbuckle	2015	21847	WS1	Rhizosphere	8	0.000366166
Arb2015.11	126	Arbuckle	2015	21847	WS2	Rhizosphere	3	0.000137312
Arb2015.11	126	Arbuckle	2015	21847	WS3	Rhizosphere	180	0.00823874
Arb2015.11	126	Arbuckle	2015	21847	WS4	Rhizosphere	3	0.000137312
Arb2015.11	126	Arbuckle	2015	21847	WS5	Rhizosphere	1	4.57708e-05
Arb2015.11	126	Arbuckle	2015	21847	WWE1	Rhizosphere	1	4.57708e-05
Arb2015.11	126	Arbuckle	2015	21847	ZB3	Rhizosphere	1	4.57708e-05
Arb2015.11	126	Arbuckle	2015	21847	Alphaproteobacteria	Rhizosphere	1389	0.0635756
Arb2015.11	126	Arbuckle	2015	21847	Betaproteobacteria	Rhizosphere	4469	0.20455
Arb2015.11	126	Arbuckle	2015	21847	Deltaproteobacteria	Rhizosphere	2701	0.123627
Arb2015.11	126	Arbuckle	2015	21847	Epsilonproteobacteria	Rhizosphere	87	0.00398206
Arb2015.11	126	Arbuckle	2015	21847	Gammaproteobacteria	Rhizosphere	917	0.0419718
Arb2015.11	126	Arbuckle	2015	21847	TA18	Rhizosphere	1	4.57708e-05
Arb2015.12	98	Arbuckle	2015	29435	[Parvarchaeota]	Rhizosphere	9	0.000305748
Arb2015.12	98	Arbuckle	2015	29435	[Thermi]	Rhizosphere	1	3.3972e-05
Arb2015.12	98	Arbuckle	2015	29435	Acidobacteria	Rhizosphere	7920	0.269058
Arb2015.12	98	Arbuckle	2015	29435	Actinobacteria	Rhizosphere	1479	0.0502446
Arb2015.12	98	Arbuckle	2015	29435	Armatimonadetes	Rhizosphere	314	0.0106672
Arb2015.12	98	Arbuckle	2015	29435	Bacteroidetes	Rhizosphere	1160	0.0394075
Arb2015.12	98	Arbuckle	2015	29435	BHI80-139	Rhizosphere	1	3.3972e-05
Arb2015.12	98	Arbuckle	2015	29435	BRC1	Rhizosphere	29	0.000985188
Arb2015.12	98	Arbuckle	2015	29435	Chlorobi	Rhizosphere	127	0.00431444
Arb2015.12	98	Arbuckle	2015	29435	Chloroflexi	Rhizosphere	2439	0.0828577
Arb2015.12	98	Arbuckle	2015	29435	Crenarchaeota	Rhizosphere	84	0.00285365
Arb2015.12	98	Arbuckle	2015	29435	Cyanobacteria	Rhizosphere	120	0.00407664
Arb2015.12	98	Arbuckle	2015	29435	Elusimicrobia	Rhizosphere	46	0.00156271
Arb2015.12	98	Arbuckle	2015	29435	Euryarchaeota	Rhizosphere	259	0.00879875
Arb2015.12	98	Arbuckle	2015	29435	FBP	Rhizosphere	1	3.3972e-05
Arb2015.12	98	Arbuckle	2015	29435	FCPU426	Rhizosphere	9	0.000305748
Arb2015.12	98	Arbuckle	2015	29435	Fibrobacteres	Rhizosphere	12	0.000407664
Arb2015.12	98	Arbuckle	2015	29435	Firmicutes	Rhizosphere	761	0.0258527
Arb2015.12	98	Arbuckle	2015	29435	Fusobacteria	Rhizosphere	3	0.000101916
Arb2015.12	98	Arbuckle	2015	29435	GAL15	Rhizosphere	6	0.000203832
Arb2015.12	98	Arbuckle	2015	29435	Gemmatimonadetes	Rhizosphere	1645	0.055884
Arb2015.12	98	Arbuckle	2015	29435	GN02	Rhizosphere	1	3.3972e-05
Arb2015.12	98	Arbuckle	2015	29435	GN04	Rhizosphere	1	3.3972e-05
Arb2015.12	98	Arbuckle	2015	29435	GOUTA4	Rhizosphere	19	0.000645468
Arb2015.12	98	Arbuckle	2015	29435	LD1	Rhizosphere	1	3.3972e-05
Arb2015.12	98	Arbuckle	2015	29435	Lentisphaerae	Rhizosphere	3	0.000101916
Arb2015.12	98	Arbuckle	2015	29435	MVS-104	Rhizosphere	4	0.000135888
Arb2015.12	98	Arbuckle	2015	29435	NC10	Rhizosphere	31	0.00105313
Arb2015.12	98	Arbuckle	2015	29435	Nitrospirae	Rhizosphere	354	0.0120261
Arb2015.12	98	Arbuckle	2015	29435	NKB19	Rhizosphere	18	0.000611496
Arb2015.12	98	Arbuckle	2015	29435	OC31	Rhizosphere	1	3.3972e-05
Arb2015.12	98	Arbuckle	2015	29435	OD1	Rhizosphere	4	0.000135888
Arb2015.12	98	Arbuckle	2015	29435	OP11	Rhizosphere	1	3.3972e-05
Arb2015.12	98	Arbuckle	2015	29435	OP3	Rhizosphere	47	0.00159668
Arb2015.12	98	Arbuckle	2015	29435	PAUC34f	Rhizosphere	5	0.00016986
Arb2015.12	98	Arbuckle	2015	29435	Planctomycetes	Rhizosphere	812	0.0275853
Arb2015.12	98	Arbuckle	2015	29435	SBR1093	Rhizosphere	1	3.3972e-05
Arb2015.12	98	Arbuckle	2015	29435	Spirochaetes	Rhizosphere	181	0.00614893
Arb2015.12	98	Arbuckle	2015	29435	SR1	Rhizosphere	1	3.3972e-05
Arb2015.12	98	Arbuckle	2015	29435	TM7	Rhizosphere	6	0.000203832
Arb2015.12	98	Arbuckle	2015	29435	TPD-58	Rhizosphere	1	3.3972e-05
Arb2015.12	98	Arbuckle	2015	29435	unclassified	Rhizosphere	4	0.000135888
Arb2015.12	98	Arbuckle	2015	29435	Verrucomicrobia	Rhizosphere	1054	0.0358065
Arb2015.12	98	Arbuckle	2015	29435	WPS-2	Rhizosphere	1	3.3972e-05
Arb2015.12	98	Arbuckle	2015	29435	WS1	Rhizosphere	4	0.000135888
Arb2015.12	98	Arbuckle	2015	29435	WS2	Rhizosphere	2	6.7944e-05
Arb2015.12	98	Arbuckle	2015	29435	WS3	Rhizosphere	274	0.00930833
Arb2015.12	98	Arbuckle	2015	29435	WS4	Rhizosphere	14	0.000475608
Arb2015.12	98	Arbuckle	2015	29435	WS5	Rhizosphere	1	3.3972e-05
Arb2015.12	98	Arbuckle	2015	29435	WWE1	Rhizosphere	3	0.000101916
Arb2015.12	98	Arbuckle	2015	29435	ZB3	Rhizosphere	3	0.000101916
Arb2015.12	98	Arbuckle	2015	29435	Alphaproteobacteria	Rhizosphere	1174	0.0398831
Arb2015.12	98	Arbuckle	2015	29435	Betaproteobacteria	Rhizosphere	3033	0.103037
Arb2015.12	98	Arbuckle	2015	29435	Deltaproteobacteria	Rhizosphere	5339	0.181377
Arb2015.12	98	Arbuckle	2015	29435	Epsilonproteobacteria	Rhizosphere	31	0.00105313
Arb2015.12	98	Arbuckle	2015	29435	Gammaproteobacteria	Rhizosphere	452	0.0153553
Arb2015.12	98	Arbuckle	2015	29435	TA18	Rhizosphere	1	3.3972e-05
Arb2015.13	70	Arbuckle	2015	36505	[Parvarchaeota]	Rhizosphere	3	8.21783e-05
Arb2015.13	70	Arbuckle	2015	36505	[Thermi]	Rhizosphere	1	2.73928e-05
Arb2015.13	70	Arbuckle	2015	36505	Acidobacteria	Rhizosphere	7851	0.215061
Arb2015.13	70	Arbuckle	2015	36505	Actinobacteria	Rhizosphere	1377	0.0377198
Arb2015.13	70	Arbuckle	2015	36505	Armatimonadetes	Rhizosphere	312	0.00854654
Arb2015.13	70	Arbuckle	2015	36505	Bacteroidetes	Rhizosphere	1957	0.0536076
Arb2015.13	70	Arbuckle	2015	36505	BHI80-139	Rhizosphere	1	2.73928e-05
Arb2015.13	70	Arbuckle	2015	36505	BRC1	Rhizosphere	22	0.000602641
Arb2015.13	70	Arbuckle	2015	36505	Chlorobi	Rhizosphere	86	0.00235578
Arb2015.13	70	Arbuckle	2015	36505	Chloroflexi	Rhizosphere	2163	0.0592505
Arb2015.13	70	Arbuckle	2015	36505	Crenarchaeota	Rhizosphere	148	0.00405413
Arb2015.13	70	Arbuckle	2015	36505	Cyanobacteria	Rhizosphere	99	0.00271188
Arb2015.13	70	Arbuckle	2015	36505	Elusimicrobia	Rhizosphere	43	0.00117789
Arb2015.13	70	Arbuckle	2015	36505	Euryarchaeota	Rhizosphere	76	0.00208185
Arb2015.13	70	Arbuckle	2015	36505	FBP	Rhizosphere	1	2.73928e-05
Arb2015.13	70	Arbuckle	2015	36505	FCPU426	Rhizosphere	17	0.000465677
Arb2015.13	70	Arbuckle	2015	36505	Fibrobacteres	Rhizosphere	57	0.00156139
Arb2015.13	70	Arbuckle	2015	36505	Firmicutes	Rhizosphere	417	0.0114228
Arb2015.13	70	Arbuckle	2015	36505	Fusobacteria	Rhizosphere	9	0.000246535
Arb2015.13	70	Arbuckle	2015	36505	GAL15	Rhizosphere	1	2.73928e-05
Arb2015.13	70	Arbuckle	2015	36505	Gemmatimonadetes	Rhizosphere	1418	0.0388429
Arb2015.13	70	Arbuckle	2015	36505	GN02	Rhizosphere	12	0.000328713
Arb2015.13	70	Arbuckle	2015	36505	GN04	Rhizosphere	2	5.47855e-05
Arb2015.13	70	Arbuckle	2015	36505	GOUTA4	Rhizosphere	10	0.000273928
Arb2015.13	70	Arbuckle	2015	36505	LD1	Rhizosphere	1	2.73928e-05
Arb2015.13	70	Arbuckle	2015	36505	Lentisphaerae	Rhizosphere	1	2.73928e-05
Arb2015.13	70	Arbuckle	2015	36505	MVS-104	Rhizosphere	1	2.73928e-05
Arb2015.13	70	Arbuckle	2015	36505	NC10	Rhizosphere	10	0.000273928
Arb2015.13	70	Arbuckle	2015	36505	Nitrospirae	Rhizosphere	586	0.0160522
Arb2015.13	70	Arbuckle	2015	36505	NKB19	Rhizosphere	24	0.000657426
Arb2015.13	70	Arbuckle	2015	36505	OC31	Rhizosphere	1	2.73928e-05
Arb2015.13	70	Arbuckle	2015	36505	OD1	Rhizosphere	6	0.000164357
Arb2015.13	70	Arbuckle	2015	36505	OP11	Rhizosphere	3	8.21783e-05
Arb2015.13	70	Arbuckle	2015	36505	OP3	Rhizosphere	62	0.00169835
Arb2015.13	70	Arbuckle	2015	36505	PAUC34f	Rhizosphere	1	2.73928e-05
Arb2015.13	70	Arbuckle	2015	36505	Planctomycetes	Rhizosphere	1154	0.0316112
Arb2015.13	70	Arbuckle	2015	36505	SBR1093	Rhizosphere	1	2.73928e-05
Arb2015.13	70	Arbuckle	2015	36505	Spirochaetes	Rhizosphere	84	0.00230099
Arb2015.13	70	Arbuckle	2015	36505	SR1	Rhizosphere	1	2.73928e-05
Arb2015.13	70	Arbuckle	2015	36505	TM7	Rhizosphere	5	0.000136964
Arb2015.13	70	Arbuckle	2015	36505	TPD-58	Rhizosphere	1	2.73928e-05
Arb2015.13	70	Arbuckle	2015	36505	unclassified	Rhizosphere	2	5.47855e-05
Arb2015.13	70	Arbuckle	2015	36505	Verrucomicrobia	Rhizosphere	2677	0.0733304
Arb2015.13	70	Arbuckle	2015	36505	WPS-2	Rhizosphere	6	0.000164357
Arb2015.13	70	Arbuckle	2015	36505	WS1	Rhizosphere	7	0.000191749
Arb2015.13	70	Arbuckle	2015	36505	WS2	Rhizosphere	1	2.73928e-05
Arb2015.13	70	Arbuckle	2015	36505	WS3	Rhizosphere	288	0.00788911
Arb2015.13	70	Arbuckle	2015	36505	WS4	Rhizosphere	3	8.21783e-05
Arb2015.13	70	Arbuckle	2015	36505	WS5	Rhizosphere	2	5.47855e-05
Arb2015.13	70	Arbuckle	2015	36505	WWE1	Rhizosphere	2	5.47855e-05
Arb2015.13	70	Arbuckle	2015	36505	ZB3	Rhizosphere	1	2.73928e-05
Arb2015.13	70	Arbuckle	2015	36505	Alphaproteobacteria	Rhizosphere	1730	0.0473895
Arb2015.13	70	Arbuckle	2015	36505	Betaproteobacteria	Rhizosphere	6481	0.177532
Arb2015.13	70	Arbuckle	2015	36505	Deltaproteobacteria	Rhizosphere	5302	0.145236
Arb2015.13	70	Arbuckle	2015	36505	Epsilonproteobacteria	Rhizosphere	87	0.00238317
Arb2015.13	70	Arbuckle	2015	36505	Gammaproteobacteria	Rhizosphere	1658	0.0454172
Arb2015.13	70	Arbuckle	2015	36505	TA18	Rhizosphere	1	2.73928e-05
Arb2015.14	56	Arbuckle	2015	33021	[Parvarchaeota]	Rhizosphere	2	6.05657e-05
Arb2015.14	56	Arbuckle	2015	33021	[Thermi]	Rhizosphere	1	3.02828e-05
Arb2015.14	56	Arbuckle	2015	33021	Acidobacteria	Rhizosphere	9730	0.294652
Arb2015.14	56	Arbuckle	2015	33021	Actinobacteria	Rhizosphere	1548	0.0468778
Arb2015.14	56	Arbuckle	2015	33021	Armatimonadetes	Rhizosphere	282	0.00853976
Arb2015.14	56	Arbuckle	2015	33021	Bacteroidetes	Rhizosphere	1277	0.0386712
Arb2015.14	56	Arbuckle	2015	33021	BHI80-139	Rhizosphere	3	9.08485e-05
Arb2015.14	56	Arbuckle	2015	33021	BRC1	Rhizosphere	22	0.000666223
Arb2015.14	56	Arbuckle	2015	33021	Chlorobi	Rhizosphere	96	0.00290715
Arb2015.14	56	Arbuckle	2015	33021	Chloroflexi	Rhizosphere	2401	0.0727091
Arb2015.14	56	Arbuckle	2015	33021	Crenarchaeota	Rhizosphere	130	0.00393677
Arb2015.14	56	Arbuckle	2015	33021	Cyanobacteria	Rhizosphere	70	0.0021198
Arb2015.14	56	Arbuckle	2015	33021	Elusimicrobia	Rhizosphere	32	0.000969051
Arb2015.14	56	Arbuckle	2015	33021	Euryarchaeota	Rhizosphere	46	0.00139301
Arb2015.14	56	Arbuckle	2015	33021	FBP	Rhizosphere	8	0.000242263
Arb2015.14	56	Arbuckle	2015	33021	FCPU426	Rhizosphere	3	9.08485e-05
Arb2015.14	56	Arbuckle	2015	33021	Fibrobacteres	Rhizosphere	16	0.000484525
Arb2015.14	56	Arbuckle	2015	33021	Firmicutes	Rhizosphere	379	0.0114772
Arb2015.14	56	Arbuckle	2015	33021	Fusobacteria	Rhizosphere	1	3.02828e-05
Arb2015.14	56	Arbuckle	2015	33021	GAL15	Rhizosphere	1	3.02828e-05
Arb2015.14	56	Arbuckle	2015	33021	Gemmatimonadetes	Rhizosphere	1818	0.0550542
Arb2015.14	56	Arbuckle	2015	33021	GN02	Rhizosphere	1	3.02828e-05
Arb2015.14	56	Arbuckle	2015	33021	GN04	Rhizosphere	1	3.02828e-05
Arb2015.14	56	Arbuckle	2015	33021	GOUTA4	Rhizosphere	13	0.000393677
Arb2015.14	56	Arbuckle	2015	33021	LD1	Rhizosphere	1	3.02828e-05
Arb2015.14	56	Arbuckle	2015	33021	Lentisphaerae	Rhizosphere	1	3.02828e-05
Arb2015.14	56	Arbuckle	2015	33021	MVS-104	Rhizosphere	1	3.02828e-05
Arb2015.14	56	Arbuckle	2015	33021	NC10	Rhizosphere	11	0.000333111
Arb2015.14	56	Arbuckle	2015	33021	Nitrospirae	Rhizosphere	654	0.019805
Arb2015.14	56	Arbuckle	2015	33021	NKB19	Rhizosphere	27	0.000817637
Arb2015.14	56	Arbuckle	2015	33021	OC31	Rhizosphere	1	3.02828e-05
Arb2015.14	56	Arbuckle	2015	33021	OD1	Rhizosphere	1	3.02828e-05
Arb2015.14	56	Arbuckle	2015	33021	OP11	Rhizosphere	2	6.05657e-05
Arb2015.14	56	Arbuckle	2015	33021	OP3	Rhizosphere	21	0.00063594
Arb2015.14	56	Arbuckle	2015	33021	PAUC34f	Rhizosphere	2	6.05657e-05
Arb2015.14	56	Arbuckle	2015	33021	Planctomycetes	Rhizosphere	1007	0.0304948
Arb2015.14	56	Arbuckle	2015	33021	SBR1093	Rhizosphere	1	3.02828e-05
Arb2015.14	56	Arbuckle	2015	33021	Spirochaetes	Rhizosphere	40	0.00121131
Arb2015.14	56	Arbuckle	2015	33021	SR1	Rhizosphere	1	3.02828e-05
Arb2015.14	56	Arbuckle	2015	33021	TM7	Rhizosphere	5	0.000151414
Arb2015.14	56	Arbuckle	2015	33021	TPD-58	Rhizosphere	1	3.02828e-05
Arb2015.14	56	Arbuckle	2015	33021	unclassified	Rhizosphere	1	3.02828e-05
Arb2015.14	56	Arbuckle	2015	33021	Verrucomicrobia	Rhizosphere	1511	0.0457574
Arb2015.14	56	Arbuckle	2015	33021	WPS-2	Rhizosphere	1	3.02828e-05
Arb2015.14	56	Arbuckle	2015	33021	WS1	Rhizosphere	1	3.02828e-05
Arb2015.14	56	Arbuckle	2015	33021	WS2	Rhizosphere	5	0.000151414
Arb2015.14	56	Arbuckle	2015	33021	WS3	Rhizosphere	261	0.00790382
Arb2015.14	56	Arbuckle	2015	33021	WS4	Rhizosphere	5	0.000151414
Arb2015.14	56	Arbuckle	2015	33021	WS5	Rhizosphere	1	3.02828e-05
Arb2015.14	56	Arbuckle	2015	33021	WWE1	Rhizosphere	1	3.02828e-05
Arb2015.14	56	Arbuckle	2015	33021	ZB3	Rhizosphere	2	6.05657e-05
Arb2015.14	56	Arbuckle	2015	33021	Alphaproteobacteria	Rhizosphere	1515	0.0458785
Arb2015.14	56	Arbuckle	2015	33021	Betaproteobacteria	Rhizosphere	5341	0.161741
Arb2015.14	56	Arbuckle	2015	33021	Deltaproteobacteria	Rhizosphere	3670	0.111138
Arb2015.14	56	Arbuckle	2015	33021	Epsilonproteobacteria	Rhizosphere	15	0.000454243
Arb2015.14	56	Arbuckle	2015	33021	Gammaproteobacteria	Rhizosphere	897	0.0271637
Arb2015.14	56	Arbuckle	2015	33021	TA18	Rhizosphere	1	3.02828e-05
Arb2015.15	70	Arbuckle	2015	41132	[Parvarchaeota]	Rhizosphere	7	0.00017018
Arb2015.15	70	Arbuckle	2015	41132	[Thermi]	Rhizosphere	3	7.29341e-05
Arb2015.15	70	Arbuckle	2015	41132	Acidobacteria	Rhizosphere	10613	0.258017
Arb2015.15	70	Arbuckle	2015	41132	Actinobacteria	Rhizosphere	2042	0.0496438
Arb2015.15	70	Arbuckle	2015	41132	Armatimonadetes	Rhizosphere	240	0.00583473
Arb2015.15	70	Arbuckle	2015	41132	Bacteroidetes	Rhizosphere	1920	0.0466778
Arb2015.15	70	Arbuckle	2015	41132	BHI80-139	Rhizosphere	1	2.43114e-05
Arb2015.15	70	Arbuckle	2015	41132	BRC1	Rhizosphere	20	0.000486228
Arb2015.15	70	Arbuckle	2015	41132	Chlorobi	Rhizosphere	141	0.0034279
Arb2015.15	70	Arbuckle	2015	41132	Chloroflexi	Rhizosphere	2423	0.0589065
Arb2015.15	70	Arbuckle	2015	41132	Crenarchaeota	Rhizosphere	124	0.00301461
Arb2015.15	70	Arbuckle	2015	41132	Cyanobacteria	Rhizosphere	105	0.00255269
Arb2015.15	70	Arbuckle	2015	41132	Elusimicrobia	Rhizosphere	33	0.000802276
Arb2015.15	70	Arbuckle	2015	41132	Euryarchaeota	Rhizosphere	44	0.0010697
Arb2015.15	70	Arbuckle	2015	41132	FBP	Rhizosphere	1	2.43114e-05
Arb2015.15	70	Arbuckle	2015	41132	FCPU426	Rhizosphere	3	7.29341e-05
Arb2015.15	70	Arbuckle	2015	41132	Fibrobacteres	Rhizosphere	24	0.000583473
Arb2015.15	70	Arbuckle	2015	41132	Firmicutes	Rhizosphere	462	0.0112319
Arb2015.15	70	Arbuckle	2015	41132	Fusobacteria	Rhizosphere	1	2.43114e-05
Arb2015.15	70	Arbuckle	2015	41132	GAL15	Rhizosphere	1	2.43114e-05
Arb2015.15	70	Arbuckle	2015	41132	Gemmatimonadetes	Rhizosphere	2423	0.0589065
Arb2015.15	70	Arbuckle	2015	41132	GN02	Rhizosphere	5	0.000121557
Arb2015.15	70	Arbuckle	2015	41132	GN04	Rhizosphere	10	0.000243114
Arb2015.15	70	Arbuckle	2015	41132	GOUTA4	Rhizosphere	18	0.000437605
Arb2015.15	70	Arbuckle	2015	41132	LD1	Rhizosphere	1	2.43114e-05
Arb2015.15	70	Arbuckle	2015	41132	Lentisphaerae	Rhizosphere	1	2.43114e-05
Arb2015.15	70	Arbuckle	2015	41132	MVS-104	Rhizosphere	2	4.86228e-05
Arb2015.15	70	Arbuckle	2015	41132	NC10	Rhizosphere	13	0.000316048
Arb2015.15	70	Arbuckle	2015	41132	Nitrospirae	Rhizosphere	712	0.0173097
Arb2015.15	70	Arbuckle	2015	41132	NKB19	Rhizosphere	29	0.00070503
Arb2015.15	70	Arbuckle	2015	41132	OC31	Rhizosphere	1	2.43114e-05
Arb2015.15	70	Arbuckle	2015	41132	OD1	Rhizosphere	3	7.29341e-05
Arb2015.15	70	Arbuckle	2015	41132	OP11	Rhizosphere	1	2.43114e-05
Arb2015.15	70	Arbuckle	2015	41132	OP3	Rhizosphere	22	0.00053485
Arb2015.15	70	Arbuckle	2015	41132	PAUC34f	Rhizosphere	3	7.29341e-05
Arb2015.15	70	Arbuckle	2015	41132	Planctomycetes	Rhizosphere	966	0.0234848
Arb2015.15	70	Arbuckle	2015	41132	SBR1093	Rhizosphere	1	2.43114e-05
Arb2015.15	70	Arbuckle	2015	41132	Spirochaetes	Rhizosphere	114	0.0027715
Arb2015.15	70	Arbuckle	2015	41132	SR1	Rhizosphere	1	2.43114e-05
Arb2015.15	70	Arbuckle	2015	41132	TM7	Rhizosphere	3	7.29341e-05
Arb2015.15	70	Arbuckle	2015	41132	TPD-58	Rhizosphere	1	2.43114e-05
Arb2015.15	70	Arbuckle	2015	41132	unclassified	Rhizosphere	1	2.43114e-05
Arb2015.15	70	Arbuckle	2015	41132	Verrucomicrobia	Rhizosphere	2083	0.0506406
Arb2015.15	70	Arbuckle	2015	41132	WPS-2	Rhizosphere	1	2.43114e-05
Arb2015.15	70	Arbuckle	2015	41132	WS1	Rhizosphere	1	2.43114e-05
Arb2015.15	70	Arbuckle	2015	41132	WS2	Rhizosphere	1	2.43114e-05
Arb2015.15	70	Arbuckle	2015	41132	WS3	Rhizosphere	298	0.00724479
Arb2015.15	70	Arbuckle	2015	41132	WS4	Rhizosphere	2	4.86228e-05
Arb2015.15	70	Arbuckle	2015	41132	WS5	Rhizosphere	1	2.43114e-05
Arb2015.15	70	Arbuckle	2015	41132	WWE1	Rhizosphere	3	7.29341e-05
Arb2015.15	70	Arbuckle	2015	41132	ZB3	Rhizosphere	1	2.43114e-05
Arb2015.15	70	Arbuckle	2015	41132	Alphaproteobacteria	Rhizosphere	1921	0.0467022
Arb2015.15	70	Arbuckle	2015	41132	Betaproteobacteria	Rhizosphere	7141	0.173608
Arb2015.15	70	Arbuckle	2015	41132	Deltaproteobacteria	Rhizosphere	5983	0.145455
Arb2015.15	70	Arbuckle	2015	41132	Epsilonproteobacteria	Rhizosphere	24	0.000583473
Arb2015.15	70	Arbuckle	2015	41132	Gammaproteobacteria	Rhizosphere	920	0.0223665
Arb2015.15	70	Arbuckle	2015	41132	TA18	Rhizosphere	1	2.43114e-05
Arb2015.16	70	Arbuckle	2015	35299	[Parvarchaeota]	Endosphere	3	8.49858e-05
Arb2015.16	70	Arbuckle	2015	35299	[Thermi]	Endosphere	1	2.83286e-05
Arb2015.16	70	Arbuckle	2015	35299	Acidobacteria	Endosphere	1550	0.0439093
Arb2015.16	70	Arbuckle	2015	35299	Actinobacteria	Endosphere	3060	0.0866856
Arb2015.16	70	Arbuckle	2015	35299	Armatimonadetes	Endosphere	17	0.000481586
Arb2015.16	70	Arbuckle	2015	35299	Bacteroidetes	Endosphere	982	0.0278187
Arb2015.16	70	Arbuckle	2015	35299	BHI80-139	Endosphere	1	2.83286e-05
Arb2015.16	70	Arbuckle	2015	35299	BRC1	Endosphere	1	2.83286e-05
Arb2015.16	70	Arbuckle	2015	35299	Chlorobi	Endosphere	13	0.000368272
Arb2015.16	70	Arbuckle	2015	35299	Chloroflexi	Endosphere	1159	0.0328329
Arb2015.16	70	Arbuckle	2015	35299	Crenarchaeota	Endosphere	2	5.66572e-05
Arb2015.16	70	Arbuckle	2015	35299	Cyanobacteria	Endosphere	26	0.000736544
Arb2015.16	70	Arbuckle	2015	35299	Elusimicrobia	Endosphere	3	8.49858e-05
Arb2015.16	70	Arbuckle	2015	35299	Euryarchaeota	Endosphere	16	0.000453258
Arb2015.16	70	Arbuckle	2015	35299	FBP	Endosphere	1	2.83286e-05
Arb2015.16	70	Arbuckle	2015	35299	FCPU426	Endosphere	5	0.000141643
Arb2015.16	70	Arbuckle	2015	35299	Fibrobacteres	Endosphere	86	0.00243626
Arb2015.16	70	Arbuckle	2015	35299	Firmicutes	Endosphere	408	0.0115581
Arb2015.16	70	Arbuckle	2015	35299	Fusobacteria	Endosphere	1	2.83286e-05
Arb2015.16	70	Arbuckle	2015	35299	GAL15	Endosphere	1	2.83286e-05
Arb2015.16	70	Arbuckle	2015	35299	Gemmatimonadetes	Endosphere	54	0.00152975
Arb2015.16	70	Arbuckle	2015	35299	GN02	Endosphere	2	5.66572e-05
Arb2015.16	70	Arbuckle	2015	35299	GN04	Endosphere	1	2.83286e-05
Arb2015.16	70	Arbuckle	2015	35299	GOUTA4	Endosphere	5	0.000141643
Arb2015.16	70	Arbuckle	2015	35299	LD1	Endosphere	1	2.83286e-05
Arb2015.16	70	Arbuckle	2015	35299	Lentisphaerae	Endosphere	1	2.83286e-05
Arb2015.16	70	Arbuckle	2015	35299	MVS-104	Endosphere	1	2.83286e-05
Arb2015.16	70	Arbuckle	2015	35299	NC10	Endosphere	1	2.83286e-05
Arb2015.16	70	Arbuckle	2015	35299	Nitrospirae	Endosphere	74	0.00209632
Arb2015.16	70	Arbuckle	2015	35299	NKB19	Endosphere	5	0.000141643
Arb2015.16	70	Arbuckle	2015	35299	OC31	Endosphere	1	2.83286e-05
Arb2015.16	70	Arbuckle	2015	35299	OD1	Endosphere	1	2.83286e-05
Arb2015.16	70	Arbuckle	2015	35299	OP11	Endosphere	1	2.83286e-05
Arb2015.16	70	Arbuckle	2015	35299	OP3	Endosphere	17	0.000481586
Arb2015.16	70	Arbuckle	2015	35299	PAUC34f	Endosphere	1	2.83286e-05
Arb2015.16	70	Arbuckle	2015	35299	Planctomycetes	Endosphere	300	0.00849858
Arb2015.16	70	Arbuckle	2015	35299	SBR1093	Endosphere	1	2.83286e-05
Arb2015.16	70	Arbuckle	2015	35299	Spirochaetes	Endosphere	227	0.00643059
Arb2015.16	70	Arbuckle	2015	35299	SR1	Endosphere	1	2.83286e-05
Arb2015.16	70	Arbuckle	2015	35299	TM7	Endosphere	1	2.83286e-05
Arb2015.16	70	Arbuckle	2015	35299	TPD-58	Endosphere	1	2.83286e-05
Arb2015.16	70	Arbuckle	2015	35299	unclassified	Endosphere	1	2.83286e-05
Arb2015.16	70	Arbuckle	2015	35299	Verrucomicrobia	Endosphere	267	0.00756374
Arb2015.16	70	Arbuckle	2015	35299	WPS-2	Endosphere	2	5.66572e-05
Arb2015.16	70	Arbuckle	2015	35299	WS1	Endosphere	1	2.83286e-05
Arb2015.16	70	Arbuckle	2015	35299	WS2	Endosphere	1	2.83286e-05
Arb2015.16	70	Arbuckle	2015	35299	WS3	Endosphere	17	0.000481586
Arb2015.16	70	Arbuckle	2015	35299	WS4	Endosphere	1	2.83286e-05
Arb2015.16	70	Arbuckle	2015	35299	WS5	Endosphere	1	2.83286e-05
Arb2015.16	70	Arbuckle	2015	35299	WWE1	Endosphere	1	2.83286e-05
Arb2015.16	70	Arbuckle	2015	35299	ZB3	Endosphere	1	2.83286e-05
Arb2015.16	70	Arbuckle	2015	35299	Alphaproteobacteria	Endosphere	1758	0.0498017
Arb2015.16	70	Arbuckle	2015	35299	Betaproteobacteria	Endosphere	11326	0.32085
Arb2015.16	70	Arbuckle	2015	35299	Deltaproteobacteria	Endosphere	12057	0.341558
Arb2015.16	70	Arbuckle	2015	35299	Epsilonproteobacteria	Endosphere	30	0.000849858
Arb2015.16	70	Arbuckle	2015	35299	Gammaproteobacteria	Endosphere	1776	0.0503116
Arb2015.16	70	Arbuckle	2015	35299	TA18	Endosphere	1	2.83286e-05
Arb2015.17	112	Arbuckle	2015	36164	[Parvarchaeota]	Rhizosphere	1	2.7651e-05
Arb2015.17	112	Arbuckle	2015	36164	[Thermi]	Rhizosphere	1	2.7651e-05
Arb2015.17	112	Arbuckle	2015	36164	Acidobacteria	Rhizosphere	9382	0.259422
Arb2015.17	112	Arbuckle	2015	36164	Actinobacteria	Rhizosphere	1380	0.0381584
Arb2015.17	112	Arbuckle	2015	36164	Armatimonadetes	Rhizosphere	402	0.0111157
Arb2015.17	112	Arbuckle	2015	36164	Bacteroidetes	Rhizosphere	1798	0.0497166
Arb2015.17	112	Arbuckle	2015	36164	BHI80-139	Rhizosphere	1	2.7651e-05
Arb2015.17	112	Arbuckle	2015	36164	BRC1	Rhizosphere	37	0.00102309
Arb2015.17	112	Arbuckle	2015	36164	Chlorobi	Rhizosphere	193	0.00533665
Arb2015.17	112	Arbuckle	2015	36164	Chloroflexi	Rhizosphere	2787	0.0770635
Arb2015.17	112	Arbuckle	2015	36164	Crenarchaeota	Rhizosphere	85	0.00235034
Arb2015.17	112	Arbuckle	2015	36164	Cyanobacteria	Rhizosphere	80	0.00221208
Arb2015.17	112	Arbuckle	2015	36164	Elusimicrobia	Rhizosphere	35	0.000967787
Arb2015.17	112	Arbuckle	2015	36164	Euryarchaeota	Rhizosphere	162	0.00447947
Arb2015.17	112	Arbuckle	2015	36164	FBP	Rhizosphere	3	8.29531e-05
Arb2015.17	112	Arbuckle	2015	36164	FCPU426	Rhizosphere	7	0.000193557
Arb2015.17	112	Arbuckle	2015	36164	Fibrobacteres	Rhizosphere	19	0.00052537
Arb2015.17	112	Arbuckle	2015	36164	Firmicutes	Rhizosphere	543	0.0150145
Arb2015.17	112	Arbuckle	2015	36164	Fusobacteria	Rhizosphere	3	8.29531e-05
Arb2015.17	112	Arbuckle	2015	36164	GAL15	Rhizosphere	1	2.7651e-05
Arb2015.17	112	Arbuckle	2015	36164	Gemmatimonadetes	Rhizosphere	1299	0.0359187
Arb2015.17	112	Arbuckle	2015	36164	GN02	Rhizosphere	5	0.000138255
Arb2015.17	112	Arbuckle	2015	36164	GN04	Rhizosphere	6	0.000165906
Arb2015.17	112	Arbuckle	2015	36164	GOUTA4	Rhizosphere	25	0.000691276
Arb2015.17	112	Arbuckle	2015	36164	LD1	Rhizosphere	1	2.7651e-05
Arb2015.17	112	Arbuckle	2015	36164	Lentisphaerae	Rhizosphere	2	5.53021e-05
Arb2015.17	112	Arbuckle	2015	36164	MVS-104	Rhizosphere	6	0.000165906
Arb2015.17	112	Arbuckle	2015	36164	NC10	Rhizosphere	49	0.0013549
Arb2015.17	112	Arbuckle	2015	36164	Nitrospirae	Rhizosphere	503	0.0139085
Arb2015.17	112	Arbuckle	2015	36164	NKB19	Rhizosphere	46	0.00127195
Arb2015.17	112	Arbuckle	2015	36164	OC31	Rhizosphere	1	2.7651e-05
Arb2015.17	112	Arbuckle	2015	36164	OD1	Rhizosphere	1	2.7651e-05
Arb2015.17	112	Arbuckle	2015	36164	OP11	Rhizosphere	1	2.7651e-05
Arb2015.17	112	Arbuckle	2015	36164	OP3	Rhizosphere	69	0.00190792
Arb2015.17	112	Arbuckle	2015	36164	PAUC34f	Rhizosphere	2	5.53021e-05
Arb2015.17	112	Arbuckle	2015	36164	Planctomycetes	Rhizosphere	914	0.0252731
Arb2015.17	112	Arbuckle	2015	36164	SBR1093	Rhizosphere	1	2.7651e-05
Arb2015.17	112	Arbuckle	2015	36164	Spirochaetes	Rhizosphere	140	0.00387115
Arb2015.17	112	Arbuckle	2015	36164	SR1	Rhizosphere	1	2.7651e-05
Arb2015.17	112	Arbuckle	2015	36164	TM7	Rhizosphere	6	0.000165906
Arb2015.17	112	Arbuckle	2015	36164	TPD-58	Rhizosphere	1	2.7651e-05
Arb2015.17	112	Arbuckle	2015	36164	unclassified	Rhizosphere	9	0.000248859
Arb2015.17	112	Arbuckle	2015	36164	Verrucomicrobia	Rhizosphere	1660	0.0459007
Arb2015.17	112	Arbuckle	2015	36164	WPS-2	Rhizosphere	3	8.29531e-05
Arb2015.17	112	Arbuckle	2015	36164	WS1	Rhizosphere	5	0.000138255
Arb2015.17	112	Arbuckle	2015	36164	WS2	Rhizosphere	1	2.7651e-05
Arb2015.17	112	Arbuckle	2015	36164	WS3	Rhizosphere	336	0.00929075
Arb2015.17	112	Arbuckle	2015	36164	WS4	Rhizosphere	6	0.000165906
Arb2015.17	112	Arbuckle	2015	36164	WS5	Rhizosphere	1	2.7651e-05
Arb2015.17	112	Arbuckle	2015	36164	WWE1	Rhizosphere	2	5.53021e-05
Arb2015.17	112	Arbuckle	2015	36164	ZB3	Rhizosphere	1	2.7651e-05
Arb2015.17	112	Arbuckle	2015	36164	Alphaproteobacteria	Rhizosphere	1463	0.0404535
Arb2015.17	112	Arbuckle	2015	36164	Betaproteobacteria	Rhizosphere	5391	0.149067
Arb2015.17	112	Arbuckle	2015	36164	Deltaproteobacteria	Rhizosphere	6031	0.166763
Arb2015.17	112	Arbuckle	2015	36164	Epsilonproteobacteria	Rhizosphere	112	0.00309692
Arb2015.17	112	Arbuckle	2015	36164	Gammaproteobacteria	Rhizosphere	860	0.0237799
Arb2015.17	112	Arbuckle	2015	36164	TA18	Rhizosphere	1	2.7651e-05
Arb2015.18	42	Arbuckle	2015	23121	[Parvarchaeota]	Endosphere	1	4.32489e-05
Arb2015.18	42	Arbuckle	2015	23121	[Thermi]	Endosphere	1	4.32489e-05
Arb2015.18	42	Arbuckle	2015	23121	Acidobacteria	Endosphere	1848	0.0799239
Arb2015.18	42	Arbuckle	2015	23121	Actinobacteria	Endosphere	739	0.0319609
Arb2015.18	42	Arbuckle	2015	23121	Armatimonadetes	Endosphere	29	0.00125422
Arb2015.18	42	Arbuckle	2015	23121	Bacteroidetes	Endosphere	779	0.0336909
Arb2015.18	42	Arbuckle	2015	23121	BHI80-139	Endosphere	1	4.32489e-05
Arb2015.18	42	Arbuckle	2015	23121	BRC1	Endosphere	3	0.000129747
Arb2015.18	42	Arbuckle	2015	23121	Chlorobi	Endosphere	31	0.00134071
Arb2015.18	42	Arbuckle	2015	23121	Chloroflexi	Endosphere	1612	0.0697172
Arb2015.18	42	Arbuckle	2015	23121	Crenarchaeota	Endosphere	3	0.000129747
Arb2015.18	42	Arbuckle	2015	23121	Cyanobacteria	Endosphere	9	0.00038924
Arb2015.18	42	Arbuckle	2015	23121	Elusimicrobia	Endosphere	2	8.64977e-05
Arb2015.18	42	Arbuckle	2015	23121	Euryarchaeota	Endosphere	13	0.000562235
Arb2015.18	42	Arbuckle	2015	23121	FBP	Endosphere	1	4.32489e-05
Arb2015.18	42	Arbuckle	2015	23121	FCPU426	Endosphere	1	4.32489e-05
Arb2015.18	42	Arbuckle	2015	23121	Fibrobacteres	Endosphere	49	0.00211919
Arb2015.18	42	Arbuckle	2015	23121	Firmicutes	Endosphere	308	0.0133206
Arb2015.18	42	Arbuckle	2015	23121	Fusobacteria	Endosphere	1	4.32489e-05
Arb2015.18	42	Arbuckle	2015	23121	GAL15	Endosphere	1	4.32489e-05
Arb2015.18	42	Arbuckle	2015	23121	Gemmatimonadetes	Endosphere	30	0.00129747
Arb2015.18	42	Arbuckle	2015	23121	GN02	Endosphere	1	4.32489e-05
Arb2015.18	42	Arbuckle	2015	23121	GN04	Endosphere	2	8.64977e-05
Arb2015.18	42	Arbuckle	2015	23121	GOUTA4	Endosphere	2	8.64977e-05
Arb2015.18	42	Arbuckle	2015	23121	LD1	Endosphere	1	4.32489e-05
Arb2015.18	42	Arbuckle	2015	23121	Lentisphaerae	Endosphere	1	4.32489e-05
Arb2015.18	42	Arbuckle	2015	23121	MVS-104	Endosphere	1	4.32489e-05
Arb2015.18	42	Arbuckle	2015	23121	NC10	Endosphere	1	4.32489e-05
Arb2015.18	42	Arbuckle	2015	23121	Nitrospirae	Endosphere	25	0.00108122
Arb2015.18	42	Arbuckle	2015	23121	NKB19	Endosphere	4	0.000172995
Arb2015.18	42	Arbuckle	2015	23121	OC31	Endosphere	1	4.32489e-05
Arb2015.18	42	Arbuckle	2015	23121	OD1	Endosphere	1	4.32489e-05
Arb2015.18	42	Arbuckle	2015	23121	OP11	Endosphere	1	4.32489e-05
Arb2015.18	42	Arbuckle	2015	23121	OP3	Endosphere	1	4.32489e-05
Arb2015.18	42	Arbuckle	2015	23121	PAUC34f	Endosphere	1	4.32489e-05
Arb2015.18	42	Arbuckle	2015	23121	Planctomycetes	Endosphere	133	0.0057521
Arb2015.18	42	Arbuckle	2015	23121	SBR1093	Endosphere	1	4.32489e-05
Arb2015.18	42	Arbuckle	2015	23121	Spirochaetes	Endosphere	166	0.00717931
Arb2015.18	42	Arbuckle	2015	23121	SR1	Endosphere	1	4.32489e-05
Arb2015.18	42	Arbuckle	2015	23121	TM7	Endosphere	1	4.32489e-05
Arb2015.18	42	Arbuckle	2015	23121	TPD-58	Endosphere	1	4.32489e-05
Arb2015.18	42	Arbuckle	2015	23121	unclassified	Endosphere	1	4.32489e-05
Arb2015.18	42	Arbuckle	2015	23121	Verrucomicrobia	Endosphere	225	0.00973099
Arb2015.18	42	Arbuckle	2015	23121	WPS-2	Endosphere	1	4.32489e-05
Arb2015.18	42	Arbuckle	2015	23121	WS1	Endosphere	1	4.32489e-05
Arb2015.18	42	Arbuckle	2015	23121	WS2	Endosphere	1	4.32489e-05
Arb2015.18	42	Arbuckle	2015	23121	WS3	Endosphere	4	0.000172995
Arb2015.18	42	Arbuckle	2015	23121	WS4	Endosphere	1	4.32489e-05
Arb2015.18	42	Arbuckle	2015	23121	WS5	Endosphere	1	4.32489e-05
Arb2015.18	42	Arbuckle	2015	23121	WWE1	Endosphere	1	4.32489e-05
Arb2015.18	42	Arbuckle	2015	23121	ZB3	Endosphere	1	4.32489e-05
Arb2015.18	42	Arbuckle	2015	23121	Alphaproteobacteria	Endosphere	633	0.0273765
Arb2015.18	42	Arbuckle	2015	23121	Betaproteobacteria	Endosphere	5883	0.254433
Arb2015.18	42	Arbuckle	2015	23121	Deltaproteobacteria	Endosphere	10324	0.446501
Arb2015.18	42	Arbuckle	2015	23121	Epsilonproteobacteria	Endosphere	6	0.000259493
Arb2015.18	42	Arbuckle	2015	23121	Gammaproteobacteria	Endosphere	253	0.010942
Arb2015.18	42	Arbuckle	2015	23121	TA18	Endosphere	1	4.32489e-05
Arb2015.19	70	Arbuckle	2015	30493	[Parvarchaeota]	Endosphere	1	3.27933e-05
Arb2015.19	70	Arbuckle	2015	30493	[Thermi]	Endosphere	1	3.27933e-05
Arb2015.19	70	Arbuckle	2015	30493	Acidobacteria	Endosphere	970	0.0318095
Arb2015.19	70	Arbuckle	2015	30493	Actinobacteria	Endosphere	4458	0.146193
Arb2015.19	70	Arbuckle	2015	30493	Armatimonadetes	Endosphere	22	0.000721453
Arb2015.19	70	Arbuckle	2015	30493	Bacteroidetes	Endosphere	1316	0.043156
Arb2015.19	70	Arbuckle	2015	30493	BHI80-139	Endosphere	1	3.27933e-05
Arb2015.19	70	Arbuckle	2015	30493	BRC1	Endosphere	1	3.27933e-05
Arb2015.19	70	Arbuckle	2015	30493	Chlorobi	Endosphere	19	0.000623073
Arb2015.19	70	Arbuckle	2015	30493	Chloroflexi	Endosphere	747	0.0244966
Arb2015.19	70	Arbuckle	2015	30493	Crenarchaeota	Endosphere	1	3.27933e-05
Arb2015.19	70	Arbuckle	2015	30493	Cyanobacteria	Endosphere	54	0.00177084
Arb2015.19	70	Arbuckle	2015	30493	Elusimicrobia	Endosphere	2	6.55867e-05
Arb2015.19	70	Arbuckle	2015	30493	Euryarchaeota	Endosphere	8	0.000262347
Arb2015.19	70	Arbuckle	2015	30493	FBP	Endosphere	1	3.27933e-05
Arb2015.19	70	Arbuckle	2015	30493	FCPU426	Endosphere	5	0.000163967
Arb2015.19	70	Arbuckle	2015	30493	Fibrobacteres	Endosphere	40	0.00131173
Arb2015.19	70	Arbuckle	2015	30493	Firmicutes	Endosphere	106	0.00347609
Arb2015.19	70	Arbuckle	2015	30493	Fusobacteria	Endosphere	1	3.27933e-05
Arb2015.19	70	Arbuckle	2015	30493	GAL15	Endosphere	1	3.27933e-05
Arb2015.19	70	Arbuckle	2015	30493	Gemmatimonadetes	Endosphere	48	0.00157408
Arb2015.19	70	Arbuckle	2015	30493	GN02	Endosphere	1	3.27933e-05
Arb2015.19	70	Arbuckle	2015	30493	GN04	Endosphere	1	3.27933e-05
Arb2015.19	70	Arbuckle	2015	30493	GOUTA4	Endosphere	3	9.838e-05
Arb2015.19	70	Arbuckle	2015	30493	LD1	Endosphere	1	3.27933e-05
Arb2015.19	70	Arbuckle	2015	30493	Lentisphaerae	Endosphere	1	3.27933e-05
Arb2015.19	70	Arbuckle	2015	30493	MVS-104	Endosphere	1	3.27933e-05
Arb2015.19	70	Arbuckle	2015	30493	NC10	Endosphere	1	3.27933e-05
Arb2015.19	70	Arbuckle	2015	30493	Nitrospirae	Endosphere	42	0.00137732
Arb2015.19	70	Arbuckle	2015	30493	NKB19	Endosphere	1	3.27933e-05
Arb2015.19	70	Arbuckle	2015	30493	OC31	Endosphere	1	3.27933e-05
Arb2015.19	70	Arbuckle	2015	30493	OD1	Endosphere	1	3.27933e-05
Arb2015.19	70	Arbuckle	2015	30493	OP11	Endosphere	1	3.27933e-05
Arb2015.19	70	Arbuckle	2015	30493	OP3	Endosphere	5	0.000163967
Arb2015.19	70	Arbuckle	2015	30493	PAUC34f	Endosphere	1	3.27933e-05
Arb2015.19	70	Arbuckle	2015	30493	Planctomycetes	Endosphere	218	0.00714895
Arb2015.19	70	Arbuckle	2015	30493	SBR1093	Endosphere	1	3.27933e-05
Arb2015.19	70	Arbuckle	2015	30493	Spirochaetes	Endosphere	315	0.0103299
Arb2015.19	70	Arbuckle	2015	30493	SR1	Endosphere	1	3.27933e-05
Arb2015.19	70	Arbuckle	2015	30493	TM7	Endosphere	2	6.55867e-05
Arb2015.19	70	Arbuckle	2015	30493	TPD-58	Endosphere	1	3.27933e-05
Arb2015.19	70	Arbuckle	2015	30493	unclassified	Endosphere	1	3.27933e-05
Arb2015.19	70	Arbuckle	2015	30493	Verrucomicrobia	Endosphere	236	0.00773923
Arb2015.19	70	Arbuckle	2015	30493	WPS-2	Endosphere	2	6.55867e-05
Arb2015.19	70	Arbuckle	2015	30493	WS1	Endosphere	1	3.27933e-05
Arb2015.19	70	Arbuckle	2015	30493	WS2	Endosphere	1	3.27933e-05
Arb2015.19	70	Arbuckle	2015	30493	WS3	Endosphere	7	0.000229553
Arb2015.19	70	Arbuckle	2015	30493	WS4	Endosphere	1	3.27933e-05
Arb2015.19	70	Arbuckle	2015	30493	WS5	Endosphere	1	3.27933e-05
Arb2015.19	70	Arbuckle	2015	30493	WWE1	Endosphere	1	3.27933e-05
Arb2015.19	70	Arbuckle	2015	30493	ZB3	Endosphere	1	3.27933e-05
Arb2015.19	70	Arbuckle	2015	30493	Alphaproteobacteria	Endosphere	1543	0.0506001
Arb2015.19	70	Arbuckle	2015	30493	Betaproteobacteria	Endosphere	10952	0.359153
Arb2015.19	70	Arbuckle	2015	30493	Deltaproteobacteria	Endosphere	7669	0.251492
Arb2015.19	70	Arbuckle	2015	30493	Epsilonproteobacteria	Endosphere	16	0.000524693
Arb2015.19	70	Arbuckle	2015	30493	Gammaproteobacteria	Endosphere	1591	0.0521742
Arb2015.19	70	Arbuckle	2015	30493	TA18	Endosphere	1	3.27933e-05
Arb2015.2	98	Arbuckle	2015	27292	[Parvarchaeota]	Endosphere	1	3.66394e-05
Arb2015.2	98	Arbuckle	2015	27292	[Thermi]	Endosphere	1	3.66394e-05
Arb2015.2	98	Arbuckle	2015	27292	Acidobacteria	Endosphere	2768	0.101418
Arb2015.2	98	Arbuckle	2015	27292	Actinobacteria	Endosphere	2274	0.0833181
Arb2015.2	98	Arbuckle	2015	27292	Armatimonadetes	Endosphere	46	0.00168541
Arb2015.2	98	Arbuckle	2015	27292	Bacteroidetes	Endosphere	1483	0.0543363
Arb2015.2	98	Arbuckle	2015	27292	BHI80-139	Endosphere	1	3.66394e-05
Arb2015.2	98	Arbuckle	2015	27292	BRC1	Endosphere	4	0.000146558
Arb2015.2	98	Arbuckle	2015	27292	Chlorobi	Endosphere	48	0.00175869
Arb2015.2	98	Arbuckle	2015	27292	Chloroflexi	Endosphere	1119	0.0409995
Arb2015.2	98	Arbuckle	2015	27292	Crenarchaeota	Endosphere	15	0.000549591
Arb2015.2	98	Arbuckle	2015	27292	Cyanobacteria	Endosphere	21	0.000769428
Arb2015.2	98	Arbuckle	2015	27292	Elusimicrobia	Endosphere	9	0.000329755
Arb2015.2	98	Arbuckle	2015	27292	Euryarchaeota	Endosphere	149	0.00545928
Arb2015.2	98	Arbuckle	2015	27292	FBP	Endosphere	1	3.66394e-05
Arb2015.2	98	Arbuckle	2015	27292	FCPU426	Endosphere	47	0.00172205
Arb2015.2	98	Arbuckle	2015	27292	Fibrobacteres	Endosphere	34	0.00124574
Arb2015.2	98	Arbuckle	2015	27292	Firmicutes	Endosphere	1456	0.053347
Arb2015.2	98	Arbuckle	2015	27292	Fusobacteria	Endosphere	1	3.66394e-05
Arb2015.2	98	Arbuckle	2015	27292	GAL15	Endosphere	1	3.66394e-05
Arb2015.2	98	Arbuckle	2015	27292	Gemmatimonadetes	Endosphere	32	0.00117246
Arb2015.2	98	Arbuckle	2015	27292	GN02	Endosphere	1	3.66394e-05
Arb2015.2	98	Arbuckle	2015	27292	GN04	Endosphere	2	7.32789e-05
Arb2015.2	98	Arbuckle	2015	27292	GOUTA4	Endosphere	10	0.000366394
Arb2015.2	98	Arbuckle	2015	27292	LD1	Endosphere	1	3.66394e-05
Arb2015.2	98	Arbuckle	2015	27292	Lentisphaerae	Endosphere	1	3.66394e-05
Arb2015.2	98	Arbuckle	2015	27292	MVS-104	Endosphere	1	3.66394e-05
Arb2015.2	98	Arbuckle	2015	27292	NC10	Endosphere	4	0.000146558
Arb2015.2	98	Arbuckle	2015	27292	Nitrospirae	Endosphere	108	0.00395706
Arb2015.2	98	Arbuckle	2015	27292	NKB19	Endosphere	5	0.000183197
Arb2015.2	98	Arbuckle	2015	27292	OC31	Endosphere	1	3.66394e-05
Arb2015.2	98	Arbuckle	2015	27292	OD1	Endosphere	1	3.66394e-05
Arb2015.2	98	Arbuckle	2015	27292	OP11	Endosphere	1	3.66394e-05
Arb2015.2	98	Arbuckle	2015	27292	OP3	Endosphere	10	0.000366394
Arb2015.2	98	Arbuckle	2015	27292	PAUC34f	Endosphere	1	3.66394e-05
Arb2015.2	98	Arbuckle	2015	27292	Planctomycetes	Endosphere	246	0.0090133
Arb2015.2	98	Arbuckle	2015	27292	SBR1093	Endosphere	1	3.66394e-05
Arb2015.2	98	Arbuckle	2015	27292	Spirochaetes	Endosphere	1232	0.0451398
Arb2015.2	98	Arbuckle	2015	27292	SR1	Endosphere	1	3.66394e-05
Arb2015.2	98	Arbuckle	2015	27292	TM7	Endosphere	17	0.00062287
Arb2015.2	98	Arbuckle	2015	27292	TPD-58	Endosphere	1	3.66394e-05
Arb2015.2	98	Arbuckle	2015	27292	unclassified	Endosphere	1	3.66394e-05
Arb2015.2	98	Arbuckle	2015	27292	Verrucomicrobia	Endosphere	261	0.00956289
Arb2015.2	98	Arbuckle	2015	27292	WPS-2	Endosphere	3	0.000109918
Arb2015.2	98	Arbuckle	2015	27292	WS1	Endosphere	1	3.66394e-05
Arb2015.2	98	Arbuckle	2015	27292	WS2	Endosphere	1	3.66394e-05
Arb2015.2	98	Arbuckle	2015	27292	WS3	Endosphere	9	0.000329755
Arb2015.2	98	Arbuckle	2015	27292	WS4	Endosphere	1	3.66394e-05
Arb2015.2	98	Arbuckle	2015	27292	WS5	Endosphere	1	3.66394e-05
Arb2015.2	98	Arbuckle	2015	27292	WWE1	Endosphere	3	0.000109918
Arb2015.2	98	Arbuckle	2015	27292	ZB3	Endosphere	3	0.000109918
Arb2015.2	98	Arbuckle	2015	27292	Alphaproteobacteria	Endosphere	1919	0.0703111
Arb2015.2	98	Arbuckle	2015	27292	Betaproteobacteria	Endosphere	4189	0.153483
Arb2015.2	98	Arbuckle	2015	27292	Deltaproteobacteria	Endosphere	9378	0.343605
Arb2015.2	98	Arbuckle	2015	27292	Epsilonproteobacteria	Endosphere	38	0.0013923
Arb2015.2	98	Arbuckle	2015	27292	Gammaproteobacteria	Endosphere	293	0.0107354
Arb2015.2	98	Arbuckle	2015	27292	TA18	Endosphere	1	3.66394e-05
Arb2015.20	56	Arbuckle	2015	39061	[Parvarchaeota]	Rhizosphere	4	0.000102401
Arb2015.20	56	Arbuckle	2015	39061	[Thermi]	Rhizosphere	1	2.56003e-05
Arb2015.20	56	Arbuckle	2015	39061	Acidobacteria	Rhizosphere	11382	0.291383
Arb2015.20	56	Arbuckle	2015	39061	Actinobacteria	Rhizosphere	1849	0.047335
Arb2015.20	56	Arbuckle	2015	39061	Armatimonadetes	Rhizosphere	355	0.00908812
Arb2015.20	56	Arbuckle	2015	39061	Bacteroidetes	Rhizosphere	1622	0.0415237
Arb2015.20	56	Arbuckle	2015	39061	BHI80-139	Rhizosphere	1	2.56003e-05
Arb2015.20	56	Arbuckle	2015	39061	BRC1	Rhizosphere	14	0.000358405
Arb2015.20	56	Arbuckle	2015	39061	Chlorobi	Rhizosphere	102	0.00261123
Arb2015.20	56	Arbuckle	2015	39061	Chloroflexi	Rhizosphere	2597	0.0664841
Arb2015.20	56	Arbuckle	2015	39061	Crenarchaeota	Rhizosphere	123	0.00314884
Arb2015.20	56	Arbuckle	2015	39061	Cyanobacteria	Rhizosphere	57	0.00145922
Arb2015.20	56	Arbuckle	2015	39061	Elusimicrobia	Rhizosphere	33	0.000844811
Arb2015.20	56	Arbuckle	2015	39061	Euryarchaeota	Rhizosphere	52	0.00133122
Arb2015.20	56	Arbuckle	2015	39061	FBP	Rhizosphere	2	5.12007e-05
Arb2015.20	56	Arbuckle	2015	39061	FCPU426	Rhizosphere	2	5.12007e-05
Arb2015.20	56	Arbuckle	2015	39061	Fibrobacteres	Rhizosphere	27	0.000691209
Arb2015.20	56	Arbuckle	2015	39061	Firmicutes	Rhizosphere	222	0.00568327
Arb2015.20	56	Arbuckle	2015	39061	Fusobacteria	Rhizosphere	1	2.56003e-05
Arb2015.20	56	Arbuckle	2015	39061	GAL15	Rhizosphere	1	2.56003e-05
Arb2015.20	56	Arbuckle	2015	39061	Gemmatimonadetes	Rhizosphere	2094	0.0536071
Arb2015.20	56	Arbuckle	2015	39061	GN02	Rhizosphere	1	2.56003e-05
Arb2015.20	56	Arbuckle	2015	39061	GN04	Rhizosphere	2	5.12007e-05
Arb2015.20	56	Arbuckle	2015	39061	GOUTA4	Rhizosphere	16	0.000409605
Arb2015.20	56	Arbuckle	2015	39061	LD1	Rhizosphere	1	2.56003e-05
Arb2015.20	56	Arbuckle	2015	39061	Lentisphaerae	Rhizosphere	1	2.56003e-05
Arb2015.20	56	Arbuckle	2015	39061	MVS-104	Rhizosphere	1	2.56003e-05
Arb2015.20	56	Arbuckle	2015	39061	NC10	Rhizosphere	7	0.000179202
Arb2015.20	56	Arbuckle	2015	39061	Nitrospirae	Rhizosphere	582	0.0148994
Arb2015.20	56	Arbuckle	2015	39061	NKB19	Rhizosphere	26	0.000665609
Arb2015.20	56	Arbuckle	2015	39061	OC31	Rhizosphere	1	2.56003e-05
Arb2015.20	56	Arbuckle	2015	39061	OD1	Rhizosphere	6	0.000153602
Arb2015.20	56	Arbuckle	2015	39061	OP11	Rhizosphere	2	5.12007e-05
Arb2015.20	56	Arbuckle	2015	39061	OP3	Rhizosphere	20	0.000512007
Arb2015.20	56	Arbuckle	2015	39061	PAUC34f	Rhizosphere	1	2.56003e-05
Arb2015.20	56	Arbuckle	2015	39061	Planctomycetes	Rhizosphere	1601	0.0409861
Arb2015.20	56	Arbuckle	2015	39061	SBR1093	Rhizosphere	1	2.56003e-05
Arb2015.20	56	Arbuckle	2015	39061	Spirochaetes	Rhizosphere	91	0.00232963
Arb2015.20	56	Arbuckle	2015	39061	SR1	Rhizosphere	1	2.56003e-05
Arb2015.20	56	Arbuckle	2015	39061	TM7	Rhizosphere	3	7.6801e-05
Arb2015.20	56	Arbuckle	2015	39061	TPD-58	Rhizosphere	1	2.56003e-05
Arb2015.20	56	Arbuckle	2015	39061	unclassified	Rhizosphere	1	2.56003e-05
Arb2015.20	56	Arbuckle	2015	39061	Verrucomicrobia	Rhizosphere	2107	0.0539399
Arb2015.20	56	Arbuckle	2015	39061	WPS-2	Rhizosphere	6	0.000153602
Arb2015.20	56	Arbuckle	2015	39061	WS1	Rhizosphere	1	2.56003e-05
Arb2015.20	56	Arbuckle	2015	39061	WS2	Rhizosphere	2	5.12007e-05
Arb2015.20	56	Arbuckle	2015	39061	WS3	Rhizosphere	365	0.00934412
Arb2015.20	56	Arbuckle	2015	39061	WS4	Rhizosphere	1	2.56003e-05
Arb2015.20	56	Arbuckle	2015	39061	WS5	Rhizosphere	1	2.56003e-05
Arb2015.20	56	Arbuckle	2015	39061	WWE1	Rhizosphere	1	2.56003e-05
Arb2015.20	56	Arbuckle	2015	39061	ZB3	Rhizosphere	1	2.56003e-05
Arb2015.20	56	Arbuckle	2015	39061	Alphaproteobacteria	Rhizosphere	1818	0.0465414
Arb2015.20	56	Arbuckle	2015	39061	Betaproteobacteria	Rhizosphere	6357	0.162741
Arb2015.20	56	Arbuckle	2015	39061	Deltaproteobacteria	Rhizosphere	3881	0.0993549
Arb2015.20	56	Arbuckle	2015	39061	Epsilonproteobacteria	Rhizosphere	7	0.000179202
Arb2015.20	56	Arbuckle	2015	39061	Gammaproteobacteria	Rhizosphere	1394	0.0356869
Arb2015.20	56	Arbuckle	2015	39061	TA18	Rhizosphere	1	2.56003e-05
Arb2015.21	112	Arbuckle	2015	46948	[Parvarchaeota]	Endosphere	1	2.12997e-05
Arb2015.21	112	Arbuckle	2015	46948	[Thermi]	Endosphere	1	2.12997e-05
Arb2015.21	112	Arbuckle	2015	46948	Acidobacteria	Endosphere	1960	0.0417474
Arb2015.21	112	Arbuckle	2015	46948	Actinobacteria	Endosphere	6798	0.144795
Arb2015.21	112	Arbuckle	2015	46948	Armatimonadetes	Endosphere	49	0.00104369
Arb2015.21	112	Arbuckle	2015	46948	Bacteroidetes	Endosphere	1444	0.0307568
Arb2015.21	112	Arbuckle	2015	46948	BHI80-139	Endosphere	1	2.12997e-05
Arb2015.21	112	Arbuckle	2015	46948	BRC1	Endosphere	4	8.51988e-05
Arb2015.21	112	Arbuckle	2015	46948	Chlorobi	Endosphere	20	0.000425994
Arb2015.21	112	Arbuckle	2015	46948	Chloroflexi	Endosphere	721	0.0153571
Arb2015.21	112	Arbuckle	2015	46948	Crenarchaeota	Endosphere	2	4.25994e-05
Arb2015.21	112	Arbuckle	2015	46948	Cyanobacteria	Endosphere	14	0.000298196
Arb2015.21	112	Arbuckle	2015	46948	Elusimicrobia	Endosphere	4	8.51988e-05
Arb2015.21	112	Arbuckle	2015	46948	Euryarchaeota	Endosphere	77	0.00164008
Arb2015.21	112	Arbuckle	2015	46948	FBP	Endosphere	1	2.12997e-05
Arb2015.21	112	Arbuckle	2015	46948	FCPU426	Endosphere	6	0.000127798
Arb2015.21	112	Arbuckle	2015	46948	Fibrobacteres	Endosphere	26	0.000553792
Arb2015.21	112	Arbuckle	2015	46948	Firmicutes	Endosphere	596	0.0126946
Arb2015.21	112	Arbuckle	2015	46948	Fusobacteria	Endosphere	3	6.38991e-05
Arb2015.21	112	Arbuckle	2015	46948	GAL15	Endosphere	1	2.12997e-05
Arb2015.21	112	Arbuckle	2015	46948	Gemmatimonadetes	Endosphere	78	0.00166138
Arb2015.21	112	Arbuckle	2015	46948	GN02	Endosphere	1	2.12997e-05
Arb2015.21	112	Arbuckle	2015	46948	GN04	Endosphere	1	2.12997e-05
Arb2015.21	112	Arbuckle	2015	46948	GOUTA4	Endosphere	3	6.38991e-05
Arb2015.21	112	Arbuckle	2015	46948	LD1	Endosphere	1	2.12997e-05
Arb2015.21	112	Arbuckle	2015	46948	Lentisphaerae	Endosphere	1	2.12997e-05
Arb2015.21	112	Arbuckle	2015	46948	MVS-104	Endosphere	1	2.12997e-05
Arb2015.21	112	Arbuckle	2015	46948	NC10	Endosphere	1	2.12997e-05
Arb2015.21	112	Arbuckle	2015	46948	Nitrospirae	Endosphere	240	0.00511193
Arb2015.21	112	Arbuckle	2015	46948	NKB19	Endosphere	8	0.000170398
Arb2015.21	112	Arbuckle	2015	46948	OC31	Endosphere	1	2.12997e-05
Arb2015.21	112	Arbuckle	2015	46948	OD1	Endosphere	1	2.12997e-05
Arb2015.21	112	Arbuckle	2015	46948	OP11	Endosphere	1	2.12997e-05
Arb2015.21	112	Arbuckle	2015	46948	OP3	Endosphere	6	0.000127798
Arb2015.21	112	Arbuckle	2015	46948	PAUC34f	Endosphere	1	2.12997e-05
Arb2015.21	112	Arbuckle	2015	46948	Planctomycetes	Endosphere	703	0.0149737
Arb2015.21	112	Arbuckle	2015	46948	SBR1093	Endosphere	1	2.12997e-05
Arb2015.21	112	Arbuckle	2015	46948	Spirochaetes	Endosphere	574	0.012226
Arb2015.21	112	Arbuckle	2015	46948	SR1	Endosphere	1	2.12997e-05
Arb2015.21	112	Arbuckle	2015	46948	TM7	Endosphere	9	0.000191697
Arb2015.21	112	Arbuckle	2015	46948	TPD-58	Endosphere	2	4.25994e-05
Arb2015.21	112	Arbuckle	2015	46948	unclassified	Endosphere	1	2.12997e-05
Arb2015.21	112	Arbuckle	2015	46948	Verrucomicrobia	Endosphere	265	0.00564442
Arb2015.21	112	Arbuckle	2015	46948	WPS-2	Endosphere	5	0.000106499
Arb2015.21	112	Arbuckle	2015	46948	WS1	Endosphere	1	2.12997e-05
Arb2015.21	112	Arbuckle	2015	46948	WS2	Endosphere	1	2.12997e-05
Arb2015.21	112	Arbuckle	2015	46948	WS3	Endosphere	16	0.000340795
Arb2015.21	112	Arbuckle	2015	46948	WS4	Endosphere	1	2.12997e-05
Arb2015.21	112	Arbuckle	2015	46948	WS5	Endosphere	1	2.12997e-05
Arb2015.21	112	Arbuckle	2015	46948	WWE1	Endosphere	1	2.12997e-05
Arb2015.21	112	Arbuckle	2015	46948	ZB3	Endosphere	1	2.12997e-05
Arb2015.21	112	Arbuckle	2015	46948	Alphaproteobacteria	Endosphere	4134	0.088053
Arb2015.21	112	Arbuckle	2015	46948	Betaproteobacteria	Endosphere	19772	0.421138
Arb2015.21	112	Arbuckle	2015	46948	Deltaproteobacteria	Endosphere	7950	0.169333
Arb2015.21	112	Arbuckle	2015	46948	Epsilonproteobacteria	Endosphere	154	0.00328016
Arb2015.21	112	Arbuckle	2015	46948	Gammaproteobacteria	Endosphere	1138	0.0242391
Arb2015.21	112	Arbuckle	2015	46948	TA18	Endosphere	1	2.12997e-05
Arb2015.22	98	Arbuckle	2015	33730	[Parvarchaeota]	Endosphere	1	2.96463e-05
Arb2015.22	98	Arbuckle	2015	33730	[Thermi]	Endosphere	1	2.96463e-05
Arb2015.22	98	Arbuckle	2015	33730	Acidobacteria	Endosphere	1761	0.0522072
Arb2015.22	98	Arbuckle	2015	33730	Actinobacteria	Endosphere	1992	0.0590555
Arb2015.22	98	Arbuckle	2015	33730	Armatimonadetes	Endosphere	24	0.000711512
Arb2015.22	98	Arbuckle	2015	33730	Bacteroidetes	Endosphere	1065	0.0315733
Arb2015.22	98	Arbuckle	2015	33730	BHI80-139	Endosphere	1	2.96463e-05
Arb2015.22	98	Arbuckle	2015	33730	BRC1	Endosphere	7	0.000207524
Arb2015.22	98	Arbuckle	2015	33730	Chlorobi	Endosphere	31	0.000919036
Arb2015.22	98	Arbuckle	2015	33730	Chloroflexi	Endosphere	868	0.025733
Arb2015.22	98	Arbuckle	2015	33730	Crenarchaeota	Endosphere	5	0.000148232
Arb2015.22	98	Arbuckle	2015	33730	Cyanobacteria	Endosphere	7	0.000207524
Arb2015.22	98	Arbuckle	2015	33730	Elusimicrobia	Endosphere	9	0.000266817
Arb2015.22	98	Arbuckle	2015	33730	Euryarchaeota	Endosphere	98	0.00290534
Arb2015.22	98	Arbuckle	2015	33730	FBP	Endosphere	2	5.92926e-05
Arb2015.22	98	Arbuckle	2015	33730	FCPU426	Endosphere	8	0.000237171
Arb2015.22	98	Arbuckle	2015	33730	Fibrobacteres	Endosphere	11	0.00032611
Arb2015.22	98	Arbuckle	2015	33730	Firmicutes	Endosphere	708	0.0209896
Arb2015.22	98	Arbuckle	2015	33730	Fusobacteria	Endosphere	1	2.96463e-05
Arb2015.22	98	Arbuckle	2015	33730	GAL15	Endosphere	1	2.96463e-05
Arb2015.22	98	Arbuckle	2015	33730	Gemmatimonadetes	Endosphere	25	0.000741158
Arb2015.22	98	Arbuckle	2015	33730	GN02	Endosphere	1	2.96463e-05
Arb2015.22	98	Arbuckle	2015	33730	GN04	Endosphere	1	2.96463e-05
Arb2015.22	98	Arbuckle	2015	33730	GOUTA4	Endosphere	4	0.000118585
Arb2015.22	98	Arbuckle	2015	33730	LD1	Endosphere	1	2.96463e-05
Arb2015.22	98	Arbuckle	2015	33730	Lentisphaerae	Endosphere	2	5.92926e-05
Arb2015.22	98	Arbuckle	2015	33730	MVS-104	Endosphere	1	2.96463e-05
Arb2015.22	98	Arbuckle	2015	33730	NC10	Endosphere	2	5.92926e-05
Arb2015.22	98	Arbuckle	2015	33730	Nitrospirae	Endosphere	71	0.00210489
Arb2015.22	98	Arbuckle	2015	33730	NKB19	Endosphere	4	0.000118585
Arb2015.22	98	Arbuckle	2015	33730	OC31	Endosphere	1	2.96463e-05
Arb2015.22	98	Arbuckle	2015	33730	OD1	Endosphere	1	2.96463e-05
Arb2015.22	98	Arbuckle	2015	33730	OP11	Endosphere	1	2.96463e-05
Arb2015.22	98	Arbuckle	2015	33730	OP3	Endosphere	13	0.000385402
Arb2015.22	98	Arbuckle	2015	33730	PAUC34f	Endosphere	1	2.96463e-05
Arb2015.22	98	Arbuckle	2015	33730	Planctomycetes	Endosphere	78	0.00231241
Arb2015.22	98	Arbuckle	2015	33730	SBR1093	Endosphere	1	2.96463e-05
Arb2015.22	98	Arbuckle	2015	33730	Spirochaetes	Endosphere	574	0.017017
Arb2015.22	98	Arbuckle	2015	33730	SR1	Endosphere	1	2.96463e-05
Arb2015.22	98	Arbuckle	2015	33730	TM7	Endosphere	24	0.000711512
Arb2015.22	98	Arbuckle	2015	33730	TPD-58	Endosphere	1	2.96463e-05
Arb2015.22	98	Arbuckle	2015	33730	unclassified	Endosphere	2	5.92926e-05
Arb2015.22	98	Arbuckle	2015	33730	Verrucomicrobia	Endosphere	154	0.00456553
Arb2015.22	98	Arbuckle	2015	33730	WPS-2	Endosphere	1	2.96463e-05
Arb2015.22	98	Arbuckle	2015	33730	WS1	Endosphere	1	2.96463e-05
Arb2015.22	98	Arbuckle	2015	33730	WS2	Endosphere	1	2.96463e-05
Arb2015.22	98	Arbuckle	2015	33730	WS3	Endosphere	26	0.000770804
Arb2015.22	98	Arbuckle	2015	33730	WS4	Endosphere	1	2.96463e-05
Arb2015.22	98	Arbuckle	2015	33730	WS5	Endosphere	1	2.96463e-05
Arb2015.22	98	Arbuckle	2015	33730	WWE1	Endosphere	3	8.8939e-05
Arb2015.22	98	Arbuckle	2015	33730	ZB3	Endosphere	1	2.96463e-05
Arb2015.22	98	Arbuckle	2015	33730	Alphaproteobacteria	Endosphere	2363	0.0700543
Arb2015.22	98	Arbuckle	2015	33730	Betaproteobacteria	Endosphere	5871	0.174054
Arb2015.22	98	Arbuckle	2015	33730	Deltaproteobacteria	Endosphere	17403	0.515935
Arb2015.22	98	Arbuckle	2015	33730	Epsilonproteobacteria	Endosphere	1	2.96463e-05
Arb2015.22	98	Arbuckle	2015	33730	Gammaproteobacteria	Endosphere	482	0.0142895
Arb2015.22	98	Arbuckle	2015	33730	TA18	Endosphere	1	2.96463e-05
Arb2015.23	112	Arbuckle	2015	39479	[Parvarchaeota]	Endosphere	1	2.53293e-05
Arb2015.23	112	Arbuckle	2015	39479	[Thermi]	Endosphere	1	2.53293e-05
Arb2015.23	112	Arbuckle	2015	39479	Acidobacteria	Endosphere	1869	0.0473404
Arb2015.23	112	Arbuckle	2015	39479	Actinobacteria	Endosphere	4425	0.112082
Arb2015.23	112	Arbuckle	2015	39479	Armatimonadetes	Endosphere	64	0.00162107
Arb2015.23	112	Arbuckle	2015	39479	Bacteroidetes	Endosphere	1671	0.0423252
Arb2015.23	112	Arbuckle	2015	39479	BHI80-139	Endosphere	1	2.53293e-05
Arb2015.23	112	Arbuckle	2015	39479	BRC1	Endosphere	2	5.06586e-05
Arb2015.23	112	Arbuckle	2015	39479	Chlorobi	Endosphere	40	0.00101317
Arb2015.23	112	Arbuckle	2015	39479	Chloroflexi	Endosphere	1083	0.0274316
Arb2015.23	112	Arbuckle	2015	39479	Crenarchaeota	Endosphere	4	0.000101317
Arb2015.23	112	Arbuckle	2015	39479	Cyanobacteria	Endosphere	41	0.0010385
Arb2015.23	112	Arbuckle	2015	39479	Elusimicrobia	Endosphere	2	5.06586e-05
Arb2015.23	112	Arbuckle	2015	39479	Euryarchaeota	Endosphere	73	0.00184904
Arb2015.23	112	Arbuckle	2015	39479	FBP	Endosphere	4	0.000101317
Arb2015.23	112	Arbuckle	2015	39479	FCPU426	Endosphere	12	0.000303951
Arb2015.23	112	Arbuckle	2015	39479	Fibrobacteres	Endosphere	23	0.000582573
Arb2015.23	112	Arbuckle	2015	39479	Firmicutes	Endosphere	520	0.0131712
Arb2015.23	112	Arbuckle	2015	39479	Fusobacteria	Endosphere	1	2.53293e-05
Arb2015.23	112	Arbuckle	2015	39479	GAL15	Endosphere	1	2.53293e-05
Arb2015.23	112	Arbuckle	2015	39479	Gemmatimonadetes	Endosphere	36	0.000911854
Arb2015.23	112	Arbuckle	2015	39479	GN02	Endosphere	1	2.53293e-05
Arb2015.23	112	Arbuckle	2015	39479	GN04	Endosphere	1	2.53293e-05
Arb2015.23	112	Arbuckle	2015	39479	GOUTA4	Endosphere	7	0.000177305
Arb2015.23	112	Arbuckle	2015	39479	LD1	Endosphere	1	2.53293e-05
Arb2015.23	112	Arbuckle	2015	39479	Lentisphaerae	Endosphere	1	2.53293e-05
Arb2015.23	112	Arbuckle	2015	39479	MVS-104	Endosphere	1	2.53293e-05
Arb2015.23	112	Arbuckle	2015	39479	NC10	Endosphere	1	2.53293e-05
Arb2015.23	112	Arbuckle	2015	39479	Nitrospirae	Endosphere	155	0.00392604
Arb2015.23	112	Arbuckle	2015	39479	NKB19	Endosphere	5	0.000126646
Arb2015.23	112	Arbuckle	2015	39479	OC31	Endosphere	1	2.53293e-05
Arb2015.23	112	Arbuckle	2015	39479	OD1	Endosphere	1	2.53293e-05
Arb2015.23	112	Arbuckle	2015	39479	OP11	Endosphere	1	2.53293e-05
Arb2015.23	112	Arbuckle	2015	39479	OP3	Endosphere	6	0.000151976
Arb2015.23	112	Arbuckle	2015	39479	PAUC34f	Endosphere	1	2.53293e-05
Arb2015.23	112	Arbuckle	2015	39479	Planctomycetes	Endosphere	129	0.00326748
Arb2015.23	112	Arbuckle	2015	39479	SBR1093	Endosphere	1	2.53293e-05
Arb2015.23	112	Arbuckle	2015	39479	Spirochaetes	Endosphere	992	0.0251266
Arb2015.23	112	Arbuckle	2015	39479	SR1	Endosphere	1	2.53293e-05
Arb2015.23	112	Arbuckle	2015	39479	TM7	Endosphere	17	0.000430598
Arb2015.23	112	Arbuckle	2015	39479	TPD-58	Endosphere	1	2.53293e-05
Arb2015.23	112	Arbuckle	2015	39479	unclassified	Endosphere	3	7.59878e-05
Arb2015.23	112	Arbuckle	2015	39479	Verrucomicrobia	Endosphere	191	0.00483789
Arb2015.23	112	Arbuckle	2015	39479	WPS-2	Endosphere	1	2.53293e-05
Arb2015.23	112	Arbuckle	2015	39479	WS1	Endosphere	1	2.53293e-05
Arb2015.23	112	Arbuckle	2015	39479	WS2	Endosphere	1	2.53293e-05
Arb2015.23	112	Arbuckle	2015	39479	WS3	Endosphere	36	0.000911854
Arb2015.23	112	Arbuckle	2015	39479	WS4	Endosphere	1	2.53293e-05
Arb2015.23	112	Arbuckle	2015	39479	WS5	Endosphere	1	2.53293e-05
Arb2015.23	112	Arbuckle	2015	39479	WWE1	Endosphere	1	2.53293e-05
Arb2015.23	112	Arbuckle	2015	39479	ZB3	Endosphere	1	2.53293e-05
Arb2015.23	112	Arbuckle	2015	39479	Alphaproteobacteria	Endosphere	3388	0.0858156
Arb2015.23	112	Arbuckle	2015	39479	Betaproteobacteria	Endosphere	13401	0.339438
Arb2015.23	112	Arbuckle	2015	39479	Deltaproteobacteria	Endosphere	10325	0.261525
Arb2015.23	112	Arbuckle	2015	39479	Epsilonproteobacteria	Endosphere	168	0.00425532
Arb2015.23	112	Arbuckle	2015	39479	Gammaproteobacteria	Endosphere	742	0.0187943
Arb2015.23	112	Arbuckle	2015	39479	TA18	Endosphere	1	2.53293e-05
Arb2015.24	98	Arbuckle	2015	19518	[Parvarchaeota]	Rhizosphere	9	0.000461089
Arb2015.24	98	Arbuckle	2015	19518	[Thermi]	Rhizosphere	2	0.000102464
Arb2015.24	98	Arbuckle	2015	19518	Acidobacteria	Rhizosphere	3452	0.176853
Arb2015.24	98	Arbuckle	2015	19518	Actinobacteria	Rhizosphere	477	0.0244377
Arb2015.24	98	Arbuckle	2015	19518	Armatimonadetes	Rhizosphere	176	0.00901686
Arb2015.24	98	Arbuckle	2015	19518	Bacteroidetes	Rhizosphere	1429	0.0732107
Arb2015.24	98	Arbuckle	2015	19518	BHI80-139	Rhizosphere	1	5.12321e-05
Arb2015.24	98	Arbuckle	2015	19518	BRC1	Rhizosphere	11	0.000563553
Arb2015.24	98	Arbuckle	2015	19518	Chlorobi	Rhizosphere	87	0.0044572
Arb2015.24	98	Arbuckle	2015	19518	Chloroflexi	Rhizosphere	810	0.041498
Arb2015.24	98	Arbuckle	2015	19518	Crenarchaeota	Rhizosphere	62	0.00317639
Arb2015.24	98	Arbuckle	2015	19518	Cyanobacteria	Rhizosphere	25	0.0012808
Arb2015.24	98	Arbuckle	2015	19518	Elusimicrobia	Rhizosphere	38	0.00194682
Arb2015.24	98	Arbuckle	2015	19518	Euryarchaeota	Rhizosphere	123	0.00630155
Arb2015.24	98	Arbuckle	2015	19518	FBP	Rhizosphere	5	0.000256161
Arb2015.24	98	Arbuckle	2015	19518	FCPU426	Rhizosphere	7	0.000358625
Arb2015.24	98	Arbuckle	2015	19518	Fibrobacteres	Rhizosphere	24	0.00122957
Arb2015.24	98	Arbuckle	2015	19518	Firmicutes	Rhizosphere	300	0.0153696
Arb2015.24	98	Arbuckle	2015	19518	Fusobacteria	Rhizosphere	2	0.000102464
Arb2015.24	98	Arbuckle	2015	19518	GAL15	Rhizosphere	1	5.12321e-05
Arb2015.24	98	Arbuckle	2015	19518	Gemmatimonadetes	Rhizosphere	583	0.0298683
Arb2015.24	98	Arbuckle	2015	19518	GN02	Rhizosphere	1	5.12321e-05
Arb2015.24	98	Arbuckle	2015	19518	GN04	Rhizosphere	2	0.000102464
Arb2015.24	98	Arbuckle	2015	19518	GOUTA4	Rhizosphere	14	0.00071725
Arb2015.24	98	Arbuckle	2015	19518	LD1	Rhizosphere	1	5.12321e-05
Arb2015.24	98	Arbuckle	2015	19518	Lentisphaerae	Rhizosphere	2	0.000102464
Arb2015.24	98	Arbuckle	2015	19518	MVS-104	Rhizosphere	2	0.000102464
Arb2015.24	98	Arbuckle	2015	19518	NC10	Rhizosphere	20	0.00102464
Arb2015.24	98	Arbuckle	2015	19518	Nitrospirae	Rhizosphere	161	0.00824837
Arb2015.24	98	Arbuckle	2015	19518	NKB19	Rhizosphere	14	0.00071725
Arb2015.24	98	Arbuckle	2015	19518	OC31	Rhizosphere	1	5.12321e-05
Arb2015.24	98	Arbuckle	2015	19518	OD1	Rhizosphere	3	0.000153696
Arb2015.24	98	Arbuckle	2015	19518	OP11	Rhizosphere	1	5.12321e-05
Arb2015.24	98	Arbuckle	2015	19518	OP3	Rhizosphere	22	0.00112711
Arb2015.24	98	Arbuckle	2015	19518	PAUC34f	Rhizosphere	1	5.12321e-05
Arb2015.24	98	Arbuckle	2015	19518	Planctomycetes	Rhizosphere	415	0.0212613
Arb2015.24	98	Arbuckle	2015	19518	SBR1093	Rhizosphere	1	5.12321e-05
Arb2015.24	98	Arbuckle	2015	19518	Spirochaetes	Rhizosphere	138	0.00707003
Arb2015.24	98	Arbuckle	2015	19518	SR1	Rhizosphere	1	5.12321e-05
Arb2015.24	98	Arbuckle	2015	19518	TM7	Rhizosphere	3	0.000153696
Arb2015.24	98	Arbuckle	2015	19518	TPD-58	Rhizosphere	1	5.12321e-05
Arb2015.24	98	Arbuckle	2015	19518	unclassified	Rhizosphere	2	0.000102464
Arb2015.24	98	Arbuckle	2015	19518	Verrucomicrobia	Rhizosphere	1114	0.0570726
Arb2015.24	98	Arbuckle	2015	19518	WPS-2	Rhizosphere	2	0.000102464
Arb2015.24	98	Arbuckle	2015	19518	WS1	Rhizosphere	1	5.12321e-05
Arb2015.24	98	Arbuckle	2015	19518	WS2	Rhizosphere	1	5.12321e-05
Arb2015.24	98	Arbuckle	2015	19518	WS3	Rhizosphere	106	0.00543061
Arb2015.24	98	Arbuckle	2015	19518	WS4	Rhizosphere	2	0.000102464
Arb2015.24	98	Arbuckle	2015	19518	WS5	Rhizosphere	1	5.12321e-05
Arb2015.24	98	Arbuckle	2015	19518	WWE1	Rhizosphere	1	5.12321e-05
Arb2015.24	98	Arbuckle	2015	19518	ZB3	Rhizosphere	2	0.000102464
Arb2015.24	98	Arbuckle	2015	19518	Alphaproteobacteria	Rhizosphere	1075	0.0550745
Arb2015.24	98	Arbuckle	2015	19518	Betaproteobacteria	Rhizosphere	4048	0.207388
Arb2015.24	98	Arbuckle	2015	19518	Deltaproteobacteria	Rhizosphere	3691	0.189098
Arb2015.24	98	Arbuckle	2015	19518	Epsilonproteobacteria	Rhizosphere	84	0.0043035
Arb2015.24	98	Arbuckle	2015	19518	Gammaproteobacteria	Rhizosphere	828	0.0424202
Arb2015.24	98	Arbuckle	2015	19518	TA18	Rhizosphere	1	5.12321e-05
Arb2015.25	84	Arbuckle	2015	28622	[Parvarchaeota]	Rhizosphere	3	0.000104811
Arb2015.25	84	Arbuckle	2015	28622	[Thermi]	Rhizosphere	1	3.49369e-05
Arb2015.25	84	Arbuckle	2015	28622	Acidobacteria	Rhizosphere	6092	0.212836
Arb2015.25	84	Arbuckle	2015	28622	Actinobacteria	Rhizosphere	801	0.0279845
Arb2015.25	84	Arbuckle	2015	28622	Armatimonadetes	Rhizosphere	295	0.0103064
Arb2015.25	84	Arbuckle	2015	28622	Bacteroidetes	Rhizosphere	1934	0.067568
Arb2015.25	84	Arbuckle	2015	28622	BHI80-139	Rhizosphere	1	3.49369e-05
Arb2015.25	84	Arbuckle	2015	28622	BRC1	Rhizosphere	23	0.00080355
Arb2015.25	84	Arbuckle	2015	28622	Chlorobi	Rhizosphere	181	0.00632359
Arb2015.25	84	Arbuckle	2015	28622	Chloroflexi	Rhizosphere	1430	0.0499598
Arb2015.25	84	Arbuckle	2015	28622	Crenarchaeota	Rhizosphere	108	0.00377319
Arb2015.25	84	Arbuckle	2015	28622	Cyanobacteria	Rhizosphere	109	0.00380813
Arb2015.25	84	Arbuckle	2015	28622	Elusimicrobia	Rhizosphere	43	0.00150229
Arb2015.25	84	Arbuckle	2015	28622	Euryarchaeota	Rhizosphere	228	0.00796562
Arb2015.25	84	Arbuckle	2015	28622	FBP	Rhizosphere	1	3.49369e-05
Arb2015.25	84	Arbuckle	2015	28622	FCPU426	Rhizosphere	13	0.00045418
Arb2015.25	84	Arbuckle	2015	28622	Fibrobacteres	Rhizosphere	32	0.00111798
Arb2015.25	84	Arbuckle	2015	28622	Firmicutes	Rhizosphere	627	0.0219055
Arb2015.25	84	Arbuckle	2015	28622	Fusobacteria	Rhizosphere	4	0.000139748
Arb2015.25	84	Arbuckle	2015	28622	GAL15	Rhizosphere	1	3.49369e-05
Arb2015.25	84	Arbuckle	2015	28622	Gemmatimonadetes	Rhizosphere	1435	0.0501345
Arb2015.25	84	Arbuckle	2015	28622	GN02	Rhizosphere	4	0.000139748
Arb2015.25	84	Arbuckle	2015	28622	GN04	Rhizosphere	2	6.98739e-05
Arb2015.25	84	Arbuckle	2015	28622	GOUTA4	Rhizosphere	30	0.00104811
Arb2015.25	84	Arbuckle	2015	28622	LD1	Rhizosphere	1	3.49369e-05
Arb2015.25	84	Arbuckle	2015	28622	Lentisphaerae	Rhizosphere	8	0.000279496
Arb2015.25	84	Arbuckle	2015	28622	MVS-104	Rhizosphere	6	0.000209622
Arb2015.25	84	Arbuckle	2015	28622	NC10	Rhizosphere	25	0.000873423
Arb2015.25	84	Arbuckle	2015	28622	Nitrospirae	Rhizosphere	393	0.0137302
Arb2015.25	84	Arbuckle	2015	28622	NKB19	Rhizosphere	26	0.00090836
Arb2015.25	84	Arbuckle	2015	28622	OC31	Rhizosphere	1	3.49369e-05
Arb2015.25	84	Arbuckle	2015	28622	OD1	Rhizosphere	1	3.49369e-05
Arb2015.25	84	Arbuckle	2015	28622	OP11	Rhizosphere	1	3.49369e-05
Arb2015.25	84	Arbuckle	2015	28622	OP3	Rhizosphere	44	0.00153723
Arb2015.25	84	Arbuckle	2015	28622	PAUC34f	Rhizosphere	1	3.49369e-05
Arb2015.25	84	Arbuckle	2015	28622	Planctomycetes	Rhizosphere	758	0.0264822
Arb2015.25	84	Arbuckle	2015	28622	SBR1093	Rhizosphere	1	3.49369e-05
Arb2015.25	84	Arbuckle	2015	28622	Spirochaetes	Rhizosphere	143	0.00499598
Arb2015.25	84	Arbuckle	2015	28622	SR1	Rhizosphere	3	0.000104811
Arb2015.25	84	Arbuckle	2015	28622	TM7	Rhizosphere	3	0.000104811
Arb2015.25	84	Arbuckle	2015	28622	TPD-58	Rhizosphere	1	3.49369e-05
Arb2015.25	84	Arbuckle	2015	28622	unclassified	Rhizosphere	1	3.49369e-05
Arb2015.25	84	Arbuckle	2015	28622	Verrucomicrobia	Rhizosphere	1582	0.0552702
Arb2015.25	84	Arbuckle	2015	28622	WPS-2	Rhizosphere	1	3.49369e-05
Arb2015.25	84	Arbuckle	2015	28622	WS1	Rhizosphere	4	0.000139748
Arb2015.25	84	Arbuckle	2015	28622	WS2	Rhizosphere	1	3.49369e-05
Arb2015.25	84	Arbuckle	2015	28622	WS3	Rhizosphere	288	0.0100618
Arb2015.25	84	Arbuckle	2015	28622	WS4	Rhizosphere	5	0.000174685
Arb2015.25	84	Arbuckle	2015	28622	WS5	Rhizosphere	1	3.49369e-05
Arb2015.25	84	Arbuckle	2015	28622	WWE1	Rhizosphere	1	3.49369e-05
Arb2015.25	84	Arbuckle	2015	28622	ZB3	Rhizosphere	1	3.49369e-05
Arb2015.25	84	Arbuckle	2015	28622	Alphaproteobacteria	Rhizosphere	1301	0.045453
Arb2015.25	84	Arbuckle	2015	28622	Betaproteobacteria	Rhizosphere	4489	0.156832
Arb2015.25	84	Arbuckle	2015	28622	Deltaproteobacteria	Rhizosphere	5025	0.175558
Arb2015.25	84	Arbuckle	2015	28622	Epsilonproteobacteria	Rhizosphere	125	0.00436712
Arb2015.25	84	Arbuckle	2015	28622	Gammaproteobacteria	Rhizosphere	807	0.0281941
Arb2015.25	84	Arbuckle	2015	28622	TA18	Rhizosphere	1	3.49369e-05
Arb2015.26	84	Arbuckle	2015	33569	[Parvarchaeota]	Rhizosphere	1	2.97885e-05
Arb2015.26	84	Arbuckle	2015	33569	[Thermi]	Rhizosphere	2	5.9577e-05
Arb2015.26	84	Arbuckle	2015	33569	Acidobacteria	Rhizosphere	9473	0.282186
Arb2015.26	84	Arbuckle	2015	33569	Actinobacteria	Rhizosphere	1037	0.0308907
Arb2015.26	84	Arbuckle	2015	33569	Armatimonadetes	Rhizosphere	460	0.0137027
Arb2015.26	84	Arbuckle	2015	33569	Bacteroidetes	Rhizosphere	1564	0.0465892
Arb2015.26	84	Arbuckle	2015	33569	BHI80-139	Rhizosphere	1	2.97885e-05
Arb2015.26	84	Arbuckle	2015	33569	BRC1	Rhizosphere	19	0.000565982
Arb2015.26	84	Arbuckle	2015	33569	Chlorobi	Rhizosphere	143	0.00425976
Arb2015.26	84	Arbuckle	2015	33569	Chloroflexi	Rhizosphere	2095	0.0624069
Arb2015.26	84	Arbuckle	2015	33569	Crenarchaeota	Rhizosphere	95	0.00282991
Arb2015.26	84	Arbuckle	2015	33569	Cyanobacteria	Rhizosphere	99	0.00294906
Arb2015.26	84	Arbuckle	2015	33569	Elusimicrobia	Rhizosphere	66	0.00196604
Arb2015.26	84	Arbuckle	2015	33569	Euryarchaeota	Rhizosphere	115	0.00342568
Arb2015.26	84	Arbuckle	2015	33569	FBP	Rhizosphere	1	2.97885e-05
Arb2015.26	84	Arbuckle	2015	33569	FCPU426	Rhizosphere	9	0.000268097
Arb2015.26	84	Arbuckle	2015	33569	Fibrobacteres	Rhizosphere	8	0.000238308
Arb2015.26	84	Arbuckle	2015	33569	Firmicutes	Rhizosphere	495	0.0147453
Arb2015.26	84	Arbuckle	2015	33569	Fusobacteria	Rhizosphere	1	2.97885e-05
Arb2015.26	84	Arbuckle	2015	33569	GAL15	Rhizosphere	1	2.97885e-05
Arb2015.26	84	Arbuckle	2015	33569	Gemmatimonadetes	Rhizosphere	1401	0.0417337
Arb2015.26	84	Arbuckle	2015	33569	GN02	Rhizosphere	5	0.000148943
Arb2015.26	84	Arbuckle	2015	33569	GN04	Rhizosphere	4	0.000119154
Arb2015.26	84	Arbuckle	2015	33569	GOUTA4	Rhizosphere	14	0.000417039
Arb2015.26	84	Arbuckle	2015	33569	LD1	Rhizosphere	1	2.97885e-05
Arb2015.26	84	Arbuckle	2015	33569	Lentisphaerae	Rhizosphere	1	2.97885e-05
Arb2015.26	84	Arbuckle	2015	33569	MVS-104	Rhizosphere	1	2.97885e-05
Arb2015.26	84	Arbuckle	2015	33569	NC10	Rhizosphere	41	0.00122133
Arb2015.26	84	Arbuckle	2015	33569	Nitrospirae	Rhizosphere	525	0.015639
Arb2015.26	84	Arbuckle	2015	33569	NKB19	Rhizosphere	49	0.00145964
Arb2015.26	84	Arbuckle	2015	33569	OC31	Rhizosphere	1	2.97885e-05
Arb2015.26	84	Arbuckle	2015	33569	OD1	Rhizosphere	3	8.93655e-05
Arb2015.26	84	Arbuckle	2015	33569	OP11	Rhizosphere	2	5.9577e-05
Arb2015.26	84	Arbuckle	2015	33569	OP3	Rhizosphere	53	0.00157879
Arb2015.26	84	Arbuckle	2015	33569	PAUC34f	Rhizosphere	5	0.000148943
Arb2015.26	84	Arbuckle	2015	33569	Planctomycetes	Rhizosphere	1251	0.0372654
Arb2015.26	84	Arbuckle	2015	33569	SBR1093	Rhizosphere	1	2.97885e-05
Arb2015.26	84	Arbuckle	2015	33569	Spirochaetes	Rhizosphere	113	0.0033661
Arb2015.26	84	Arbuckle	2015	33569	SR1	Rhizosphere	1	2.97885e-05
Arb2015.26	84	Arbuckle	2015	33569	TM7	Rhizosphere	7	0.00020852
Arb2015.26	84	Arbuckle	2015	33569	TPD-58	Rhizosphere	1	2.97885e-05
Arb2015.26	84	Arbuckle	2015	33569	unclassified	Rhizosphere	3	8.93655e-05
Arb2015.26	84	Arbuckle	2015	33569	Verrucomicrobia	Rhizosphere	2066	0.061543
Arb2015.26	84	Arbuckle	2015	33569	WPS-2	Rhizosphere	2	5.9577e-05
Arb2015.26	84	Arbuckle	2015	33569	WS1	Rhizosphere	5	0.000148943
Arb2015.26	84	Arbuckle	2015	33569	WS2	Rhizosphere	1	2.97885e-05
Arb2015.26	84	Arbuckle	2015	33569	WS3	Rhizosphere	378	0.0112601
Arb2015.26	84	Arbuckle	2015	33569	WS4	Rhizosphere	2	5.9577e-05
Arb2015.26	84	Arbuckle	2015	33569	WS5	Rhizosphere	1	2.97885e-05
Arb2015.26	84	Arbuckle	2015	33569	WWE1	Rhizosphere	4	0.000119154
Arb2015.26	84	Arbuckle	2015	33569	ZB3	Rhizosphere	1	2.97885e-05
Arb2015.26	84	Arbuckle	2015	33569	Alphaproteobacteria	Rhizosphere	1259	0.0375037
Arb2015.26	84	Arbuckle	2015	33569	Betaproteobacteria	Rhizosphere	4754	0.141615
Arb2015.26	84	Arbuckle	2015	33569	Deltaproteobacteria	Rhizosphere	4632	0.13798
Arb2015.26	84	Arbuckle	2015	33569	Epsilonproteobacteria	Rhizosphere	63	0.00187668
Arb2015.26	84	Arbuckle	2015	33569	Gammaproteobacteria	Rhizosphere	1043	0.0310694
Arb2015.26	84	Arbuckle	2015	33569	TA18	Rhizosphere	1	2.97885e-05
Arb2015.27	84	Arbuckle	2015	23619	[Parvarchaeota]	Rhizosphere	8	0.000338696
Arb2015.27	84	Arbuckle	2015	23619	[Thermi]	Rhizosphere	1	4.2337e-05
Arb2015.27	84	Arbuckle	2015	23619	Acidobacteria	Rhizosphere	6484	0.274513
Arb2015.27	84	Arbuckle	2015	23619	Actinobacteria	Rhizosphere	760	0.0321761
Arb2015.27	84	Arbuckle	2015	23619	Armatimonadetes	Rhizosphere	206	0.00872142
Arb2015.27	84	Arbuckle	2015	23619	Bacteroidetes	Rhizosphere	972	0.0411516
Arb2015.27	84	Arbuckle	2015	23619	BHI80-139	Rhizosphere	1	4.2337e-05
Arb2015.27	84	Arbuckle	2015	23619	BRC1	Rhizosphere	28	0.00118544
Arb2015.27	84	Arbuckle	2015	23619	Chlorobi	Rhizosphere	85	0.00359865
Arb2015.27	84	Arbuckle	2015	23619	Chloroflexi	Rhizosphere	2033	0.0860711
Arb2015.27	84	Arbuckle	2015	23619	Crenarchaeota	Rhizosphere	112	0.00474174
Arb2015.27	84	Arbuckle	2015	23619	Cyanobacteria	Rhizosphere	72	0.00304826
Arb2015.27	84	Arbuckle	2015	23619	Elusimicrobia	Rhizosphere	22	0.000931414
Arb2015.27	84	Arbuckle	2015	23619	Euryarchaeota	Rhizosphere	50	0.00211685
Arb2015.27	84	Arbuckle	2015	23619	FBP	Rhizosphere	1	4.2337e-05
Arb2015.27	84	Arbuckle	2015	23619	FCPU426	Rhizosphere	8	0.000338696
Arb2015.27	84	Arbuckle	2015	23619	Fibrobacteres	Rhizosphere	21	0.000889077
Arb2015.27	84	Arbuckle	2015	23619	Firmicutes	Rhizosphere	319	0.0135055
Arb2015.27	84	Arbuckle	2015	23619	Fusobacteria	Rhizosphere	1	4.2337e-05
Arb2015.27	84	Arbuckle	2015	23619	GAL15	Rhizosphere	1	4.2337e-05
Arb2015.27	84	Arbuckle	2015	23619	Gemmatimonadetes	Rhizosphere	1059	0.0448349
Arb2015.27	84	Arbuckle	2015	23619	GN02	Rhizosphere	2	8.4674e-05
Arb2015.27	84	Arbuckle	2015	23619	GN04	Rhizosphere	3	0.000127011
Arb2015.27	84	Arbuckle	2015	23619	GOUTA4	Rhizosphere	9	0.000381033
Arb2015.27	84	Arbuckle	2015	23619	LD1	Rhizosphere	1	4.2337e-05
Arb2015.27	84	Arbuckle	2015	23619	Lentisphaerae	Rhizosphere	1	4.2337e-05
Arb2015.27	84	Arbuckle	2015	23619	MVS-104	Rhizosphere	1	4.2337e-05
Arb2015.27	84	Arbuckle	2015	23619	NC10	Rhizosphere	25	0.00105843
Arb2015.27	84	Arbuckle	2015	23619	Nitrospirae	Rhizosphere	459	0.0194327
Arb2015.27	84	Arbuckle	2015	23619	NKB19	Rhizosphere	22	0.000931414
Arb2015.27	84	Arbuckle	2015	23619	OC31	Rhizosphere	1	4.2337e-05
Arb2015.27	84	Arbuckle	2015	23619	OD1	Rhizosphere	5	0.000211685
Arb2015.27	84	Arbuckle	2015	23619	OP11	Rhizosphere	2	8.4674e-05
Arb2015.27	84	Arbuckle	2015	23619	OP3	Rhizosphere	41	0.00173582
Arb2015.27	84	Arbuckle	2015	23619	PAUC34f	Rhizosphere	1	4.2337e-05
Arb2015.27	84	Arbuckle	2015	23619	Planctomycetes	Rhizosphere	977	0.0413633
Arb2015.27	84	Arbuckle	2015	23619	SBR1093	Rhizosphere	1	4.2337e-05
Arb2015.27	84	Arbuckle	2015	23619	Spirochaetes	Rhizosphere	56	0.00237087
Arb2015.27	84	Arbuckle	2015	23619	SR1	Rhizosphere	4	0.000169348
Arb2015.27	84	Arbuckle	2015	23619	TM7	Rhizosphere	2	8.4674e-05
Arb2015.27	84	Arbuckle	2015	23619	TPD-58	Rhizosphere	1	4.2337e-05
Arb2015.27	84	Arbuckle	2015	23619	unclassified	Rhizosphere	2	8.4674e-05
Arb2015.27	84	Arbuckle	2015	23619	Verrucomicrobia	Rhizosphere	1378	0.0583404
Arb2015.27	84	Arbuckle	2015	23619	WPS-2	Rhizosphere	1	4.2337e-05
Arb2015.27	84	Arbuckle	2015	23619	WS1	Rhizosphere	6	0.000254022
Arb2015.27	84	Arbuckle	2015	23619	WS2	Rhizosphere	1	4.2337e-05
Arb2015.27	84	Arbuckle	2015	23619	WS3	Rhizosphere	350	0.014818
Arb2015.27	84	Arbuckle	2015	23619	WS4	Rhizosphere	2	8.4674e-05
Arb2015.27	84	Arbuckle	2015	23619	WS5	Rhizosphere	1	4.2337e-05
Arb2015.27	84	Arbuckle	2015	23619	WWE1	Rhizosphere	1	4.2337e-05
Arb2015.27	84	Arbuckle	2015	23619	ZB3	Rhizosphere	1	4.2337e-05
Arb2015.27	84	Arbuckle	2015	23619	Alphaproteobacteria	Rhizosphere	1138	0.0481795
Arb2015.27	84	Arbuckle	2015	23619	Betaproteobacteria	Rhizosphere	3091	0.130864
Arb2015.27	84	Arbuckle	2015	23619	Deltaproteobacteria	Rhizosphere	2904	0.122947
Arb2015.27	84	Arbuckle	2015	23619	Epsilonproteobacteria	Rhizosphere	40	0.00169348
Arb2015.27	84	Arbuckle	2015	23619	Gammaproteobacteria	Rhizosphere	736	0.03116
Arb2015.27	84	Arbuckle	2015	23619	TA18	Rhizosphere	1	4.2337e-05
Arb2015.28	112	Arbuckle	2015	33408	[Parvarchaeota]	Rhizosphere	10	0.000299321
Arb2015.28	112	Arbuckle	2015	33408	[Thermi]	Rhizosphere	1	2.99321e-05
Arb2015.28	112	Arbuckle	2015	33408	Acidobacteria	Rhizosphere	6461	0.193391
Arb2015.28	112	Arbuckle	2015	33408	Actinobacteria	Rhizosphere	953	0.0285252
Arb2015.28	112	Arbuckle	2015	33408	Armatimonadetes	Rhizosphere	315	0.0094286
Arb2015.28	112	Arbuckle	2015	33408	Bacteroidetes	Rhizosphere	3386	0.10135
Arb2015.28	112	Arbuckle	2015	33408	BHI80-139	Rhizosphere	1	2.99321e-05
Arb2015.28	112	Arbuckle	2015	33408	BRC1	Rhizosphere	48	0.00143674
Arb2015.28	112	Arbuckle	2015	33408	Chlorobi	Rhizosphere	215	0.00643539
Arb2015.28	112	Arbuckle	2015	33408	Chloroflexi	Rhizosphere	1786	0.0534586
Arb2015.28	112	Arbuckle	2015	33408	Crenarchaeota	Rhizosphere	57	0.00170613
Arb2015.28	112	Arbuckle	2015	33408	Cyanobacteria	Rhizosphere	110	0.00329253
Arb2015.28	112	Arbuckle	2015	33408	Elusimicrobia	Rhizosphere	47	0.00140681
Arb2015.28	112	Arbuckle	2015	33408	Euryarchaeota	Rhizosphere	216	0.00646532
Arb2015.28	112	Arbuckle	2015	33408	FBP	Rhizosphere	2	5.98641e-05
Arb2015.28	112	Arbuckle	2015	33408	FCPU426	Rhizosphere	26	0.000778233
Arb2015.28	112	Arbuckle	2015	33408	Fibrobacteres	Rhizosphere	25	0.000748301
Arb2015.28	112	Arbuckle	2015	33408	Firmicutes	Rhizosphere	765	0.022898
Arb2015.28	112	Arbuckle	2015	33408	Fusobacteria	Rhizosphere	4	0.000119728
Arb2015.28	112	Arbuckle	2015	33408	GAL15	Rhizosphere	1	2.99321e-05
Arb2015.28	112	Arbuckle	2015	33408	Gemmatimonadetes	Rhizosphere	1134	0.0339429
Arb2015.28	112	Arbuckle	2015	33408	GN02	Rhizosphere	2	5.98641e-05
Arb2015.28	112	Arbuckle	2015	33408	GN04	Rhizosphere	2	5.98641e-05
Arb2015.28	112	Arbuckle	2015	33408	GOUTA4	Rhizosphere	6	0.000179592
Arb2015.28	112	Arbuckle	2015	33408	LD1	Rhizosphere	1	2.99321e-05
Arb2015.28	112	Arbuckle	2015	33408	Lentisphaerae	Rhizosphere	13	0.000389117
Arb2015.28	112	Arbuckle	2015	33408	MVS-104	Rhizosphere	1	2.99321e-05
Arb2015.28	112	Arbuckle	2015	33408	NC10	Rhizosphere	16	0.000478913
Arb2015.28	112	Arbuckle	2015	33408	Nitrospirae	Rhizosphere	306	0.00915921
Arb2015.28	112	Arbuckle	2015	33408	NKB19	Rhizosphere	44	0.00131701
Arb2015.28	112	Arbuckle	2015	33408	OC31	Rhizosphere	1	2.99321e-05
Arb2015.28	112	Arbuckle	2015	33408	OD1	Rhizosphere	4	0.000119728
Arb2015.28	112	Arbuckle	2015	33408	OP11	Rhizosphere	1	2.99321e-05
Arb2015.28	112	Arbuckle	2015	33408	OP3	Rhizosphere	91	0.00272382
Arb2015.28	112	Arbuckle	2015	33408	PAUC34f	Rhizosphere	1	2.99321e-05
Arb2015.28	112	Arbuckle	2015	33408	Planctomycetes	Rhizosphere	1376	0.0411865
Arb2015.28	112	Arbuckle	2015	33408	SBR1093	Rhizosphere	1	2.99321e-05
Arb2015.28	112	Arbuckle	2015	33408	Spirochaetes	Rhizosphere	316	0.00945853
Arb2015.28	112	Arbuckle	2015	33408	SR1	Rhizosphere	4	0.000119728
Arb2015.28	112	Arbuckle	2015	33408	TM7	Rhizosphere	5	0.00014966
Arb2015.28	112	Arbuckle	2015	33408	TPD-58	Rhizosphere	1	2.99321e-05
Arb2015.28	112	Arbuckle	2015	33408	unclassified	Rhizosphere	3	8.97962e-05
Arb2015.28	112	Arbuckle	2015	33408	Verrucomicrobia	Rhizosphere	2341	0.0700709
Arb2015.28	112	Arbuckle	2015	33408	WPS-2	Rhizosphere	12	0.000359185
Arb2015.28	112	Arbuckle	2015	33408	WS1	Rhizosphere	1	2.99321e-05
Arb2015.28	112	Arbuckle	2015	33408	WS2	Rhizosphere	1	2.99321e-05
Arb2015.28	112	Arbuckle	2015	33408	WS3	Rhizosphere	434	0.0129905
Arb2015.28	112	Arbuckle	2015	33408	WS4	Rhizosphere	10	0.000299321
Arb2015.28	112	Arbuckle	2015	33408	WS5	Rhizosphere	1	2.99321e-05
Arb2015.28	112	Arbuckle	2015	33408	WWE1	Rhizosphere	1	2.99321e-05
Arb2015.28	112	Arbuckle	2015	33408	ZB3	Rhizosphere	3	8.97962e-05
Arb2015.28	112	Arbuckle	2015	33408	Alphaproteobacteria	Rhizosphere	1509	0.0451675
Arb2015.28	112	Arbuckle	2015	33408	Betaproteobacteria	Rhizosphere	4418	0.13224
Arb2015.28	112	Arbuckle	2015	33408	Deltaproteobacteria	Rhizosphere	5209	0.155916
Arb2015.28	112	Arbuckle	2015	33408	Epsilonproteobacteria	Rhizosphere	142	0.00425035
Arb2015.28	112	Arbuckle	2015	33408	Gammaproteobacteria	Rhizosphere	1190	0.0356191
Arb2015.28	112	Arbuckle	2015	33408	TA18	Rhizosphere	1	2.99321e-05
Arb2015.29	70	Arbuckle	2015	32514	[Parvarchaeota]	Rhizosphere	2	6.15101e-05
Arb2015.29	70	Arbuckle	2015	32514	[Thermi]	Rhizosphere	3	9.22651e-05
Arb2015.29	70	Arbuckle	2015	32514	Acidobacteria	Rhizosphere	5653	0.173858
Arb2015.29	70	Arbuckle	2015	32514	Actinobacteria	Rhizosphere	1275	0.0392127
Arb2015.29	70	Arbuckle	2015	32514	Armatimonadetes	Rhizosphere	279	0.00858066
Arb2015.29	70	Arbuckle	2015	32514	Bacteroidetes	Rhizosphere	2171	0.0667692
Arb2015.29	70	Arbuckle	2015	32514	BHI80-139	Rhizosphere	1	3.0755e-05
Arb2015.29	70	Arbuckle	2015	32514	BRC1	Rhizosphere	16	0.000492081
Arb2015.29	70	Arbuckle	2015	32514	Chlorobi	Rhizosphere	143	0.00439797
Arb2015.29	70	Arbuckle	2015	32514	Chloroflexi	Rhizosphere	1384	0.042565
Arb2015.29	70	Arbuckle	2015	32514	Crenarchaeota	Rhizosphere	184	0.00565893
Arb2015.29	70	Arbuckle	2015	32514	Cyanobacteria	Rhizosphere	72	0.00221436
Arb2015.29	70	Arbuckle	2015	32514	Elusimicrobia	Rhizosphere	51	0.00156851
Arb2015.29	70	Arbuckle	2015	32514	Euryarchaeota	Rhizosphere	206	0.00633554
Arb2015.29	70	Arbuckle	2015	32514	FBP	Rhizosphere	1	3.0755e-05
Arb2015.29	70	Arbuckle	2015	32514	FCPU426	Rhizosphere	10	0.00030755
Arb2015.29	70	Arbuckle	2015	32514	Fibrobacteres	Rhizosphere	42	0.00129171
Arb2015.29	70	Arbuckle	2015	32514	Firmicutes	Rhizosphere	453	0.013932
Arb2015.29	70	Arbuckle	2015	32514	Fusobacteria	Rhizosphere	3	9.22651e-05
Arb2015.29	70	Arbuckle	2015	32514	GAL15	Rhizosphere	1	3.0755e-05
Arb2015.29	70	Arbuckle	2015	32514	Gemmatimonadetes	Rhizosphere	1575	0.0484392
Arb2015.29	70	Arbuckle	2015	32514	GN02	Rhizosphere	10	0.00030755
Arb2015.29	70	Arbuckle	2015	32514	GN04	Rhizosphere	4	0.00012302
Arb2015.29	70	Arbuckle	2015	32514	GOUTA4	Rhizosphere	15	0.000461326
Arb2015.29	70	Arbuckle	2015	32514	LD1	Rhizosphere	1	3.0755e-05
Arb2015.29	70	Arbuckle	2015	32514	Lentisphaerae	Rhizosphere	1	3.0755e-05
Arb2015.29	70	Arbuckle	2015	32514	MVS-104	Rhizosphere	1	3.0755e-05
Arb2015.29	70	Arbuckle	2015	32514	NC10	Rhizosphere	27	0.000830386
Arb2015.29	70	Arbuckle	2015	32514	Nitrospirae	Rhizosphere	370	0.0113794
Arb2015.29	70	Arbuckle	2015	32514	NKB19	Rhizosphere	15	0.000461326
Arb2015.29	70	Arbuckle	2015	32514	OC31	Rhizosphere	1	3.0755e-05
Arb2015.29	70	Arbuckle	2015	32514	OD1	Rhizosphere	3	9.22651e-05
Arb2015.29	70	Arbuckle	2015	32514	OP11	Rhizosphere	2	6.15101e-05
Arb2015.29	70	Arbuckle	2015	32514	OP3	Rhizosphere	28	0.000861141
Arb2015.29	70	Arbuckle	2015	32514	PAUC34f	Rhizosphere	1	3.0755e-05
Arb2015.29	70	Arbuckle	2015	32514	Planctomycetes	Rhizosphere	712	0.0218976
Arb2015.29	70	Arbuckle	2015	32514	SBR1093	Rhizosphere	1	3.0755e-05
Arb2015.29	70	Arbuckle	2015	32514	Spirochaetes	Rhizosphere	111	0.00341381
Arb2015.29	70	Arbuckle	2015	32514	SR1	Rhizosphere	2	6.15101e-05
Arb2015.29	70	Arbuckle	2015	32514	TM7	Rhizosphere	4	0.00012302
Arb2015.29	70	Arbuckle	2015	32514	TPD-58	Rhizosphere	1	3.0755e-05
Arb2015.29	70	Arbuckle	2015	32514	unclassified	Rhizosphere	1	3.0755e-05
Arb2015.29	70	Arbuckle	2015	32514	Verrucomicrobia	Rhizosphere	1685	0.0518222
Arb2015.29	70	Arbuckle	2015	32514	WPS-2	Rhizosphere	2	6.15101e-05
Arb2015.29	70	Arbuckle	2015	32514	WS1	Rhizosphere	5	0.000153775
Arb2015.29	70	Arbuckle	2015	32514	WS2	Rhizosphere	1	3.0755e-05
Arb2015.29	70	Arbuckle	2015	32514	WS3	Rhizosphere	164	0.00504383
Arb2015.29	70	Arbuckle	2015	32514	WS4	Rhizosphere	3	9.22651e-05
Arb2015.29	70	Arbuckle	2015	32514	WS5	Rhizosphere	1	3.0755e-05
Arb2015.29	70	Arbuckle	2015	32514	WWE1	Rhizosphere	3	9.22651e-05
Arb2015.29	70	Arbuckle	2015	32514	ZB3	Rhizosphere	1	3.0755e-05
Arb2015.29	70	Arbuckle	2015	32514	Alphaproteobacteria	Rhizosphere	1593	0.0489928
Arb2015.29	70	Arbuckle	2015	32514	Betaproteobacteria	Rhizosphere	6051	0.186099
Arb2015.29	70	Arbuckle	2015	32514	Deltaproteobacteria	Rhizosphere	6771	0.208242
Arb2015.29	70	Arbuckle	2015	32514	Epsilonproteobacteria	Rhizosphere	67	0.00206059
Arb2015.29	70	Arbuckle	2015	32514	Gammaproteobacteria	Rhizosphere	1153	0.0354606
Arb2015.29	70	Arbuckle	2015	32514	TA18	Rhizosphere	1	3.0755e-05
Arb2015.3	42	Arbuckle	2015	15656	[Parvarchaeota]	Rhizosphere	1	6.38692e-05
Arb2015.3	42	Arbuckle	2015	15656	[Thermi]	Rhizosphere	2	0.000127738
Arb2015.3	42	Arbuckle	2015	15656	Acidobacteria	Rhizosphere	4183	0.267165
Arb2015.3	42	Arbuckle	2015	15656	Actinobacteria	Rhizosphere	740	0.0472632
Arb2015.3	42	Arbuckle	2015	15656	Armatimonadetes	Rhizosphere	116	0.00740883
Arb2015.3	42	Arbuckle	2015	15656	Bacteroidetes	Rhizosphere	561	0.0358306
Arb2015.3	42	Arbuckle	2015	15656	BHI80-139	Rhizosphere	1	6.38692e-05
Arb2015.3	42	Arbuckle	2015	15656	BRC1	Rhizosphere	5	0.000319346
Arb2015.3	42	Arbuckle	2015	15656	Chlorobi	Rhizosphere	53	0.00338507
Arb2015.3	42	Arbuckle	2015	15656	Chloroflexi	Rhizosphere	753	0.0480935
Arb2015.3	42	Arbuckle	2015	15656	Crenarchaeota	Rhizosphere	79	0.00504567
Arb2015.3	42	Arbuckle	2015	15656	Cyanobacteria	Rhizosphere	43	0.00274638
Arb2015.3	42	Arbuckle	2015	15656	Elusimicrobia	Rhizosphere	30	0.00191608
Arb2015.3	42	Arbuckle	2015	15656	Euryarchaeota	Rhizosphere	32	0.00204381
Arb2015.3	42	Arbuckle	2015	15656	FBP	Rhizosphere	1	6.38692e-05
Arb2015.3	42	Arbuckle	2015	15656	FCPU426	Rhizosphere	3	0.000191608
Arb2015.3	42	Arbuckle	2015	15656	Fibrobacteres	Rhizosphere	16	0.00102191
Arb2015.3	42	Arbuckle	2015	15656	Firmicutes	Rhizosphere	149	0.00951651
Arb2015.3	42	Arbuckle	2015	15656	Fusobacteria	Rhizosphere	1	6.38692e-05
Arb2015.3	42	Arbuckle	2015	15656	GAL15	Rhizosphere	1	6.38692e-05
Arb2015.3	42	Arbuckle	2015	15656	Gemmatimonadetes	Rhizosphere	1267	0.0809223
Arb2015.3	42	Arbuckle	2015	15656	GN02	Rhizosphere	1	6.38692e-05
Arb2015.3	42	Arbuckle	2015	15656	GN04	Rhizosphere	4	0.000255477
Arb2015.3	42	Arbuckle	2015	15656	GOUTA4	Rhizosphere	3	0.000191608
Arb2015.3	42	Arbuckle	2015	15656	LD1	Rhizosphere	1	6.38692e-05
Arb2015.3	42	Arbuckle	2015	15656	Lentisphaerae	Rhizosphere	1	6.38692e-05
Arb2015.3	42	Arbuckle	2015	15656	MVS-104	Rhizosphere	1	6.38692e-05
Arb2015.3	42	Arbuckle	2015	15656	NC10	Rhizosphere	4	0.000255477
Arb2015.3	42	Arbuckle	2015	15656	Nitrospirae	Rhizosphere	226	0.0144344
Arb2015.3	42	Arbuckle	2015	15656	NKB19	Rhizosphere	12	0.00076643
Arb2015.3	42	Arbuckle	2015	15656	OC31	Rhizosphere	1	6.38692e-05
Arb2015.3	42	Arbuckle	2015	15656	OD1	Rhizosphere	6	0.000383215
Arb2015.3	42	Arbuckle	2015	15656	OP11	Rhizosphere	4	0.000255477
Arb2015.3	42	Arbuckle	2015	15656	OP3	Rhizosphere	7	0.000447084
Arb2015.3	42	Arbuckle	2015	15656	PAUC34f	Rhizosphere	1	6.38692e-05
Arb2015.3	42	Arbuckle	2015	15656	Planctomycetes	Rhizosphere	340	0.0217155
Arb2015.3	42	Arbuckle	2015	15656	SBR1093	Rhizosphere	1	6.38692e-05
Arb2015.3	42	Arbuckle	2015	15656	Spirochaetes	Rhizosphere	37	0.00236316
Arb2015.3	42	Arbuckle	2015	15656	SR1	Rhizosphere	1	6.38692e-05
Arb2015.3	42	Arbuckle	2015	15656	TM7	Rhizosphere	1	6.38692e-05
Arb2015.3	42	Arbuckle	2015	15656	TPD-58	Rhizosphere	1	6.38692e-05
Arb2015.3	42	Arbuckle	2015	15656	unclassified	Rhizosphere	1	6.38692e-05
Arb2015.3	42	Arbuckle	2015	15656	Verrucomicrobia	Rhizosphere	698	0.0445807
Arb2015.3	42	Arbuckle	2015	15656	WPS-2	Rhizosphere	2	0.000127738
Arb2015.3	42	Arbuckle	2015	15656	WS1	Rhizosphere	3	0.000191608
Arb2015.3	42	Arbuckle	2015	15656	WS2	Rhizosphere	1	6.38692e-05
Arb2015.3	42	Arbuckle	2015	15656	WS3	Rhizosphere	77	0.00491793
Arb2015.3	42	Arbuckle	2015	15656	WS4	Rhizosphere	2	0.000127738
Arb2015.3	42	Arbuckle	2015	15656	WS5	Rhizosphere	1	6.38692e-05
Arb2015.3	42	Arbuckle	2015	15656	WWE1	Rhizosphere	1	6.38692e-05
Arb2015.3	42	Arbuckle	2015	15656	ZB3	Rhizosphere	1	6.38692e-05
Arb2015.3	42	Arbuckle	2015	15656	Alphaproteobacteria	Rhizosphere	715	0.0456665
Arb2015.3	42	Arbuckle	2015	15656	Betaproteobacteria	Rhizosphere	2998	0.19148
Arb2015.3	42	Arbuckle	2015	15656	Deltaproteobacteria	Rhizosphere	2110	0.134764
Arb2015.3	42	Arbuckle	2015	15656	Epsilonproteobacteria	Rhizosphere	6	0.000383215
Arb2015.3	42	Arbuckle	2015	15656	Gammaproteobacteria	Rhizosphere	284	0.0181389
Arb2015.3	42	Arbuckle	2015	15656	TA18	Rhizosphere	1	6.38692e-05
Arb2015.30	126	Arbuckle	2015	21804	[Parvarchaeota]	Rhizosphere	3	0.000137583
Arb2015.30	126	Arbuckle	2015	21804	[Thermi]	Rhizosphere	1	4.5861e-05
Arb2015.30	126	Arbuckle	2015	21804	Acidobacteria	Rhizosphere	2291	0.105068
Arb2015.30	126	Arbuckle	2015	21804	Actinobacteria	Rhizosphere	1508	0.0691584
Arb2015.30	126	Arbuckle	2015	21804	Armatimonadetes	Rhizosphere	223	0.010227
Arb2015.30	126	Arbuckle	2015	21804	Bacteroidetes	Rhizosphere	1754	0.0804403
Arb2015.30	126	Arbuckle	2015	21804	BHI80-139	Rhizosphere	1	4.5861e-05
Arb2015.30	126	Arbuckle	2015	21804	BRC1	Rhizosphere	5	0.000229305
Arb2015.30	126	Arbuckle	2015	21804	Chlorobi	Rhizosphere	148	0.00678743
Arb2015.30	126	Arbuckle	2015	21804	Chloroflexi	Rhizosphere	2143	0.0982802
Arb2015.30	126	Arbuckle	2015	21804	Crenarchaeota	Rhizosphere	61	0.00279752
Arb2015.30	126	Arbuckle	2015	21804	Cyanobacteria	Rhizosphere	124	0.00568677
Arb2015.30	126	Arbuckle	2015	21804	Elusimicrobia	Rhizosphere	30	0.00137583
Arb2015.30	126	Arbuckle	2015	21804	Euryarchaeota	Rhizosphere	127	0.00582435
Arb2015.30	126	Arbuckle	2015	21804	FBP	Rhizosphere	5	0.000229305
Arb2015.30	126	Arbuckle	2015	21804	FCPU426	Rhizosphere	10	0.00045861
Arb2015.30	126	Arbuckle	2015	21804	Fibrobacteres	Rhizosphere	20	0.000917221
Arb2015.30	126	Arbuckle	2015	21804	Firmicutes	Rhizosphere	433	0.0198578
Arb2015.30	126	Arbuckle	2015	21804	Fusobacteria	Rhizosphere	1	4.5861e-05
Arb2015.30	126	Arbuckle	2015	21804	GAL15	Rhizosphere	1	4.5861e-05
Arb2015.30	126	Arbuckle	2015	21804	Gemmatimonadetes	Rhizosphere	447	0.0204999
Arb2015.30	126	Arbuckle	2015	21804	GN02	Rhizosphere	1	4.5861e-05
Arb2015.30	126	Arbuckle	2015	21804	GN04	Rhizosphere	1	4.5861e-05
Arb2015.30	126	Arbuckle	2015	21804	GOUTA4	Rhizosphere	11	0.000504471
Arb2015.30	126	Arbuckle	2015	21804	LD1	Rhizosphere	1	4.5861e-05
Arb2015.30	126	Arbuckle	2015	21804	Lentisphaerae	Rhizosphere	9	0.000412749
Arb2015.30	126	Arbuckle	2015	21804	MVS-104	Rhizosphere	1	4.5861e-05
Arb2015.30	126	Arbuckle	2015	21804	NC10	Rhizosphere	5	0.000229305
Arb2015.30	126	Arbuckle	2015	21804	Nitrospirae	Rhizosphere	97	0.00444852
Arb2015.30	126	Arbuckle	2015	21804	NKB19	Rhizosphere	25	0.00114653
Arb2015.30	126	Arbuckle	2015	21804	OC31	Rhizosphere	1	4.5861e-05
Arb2015.30	126	Arbuckle	2015	21804	OD1	Rhizosphere	1	4.5861e-05
Arb2015.30	126	Arbuckle	2015	21804	OP11	Rhizosphere	1	4.5861e-05
Arb2015.30	126	Arbuckle	2015	21804	OP3	Rhizosphere	32	0.00146755
Arb2015.30	126	Arbuckle	2015	21804	PAUC34f	Rhizosphere	1	4.5861e-05
Arb2015.30	126	Arbuckle	2015	21804	Planctomycetes	Rhizosphere	378	0.0173355
Arb2015.30	126	Arbuckle	2015	21804	SBR1093	Rhizosphere	1	4.5861e-05
Arb2015.30	126	Arbuckle	2015	21804	Spirochaetes	Rhizosphere	283	0.0129787
Arb2015.30	126	Arbuckle	2015	21804	SR1	Rhizosphere	1	4.5861e-05
Arb2015.30	126	Arbuckle	2015	21804	TM7	Rhizosphere	7	0.000321027
Arb2015.30	126	Arbuckle	2015	21804	TPD-58	Rhizosphere	8	0.000366888
Arb2015.30	126	Arbuckle	2015	21804	unclassified	Rhizosphere	1	4.5861e-05
Arb2015.30	126	Arbuckle	2015	21804	Verrucomicrobia	Rhizosphere	1031	0.0472827
Arb2015.30	126	Arbuckle	2015	21804	WPS-2	Rhizosphere	1	4.5861e-05
Arb2015.30	126	Arbuckle	2015	21804	WS1	Rhizosphere	7	0.000321027
Arb2015.30	126	Arbuckle	2015	21804	WS2	Rhizosphere	1	4.5861e-05
Arb2015.30	126	Arbuckle	2015	21804	WS3	Rhizosphere	149	0.0068333
Arb2015.30	126	Arbuckle	2015	21804	WS4	Rhizosphere	9	0.000412749
Arb2015.30	126	Arbuckle	2015	21804	WS5	Rhizosphere	1	4.5861e-05
Arb2015.30	126	Arbuckle	2015	21804	WWE1	Rhizosphere	1	4.5861e-05
Arb2015.30	126	Arbuckle	2015	21804	ZB3	Rhizosphere	1	4.5861e-05
Arb2015.30	126	Arbuckle	2015	21804	Alphaproteobacteria	Rhizosphere	1504	0.068975
Arb2015.30	126	Arbuckle	2015	21804	Betaproteobacteria	Rhizosphere	3409	0.15634
Arb2015.30	126	Arbuckle	2015	21804	Deltaproteobacteria	Rhizosphere	4124	0.189131
Arb2015.30	126	Arbuckle	2015	21804	Epsilonproteobacteria	Rhizosphere	209	0.00958496
Arb2015.30	126	Arbuckle	2015	21804	Gammaproteobacteria	Rhizosphere	827	0.0379271
Arb2015.30	126	Arbuckle	2015	21804	TA18	Rhizosphere	1	4.5861e-05
Arb2015.31	84	Arbuckle	2015	30038	[Parvarchaeota]	Endosphere	1	3.32901e-05
Arb2015.31	84	Arbuckle	2015	30038	[Thermi]	Endosphere	1	3.32901e-05
Arb2015.31	84	Arbuckle	2015	30038	Acidobacteria	Endosphere	1175	0.0391158
Arb2015.31	84	Arbuckle	2015	30038	Actinobacteria	Endosphere	4717	0.157029
Arb2015.31	84	Arbuckle	2015	30038	Armatimonadetes	Endosphere	21	0.000699091
Arb2015.31	84	Arbuckle	2015	30038	Bacteroidetes	Endosphere	863	0.0287293
Arb2015.31	84	Arbuckle	2015	30038	BHI80-139	Endosphere	1	3.32901e-05
Arb2015.31	84	Arbuckle	2015	30038	BRC1	Endosphere	3	9.98702e-05
Arb2015.31	84	Arbuckle	2015	30038	Chlorobi	Endosphere	7	0.00023303
Arb2015.31	84	Arbuckle	2015	30038	Chloroflexi	Endosphere	741	0.0246679
Arb2015.31	84	Arbuckle	2015	30038	Crenarchaeota	Endosphere	6	0.00019974
Arb2015.31	84	Arbuckle	2015	30038	Cyanobacteria	Endosphere	16	0.000532641
Arb2015.31	84	Arbuckle	2015	30038	Elusimicrobia	Endosphere	3	9.98702e-05
Arb2015.31	84	Arbuckle	2015	30038	Euryarchaeota	Endosphere	67	0.00223043
Arb2015.31	84	Arbuckle	2015	30038	FBP	Endosphere	1	3.32901e-05
Arb2015.31	84	Arbuckle	2015	30038	FCPU426	Endosphere	1	3.32901e-05
Arb2015.31	84	Arbuckle	2015	30038	Fibrobacteres	Endosphere	21	0.000699091
Arb2015.31	84	Arbuckle	2015	30038	Firmicutes	Endosphere	504	0.0167782
Arb2015.31	84	Arbuckle	2015	30038	Fusobacteria	Endosphere	1	3.32901e-05
Arb2015.31	84	Arbuckle	2015	30038	GAL15	Endosphere	1	3.32901e-05
Arb2015.31	84	Arbuckle	2015	30038	Gemmatimonadetes	Endosphere	46	0.00153134
Arb2015.31	84	Arbuckle	2015	30038	GN02	Endosphere	1	3.32901e-05
Arb2015.31	84	Arbuckle	2015	30038	GN04	Endosphere	1	3.32901e-05
Arb2015.31	84	Arbuckle	2015	30038	GOUTA4	Endosphere	3	9.98702e-05
Arb2015.31	84	Arbuckle	2015	30038	LD1	Endosphere	1	3.32901e-05
Arb2015.31	84	Arbuckle	2015	30038	Lentisphaerae	Endosphere	1	3.32901e-05
Arb2015.31	84	Arbuckle	2015	30038	MVS-104	Endosphere	1	3.32901e-05
Arb2015.31	84	Arbuckle	2015	30038	NC10	Endosphere	1	3.32901e-05
Arb2015.31	84	Arbuckle	2015	30038	Nitrospirae	Endosphere	53	0.00176437
Arb2015.31	84	Arbuckle	2015	30038	NKB19	Endosphere	1	3.32901e-05
Arb2015.31	84	Arbuckle	2015	30038	OC31	Endosphere	1	3.32901e-05
Arb2015.31	84	Arbuckle	2015	30038	OD1	Endosphere	1	3.32901e-05
Arb2015.31	84	Arbuckle	2015	30038	OP11	Endosphere	1	3.32901e-05
Arb2015.31	84	Arbuckle	2015	30038	OP3	Endosphere	4	0.00013316
Arb2015.31	84	Arbuckle	2015	30038	PAUC34f	Endosphere	1	3.32901e-05
Arb2015.31	84	Arbuckle	2015	30038	Planctomycetes	Endosphere	190	0.00632511
Arb2015.31	84	Arbuckle	2015	30038	SBR1093	Endosphere	1	3.32901e-05
Arb2015.31	84	Arbuckle	2015	30038	Spirochaetes	Endosphere	176	0.00585905
Arb2015.31	84	Arbuckle	2015	30038	SR1	Endosphere	1	3.32901e-05
Arb2015.31	84	Arbuckle	2015	30038	TM7	Endosphere	6	0.00019974
Arb2015.31	84	Arbuckle	2015	30038	TPD-58	Endosphere	1	3.32901e-05
Arb2015.31	84	Arbuckle	2015	30038	unclassified	Endosphere	2	6.65801e-05
Arb2015.31	84	Arbuckle	2015	30038	Verrucomicrobia	Endosphere	199	0.00662472
Arb2015.31	84	Arbuckle	2015	30038	WPS-2	Endosphere	1	3.32901e-05
Arb2015.31	84	Arbuckle	2015	30038	WS1	Endosphere	1	3.32901e-05
Arb2015.31	84	Arbuckle	2015	30038	WS2	Endosphere	1	3.32901e-05
Arb2015.31	84	Arbuckle	2015	30038	WS3	Endosphere	6	0.00019974
Arb2015.31	84	Arbuckle	2015	30038	WS4	Endosphere	1	3.32901e-05
Arb2015.31	84	Arbuckle	2015	30038	WS5	Endosphere	1	3.32901e-05
Arb2015.31	84	Arbuckle	2015	30038	WWE1	Endosphere	1	3.32901e-05
Arb2015.31	84	Arbuckle	2015	30038	ZB3	Endosphere	2	6.65801e-05
Arb2015.31	84	Arbuckle	2015	30038	Alphaproteobacteria	Endosphere	2485	0.0827258
Arb2015.31	84	Arbuckle	2015	30038	Betaproteobacteria	Endosphere	6889	0.229335
Arb2015.31	84	Arbuckle	2015	30038	Deltaproteobacteria	Endosphere	10795	0.359366
Arb2015.31	84	Arbuckle	2015	30038	Epsilonproteobacteria	Endosphere	8	0.00026632
Arb2015.31	84	Arbuckle	2015	30038	Gammaproteobacteria	Endosphere	987	0.0328573
Arb2015.31	84	Arbuckle	2015	30038	TA18	Endosphere	1	3.32901e-05
Arb2015.32	56	Arbuckle	2015	31301	[Parvarchaeota]	Endosphere	1	3.19468e-05
Arb2015.32	56	Arbuckle	2015	31301	[Thermi]	Endosphere	1	3.19468e-05
Arb2015.32	56	Arbuckle	2015	31301	Acidobacteria	Endosphere	2388	0.0762891
Arb2015.32	56	Arbuckle	2015	31301	Actinobacteria	Endosphere	4070	0.130024
Arb2015.32	56	Arbuckle	2015	31301	Armatimonadetes	Endosphere	34	0.00108619
Arb2015.32	56	Arbuckle	2015	31301	Bacteroidetes	Endosphere	1189	0.0379848
Arb2015.32	56	Arbuckle	2015	31301	BHI80-139	Endosphere	1	3.19468e-05
Arb2015.32	56	Arbuckle	2015	31301	BRC1	Endosphere	3	9.58405e-05
Arb2015.32	56	Arbuckle	2015	31301	Chlorobi	Endosphere	24	0.000766724
Arb2015.32	56	Arbuckle	2015	31301	Chloroflexi	Endosphere	1737	0.0554917
Arb2015.32	56	Arbuckle	2015	31301	Crenarchaeota	Endosphere	4	0.000127787
Arb2015.32	56	Arbuckle	2015	31301	Cyanobacteria	Endosphere	11	0.000351415
Arb2015.32	56	Arbuckle	2015	31301	Elusimicrobia	Endosphere	7	0.000223628
Arb2015.32	56	Arbuckle	2015	31301	Euryarchaeota	Endosphere	5	0.000159734
Arb2015.32	56	Arbuckle	2015	31301	FBP	Endosphere	1	3.19468e-05
Arb2015.32	56	Arbuckle	2015	31301	FCPU426	Endosphere	3	9.58405e-05
Arb2015.32	56	Arbuckle	2015	31301	Fibrobacteres	Endosphere	21	0.000670884
Arb2015.32	56	Arbuckle	2015	31301	Firmicutes	Endosphere	219	0.00699636
Arb2015.32	56	Arbuckle	2015	31301	Fusobacteria	Endosphere	1	3.19468e-05
Arb2015.32	56	Arbuckle	2015	31301	GAL15	Endosphere	1	3.19468e-05
Arb2015.32	56	Arbuckle	2015	31301	Gemmatimonadetes	Endosphere	71	0.00226823
Arb2015.32	56	Arbuckle	2015	31301	GN02	Endosphere	1	3.19468e-05
Arb2015.32	56	Arbuckle	2015	31301	GN04	Endosphere	1	3.19468e-05
Arb2015.32	56	Arbuckle	2015	31301	GOUTA4	Endosphere	5	0.000159734
Arb2015.32	56	Arbuckle	2015	31301	LD1	Endosphere	1	3.19468e-05
Arb2015.32	56	Arbuckle	2015	31301	Lentisphaerae	Endosphere	1	3.19468e-05
Arb2015.32	56	Arbuckle	2015	31301	MVS-104	Endosphere	1	3.19468e-05
Arb2015.32	56	Arbuckle	2015	31301	NC10	Endosphere	1	3.19468e-05
Arb2015.32	56	Arbuckle	2015	31301	Nitrospirae	Endosphere	37	0.00118203
Arb2015.32	56	Arbuckle	2015	31301	NKB19	Endosphere	4	0.000127787
Arb2015.32	56	Arbuckle	2015	31301	OC31	Endosphere	1	3.19468e-05
Arb2015.32	56	Arbuckle	2015	31301	OD1	Endosphere	1	3.19468e-05
Arb2015.32	56	Arbuckle	2015	31301	OP11	Endosphere	1	3.19468e-05
Arb2015.32	56	Arbuckle	2015	31301	OP3	Endosphere	1	3.19468e-05
Arb2015.32	56	Arbuckle	2015	31301	PAUC34f	Endosphere	1	3.19468e-05
Arb2015.32	56	Arbuckle	2015	31301	Planctomycetes	Endosphere	135	0.00431282
Arb2015.32	56	Arbuckle	2015	31301	SBR1093	Endosphere	1	3.19468e-05
Arb2015.32	56	Arbuckle	2015	31301	Spirochaetes	Endosphere	241	0.00769919
Arb2015.32	56	Arbuckle	2015	31301	SR1	Endosphere	1	3.19468e-05
Arb2015.32	56	Arbuckle	2015	31301	TM7	Endosphere	16	0.000511149
Arb2015.32	56	Arbuckle	2015	31301	TPD-58	Endosphere	1	3.19468e-05
Arb2015.32	56	Arbuckle	2015	31301	unclassified	Endosphere	2	6.38937e-05
Arb2015.32	56	Arbuckle	2015	31301	Verrucomicrobia	Endosphere	209	0.00667689
Arb2015.32	56	Arbuckle	2015	31301	WPS-2	Endosphere	1	3.19468e-05
Arb2015.32	56	Arbuckle	2015	31301	WS1	Endosphere	1	3.19468e-05
Arb2015.32	56	Arbuckle	2015	31301	WS2	Endosphere	1	3.19468e-05
Arb2015.32	56	Arbuckle	2015	31301	WS3	Endosphere	21	0.000670884
Arb2015.32	56	Arbuckle	2015	31301	WS4	Endosphere	1	3.19468e-05
Arb2015.32	56	Arbuckle	2015	31301	WS5	Endosphere	1	3.19468e-05
Arb2015.32	56	Arbuckle	2015	31301	WWE1	Endosphere	1	3.19468e-05
Arb2015.32	56	Arbuckle	2015	31301	ZB3	Endosphere	1	3.19468e-05
Arb2015.32	56	Arbuckle	2015	31301	Alphaproteobacteria	Endosphere	1921	0.0613699
Arb2015.32	56	Arbuckle	2015	31301	Betaproteobacteria	Endosphere	10692	0.341576
Arb2015.32	56	Arbuckle	2015	31301	Deltaproteobacteria	Endosphere	7173	0.229155
Arb2015.32	56	Arbuckle	2015	31301	Epsilonproteobacteria	Endosphere	13	0.000415309
Arb2015.32	56	Arbuckle	2015	31301	Gammaproteobacteria	Endosphere	1009	0.0322344
Arb2015.32	56	Arbuckle	2015	31301	TA18	Endosphere	1	3.19468e-05
Arb2015.33	98	Arbuckle	2015	36730	[Parvarchaeota]	Rhizosphere	2	5.44499e-05
Arb2015.33	98	Arbuckle	2015	36730	[Thermi]	Rhizosphere	1	2.7225e-05
Arb2015.33	98	Arbuckle	2015	36730	Acidobacteria	Rhizosphere	8188	0.222918
Arb2015.33	98	Arbuckle	2015	36730	Actinobacteria	Rhizosphere	1635	0.0445128
Arb2015.33	98	Arbuckle	2015	36730	Armatimonadetes	Rhizosphere	302	0.00822194
Arb2015.33	98	Arbuckle	2015	36730	Bacteroidetes	Rhizosphere	1758	0.0478615
Arb2015.33	98	Arbuckle	2015	36730	BHI80-139	Rhizosphere	1	2.7225e-05
Arb2015.33	98	Arbuckle	2015	36730	BRC1	Rhizosphere	39	0.00106177
Arb2015.33	98	Arbuckle	2015	36730	Chlorobi	Rhizosphere	211	0.00574447
Arb2015.33	98	Arbuckle	2015	36730	Chloroflexi	Rhizosphere	1866	0.0508018
Arb2015.33	98	Arbuckle	2015	36730	Crenarchaeota	Rhizosphere	118	0.00321255
Arb2015.33	98	Arbuckle	2015	36730	Cyanobacteria	Rhizosphere	60	0.0016335
Arb2015.33	98	Arbuckle	2015	36730	Elusimicrobia	Rhizosphere	29	0.000789524
Arb2015.33	98	Arbuckle	2015	36730	Euryarchaeota	Rhizosphere	214	0.00582614
Arb2015.33	98	Arbuckle	2015	36730	FBP	Rhizosphere	1	2.7225e-05
Arb2015.33	98	Arbuckle	2015	36730	FCPU426	Rhizosphere	4	0.0001089
Arb2015.33	98	Arbuckle	2015	36730	Fibrobacteres	Rhizosphere	26	0.000707849
Arb2015.33	98	Arbuckle	2015	36730	Firmicutes	Rhizosphere	709	0.0193025
Arb2015.33	98	Arbuckle	2015	36730	Fusobacteria	Rhizosphere	3	8.16749e-05
Arb2015.33	98	Arbuckle	2015	36730	GAL15	Rhizosphere	1	2.7225e-05
Arb2015.33	98	Arbuckle	2015	36730	Gemmatimonadetes	Rhizosphere	1856	0.0505295
Arb2015.33	98	Arbuckle	2015	36730	GN02	Rhizosphere	1	2.7225e-05
Arb2015.33	98	Arbuckle	2015	36730	GN04	Rhizosphere	4	0.0001089
Arb2015.33	98	Arbuckle	2015	36730	GOUTA4	Rhizosphere	21	0.000571724
Arb2015.33	98	Arbuckle	2015	36730	LD1	Rhizosphere	1	2.7225e-05
Arb2015.33	98	Arbuckle	2015	36730	Lentisphaerae	Rhizosphere	4	0.0001089
Arb2015.33	98	Arbuckle	2015	36730	MVS-104	Rhizosphere	1	2.7225e-05
Arb2015.33	98	Arbuckle	2015	36730	NC10	Rhizosphere	26	0.000707849
Arb2015.33	98	Arbuckle	2015	36730	Nitrospirae	Rhizosphere	430	0.0117067
Arb2015.33	98	Arbuckle	2015	36730	NKB19	Rhizosphere	31	0.000843974
Arb2015.33	98	Arbuckle	2015	36730	OC31	Rhizosphere	2	5.44499e-05
Arb2015.33	98	Arbuckle	2015	36730	OD1	Rhizosphere	2	5.44499e-05
Arb2015.33	98	Arbuckle	2015	36730	OP11	Rhizosphere	1	2.7225e-05
Arb2015.33	98	Arbuckle	2015	36730	OP3	Rhizosphere	34	0.000925649
Arb2015.33	98	Arbuckle	2015	36730	PAUC34f	Rhizosphere	2	5.44499e-05
Arb2015.33	98	Arbuckle	2015	36730	Planctomycetes	Rhizosphere	728	0.0198198
Arb2015.33	98	Arbuckle	2015	36730	SBR1093	Rhizosphere	1	2.7225e-05
Arb2015.33	98	Arbuckle	2015	36730	Spirochaetes	Rhizosphere	166	0.00451934
Arb2015.33	98	Arbuckle	2015	36730	SR1	Rhizosphere	1	2.7225e-05
Arb2015.33	98	Arbuckle	2015	36730	TM7	Rhizosphere	13	0.000353924
Arb2015.33	98	Arbuckle	2015	36730	TPD-58	Rhizosphere	1	2.7225e-05
Arb2015.33	98	Arbuckle	2015	36730	unclassified	Rhizosphere	1	2.7225e-05
Arb2015.33	98	Arbuckle	2015	36730	Verrucomicrobia	Rhizosphere	1518	0.0413275
Arb2015.33	98	Arbuckle	2015	36730	WPS-2	Rhizosphere	3	8.16749e-05
Arb2015.33	98	Arbuckle	2015	36730	WS1	Rhizosphere	7	0.000190575
Arb2015.33	98	Arbuckle	2015	36730	WS2	Rhizosphere	1	2.7225e-05
Arb2015.33	98	Arbuckle	2015	36730	WS3	Rhizosphere	222	0.00604394
Arb2015.33	98	Arbuckle	2015	36730	WS4	Rhizosphere	4	0.0001089
Arb2015.33	98	Arbuckle	2015	36730	WS5	Rhizosphere	1	2.7225e-05
Arb2015.33	98	Arbuckle	2015	36730	WWE1	Rhizosphere	2	5.44499e-05
Arb2015.33	98	Arbuckle	2015	36730	ZB3	Rhizosphere	1	2.7225e-05
Arb2015.33	98	Arbuckle	2015	36730	Alphaproteobacteria	Rhizosphere	1657	0.0451118
Arb2015.33	98	Arbuckle	2015	36730	Betaproteobacteria	Rhizosphere	5522	0.150336
Arb2015.33	98	Arbuckle	2015	36730	Deltaproteobacteria	Rhizosphere	7724	0.210286
Arb2015.33	98	Arbuckle	2015	36730	Epsilonproteobacteria	Rhizosphere	63	0.00171517
Arb2015.33	98	Arbuckle	2015	36730	Gammaproteobacteria	Rhizosphere	1297	0.0353108
Arb2015.33	98	Arbuckle	2015	36730	TA18	Rhizosphere	3	8.16749e-05
Arb2015.34	42	Arbuckle	2015	8999	[Parvarchaeota]	Endosphere	1	0.000111111
Arb2015.34	42	Arbuckle	2015	8999	[Thermi]	Endosphere	3	0.000333333
Arb2015.34	42	Arbuckle	2015	8999	Acidobacteria	Endosphere	867	0.0963333
Arb2015.34	42	Arbuckle	2015	8999	Actinobacteria	Endosphere	452	0.0502222
Arb2015.34	42	Arbuckle	2015	8999	Armatimonadetes	Endosphere	26	0.00288889
Arb2015.34	42	Arbuckle	2015	8999	Bacteroidetes	Endosphere	282	0.0313333
Arb2015.34	42	Arbuckle	2015	8999	BHI80-139	Endosphere	1	0.000111111
Arb2015.34	42	Arbuckle	2015	8999	BRC1	Endosphere	3	0.000333333
Arb2015.34	42	Arbuckle	2015	8999	Chlorobi	Endosphere	14	0.00155556
Arb2015.34	42	Arbuckle	2015	8999	Chloroflexi	Endosphere	1215	0.135
Arb2015.34	42	Arbuckle	2015	8999	Crenarchaeota	Endosphere	4	0.000444444
Arb2015.34	42	Arbuckle	2015	8999	Cyanobacteria	Endosphere	6	0.000666667
Arb2015.34	42	Arbuckle	2015	8999	Elusimicrobia	Endosphere	1	0.000111111
Arb2015.34	42	Arbuckle	2015	8999	Euryarchaeota	Endosphere	10	0.00111111
Arb2015.34	42	Arbuckle	2015	8999	FBP	Endosphere	1	0.000111111
Arb2015.34	42	Arbuckle	2015	8999	FCPU426	Endosphere	8	0.000888889
Arb2015.34	42	Arbuckle	2015	8999	Fibrobacteres	Endosphere	182	0.0202222
Arb2015.34	42	Arbuckle	2015	8999	Firmicutes	Endosphere	110	0.0122222
Arb2015.34	42	Arbuckle	2015	8999	Fusobacteria	Endosphere	1	0.000111111
Arb2015.34	42	Arbuckle	2015	8999	GAL15	Endosphere	1	0.000111111
Arb2015.34	42	Arbuckle	2015	8999	Gemmatimonadetes	Endosphere	42	0.00466667
Arb2015.34	42	Arbuckle	2015	8999	GN02	Endosphere	1	0.000111111
Arb2015.34	42	Arbuckle	2015	8999	GN04	Endosphere	1	0.000111111
Arb2015.34	42	Arbuckle	2015	8999	GOUTA4	Endosphere	1	0.000111111
Arb2015.34	42	Arbuckle	2015	8999	LD1	Endosphere	1	0.000111111
Arb2015.34	42	Arbuckle	2015	8999	Lentisphaerae	Endosphere	1	0.000111111
Arb2015.34	42	Arbuckle	2015	8999	MVS-104	Endosphere	1	0.000111111
Arb2015.34	42	Arbuckle	2015	8999	NC10	Endosphere	1	0.000111111
Arb2015.34	42	Arbuckle	2015	8999	Nitrospirae	Endosphere	6	0.000666667
Arb2015.34	42	Arbuckle	2015	8999	NKB19	Endosphere	1	0.000111111
Arb2015.34	42	Arbuckle	2015	8999	OC31	Endosphere	1	0.000111111
Arb2015.34	42	Arbuckle	2015	8999	OD1	Endosphere	1	0.000111111
Arb2015.34	42	Arbuckle	2015	8999	OP11	Endosphere	1	0.000111111
Arb2015.34	42	Arbuckle	2015	8999	OP3	Endosphere	1	0.000111111
Arb2015.34	42	Arbuckle	2015	8999	PAUC34f	Endosphere	1	0.000111111
Arb2015.34	42	Arbuckle	2015	8999	Planctomycetes	Endosphere	44	0.00488889
Arb2015.34	42	Arbuckle	2015	8999	SBR1093	Endosphere	1	0.000111111
Arb2015.34	42	Arbuckle	2015	8999	Spirochaetes	Endosphere	72	0.008
Arb2015.34	42	Arbuckle	2015	8999	SR1	Endosphere	1	0.000111111
Arb2015.34	42	Arbuckle	2015	8999	TM7	Endosphere	1	0.000111111
Arb2015.34	42	Arbuckle	2015	8999	TPD-58	Endosphere	1	0.000111111
Arb2015.34	42	Arbuckle	2015	8999	unclassified	Endosphere	2	0.000222222
Arb2015.34	42	Arbuckle	2015	8999	Verrucomicrobia	Endosphere	126	0.014
Arb2015.34	42	Arbuckle	2015	8999	WPS-2	Endosphere	1	0.000111111
Arb2015.34	42	Arbuckle	2015	8999	WS1	Endosphere	1	0.000111111
Arb2015.34	42	Arbuckle	2015	8999	WS2	Endosphere	1	0.000111111
Arb2015.34	42	Arbuckle	2015	8999	WS3	Endosphere	13	0.00144444
Arb2015.34	42	Arbuckle	2015	8999	WS4	Endosphere	1	0.000111111
Arb2015.34	42	Arbuckle	2015	8999	WS5	Endosphere	1	0.000111111
Arb2015.34	42	Arbuckle	2015	8999	WWE1	Endosphere	1	0.000111111
Arb2015.34	42	Arbuckle	2015	8999	ZB3	Endosphere	1	0.000111111
Arb2015.34	42	Arbuckle	2015	8999	Alphaproteobacteria	Endosphere	490	0.0544444
Arb2015.34	42	Arbuckle	2015	8999	Betaproteobacteria	Endosphere	3660	0.406667
Arb2015.34	42	Arbuckle	2015	8999	Deltaproteobacteria	Endosphere	1193	0.132556
Arb2015.34	42	Arbuckle	2015	8999	Epsilonproteobacteria	Endosphere	5	0.000555556
Arb2015.34	42	Arbuckle	2015	8999	Gammaproteobacteria	Endosphere	165	0.0183333
Arb2015.34	42	Arbuckle	2015	8999	TA18	Endosphere	1	0.000111111
Arb2015.35	56	Arbuckle	2015	39534	[Parvarchaeota]	Rhizosphere	2	5.05881e-05
Arb2015.35	56	Arbuckle	2015	39534	[Thermi]	Rhizosphere	1	2.5294e-05
Arb2015.35	56	Arbuckle	2015	39534	Acidobacteria	Rhizosphere	13071	0.330618
Arb2015.35	56	Arbuckle	2015	39534	Actinobacteria	Rhizosphere	1478	0.0373846
Arb2015.35	56	Arbuckle	2015	39534	Armatimonadetes	Rhizosphere	358	0.00905527
Arb2015.35	56	Arbuckle	2015	39534	Bacteroidetes	Rhizosphere	1173	0.0296699
Arb2015.35	56	Arbuckle	2015	39534	BHI80-139	Rhizosphere	1	2.5294e-05
Arb2015.35	56	Arbuckle	2015	39534	BRC1	Rhizosphere	28	0.000708233
Arb2015.35	56	Arbuckle	2015	39534	Chlorobi	Rhizosphere	72	0.00182117
Arb2015.35	56	Arbuckle	2015	39534	Chloroflexi	Rhizosphere	2653	0.0671051
Arb2015.35	56	Arbuckle	2015	39534	Crenarchaeota	Rhizosphere	118	0.0029847
Arb2015.35	56	Arbuckle	2015	39534	Cyanobacteria	Rhizosphere	62	0.00156823
Arb2015.35	56	Arbuckle	2015	39534	Elusimicrobia	Rhizosphere	20	0.000505881
Arb2015.35	56	Arbuckle	2015	39534	Euryarchaeota	Rhizosphere	54	0.00136588
Arb2015.35	56	Arbuckle	2015	39534	FBP	Rhizosphere	1	2.5294e-05
Arb2015.35	56	Arbuckle	2015	39534	FCPU426	Rhizosphere	4	0.000101176
Arb2015.35	56	Arbuckle	2015	39534	Fibrobacteres	Rhizosphere	34	0.000859997
Arb2015.35	56	Arbuckle	2015	39534	Firmicutes	Rhizosphere	355	0.00897939
Arb2015.35	56	Arbuckle	2015	39534	Fusobacteria	Rhizosphere	1	2.5294e-05
Arb2015.35	56	Arbuckle	2015	39534	GAL15	Rhizosphere	1	2.5294e-05
Arb2015.35	56	Arbuckle	2015	39534	Gemmatimonadetes	Rhizosphere	2456	0.0621222
Arb2015.35	56	Arbuckle	2015	39534	GN02	Rhizosphere	1	2.5294e-05
Arb2015.35	56	Arbuckle	2015	39534	GN04	Rhizosphere	1	2.5294e-05
Arb2015.35	56	Arbuckle	2015	39534	GOUTA4	Rhizosphere	14	0.000354117
Arb2015.35	56	Arbuckle	2015	39534	LD1	Rhizosphere	1	2.5294e-05
Arb2015.35	56	Arbuckle	2015	39534	Lentisphaerae	Rhizosphere	1	2.5294e-05
Arb2015.35	56	Arbuckle	2015	39534	MVS-104	Rhizosphere	1	2.5294e-05
Arb2015.35	56	Arbuckle	2015	39534	NC10	Rhizosphere	18	0.000455293
Arb2015.35	56	Arbuckle	2015	39534	Nitrospirae	Rhizosphere	832	0.0210446
Arb2015.35	56	Arbuckle	2015	39534	NKB19	Rhizosphere	39	0.000986468
Arb2015.35	56	Arbuckle	2015	39534	OC31	Rhizosphere	1	2.5294e-05
Arb2015.35	56	Arbuckle	2015	39534	OD1	Rhizosphere	3	7.58821e-05
Arb2015.35	56	Arbuckle	2015	39534	OP11	Rhizosphere	1	2.5294e-05
Arb2015.35	56	Arbuckle	2015	39534	OP3	Rhizosphere	50	0.0012647
Arb2015.35	56	Arbuckle	2015	39534	PAUC34f	Rhizosphere	1	2.5294e-05
Arb2015.35	56	Arbuckle	2015	39534	Planctomycetes	Rhizosphere	1282	0.032427
Arb2015.35	56	Arbuckle	2015	39534	SBR1093	Rhizosphere	1	2.5294e-05
Arb2015.35	56	Arbuckle	2015	39534	Spirochaetes	Rhizosphere	66	0.00166941
Arb2015.35	56	Arbuckle	2015	39534	SR1	Rhizosphere	3	7.58821e-05
Arb2015.35	56	Arbuckle	2015	39534	TM7	Rhizosphere	4	0.000101176
Arb2015.35	56	Arbuckle	2015	39534	TPD-58	Rhizosphere	1	2.5294e-05
Arb2015.35	56	Arbuckle	2015	39534	unclassified	Rhizosphere	1	2.5294e-05
Arb2015.35	56	Arbuckle	2015	39534	Verrucomicrobia	Rhizosphere	1674	0.0423422
Arb2015.35	56	Arbuckle	2015	39534	WPS-2	Rhizosphere	1	2.5294e-05
Arb2015.35	56	Arbuckle	2015	39534	WS1	Rhizosphere	2	5.05881e-05
Arb2015.35	56	Arbuckle	2015	39534	WS2	Rhizosphere	8	0.000202352
Arb2015.35	56	Arbuckle	2015	39534	WS3	Rhizosphere	422	0.0106741
Arb2015.35	56	Arbuckle	2015	39534	WS4	Rhizosphere	1	2.5294e-05
Arb2015.35	56	Arbuckle	2015	39534	WS5	Rhizosphere	1	2.5294e-05
Arb2015.35	56	Arbuckle	2015	39534	WWE1	Rhizosphere	1	2.5294e-05
Arb2015.35	56	Arbuckle	2015	39534	ZB3	Rhizosphere	1	2.5294e-05
Arb2015.35	56	Arbuckle	2015	39534	Alphaproteobacteria	Rhizosphere	1584	0.0400658
Arb2015.35	56	Arbuckle	2015	39534	Betaproteobacteria	Rhizosphere	6061	0.153307
Arb2015.35	56	Arbuckle	2015	39534	Deltaproteobacteria	Rhizosphere	4011	0.101454
Arb2015.35	56	Arbuckle	2015	39534	Epsilonproteobacteria	Rhizosphere	13	0.000328823
Arb2015.35	56	Arbuckle	2015	39534	Gammaproteobacteria	Rhizosphere	1280	0.0323764
Arb2015.35	56	Arbuckle	2015	39534	TA18	Rhizosphere	1	2.5294e-05
Arb2015.36	126	Arbuckle	2015	29182	[Parvarchaeota]	Rhizosphere	4	0.000137066
Arb2015.36	126	Arbuckle	2015	29182	[Thermi]	Rhizosphere	1	3.42665e-05
Arb2015.36	126	Arbuckle	2015	29182	Acidobacteria	Rhizosphere	4416	0.151321
Arb2015.36	126	Arbuckle	2015	29182	Actinobacteria	Rhizosphere	2228	0.0763458
Arb2015.36	126	Arbuckle	2015	29182	Armatimonadetes	Rhizosphere	209	0.0071617
Arb2015.36	126	Arbuckle	2015	29182	Bacteroidetes	Rhizosphere	1469	0.0503375
Arb2015.36	126	Arbuckle	2015	29182	BHI80-139	Rhizosphere	1	3.42665e-05
Arb2015.36	126	Arbuckle	2015	29182	BRC1	Rhizosphere	12	0.000411198
Arb2015.36	126	Arbuckle	2015	29182	Chlorobi	Rhizosphere	111	0.00380358
Arb2015.36	126	Arbuckle	2015	29182	Chloroflexi	Rhizosphere	3526	0.120824
Arb2015.36	126	Arbuckle	2015	29182	Crenarchaeota	Rhizosphere	36	0.00123359
Arb2015.36	126	Arbuckle	2015	29182	Cyanobacteria	Rhizosphere	167	0.00572251
Arb2015.36	126	Arbuckle	2015	29182	Elusimicrobia	Rhizosphere	32	0.00109653
Arb2015.36	126	Arbuckle	2015	29182	Euryarchaeota	Rhizosphere	235	0.00805263
Arb2015.36	126	Arbuckle	2015	29182	FBP	Rhizosphere	1	3.42665e-05
Arb2015.36	126	Arbuckle	2015	29182	FCPU426	Rhizosphere	16	0.000548264
Arb2015.36	126	Arbuckle	2015	29182	Fibrobacteres	Rhizosphere	37	0.00126786
Arb2015.36	126	Arbuckle	2015	29182	Firmicutes	Rhizosphere	298	0.0102114
Arb2015.36	126	Arbuckle	2015	29182	Fusobacteria	Rhizosphere	1	3.42665e-05
Arb2015.36	126	Arbuckle	2015	29182	GAL15	Rhizosphere	1	3.42665e-05
Arb2015.36	126	Arbuckle	2015	29182	Gemmatimonadetes	Rhizosphere	718	0.0246034
Arb2015.36	126	Arbuckle	2015	29182	GN02	Rhizosphere	1	3.42665e-05
Arb2015.36	126	Arbuckle	2015	29182	GN04	Rhizosphere	3	0.0001028
Arb2015.36	126	Arbuckle	2015	29182	GOUTA4	Rhizosphere	11	0.000376932
Arb2015.36	126	Arbuckle	2015	29182	LD1	Rhizosphere	1	3.42665e-05
Arb2015.36	126	Arbuckle	2015	29182	Lentisphaerae	Rhizosphere	7	0.000239866
Arb2015.36	126	Arbuckle	2015	29182	MVS-104	Rhizosphere	5	0.000171333
Arb2015.36	126	Arbuckle	2015	29182	NC10	Rhizosphere	5	0.000171333
Arb2015.36	126	Arbuckle	2015	29182	Nitrospirae	Rhizosphere	181	0.00620224
Arb2015.36	126	Arbuckle	2015	29182	NKB19	Rhizosphere	38	0.00130213
Arb2015.36	126	Arbuckle	2015	29182	OC31	Rhizosphere	1	3.42665e-05
Arb2015.36	126	Arbuckle	2015	29182	OD1	Rhizosphere	1	3.42665e-05
Arb2015.36	126	Arbuckle	2015	29182	OP11	Rhizosphere	1	3.42665e-05
Arb2015.36	126	Arbuckle	2015	29182	OP3	Rhizosphere	28	0.000959463
Arb2015.36	126	Arbuckle	2015	29182	PAUC34f	Rhizosphere	1	3.42665e-05
Arb2015.36	126	Arbuckle	2015	29182	Planctomycetes	Rhizosphere	561	0.0192235
Arb2015.36	126	Arbuckle	2015	29182	SBR1093	Rhizosphere	1	3.42665e-05
Arb2015.36	126	Arbuckle	2015	29182	Spirochaetes	Rhizosphere	216	0.00740157
Arb2015.36	126	Arbuckle	2015	29182	SR1	Rhizosphere	1	3.42665e-05
Arb2015.36	126	Arbuckle	2015	29182	TM7	Rhizosphere	2	6.85331e-05
Arb2015.36	126	Arbuckle	2015	29182	TPD-58	Rhizosphere	4	0.000137066
Arb2015.36	126	Arbuckle	2015	29182	unclassified	Rhizosphere	3	0.0001028
Arb2015.36	126	Arbuckle	2015	29182	Verrucomicrobia	Rhizosphere	1124	0.0385156
Arb2015.36	126	Arbuckle	2015	29182	WPS-2	Rhizosphere	1	3.42665e-05
Arb2015.36	126	Arbuckle	2015	29182	WS1	Rhizosphere	3	0.0001028
Arb2015.36	126	Arbuckle	2015	29182	WS2	Rhizosphere	1	3.42665e-05
Arb2015.36	126	Arbuckle	2015	29182	WS3	Rhizosphere	131	0.00448891
Arb2015.36	126	Arbuckle	2015	29182	WS4	Rhizosphere	1	3.42665e-05
Arb2015.36	126	Arbuckle	2015	29182	WS5	Rhizosphere	1	3.42665e-05
Arb2015.36	126	Arbuckle	2015	29182	WWE1	Rhizosphere	1	3.42665e-05
Arb2015.36	126	Arbuckle	2015	29182	ZB3	Rhizosphere	1	3.42665e-05
Arb2015.36	126	Arbuckle	2015	29182	Alphaproteobacteria	Rhizosphere	1829	0.0626735
Arb2015.36	126	Arbuckle	2015	29182	Betaproteobacteria	Rhizosphere	4691	0.160744
Arb2015.36	126	Arbuckle	2015	29182	Deltaproteobacteria	Rhizosphere	5252	0.179968
Arb2015.36	126	Arbuckle	2015	29182	Epsilonproteobacteria	Rhizosphere	322	0.0110338
Arb2015.36	126	Arbuckle	2015	29182	Gammaproteobacteria	Rhizosphere	910	0.0311825
Arb2015.36	126	Arbuckle	2015	29182	TA18	Rhizosphere	1	3.42665e-05
Arb2015.37	42	Arbuckle	2015	27019	[Parvarchaeota]	Rhizosphere	6	0.000222058
Arb2015.37	42	Arbuckle	2015	27019	[Thermi]	Rhizosphere	2	7.40192e-05
Arb2015.37	42	Arbuckle	2015	27019	Acidobacteria	Rhizosphere	7126	0.263731
Arb2015.37	42	Arbuckle	2015	27019	Actinobacteria	Rhizosphere	1239	0.0458549
Arb2015.37	42	Arbuckle	2015	27019	Armatimonadetes	Rhizosphere	436	0.0161362
Arb2015.37	42	Arbuckle	2015	27019	Bacteroidetes	Rhizosphere	989	0.0366025
Arb2015.37	42	Arbuckle	2015	27019	BHI80-139	Rhizosphere	2	7.40192e-05
Arb2015.37	42	Arbuckle	2015	27019	BRC1	Rhizosphere	38	0.00140637
Arb2015.37	42	Arbuckle	2015	27019	Chlorobi	Rhizosphere	115	0.00425611
Arb2015.37	42	Arbuckle	2015	27019	Chloroflexi	Rhizosphere	1728	0.0639526
Arb2015.37	42	Arbuckle	2015	27019	Crenarchaeota	Rhizosphere	175	0.00647668
Arb2015.37	42	Arbuckle	2015	27019	Cyanobacteria	Rhizosphere	113	0.00418209
Arb2015.37	42	Arbuckle	2015	27019	Elusimicrobia	Rhizosphere	31	0.0011473
Arb2015.37	42	Arbuckle	2015	27019	Euryarchaeota	Rhizosphere	76	0.00281273
Arb2015.37	42	Arbuckle	2015	27019	FBP	Rhizosphere	1	3.70096e-05
Arb2015.37	42	Arbuckle	2015	27019	FCPU426	Rhizosphere	9	0.000333087
Arb2015.37	42	Arbuckle	2015	27019	Fibrobacteres	Rhizosphere	31	0.0011473
Arb2015.37	42	Arbuckle	2015	27019	Firmicutes	Rhizosphere	727	0.026906
Arb2015.37	42	Arbuckle	2015	27019	Fusobacteria	Rhizosphere	20	0.000740192
Arb2015.37	42	Arbuckle	2015	27019	GAL15	Rhizosphere	1	3.70096e-05
Arb2015.37	42	Arbuckle	2015	27019	Gemmatimonadetes	Rhizosphere	1737	0.0642857
Arb2015.37	42	Arbuckle	2015	27019	GN02	Rhizosphere	1	3.70096e-05
Arb2015.37	42	Arbuckle	2015	27019	GN04	Rhizosphere	2	7.40192e-05
Arb2015.37	42	Arbuckle	2015	27019	GOUTA4	Rhizosphere	11	0.000407106
Arb2015.37	42	Arbuckle	2015	27019	LD1	Rhizosphere	1	3.70096e-05
Arb2015.37	42	Arbuckle	2015	27019	Lentisphaerae	Rhizosphere	1	3.70096e-05
Arb2015.37	42	Arbuckle	2015	27019	MVS-104	Rhizosphere	1	3.70096e-05
Arb2015.37	42	Arbuckle	2015	27019	NC10	Rhizosphere	30	0.00111029
Arb2015.37	42	Arbuckle	2015	27019	Nitrospirae	Rhizosphere	324	0.0119911
Arb2015.37	42	Arbuckle	2015	27019	NKB19	Rhizosphere	15	0.000555144
Arb2015.37	42	Arbuckle	2015	27019	OC31	Rhizosphere	1	3.70096e-05
Arb2015.37	42	Arbuckle	2015	27019	OD1	Rhizosphere	4	0.000148038
Arb2015.37	42	Arbuckle	2015	27019	OP11	Rhizosphere	1	3.70096e-05
Arb2015.37	42	Arbuckle	2015	27019	OP3	Rhizosphere	18	0.000666173
Arb2015.37	42	Arbuckle	2015	27019	PAUC34f	Rhizosphere	2	7.40192e-05
Arb2015.37	42	Arbuckle	2015	27019	Planctomycetes	Rhizosphere	636	0.0235381
Arb2015.37	42	Arbuckle	2015	27019	SBR1093	Rhizosphere	1	3.70096e-05
Arb2015.37	42	Arbuckle	2015	27019	Spirochaetes	Rhizosphere	18	0.000666173
Arb2015.37	42	Arbuckle	2015	27019	SR1	Rhizosphere	2	7.40192e-05
Arb2015.37	42	Arbuckle	2015	27019	TM7	Rhizosphere	1	3.70096e-05
Arb2015.37	42	Arbuckle	2015	27019	TPD-58	Rhizosphere	1	3.70096e-05
Arb2015.37	42	Arbuckle	2015	27019	unclassified	Rhizosphere	1	3.70096e-05
Arb2015.37	42	Arbuckle	2015	27019	Verrucomicrobia	Rhizosphere	1003	0.0371207
Arb2015.37	42	Arbuckle	2015	27019	WPS-2	Rhizosphere	1	3.70096e-05
Arb2015.37	42	Arbuckle	2015	27019	WS1	Rhizosphere	13	0.000481125
Arb2015.37	42	Arbuckle	2015	27019	WS2	Rhizosphere	1	3.70096e-05
Arb2015.37	42	Arbuckle	2015	27019	WS3	Rhizosphere	272	0.0100666
Arb2015.37	42	Arbuckle	2015	27019	WS4	Rhizosphere	8	0.000296077
Arb2015.37	42	Arbuckle	2015	27019	WS5	Rhizosphere	5	0.000185048
Arb2015.37	42	Arbuckle	2015	27019	WWE1	Rhizosphere	5	0.000185048
Arb2015.37	42	Arbuckle	2015	27019	ZB3	Rhizosphere	1	3.70096e-05
Arb2015.37	42	Arbuckle	2015	27019	Alphaproteobacteria	Rhizosphere	922	0.0341229
Arb2015.37	42	Arbuckle	2015	27019	Betaproteobacteria	Rhizosphere	4568	0.16906
Arb2015.37	42	Arbuckle	2015	27019	Deltaproteobacteria	Rhizosphere	3937	0.145707
Arb2015.37	42	Arbuckle	2015	27019	Epsilonproteobacteria	Rhizosphere	13	0.000481125
Arb2015.37	42	Arbuckle	2015	27019	Gammaproteobacteria	Rhizosphere	497	0.0183938
Arb2015.37	42	Arbuckle	2015	27019	TA18	Rhizosphere	1	3.70096e-05
Arb2015.38	126	Arbuckle	2015	33027	[Parvarchaeota]	Rhizosphere	4	0.000121109
Arb2015.38	126	Arbuckle	2015	33027	[Thermi]	Rhizosphere	1	3.02773e-05
Arb2015.38	126	Arbuckle	2015	33027	Acidobacteria	Rhizosphere	6706	0.20304
Arb2015.38	126	Arbuckle	2015	33027	Actinobacteria	Rhizosphere	2441	0.073907
Arb2015.38	126	Arbuckle	2015	33027	Armatimonadetes	Rhizosphere	507	0.0153506
Arb2015.38	126	Arbuckle	2015	33027	Bacteroidetes	Rhizosphere	1279	0.0387247
Arb2015.38	126	Arbuckle	2015	33027	BHI80-139	Rhizosphere	1	3.02773e-05
Arb2015.38	126	Arbuckle	2015	33027	BRC1	Rhizosphere	38	0.00115054
Arb2015.38	126	Arbuckle	2015	33027	Chlorobi	Rhizosphere	191	0.00578297
Arb2015.38	126	Arbuckle	2015	33027	Chloroflexi	Rhizosphere	4561	0.138095
Arb2015.38	126	Arbuckle	2015	33027	Crenarchaeota	Rhizosphere	81	0.00245246
Arb2015.38	126	Arbuckle	2015	33027	Cyanobacteria	Rhizosphere	88	0.00266441
Arb2015.38	126	Arbuckle	2015	33027	Elusimicrobia	Rhizosphere	30	0.00090832
Arb2015.38	126	Arbuckle	2015	33027	Euryarchaeota	Rhizosphere	362	0.0109604
Arb2015.38	126	Arbuckle	2015	33027	FBP	Rhizosphere	15	0.00045416
Arb2015.38	126	Arbuckle	2015	33027	FCPU426	Rhizosphere	11	0.000333051
Arb2015.38	126	Arbuckle	2015	33027	Fibrobacteres	Rhizosphere	34	0.00102943
Arb2015.38	126	Arbuckle	2015	33027	Firmicutes	Rhizosphere	475	0.0143817
Arb2015.38	126	Arbuckle	2015	33027	Fusobacteria	Rhizosphere	3	9.0832e-05
Arb2015.38	126	Arbuckle	2015	33027	GAL15	Rhizosphere	1	3.02773e-05
Arb2015.38	126	Arbuckle	2015	33027	Gemmatimonadetes	Rhizosphere	1325	0.0401175
Arb2015.38	126	Arbuckle	2015	33027	GN02	Rhizosphere	1	3.02773e-05
Arb2015.38	126	Arbuckle	2015	33027	GN04	Rhizosphere	1	3.02773e-05
Arb2015.38	126	Arbuckle	2015	33027	GOUTA4	Rhizosphere	30	0.00090832
Arb2015.38	126	Arbuckle	2015	33027	LD1	Rhizosphere	1	3.02773e-05
Arb2015.38	126	Arbuckle	2015	33027	Lentisphaerae	Rhizosphere	3	9.0832e-05
Arb2015.38	126	Arbuckle	2015	33027	MVS-104	Rhizosphere	1	3.02773e-05
Arb2015.38	126	Arbuckle	2015	33027	NC10	Rhizosphere	8	0.000242219
Arb2015.38	126	Arbuckle	2015	33027	Nitrospirae	Rhizosphere	269	0.0081446
Arb2015.38	126	Arbuckle	2015	33027	NKB19	Rhizosphere	29	0.000878043
Arb2015.38	126	Arbuckle	2015	33027	OC31	Rhizosphere	1	3.02773e-05
Arb2015.38	126	Arbuckle	2015	33027	OD1	Rhizosphere	2	6.05547e-05
Arb2015.38	126	Arbuckle	2015	33027	OP11	Rhizosphere	2	6.05547e-05
Arb2015.38	126	Arbuckle	2015	33027	OP3	Rhizosphere	5	0.000151387
Arb2015.38	126	Arbuckle	2015	33027	PAUC34f	Rhizosphere	1	3.02773e-05
Arb2015.38	126	Arbuckle	2015	33027	Planctomycetes	Rhizosphere	701	0.0212244
Arb2015.38	126	Arbuckle	2015	33027	SBR1093	Rhizosphere	1	3.02773e-05
Arb2015.38	126	Arbuckle	2015	33027	Spirochaetes	Rhizosphere	236	0.00714545
Arb2015.38	126	Arbuckle	2015	33027	SR1	Rhizosphere	1	3.02773e-05
Arb2015.38	126	Arbuckle	2015	33027	TM7	Rhizosphere	9	0.000272496
Arb2015.38	126	Arbuckle	2015	33027	TPD-58	Rhizosphere	3	9.0832e-05
Arb2015.38	126	Arbuckle	2015	33027	unclassified	Rhizosphere	3	9.0832e-05
Arb2015.38	126	Arbuckle	2015	33027	Verrucomicrobia	Rhizosphere	1218	0.0368778
Arb2015.38	126	Arbuckle	2015	33027	WPS-2	Rhizosphere	1	3.02773e-05
Arb2015.38	126	Arbuckle	2015	33027	WS1	Rhizosphere	11	0.000333051
Arb2015.38	126	Arbuckle	2015	33027	WS2	Rhizosphere	3	9.0832e-05
Arb2015.38	126	Arbuckle	2015	33027	WS3	Rhizosphere	277	0.00838682
Arb2015.38	126	Arbuckle	2015	33027	WS4	Rhizosphere	1	3.02773e-05
Arb2015.38	126	Arbuckle	2015	33027	WS5	Rhizosphere	1	3.02773e-05
Arb2015.38	126	Arbuckle	2015	33027	WWE1	Rhizosphere	1	3.02773e-05
Arb2015.38	126	Arbuckle	2015	33027	ZB3	Rhizosphere	1	3.02773e-05
Arb2015.38	126	Arbuckle	2015	33027	Alphaproteobacteria	Rhizosphere	1996	0.0604336
Arb2015.38	126	Arbuckle	2015	33027	Betaproteobacteria	Rhizosphere	4365	0.132161
Arb2015.38	126	Arbuckle	2015	33027	Deltaproteobacteria	Rhizosphere	4831	0.14627
Arb2015.38	126	Arbuckle	2015	33027	Epsilonproteobacteria	Rhizosphere	54	0.00163498
Arb2015.38	126	Arbuckle	2015	33027	Gammaproteobacteria	Rhizosphere	659	0.0199528
Arb2015.38	126	Arbuckle	2015	33027	TA18	Rhizosphere	1	3.02773e-05
Arb2015.39	42	Arbuckle	2015	21856	[Parvarchaeota]	Rhizosphere	1	4.57519e-05
Arb2015.39	42	Arbuckle	2015	21856	[Thermi]	Rhizosphere	8	0.000366015
Arb2015.39	42	Arbuckle	2015	21856	Acidobacteria	Rhizosphere	3844	0.17587
Arb2015.39	42	Arbuckle	2015	21856	Actinobacteria	Rhizosphere	830	0.0379741
Arb2015.39	42	Arbuckle	2015	21856	Armatimonadetes	Rhizosphere	181	0.0082811
Arb2015.39	42	Arbuckle	2015	21856	Bacteroidetes	Rhizosphere	959	0.0438761
Arb2015.39	42	Arbuckle	2015	21856	BHI80-139	Rhizosphere	1	4.57519e-05
Arb2015.39	42	Arbuckle	2015	21856	BRC1	Rhizosphere	14	0.000640527
Arb2015.39	42	Arbuckle	2015	21856	Chlorobi	Rhizosphere	85	0.00388891
Arb2015.39	42	Arbuckle	2015	21856	Chloroflexi	Rhizosphere	1036	0.047399
Arb2015.39	42	Arbuckle	2015	21856	Crenarchaeota	Rhizosphere	78	0.00356865
Arb2015.39	42	Arbuckle	2015	21856	Cyanobacteria	Rhizosphere	78	0.00356865
Arb2015.39	42	Arbuckle	2015	21856	Elusimicrobia	Rhizosphere	12	0.000549023
Arb2015.39	42	Arbuckle	2015	21856	Euryarchaeota	Rhizosphere	30	0.00137256
Arb2015.39	42	Arbuckle	2015	21856	FBP	Rhizosphere	1	4.57519e-05
Arb2015.39	42	Arbuckle	2015	21856	FCPU426	Rhizosphere	1	4.57519e-05
Arb2015.39	42	Arbuckle	2015	21856	Fibrobacteres	Rhizosphere	43	0.00196733
Arb2015.39	42	Arbuckle	2015	21856	Firmicutes	Rhizosphere	514	0.0235165
Arb2015.39	42	Arbuckle	2015	21856	Fusobacteria	Rhizosphere	2	9.15039e-05
Arb2015.39	42	Arbuckle	2015	21856	GAL15	Rhizosphere	1	4.57519e-05
Arb2015.39	42	Arbuckle	2015	21856	Gemmatimonadetes	Rhizosphere	1078	0.0493206
Arb2015.39	42	Arbuckle	2015	21856	GN02	Rhizosphere	1	4.57519e-05
Arb2015.39	42	Arbuckle	2015	21856	GN04	Rhizosphere	1	4.57519e-05
Arb2015.39	42	Arbuckle	2015	21856	GOUTA4	Rhizosphere	6	0.000274512
Arb2015.39	42	Arbuckle	2015	21856	LD1	Rhizosphere	1	4.57519e-05
Arb2015.39	42	Arbuckle	2015	21856	Lentisphaerae	Rhizosphere	1	4.57519e-05
Arb2015.39	42	Arbuckle	2015	21856	MVS-104	Rhizosphere	1	4.57519e-05
Arb2015.39	42	Arbuckle	2015	21856	NC10	Rhizosphere	9	0.000411767
Arb2015.39	42	Arbuckle	2015	21856	Nitrospirae	Rhizosphere	218	0.00997392
Arb2015.39	42	Arbuckle	2015	21856	NKB19	Rhizosphere	19	0.000869287
Arb2015.39	42	Arbuckle	2015	21856	OC31	Rhizosphere	1	4.57519e-05
Arb2015.39	42	Arbuckle	2015	21856	OD1	Rhizosphere	2	9.15039e-05
Arb2015.39	42	Arbuckle	2015	21856	OP11	Rhizosphere	1	4.57519e-05
Arb2015.39	42	Arbuckle	2015	21856	OP3	Rhizosphere	6	0.000274512
Arb2015.39	42	Arbuckle	2015	21856	PAUC34f	Rhizosphere	1	4.57519e-05
Arb2015.39	42	Arbuckle	2015	21856	Planctomycetes	Rhizosphere	475	0.0217322
Arb2015.39	42	Arbuckle	2015	21856	SBR1093	Rhizosphere	1	4.57519e-05
Arb2015.39	42	Arbuckle	2015	21856	Spirochaetes	Rhizosphere	99	0.00452944
Arb2015.39	42	Arbuckle	2015	21856	SR1	Rhizosphere	1	4.57519e-05
Arb2015.39	42	Arbuckle	2015	21856	TM7	Rhizosphere	2	9.15039e-05
Arb2015.39	42	Arbuckle	2015	21856	TPD-58	Rhizosphere	1	4.57519e-05
Arb2015.39	42	Arbuckle	2015	21856	unclassified	Rhizosphere	1	4.57519e-05
Arb2015.39	42	Arbuckle	2015	21856	Verrucomicrobia	Rhizosphere	976	0.0446539
Arb2015.39	42	Arbuckle	2015	21856	WPS-2	Rhizosphere	4	0.000183008
Arb2015.39	42	Arbuckle	2015	21856	WS1	Rhizosphere	1	4.57519e-05
Arb2015.39	42	Arbuckle	2015	21856	WS2	Rhizosphere	1	4.57519e-05
Arb2015.39	42	Arbuckle	2015	21856	WS3	Rhizosphere	89	0.00407192
Arb2015.39	42	Arbuckle	2015	21856	WS4	Rhizosphere	3	0.000137256
Arb2015.39	42	Arbuckle	2015	21856	WS5	Rhizosphere	1	4.57519e-05
Arb2015.39	42	Arbuckle	2015	21856	WWE1	Rhizosphere	1	4.57519e-05
Arb2015.39	42	Arbuckle	2015	21856	ZB3	Rhizosphere	1	4.57519e-05
Arb2015.39	42	Arbuckle	2015	21856	Alphaproteobacteria	Rhizosphere	1155	0.0528435
Arb2015.39	42	Arbuckle	2015	21856	Betaproteobacteria	Rhizosphere	5639	0.257995
Arb2015.39	42	Arbuckle	2015	21856	Deltaproteobacteria	Rhizosphere	2916	0.133413
Arb2015.39	42	Arbuckle	2015	21856	Epsilonproteobacteria	Rhizosphere	28	0.00128105
Arb2015.39	42	Arbuckle	2015	21856	Gammaproteobacteria	Rhizosphere	1157	0.052935
Arb2015.39	42	Arbuckle	2015	21856	TA18	Rhizosphere	1	4.57519e-05
Arb2015.4	98	Arbuckle	2015	35398	[Parvarchaeota]	Endosphere	1	2.82494e-05
Arb2015.4	98	Arbuckle	2015	35398	[Thermi]	Endosphere	1	2.82494e-05
Arb2015.4	98	Arbuckle	2015	35398	Acidobacteria	Endosphere	2887	0.081556
Arb2015.4	98	Arbuckle	2015	35398	Actinobacteria	Endosphere	3638	0.102771
Arb2015.4	98	Arbuckle	2015	35398	Armatimonadetes	Endosphere	47	0.00132772
Arb2015.4	98	Arbuckle	2015	35398	Bacteroidetes	Endosphere	1005	0.0283906
Arb2015.4	98	Arbuckle	2015	35398	BHI80-139	Endosphere	1	2.82494e-05
Arb2015.4	98	Arbuckle	2015	35398	BRC1	Endosphere	4	0.000112998
Arb2015.4	98	Arbuckle	2015	35398	Chlorobi	Endosphere	59	0.00166671
Arb2015.4	98	Arbuckle	2015	35398	Chloroflexi	Endosphere	1989	0.056188
Arb2015.4	98	Arbuckle	2015	35398	Crenarchaeota	Endosphere	16	0.00045199
Arb2015.4	98	Arbuckle	2015	35398	Cyanobacteria	Endosphere	26	0.000734484
Arb2015.4	98	Arbuckle	2015	35398	Elusimicrobia	Endosphere	4	0.000112998
Arb2015.4	98	Arbuckle	2015	35398	Euryarchaeota	Endosphere	39	0.00110173
Arb2015.4	98	Arbuckle	2015	35398	FBP	Endosphere	1	2.82494e-05
Arb2015.4	98	Arbuckle	2015	35398	FCPU426	Endosphere	7	0.000197746
Arb2015.4	98	Arbuckle	2015	35398	Fibrobacteres	Endosphere	20	0.000564988
Arb2015.4	98	Arbuckle	2015	35398	Firmicutes	Endosphere	595	0.0168084
Arb2015.4	98	Arbuckle	2015	35398	Fusobacteria	Endosphere	1	2.82494e-05
Arb2015.4	98	Arbuckle	2015	35398	GAL15	Endosphere	1	2.82494e-05
Arb2015.4	98	Arbuckle	2015	35398	Gemmatimonadetes	Endosphere	78	0.00220345
Arb2015.4	98	Arbuckle	2015	35398	GN02	Endosphere	1	2.82494e-05
Arb2015.4	98	Arbuckle	2015	35398	GN04	Endosphere	1	2.82494e-05
Arb2015.4	98	Arbuckle	2015	35398	GOUTA4	Endosphere	6	0.000169496
Arb2015.4	98	Arbuckle	2015	35398	LD1	Endosphere	1	2.82494e-05
Arb2015.4	98	Arbuckle	2015	35398	Lentisphaerae	Endosphere	1	2.82494e-05
Arb2015.4	98	Arbuckle	2015	35398	MVS-104	Endosphere	1	2.82494e-05
Arb2015.4	98	Arbuckle	2015	35398	NC10	Endosphere	1	2.82494e-05
Arb2015.4	98	Arbuckle	2015	35398	Nitrospirae	Endosphere	269	0.00759908
Arb2015.4	98	Arbuckle	2015	35398	NKB19	Endosphere	10	0.000282494
Arb2015.4	98	Arbuckle	2015	35398	OC31	Endosphere	1	2.82494e-05
Arb2015.4	98	Arbuckle	2015	35398	OD1	Endosphere	1	2.82494e-05
Arb2015.4	98	Arbuckle	2015	35398	OP11	Endosphere	1	2.82494e-05
Arb2015.4	98	Arbuckle	2015	35398	OP3	Endosphere	9	0.000254244
Arb2015.4	98	Arbuckle	2015	35398	PAUC34f	Endosphere	1	2.82494e-05
Arb2015.4	98	Arbuckle	2015	35398	Planctomycetes	Endosphere	363	0.0102545
Arb2015.4	98	Arbuckle	2015	35398	SBR1093	Endosphere	1	2.82494e-05
Arb2015.4	98	Arbuckle	2015	35398	Spirochaetes	Endosphere	282	0.00796633
Arb2015.4	98	Arbuckle	2015	35398	SR1	Endosphere	1	2.82494e-05
Arb2015.4	98	Arbuckle	2015	35398	TM7	Endosphere	29	0.000819232
Arb2015.4	98	Arbuckle	2015	35398	TPD-58	Endosphere	1	2.82494e-05
Arb2015.4	98	Arbuckle	2015	35398	unclassified	Endosphere	3	8.47482e-05
Arb2015.4	98	Arbuckle	2015	35398	Verrucomicrobia	Endosphere	265	0.00748609
Arb2015.4	98	Arbuckle	2015	35398	WPS-2	Endosphere	5	0.000141247
Arb2015.4	98	Arbuckle	2015	35398	WS1	Endosphere	2	5.64988e-05
Arb2015.4	98	Arbuckle	2015	35398	WS2	Endosphere	1	2.82494e-05
Arb2015.4	98	Arbuckle	2015	35398	WS3	Endosphere	28	0.000790983
Arb2015.4	98	Arbuckle	2015	35398	WS4	Endosphere	1	2.82494e-05
Arb2015.4	98	Arbuckle	2015	35398	WS5	Endosphere	1	2.82494e-05
Arb2015.4	98	Arbuckle	2015	35398	WWE1	Endosphere	7	0.000197746
Arb2015.4	98	Arbuckle	2015	35398	ZB3	Endosphere	1	2.82494e-05
Arb2015.4	98	Arbuckle	2015	35398	Alphaproteobacteria	Endosphere	3651	0.103139
Arb2015.4	98	Arbuckle	2015	35398	Betaproteobacteria	Endosphere	9495	0.268228
Arb2015.4	98	Arbuckle	2015	35398	Deltaproteobacteria	Endosphere	9750	0.275432
Arb2015.4	98	Arbuckle	2015	35398	Epsilonproteobacteria	Endosphere	9	0.000254244
Arb2015.4	98	Arbuckle	2015	35398	Gammaproteobacteria	Endosphere	753	0.0212718
Arb2015.4	98	Arbuckle	2015	35398	TA18	Endosphere	1	2.82494e-05
Arb2015.40	56	Arbuckle	2015	37451	[Parvarchaeota]	Rhizosphere	1	2.67008e-05
Arb2015.40	56	Arbuckle	2015	37451	[Thermi]	Rhizosphere	5	0.000133504
Arb2015.40	56	Arbuckle	2015	37451	Acidobacteria	Rhizosphere	11917	0.318194
Arb2015.40	56	Arbuckle	2015	37451	Actinobacteria	Rhizosphere	1451	0.0387429
Arb2015.40	56	Arbuckle	2015	37451	Armatimonadetes	Rhizosphere	397	0.0106002
Arb2015.40	56	Arbuckle	2015	37451	Bacteroidetes	Rhizosphere	1223	0.0326551
Arb2015.40	56	Arbuckle	2015	37451	BHI80-139	Rhizosphere	1	2.67008e-05
Arb2015.40	56	Arbuckle	2015	37451	BRC1	Rhizosphere	38	0.00101463
Arb2015.40	56	Arbuckle	2015	37451	Chlorobi	Rhizosphere	95	0.00253658
Arb2015.40	56	Arbuckle	2015	37451	Chloroflexi	Rhizosphere	2633	0.0703033
Arb2015.40	56	Arbuckle	2015	37451	Crenarchaeota	Rhizosphere	100	0.00267008
Arb2015.40	56	Arbuckle	2015	37451	Cyanobacteria	Rhizosphere	60	0.00160205
Arb2015.40	56	Arbuckle	2015	37451	Elusimicrobia	Rhizosphere	27	0.000720923
Arb2015.40	56	Arbuckle	2015	37451	Euryarchaeota	Rhizosphere	63	0.00168215
Arb2015.40	56	Arbuckle	2015	37451	FBP	Rhizosphere	1	2.67008e-05
Arb2015.40	56	Arbuckle	2015	37451	FCPU426	Rhizosphere	2	5.34017e-05
Arb2015.40	56	Arbuckle	2015	37451	Fibrobacteres	Rhizosphere	32	0.000854427
Arb2015.40	56	Arbuckle	2015	37451	Firmicutes	Rhizosphere	288	0.00768984
Arb2015.40	56	Arbuckle	2015	37451	Fusobacteria	Rhizosphere	1	2.67008e-05
Arb2015.40	56	Arbuckle	2015	37451	GAL15	Rhizosphere	1	2.67008e-05
Arb2015.40	56	Arbuckle	2015	37451	Gemmatimonadetes	Rhizosphere	2344	0.0625868
Arb2015.40	56	Arbuckle	2015	37451	GN02	Rhizosphere	1	2.67008e-05
Arb2015.40	56	Arbuckle	2015	37451	GN04	Rhizosphere	5	0.000133504
Arb2015.40	56	Arbuckle	2015	37451	GOUTA4	Rhizosphere	17	0.000453914
Arb2015.40	56	Arbuckle	2015	37451	LD1	Rhizosphere	1	2.67008e-05
Arb2015.40	56	Arbuckle	2015	37451	Lentisphaerae	Rhizosphere	1	2.67008e-05
Arb2015.40	56	Arbuckle	2015	37451	MVS-104	Rhizosphere	1	2.67008e-05
Arb2015.40	56	Arbuckle	2015	37451	NC10	Rhizosphere	23	0.000614119
Arb2015.40	56	Arbuckle	2015	37451	Nitrospirae	Rhizosphere	768	0.0205062
Arb2015.40	56	Arbuckle	2015	37451	NKB19	Rhizosphere	21	0.000560718
Arb2015.40	56	Arbuckle	2015	37451	OC31	Rhizosphere	1	2.67008e-05
Arb2015.40	56	Arbuckle	2015	37451	OD1	Rhizosphere	9	0.000240308
Arb2015.40	56	Arbuckle	2015	37451	OP11	Rhizosphere	1	2.67008e-05
Arb2015.40	56	Arbuckle	2015	37451	OP3	Rhizosphere	23	0.000614119
Arb2015.40	56	Arbuckle	2015	37451	PAUC34f	Rhizosphere	3	8.01025e-05
Arb2015.40	56	Arbuckle	2015	37451	Planctomycetes	Rhizosphere	1138	0.0303856
Arb2015.40	56	Arbuckle	2015	37451	SBR1093	Rhizosphere	1	2.67008e-05
Arb2015.40	56	Arbuckle	2015	37451	Spirochaetes	Rhizosphere	52	0.00138844
Arb2015.40	56	Arbuckle	2015	37451	SR1	Rhizosphere	1	2.67008e-05
Arb2015.40	56	Arbuckle	2015	37451	TM7	Rhizosphere	6	0.000160205
Arb2015.40	56	Arbuckle	2015	37451	TPD-58	Rhizosphere	1	2.67008e-05
Arb2015.40	56	Arbuckle	2015	37451	unclassified	Rhizosphere	2	5.34017e-05
Arb2015.40	56	Arbuckle	2015	37451	Verrucomicrobia	Rhizosphere	1636	0.0436826
Arb2015.40	56	Arbuckle	2015	37451	WPS-2	Rhizosphere	1	2.67008e-05
Arb2015.40	56	Arbuckle	2015	37451	WS1	Rhizosphere	5	0.000133504
Arb2015.40	56	Arbuckle	2015	37451	WS2	Rhizosphere	3	8.01025e-05
Arb2015.40	56	Arbuckle	2015	37451	WS3	Rhizosphere	530	0.0141514
Arb2015.40	56	Arbuckle	2015	37451	WS4	Rhizosphere	3	8.01025e-05
Arb2015.40	56	Arbuckle	2015	37451	WS5	Rhizosphere	1	2.67008e-05
Arb2015.40	56	Arbuckle	2015	37451	WWE1	Rhizosphere	1	2.67008e-05
Arb2015.40	56	Arbuckle	2015	37451	ZB3	Rhizosphere	1	2.67008e-05
Arb2015.40	56	Arbuckle	2015	37451	Alphaproteobacteria	Rhizosphere	1369	0.0365535
Arb2015.40	56	Arbuckle	2015	37451	Betaproteobacteria	Rhizosphere	5813	0.155212
Arb2015.40	56	Arbuckle	2015	37451	Deltaproteobacteria	Rhizosphere	4043	0.107952
Arb2015.40	56	Arbuckle	2015	37451	Epsilonproteobacteria	Rhizosphere	12	0.00032041
Arb2015.40	56	Arbuckle	2015	37451	Gammaproteobacteria	Rhizosphere	1058	0.0282495
Arb2015.40	56	Arbuckle	2015	37451	TA18	Rhizosphere	1	2.67008e-05
Arb2015.41	56	Arbuckle	2015	26460	[Parvarchaeota]	Endosphere	1	3.77915e-05
Arb2015.41	56	Arbuckle	2015	26460	[Thermi]	Endosphere	1	3.77915e-05
Arb2015.41	56	Arbuckle	2015	26460	Acidobacteria	Endosphere	1841	0.0695741
Arb2015.41	56	Arbuckle	2015	26460	Actinobacteria	Endosphere	2536	0.0958392
Arb2015.41	56	Arbuckle	2015	26460	Armatimonadetes	Endosphere	40	0.00151166
Arb2015.41	56	Arbuckle	2015	26460	Bacteroidetes	Endosphere	1126	0.0425532
Arb2015.41	56	Arbuckle	2015	26460	BHI80-139	Endosphere	1	3.77915e-05
Arb2015.41	56	Arbuckle	2015	26460	BRC1	Endosphere	2	7.55829e-05
Arb2015.41	56	Arbuckle	2015	26460	Chlorobi	Endosphere	24	0.000906995
Arb2015.41	56	Arbuckle	2015	26460	Chloroflexi	Endosphere	1611	0.0608821
Arb2015.41	56	Arbuckle	2015	26460	Crenarchaeota	Endosphere	2	7.55829e-05
Arb2015.41	56	Arbuckle	2015	26460	Cyanobacteria	Endosphere	22	0.000831412
Arb2015.41	56	Arbuckle	2015	26460	Elusimicrobia	Endosphere	5	0.000188957
Arb2015.41	56	Arbuckle	2015	26460	Euryarchaeota	Endosphere	9	0.000340123
Arb2015.41	56	Arbuckle	2015	26460	FBP	Endosphere	1	3.77915e-05
Arb2015.41	56	Arbuckle	2015	26460	FCPU426	Endosphere	2	7.55829e-05
Arb2015.41	56	Arbuckle	2015	26460	Fibrobacteres	Endosphere	110	0.00415706
Arb2015.41	56	Arbuckle	2015	26460	Firmicutes	Endosphere	235	0.00888099
Arb2015.41	56	Arbuckle	2015	26460	Fusobacteria	Endosphere	1	3.77915e-05
Arb2015.41	56	Arbuckle	2015	26460	GAL15	Endosphere	1	3.77915e-05
Arb2015.41	56	Arbuckle	2015	26460	Gemmatimonadetes	Endosphere	55	0.00207853
Arb2015.41	56	Arbuckle	2015	26460	GN02	Endosphere	2	7.55829e-05
Arb2015.41	56	Arbuckle	2015	26460	GN04	Endosphere	1	3.77915e-05
Arb2015.41	56	Arbuckle	2015	26460	GOUTA4	Endosphere	3	0.000113374
Arb2015.41	56	Arbuckle	2015	26460	LD1	Endosphere	1	3.77915e-05
Arb2015.41	56	Arbuckle	2015	26460	Lentisphaerae	Endosphere	1	3.77915e-05
Arb2015.41	56	Arbuckle	2015	26460	MVS-104	Endosphere	1	3.77915e-05
Arb2015.41	56	Arbuckle	2015	26460	NC10	Endosphere	1	3.77915e-05
Arb2015.41	56	Arbuckle	2015	26460	Nitrospirae	Endosphere	32	0.00120933
Arb2015.41	56	Arbuckle	2015	26460	NKB19	Endosphere	5	0.000188957
Arb2015.41	56	Arbuckle	2015	26460	OC31	Endosphere	1	3.77915e-05
Arb2015.41	56	Arbuckle	2015	26460	OD1	Endosphere	1	3.77915e-05
Arb2015.41	56	Arbuckle	2015	26460	OP11	Endosphere	1	3.77915e-05
Arb2015.41	56	Arbuckle	2015	26460	OP3	Endosphere	7	0.00026454
Arb2015.41	56	Arbuckle	2015	26460	PAUC34f	Endosphere	1	3.77915e-05
Arb2015.41	56	Arbuckle	2015	26460	Planctomycetes	Endosphere	159	0.00600884
Arb2015.41	56	Arbuckle	2015	26460	SBR1093	Endosphere	1	3.77915e-05
Arb2015.41	56	Arbuckle	2015	26460	Spirochaetes	Endosphere	164	0.0061978
Arb2015.41	56	Arbuckle	2015	26460	SR1	Endosphere	1	3.77915e-05
Arb2015.41	56	Arbuckle	2015	26460	TM7	Endosphere	7	0.00026454
Arb2015.41	56	Arbuckle	2015	26460	TPD-58	Endosphere	1	3.77915e-05
Arb2015.41	56	Arbuckle	2015	26460	unclassified	Endosphere	2	7.55829e-05
Arb2015.41	56	Arbuckle	2015	26460	Verrucomicrobia	Endosphere	295	0.0111485
Arb2015.41	56	Arbuckle	2015	26460	WPS-2	Endosphere	1	3.77915e-05
Arb2015.41	56	Arbuckle	2015	26460	WS1	Endosphere	1	3.77915e-05
Arb2015.41	56	Arbuckle	2015	26460	WS2	Endosphere	1	3.77915e-05
Arb2015.41	56	Arbuckle	2015	26460	WS3	Endosphere	28	0.00105816
Arb2015.41	56	Arbuckle	2015	26460	WS4	Endosphere	1	3.77915e-05
Arb2015.41	56	Arbuckle	2015	26460	WS5	Endosphere	1	3.77915e-05
Arb2015.41	56	Arbuckle	2015	26460	WWE1	Endosphere	1	3.77915e-05
Arb2015.41	56	Arbuckle	2015	26460	ZB3	Endosphere	1	3.77915e-05
Arb2015.41	56	Arbuckle	2015	26460	Alphaproteobacteria	Endosphere	1473	0.0556668
Arb2015.41	56	Arbuckle	2015	26460	Betaproteobacteria	Endosphere	8395	0.317259
Arb2015.41	56	Arbuckle	2015	26460	Deltaproteobacteria	Endosphere	7026	0.265523
Arb2015.41	56	Arbuckle	2015	26460	Epsilonproteobacteria	Endosphere	12	0.000453498
Arb2015.41	56	Arbuckle	2015	26460	Gammaproteobacteria	Endosphere	1197	0.0452364
Arb2015.41	56	Arbuckle	2015	26460	TA18	Endosphere	1	3.77915e-05
Arb2015.42	126	Arbuckle	2015	31160	[Parvarchaeota]	Endosphere	3	9.62742e-05
Arb2015.42	126	Arbuckle	2015	31160	[Thermi]	Endosphere	1	3.20914e-05
Arb2015.42	126	Arbuckle	2015	31160	Acidobacteria	Endosphere	3027	0.0971407
Arb2015.42	126	Arbuckle	2015	31160	Actinobacteria	Endosphere	1858	0.0596258
[truncated: 57,395 more rows]
