# Supplementary material for: Compositional shifts in root-associated bacterial and archaeal microbiota track the plant life cycle in field-grown rice
Source: PLoS Biol. 2018 Feb 23;16(2):e2003862. doi: 10.1371/journal.pbio.2003862 (PMC5841827; doi:10.1371/journal.pbio.2003862)
Supplement: S3 Data — (XLSX) [file pbio.2003862.s003.xlsx]

## Sheet: S3 Data
Phylum2	component	term	estimate	std.error	statistic	p.value	model	Compartment
[Parvarchaeota]	mean	(Intercept)	-9.69109	0.0386749	-250.578	0	Compartment Model	NA
[Parvarchaeota]	mean	comp_number	0.00319216	0.0184991	0.172558	0.862999	Compartment Model	NA
[Parvarchaeota]	precision	(phi)	31821.2	1471.41	21.6264	1.01446e-103	Compartment Model	NA
[Thermi]	mean	(Intercept)	-7.59936	0.0658288	-115.441	0	Compartment Model	NA
[Thermi]	mean	comp_number	-0.0577079	0.0272932	-2.11437	0.034484	Compartment Model	NA
[Thermi]	precision	(phi)	917.611	54.8015	16.7443	6.23359e-63	Compartment Model	NA
Acidobacteria	mean	(Intercept)	-0.667127	0.0195789	-34.0738	1.80458e-254	Compartment Model	NA
Acidobacteria	mean	comp_number	-0.769417	0.012814	-60.0452	0	Compartment Model	NA
Acidobacteria	precision	(phi)	52.0104	2.28888	22.7231	2.6495e-114	Compartment Model	NA
Actinobacteria	mean	(Intercept)	-2.99421	0.0396745	-75.4693	0	Compartment Model	NA
Actinobacteria	mean	comp_number	0.175901	0.018123	9.70596	2.84394e-22	Compartment Model	NA
Actinobacteria	precision	(phi)	37.201	1.67141	22.2572	9.59619e-110	Compartment Model	NA
Armatimonadetes	mean	(Intercept)	-4.3711	0.0271443	-161.032	0	Compartment Model	NA
Armatimonadetes	mean	comp_number	-0.529691	0.0170421	-31.0814	4.30273e-212	Compartment Model	NA
Armatimonadetes	precision	(phi)	476.396	21.9196	21.7338	9.82872e-105	Compartment Model	NA
Bacteroidetes	mean	(Intercept)	-3.1534	0.0286514	-110.061	0	Compartment Model	NA
Bacteroidetes	mean	comp_number	0.0135833	0.01397	0.972324	0.330889	Compartment Model	NA
Bacteroidetes	precision	(phi)	99.537	4.42846	22.4766	7.02454e-112	Compartment Model	NA
BHI80-139	mean	(Intercept)	-10.1255	0.0342462	-295.667	0	Compartment Model	NA
BHI80-139	mean	comp_number	0.0667703	0.0161463	4.13533	3.54449e-05	Compartment Model	NA
BHI80-139	precision	(phi)	62804	2851.51	22.0248	1.66517e-107	Compartment Model	NA
BRC1	mean	(Intercept)	-6.68856	0.0298642	-223.966	0	Compartment Model	NA
BRC1	mean	comp_number	-0.560423	0.0188371	-29.751	1.68462e-194	Compartment Model	NA
BRC1	precision	(phi)	3855.69	181.277	21.2696	2.16992e-100	Compartment Model	NA
Chlorobi	mean	(Intercept)	-5.21818	0.0311459	-167.54	0	Compartment Model	NA
Chlorobi	mean	comp_number	-0.356719	0.0177367	-20.1119	5.80846e-90	Compartment Model	NA
Chlorobi	precision	(phi)	742.992	34.2709	21.68	3.17213e-104	Compartment Model	NA
Chloroflexi	mean	(Intercept)	-2.44638	0.0286833	-85.2891	0	Compartment Model	NA
Chloroflexi	mean	comp_number	-0.0949357	0.0145868	-6.50832	7.59977e-11	Compartment Model	NA
Chloroflexi	precision	(phi)	56.7	2.51369	22.5565	1.15886e-112	Compartment Model	NA
Crenarchaeota	mean	(Intercept)	-5.09853	0.0240197	-212.264	0	Compartment Model	NA
Crenarchaeota	mean	comp_number	-0.827171	0.0178397	-46.3669	0	Compartment Model	NA
Crenarchaeota	precision	(phi)	1425.45	66.9092	21.3042	1.03735e-100	Compartment Model	NA
Cyanobacteria	mean	(Intercept)	-5.17424	0.056532	-91.5276	0	Compartment Model	NA
Cyanobacteria	mean	comp_number	-0.10781	0.025684	-4.19756	2.69806e-05	Compartment Model	NA
Cyanobacteria	precision	(phi)	134.525	7.19912	18.6863	6.40535e-78	Compartment Model	NA
Elusimicrobia	mean	(Intercept)	-6.76778	0.0295663	-228.902	0	Compartment Model	NA
Elusimicrobia	mean	comp_number	-0.442218	0.0176482	-25.0574	1.4514e-138	Compartment Model	NA
Elusimicrobia	precision	(phi)	4067.97	188.113	21.6251	1.04268e-103	Compartment Model	NA
Euryarchaeota	mean	(Intercept)	-5.80526	0.0547969	-105.941	0	Compartment Model	NA
Euryarchaeota	mean	comp_number	-0.142801	0.0253926	-5.62371	1.86899e-08	Compartment Model	NA
Euryarchaeota	precision	(phi)	280.986	14.9284	18.8222	4.96559e-79	Compartment Model	NA
FBP	mean	(Intercept)	-9.51707	0.0461595	-206.178	0	Compartment Model	NA
FBP	mean	comp_number	0.034518	0.0213398	1.61754	0.105761	Compartment Model	NA
FBP	precision	(phi)	16789.9	803.47	20.8967	5.73616e-97	Compartment Model	NA
FCPU426	mean	(Intercept)	-8.52031	0.0479935	-177.531	0	Compartment Model	NA
FCPU426	mean	comp_number	0.0237043	0.0221051	1.07235	0.283564	Compartment Model	NA
FCPU426	precision	(phi)	5619.11	272.422	20.6265	1.58753e-94	Compartment Model	NA
Fibrobacteres	mean	(Intercept)	-6.61271	0.061809	-106.986	0	Compartment Model	NA
Fibrobacteres	mean	comp_number	0.373129	0.0247665	15.0659	2.71566e-51	Compartment Model	NA
Fibrobacteres	precision	(phi)	315.075	16.2367	19.4051	6.99102e-84	Compartment Model	NA
Firmicutes	mean	(Intercept)	-3.7214	0.0442238	-84.1493	0	Compartment Model	NA
Firmicutes	mean	comp_number	-0.0426271	0.0212288	-2.00799	0.0446449	Compartment Model	NA
Firmicutes	precision	(phi)	62.9046	2.96011	21.2508	3.24337e-100	Compartment Model	NA
Fusobacteria	mean	(Intercept)	-8.7778	0.0609598	-143.993	0	Compartment Model	NA
Fusobacteria	mean	comp_number	0.0405894	0.0259698	1.56295	0.118065	Compartment Model	NA
Fusobacteria	precision	(phi)	3563.49	194.469	18.3242	5.30291e-75	Compartment Model	NA
GAL15	mean	(Intercept)	-10.315	0.0335573	-307.387	0	Compartment Model	NA
GAL15	mean	comp_number	0.120034	0.0155272	7.73057	1.07065e-14	Compartment Model	NA
GAL15	precision	(phi)	76680.5	3468.65	22.1067	2.72193e-108	Compartment Model	NA
Gemmatimonadetes	mean	(Intercept)	-2.47979	0.0269604	-91.9791	0	Compartment Model	NA
Gemmatimonadetes	mean	comp_number	-0.789329	0.0189322	-41.6924	0	Compartment Model	NA
Gemmatimonadetes	precision	(phi)	90.4969	4.24349	21.3261	6.50671e-101	Compartment Model	NA
GN02	mean	(Intercept)	-9.67364	0.045015	-214.898	0	Compartment Model	NA
GN02	mean	comp_number	0.0554581	0.020753	2.6723	0.00753339	Compartment Model	NA
GN02	precision	(phi)	20710.7	982.388	21.082	1.16481e-98	Compartment Model	NA
GN04	NA	NA	NA	NA	NA	NA	Compartment Model	NA
GOUTA4	mean	(Intercept)	-7.82826	0.0371934	-210.474	0	Compartment Model	NA
GOUTA4	mean	comp_number	-0.322609	0.0203539	-15.8499	1.40734e-56	Compartment Model	NA
GOUTA4	precision	(phi)	6466.94	307.29	21.0451	2.53798e-98	Compartment Model	NA
LD1	mean	(Intercept)	-10.2636	0.0359416	-285.564	0	Compartment Model	NA
LD1	mean	comp_number	0.126498	0.0165274	7.65385	1.95053e-14	Compartment Model	NA
LD1	precision	(phi)	61916.7	2818.13	21.9709	5.47011e-107	Compartment Model	NA
Lentisphaerae	mean	(Intercept)	-9.94234	0.0421644	-235.8	0	Compartment Model	NA
Lentisphaerae	mean	comp_number	0.0921836	0.0193644	4.76048	1.93135e-06	Compartment Model	NA
Lentisphaerae	precision	(phi)	31285	1458.73	21.4468	4.89569e-102	Compartment Model	NA
MVS-104	mean	(Intercept)	-10.1426	0.0342427	-296.198	0	Compartment Model	NA
MVS-104	mean	comp_number	0.0734506	0.016104	4.56103	5.09045e-06	Compartment Model	NA
MVS-104	precision	(phi)	63619	2887.72	22.0308	1.45838e-107	Compartment Model	NA
NC10	mean	(Intercept)	-7.27265	0.0363465	-200.092	0	Compartment Model	NA
NC10	mean	comp_number	-0.555856	0.0219809	-25.2881	4.31462e-141	Compartment Model	NA
NC10	precision	(phi)	4315.18	212.815	20.2767	2.06722e-91	Compartment Model	NA
Nitrospirae	mean	(Intercept)	-3.93758	0.0319201	-123.357	0	Compartment Model	NA
Nitrospirae	mean	comp_number	-0.713182	0.02122	-33.609	1.2407e-247	Compartment Model	NA
Nitrospirae	precision	(phi)	229.443	11.2011	20.484	2.99257e-93	Compartment Model	NA
NKB19	mean	(Intercept)	-6.83997	0.032159	-212.692	0	Compartment Model	NA
NKB19	mean	comp_number	-0.469558	0.0192207	-24.4298	8.25395e-132	Compartment Model	NA
NKB19	precision	(phi)	3639.53	171.3	21.2466	3.54407e-100	Compartment Model	NA
OC31	mean	(Intercept)	-10.2033	0.0342239	-298.134	0	Compartment Model	NA
OC31	mean	comp_number	0.110448	0.015875	6.95735	3.46733e-12	Compartment Model	NA
OC31	precision	(phi)	66000.6	2991.6	22.062	7.3273e-108	Compartment Model	NA
OD1	mean	(Intercept)	-9.57101	0.0363263	-263.473	0	Compartment Model	NA
OD1	mean	comp_number	-0.0503579	0.0178441	-2.8221	0.00477106	Compartment Model	NA
OD1	precision	(phi)	33866.6	1557.55	21.7435	7.96258e-105	Compartment Model	NA
OP11	mean	(Intercept)	-10.1791	0.0342491	-297.207	0	Compartment Model	NA
OP11	mean	comp_number	0.0901834	0.0160059	5.63438	1.75687e-08	Compartment Model	NA
OP11	precision	(phi)	65209.8	2958.1	22.0445	1.07942e-107	Compartment Model	NA
OP3	mean	(Intercept)	-7.77876	0.0462258	-168.277	0	Compartment Model	NA
OP3	mean	comp_number	-0.205179	0.0230848	-8.88807	6.21817e-19	Compartment Model	NA
OP3	precision	(phi)	3342.22	166.126	20.1186	5.06769e-90	Compartment Model	NA
PAUC34f	mean	(Intercept)	-9.88112	0.0352036	-280.685	0	Compartment Model	NA
PAUC34f	mean	comp_number	-0.00188253	0.0170109	-0.110666	0.911881	Compartment Model	NA
PAUC34f	precision	(phi)	48253	2204.12	21.8922	3.08029e-106	Compartment Model	NA
Planctomycetes	mean	(Intercept)	-3.27692	0.0245124	-133.684	0	Compartment Model	NA
Planctomycetes	mean	comp_number	-0.475383	0.0150321	-31.6245	1.70301e-219	Compartment Model	NA
Planctomycetes	precision	(phi)	204.082	9.21184	22.1543	9.47928e-109	Compartment Model	NA
SBR1093	mean	(Intercept)	-10.111	0.0372074	-271.746	0	Compartment Model	NA
SBR1093	mean	comp_number	0.0639568	0.0174606	3.66292	0.000249353	Compartment Model	NA
SBR1093	precision	(phi)	51109.7	2341.98	21.8234	1.39264e-105	Compartment Model	NA
Spirochaetes	mean	(Intercept)	-5.67089	0.0654579	-86.634	0	Compartment Model	NA
Spirochaetes	mean	comp_number	0.383145	0.0258234	14.8371	8.43239e-50	Compartment Model	NA
Spirochaetes	precision	(phi)	100.755	5.35247	18.8239	4.80744e-79	Compartment Model	NA
SR1	mean	(Intercept)	-10.1768	0.0357077	-285.004	0	Compartment Model	NA
SR1	mean	comp_number	0.0926369	0.0166297	5.57056	2.53918e-08	Compartment Model	NA
SR1	precision	(phi)	58987.8	2686.63	21.956	7.5841e-107	Compartment Model	NA
TM7	mean	(Intercept)	-9.13017	0.0527997	-172.921	0	Compartment Model	NA
TM7	mean	comp_number	0.193217	0.0227568	8.4905	2.05745e-17	Compartment Model	NA
TM7	precision	(phi)	7139.96	350.396	20.3768	2.68463e-92	Compartment Model	NA
TPD-58	mean	(Intercept)	-10.2951	0.0338437	-304.195	0	Compartment Model	NA
TPD-58	mean	comp_number	0.118633	0.0156609	7.57512	3.58805e-14	Compartment Model	NA
TPD-58	precision	(phi)	73792.7	3340.58	22.0898	3.96133e-108	Compartment Model	NA
unclassified	mean	(Intercept)	-8.38011	0.0501194	-167.203	0	Compartment Model	NA
unclassified	mean	comp_number	-0.182987	0.0242502	-7.5458	4.49517e-14	Compartment Model	NA
unclassified	precision	(phi)	4832.2	247.646	19.5125	8.58909e-85	Compartment Model	NA
Verrucomicrobia	mean	(Intercept)	-2.91904	0.0293208	-99.5552	0	Compartment Model	NA
Verrucomicrobia	mean	comp_number	-0.32083	0.0164197	-19.5393	5.08786e-85	Compartment Model	NA
Verrucomicrobia	precision	(phi)	91.817	4.14879	22.131	1.5897e-108	Compartment Model	NA
WPS-2	mean	(Intercept)	-8.98147	0.0429382	-209.172	0	Compartment Model	NA
WPS-2	mean	comp_number	-0.0964792	0.0210058	-4.59298	4.36965e-06	Compartment Model	NA
WPS-2	precision	(phi)	12777.9	609.352	20.9697	1.24124e-97	Compartment Model	NA
WS1	mean	(Intercept)	-9.15004	0.0401917	-227.66	0	Compartment Model	NA
WS1	mean	comp_number	-0.124325	0.0200767	-6.19248	5.92263e-10	Compartment Model	NA
WS1	precision	(phi)	18143.1	854.673	21.2281	5.25052e-100	Compartment Model	NA
WS2	mean	(Intercept)	-8.50559	0.0512198	-166.061	0	Compartment Model	NA
WS2	mean	comp_number	-0.188866	0.0246299	-7.66813	1.74517e-14	Compartment Model	NA
WS2	precision	(phi)	5168.41	268.19	19.2714	9.32951e-83	Compartment Model	NA
WS3	mean	(Intercept)	-4.66828	0.0317665	-146.956	0	Compartment Model	NA
WS3	mean	comp_number	-0.684096	0.0209172	-32.7049	1.3302e-234	Compartment Model	NA
WS3	precision	(phi)	468.839	22.7936	20.5689	5.21285e-94	Compartment Model	NA
WS4	mean	(Intercept)	-7.87072	0.0391905	-200.832	0	Compartment Model	NA
WS4	mean	comp_number	-0.408014	0.0219464	-18.5914	3.77275e-77	Compartment Model	NA
WS4	precision	(phi)	6147.44	300.766	20.4393	7.48509e-93	Compartment Model	NA
WS5	mean	(Intercept)	-10.296	0.0342051	-301.008	0	Compartment Model	NA
WS5	mean	comp_number	0.118927	0.0158174	7.51873	5.53109e-14	Compartment Model	NA
WS5	precision	(phi)	72075.2	3265.83	22.0695	6.20985e-108	Compartment Model	NA
WWE1	mean	(Intercept)	-9.3493	0.0472091	-198.04	0	Compartment Model	NA
WWE1	mean	comp_number	-0.0359926	0.0222236	-1.61957	0.105325	Compartment Model	NA
WWE1	precision	(phi)	13917.7	676.827	20.5632	5.86667e-94	Compartment Model	NA
ZB3	mean	(Intercept)	-10.1687	0.0367944	-276.365	0	Compartment Model	NA
ZB3	mean	comp_number	0.125262	0.0169016	7.41127	1.25095e-13	Compartment Model	NA
ZB3	precision	(phi)	53352.8	2434.59	21.9145	1.88816e-106	Compartment Model	NA
Alphaproteobacteria	mean	(Intercept)	-2.84257	0.0345194	-82.3471	0	Compartment Model	NA
Alphaproteobacteria	mean	comp_number	0.134341	0.0160898	8.34944	6.85884e-17	Compartment Model	NA
Alphaproteobacteria	precision	(phi)	46.2204	2.05711	22.4686	8.41791e-112	Compartment Model	NA
Betaproteobacteria	mean	(Intercept)	-1.82775	0.0346307	-52.7783	0	Compartment Model	NA
Betaproteobacteria	mean	comp_number	0.376294	0.0159092	23.6525	1.11134e-123	Compartment Model	NA
Betaproteobacteria	precision	(phi)	18.5695	0.801106	23.1798	7.27711e-119	Compartment Model	NA
Deltaproteobacteria	mean	(Intercept)	-2.01487	0.0433111	-46.5208	0	Compartment Model	NA
Deltaproteobacteria	mean	comp_number	0.207308	0.0200614	10.3337	4.96292e-25	Compartment Model	NA
Deltaproteobacteria	precision	(phi)	13.4039	0.585208	22.9045	4.18941e-116	Compartment Model	NA
Epsilonproteobacteria	mean	(Intercept)	-5.65196	0.0712886	-79.2828	0	Compartment Model	NA
Epsilonproteobacteria	mean	comp_number	0.129595	0.0276939	4.67957	2.87484e-06	Compartment Model	NA
Epsilonproteobacteria	precision	(phi)	88.2928	5.3586	16.4768	5.38215e-61	Compartment Model	NA
Gammaproteobacteria	mean	(Intercept)	-2.92877	0.0515792	-56.782	0	Compartment Model	NA
Gammaproteobacteria	mean	comp_number	0.0528713	0.0236867	2.23211	0.0256076	Compartment Model	NA
Gammaproteobacteria	precision	(phi)	18.995	0.89968	21.1131	6.03375e-99	Compartment Model	NA
TA18	mean	(Intercept)	-10.3263	0.03297	-313.203	0	Compartment Model	NA
TA18	mean	comp_number	0.130148	0.0152122	8.55554	1.17318e-17	Compartment Model	NA
TA18	precision	(phi)	80147.6	3619.18	22.1452	1.15921e-108	Compartment Model	NA
[Parvarchaeota]	mean	(Intercept)	-9.9576	0.0753927	-132.076	0	Age Model	Rhizosphere
[Parvarchaeota]	mean	Age	0.0072577	0.00089989	8.06511	7.31725e-16	Age Model	Rhizosphere
[Parvarchaeota]	precision	(phi)	23858.2	1913.76	12.4667	1.13442e-35	Age Model	Rhizosphere
[Thermi]	mean	(Intercept)	-7.54627	0.0936784	-80.555	0	Age Model	Rhizosphere
[Thermi]	mean	Age	-0.00565434	0.00123014	-4.59649	4.29678e-06	Age Model	Rhizosphere
[Thermi]	precision	(phi)	1632.41	151.784	10.7548	5.62381e-27	Age Model	Rhizosphere
Acidobacteria	mean	(Intercept)	-1.32899	0.0372416	-35.6857	6.58868e-279	Age Model	Rhizosphere
Acidobacteria	mean	Age	0.000251795	0.00051571	0.48825	0.625373	Age Model	Rhizosphere
Acidobacteria	precision	(phi)	42.0223	3.13557	13.4018	5.90172e-41	Age Model	Rhizosphere
Actinobacteria	mean	(Intercept)	-3.15597	0.0445661	-70.8155	0	Age Model	Rhizosphere
Actinobacteria	mean	Age	0.00155713	0.000598516	2.60166	0.0092775	Age Model	Rhizosphere
Actinobacteria	precision	(phi)	115.574	8.78838	13.1508	1.68391e-39	Age Model	Rhizosphere
Armatimonadetes	mean	(Intercept)	-4.62369	0.0328817	-140.616	0	Age Model	Rhizosphere
Armatimonadetes	mean	Age	0.000854792	0.000447987	1.90807	0.0563819	Age Model	Rhizosphere
Armatimonadetes	precision	(phi)	908.687	68.8988	13.1887	1.01902e-39	Age Model	Rhizosphere
Bacteroidetes	mean	(Intercept)	-2.87931	0.0376439	-76.4881	0	Age Model	Rhizosphere
Bacteroidetes	mean	Age	-0.000566023	0.000524498	-1.07917	0.280511	Age Model	Rhizosphere
Bacteroidetes	precision	(phi)	136.708	10.3521	13.2058	8.12344e-40	Age Model	Rhizosphere
BHI80-139	mean	(Intercept)	-9.99303	0.0530942	-188.213	0	Age Model	Rhizosphere
BHI80-139	mean	Age	-0.00121144	0.000737021	-1.64369	0.100239	Age Model	Rhizosphere
BHI80-139	precision	(phi)	72551	5631.61	12.8828	5.62429e-38	Age Model	Rhizosphere
BRC1	mean	(Intercept)	-7.26263	0.051895	-139.949	0	Age Model	Rhizosphere
BRC1	mean	Age	0.00295162	0.000674398	4.37667	1.20505e-05	Age Model	Rhizosphere
BRC1	precision	(phi)	4410.31	340.277	12.9609	2.03719e-38	Age Model	Rhizosphere
Chlorobi	mean	(Intercept)	-5.76049	0.046734	-123.261	0	Age Model	Rhizosphere
Chlorobi	mean	Age	0.00567266	0.000585214	9.6933	3.21939e-22	Age Model	Rhizosphere
Chlorobi	precision	(phi)	1139.77	87.252	13.063	5.35891e-39	Age Model	Rhizosphere
Chloroflexi	mean	(Intercept)	-2.93685	0.0384408	-76.3992	0	Age Model	Rhizosphere
Chloroflexi	mean	Age	0.00357205	0.00050395	7.0881	1.35967e-12	Age Model	Rhizosphere
Chloroflexi	precision	(phi)	122.849	9.28862	13.2257	6.23306e-40	Age Model	Rhizosphere
Crenarchaeota	mean	(Intercept)	-6.00365	0.0481909	-124.581	0	Age Model	Rhizosphere
Crenarchaeota	mean	Age	0.00344282	0.000623481	5.52193	3.35303e-08	Age Model	Rhizosphere
Crenarchaeota	precision	(phi)	1457.35	111.872	13.027	8.58904e-39	Age Model	Rhizosphere
Cyanobacteria	mean	(Intercept)	-4.85127	0.0787999	-61.5644	0	Age Model	Rhizosphere
Cyanobacteria	mean	Age	-0.00573227	0.00110788	-5.17409	2.29021e-07	Age Model	Rhizosphere
Cyanobacteria	precision	(phi)	182.74	15.4869	11.7997	3.91874e-32	Age Model	Rhizosphere
Elusimicrobia	mean	(Intercept)	-7.27129	0.0510681	-142.384	0	Age Model	Rhizosphere
Elusimicrobia	mean	Age	0.00499901	0.000643638	7.7668	8.04945e-15	Age Model	Rhizosphere
Elusimicrobia	precision	(phi)	4323.15	332.766	12.9916	1.36571e-38	Age Model	Rhizosphere
Euryarchaeota	mean	(Intercept)	-6.65229	0.101292	-65.6743	0	Age Model	Rhizosphere
Euryarchaeota	mean	Age	0.0109823	0.00111539	9.84623	7.11626e-23	Age Model	Rhizosphere
Euryarchaeota	precision	(phi)	348.914	30.4222	11.4691	1.8865e-30	Age Model	Rhizosphere
FBP	mean	(Intercept)	-9.6777	0.0804875	-120.239	0	Age Model	Rhizosphere
FBP	mean	Age	0.00468266	0.000984867	4.7546	1.98835e-06	Age Model	Rhizosphere
FBP	precision	(phi)	16453.4	1346.55	12.2189	2.46294e-34	Age Model	Rhizosphere
FCPU426	mean	(Intercept)	-9.38067	0.0856469	-109.527	0	Age Model	Rhizosphere
FCPU426	mean	Age	0.0113089	0.000962751	11.7464	7.3674e-32	Age Model	Rhizosphere
FCPU426	precision	(phi)	8484.19	696.323	12.1843	3.76997e-34	Age Model	Rhizosphere
Fibrobacteres	mean	(Intercept)	-6.89912	0.0760035	-90.7737	0	Age Model	Rhizosphere
Fibrobacteres	mean	Age	-4.16702e-05	0.000998413	-0.0417364	0.966709	Age Model	Rhizosphere
Fibrobacteres	precision	(phi)	1349.27	110.328	12.2296	2.15916e-34	Age Model	Rhizosphere
Firmicutes	mean	(Intercept)	-4.02613	0.0668722	-60.2063	0	Age Model	Rhizosphere
Firmicutes	mean	Age	0.00197842	0.000871505	2.27012	0.0232003	Age Model	Rhizosphere
Firmicutes	precision	(phi)	103.432	8.13392	12.7162	4.80724e-37	Age Model	Rhizosphere
Fusobacteria	mean	(Intercept)	-8.27701	0.110994	-74.5719	0	Age Model	Rhizosphere
Fusobacteria	mean	Age	0.0010942	0.00127075	0.861067	0.389201	Age Model	Rhizosphere
Fusobacteria	precision	(phi)	1727.49	171.153	10.0933	5.91766e-24	Age Model	Rhizosphere
GAL15	mean	(Intercept)	-10.2752	0.0487781	-210.651	0	Age Model	Rhizosphere
GAL15	mean	Age	-0.000305827	0.000669947	-0.456495	0.648034	Age Model	Rhizosphere
GAL15	precision	(phi)	113221	8726.25	12.9748	1.70066e-38	Age Model	Rhizosphere
Gemmatimonadetes	mean	(Intercept)	-2.75214	0.0452193	-60.8619	0	Age Model	Rhizosphere
Gemmatimonadetes	mean	Age	-0.00352506	0.000657074	-5.36478	8.10485e-08	Age Model	Rhizosphere
Gemmatimonadetes	precision	(phi)	89.1907	6.79597	13.1241	2.39758e-39	Age Model	Rhizosphere
GN02	mean	(Intercept)	-9.25327	0.0844302	-109.597	0	Age Model	Rhizosphere
GN02	mean	Age	-0.00124009	0.00110092	-1.12641	0.259991	Age Model	Rhizosphere
GN02	precision	(phi)	10999.8	936.873	11.741	7.85559e-32	Age Model	Rhizosphere
GN04	mean	(Intercept)	-9.23618	0.0894838	-103.216	0	Age Model	Rhizosphere
GN04	mean	Age	0.00673696	0.00105086	6.41091	1.44654e-10	Age Model	Rhizosphere
GN04	precision	(phi)	7493.11	629.941	11.8949	1.25746e-32	Age Model	Rhizosphere
GOUTA4	mean	(Intercept)	-8.62963	0.0680512	-126.811	0	Age Model	Rhizosphere
GOUTA4	mean	Age	0.0101047	0.000789683	12.7959	1.72934e-37	Age Model	Rhizosphere
GOUTA4	precision	(phi)	7397.58	582.1	12.7084	5.30858e-37	Age Model	Rhizosphere
LD1	mean	(Intercept)	-10.3391	0.045423	-227.617	0	Age Model	Rhizosphere
LD1	mean	Age	0.000184649	0.000620558	0.297553	0.766045	Age Model	Rhizosphere
LD1	precision	(phi)	139013	10667.3	13.0317	8.07758e-39	Age Model	Rhizosphere
Lentisphaerae	mean	(Intercept)	-10.3274	0.0700512	-147.426	0	Age Model	Rhizosphere
Lentisphaerae	mean	Age	0.00730924	0.00084069	8.69433	3.48886e-18	Age Model	Rhizosphere
Lentisphaerae	precision	(phi)	41294.6	3271.14	12.6239	1.55896e-36	Age Model	Rhizosphere
MVS-104	mean	(Intercept)	-10.159	0.0578946	-175.474	0	Age Model	Rhizosphere
MVS-104	mean	Age	0.001206	0.000768626	1.56903	0.116641	Age Model	Rhizosphere
MVS-104	precision	(phi)	65650.8	5120.15	12.822	1.2341e-37	Age Model	Rhizosphere
NC10	mean	(Intercept)	-8.326	0.0758821	-109.723	0	Age Model	Rhizosphere
NC10	mean	Age	0.0106422	0.000868885	12.2481	1.72034e-34	Age Model	Rhizosphere
NC10	precision	(phi)	4121.94	329.582	12.5065	6.87524e-36	Age Model	Rhizosphere
Nitrospirae	mean	(Intercept)	-4.90996	0.0498963	-98.4033	0	Age Model	Rhizosphere
Nitrospirae	mean	Age	0.00406649	0.000639472	6.35914	2.02888e-10	Age Model	Rhizosphere
Nitrospirae	precision	(phi)	448.941	34.471	13.0238	8.96456e-39	Age Model	Rhizosphere
NKB19	mean	(Intercept)	-7.53155	0.0541897	-138.985	0	Age Model	Rhizosphere
NKB19	mean	Age	0.00756997	0.000656734	11.5267	9.67971e-31	Age Model	Rhizosphere
NKB19	precision	(phi)	4522.56	348.934	12.9611	2.03336e-38	Age Model	Rhizosphere
OC31	mean	(Intercept)	-10.4072	0.0543375	-191.529	0	Age Model	Rhizosphere
OC31	mean	Age	0.00467879	0.000686327	6.81714	9.28714e-12	Age Model	Rhizosphere
OC31	precision	(phi)	87440.3	6760.49	12.934	2.89323e-38	Age Model	Rhizosphere
OD1	mean	(Intercept)	-9.56501	0.0638834	-149.726	0	Age Model	Rhizosphere
OD1	mean	Age	0.00052703	0.000850543	0.619639	0.535495	Age Model	Rhizosphere
OD1	precision	(phi)	29361.2	2319.01	12.6611	9.71409e-37	Age Model	Rhizosphere
OP11	mean	(Intercept)	-10.2553	0.0560217	-183.06	0	Age Model	Rhizosphere
OP11	mean	Age	0.00256195	0.000729654	3.51118	0.000446119	Age Model	Rhizosphere
OP11	precision	(phi)	74861.2	5812.07	12.8803	5.81088e-38	Age Model	Rhizosphere
OP3	mean	(Intercept)	-7.94819	0.0951027	-83.5748	0	Age Model	Rhizosphere
OP3	mean	Age	0.00505942	0.00112207	4.50901	6.51293e-06	Age Model	Rhizosphere
OP3	precision	(phi)	1817.05	157.707	11.5217	1.02571e-30	Age Model	Rhizosphere
PAUC34f	mean	(Intercept)	-9.87154	0.0655233	-150.657	0	Age Model	Rhizosphere
PAUC34f	mean	Age	0.00154108	0.000857155	1.7979	0.0721929	Age Model	Rhizosphere
PAUC34f	precision	(phi)	36500.8	2887.88	12.6393	1.28169e-36	Age Model	Rhizosphere
Planctomycetes	mean	(Intercept)	-3.65871	0.0364745	-100.309	0	Age Model	Rhizosphere
Planctomycetes	mean	Age	0.00103561	0.000495155	2.09149	0.0364839	Age Model	Rhizosphere
Planctomycetes	precision	(phi)	286.571	21.7378	13.183	1.09864e-39	Age Model	Rhizosphere
SBR1093	mean	(Intercept)	-10.2592	0.0484944	-211.555	0	Age Model	Rhizosphere
SBR1093	mean	Age	-0.000110266	0.000664048	-0.166051	0.868117	Age Model	Rhizosphere
SBR1093	precision	(phi)	112229	8645.17	12.9817	1.55343e-38	Age Model	Rhizosphere
Spirochaetes	mean	(Intercept)	-6.9604	0.0879347	-79.1542	0	Age Model	Rhizosphere
Spirochaetes	mean	Age	0.0149669	0.000951252	15.7339	8.86184e-56	Age Model	Rhizosphere
Spirochaetes	precision	(phi)	622.398	51.1549	12.1669	4.66314e-34	Age Model	Rhizosphere
SR1	mean	(Intercept)	-10.1673	0.0625727	-162.488	0	Age Model	Rhizosphere
SR1	mean	Age	0.00202546	0.000815815	2.48275	0.0130374	Age Model	Rhizosphere
SR1	precision	(phi)	53981.8	4241.33	12.7275	4.15717e-37	Age Model	Rhizosphere
TM7	mean	(Intercept)	-9.68342	0.0809365	-119.642	0	Age Model	Rhizosphere
TM7	mean	Age	0.0073537	0.000957728	7.67827	1.61245e-14	Age Model	Rhizosphere
TM7	precision	(phi)	15089.7	1229.05	12.2775	1.19567e-34	Age Model	Rhizosphere
TPD-58	mean	(Intercept)	-10.3931	0.0538073	-193.155	0	Age Model	Rhizosphere
TPD-58	mean	Age	0.00267112	0.000701062	3.8101	0.000138909	Age Model	Rhizosphere
TPD-58	precision	(phi)	93773.3	7256.43	12.9228	3.34753e-38	Age Model	Rhizosphere
unclassified	mean	(Intercept)	-9.00927	0.0817522	-110.202	0	Age Model	Rhizosphere
unclassified	mean	Age	0.00254714	0.00102492	2.48521	0.0129475	Age Model	Rhizosphere
unclassified	precision	(phi)	8574.28	709.52	12.0846	1.27369e-33	Age Model	Rhizosphere
Verrucomicrobia	mean	(Intercept)	-2.71653	0.0385103	-70.5404	0	Age Model	Rhizosphere
Verrucomicrobia	mean	Age	-0.00336595	0.000560889	-6.0011	1.95985e-09	Age Model	Rhizosphere
Verrucomicrobia	precision	(phi)	121.477	9.21098	13.1883	1.02528e-39	Age Model	Rhizosphere
WPS-2	mean	(Intercept)	-8.92042	0.0766037	-116.449	0	Age Model	Rhizosphere
WPS-2	mean	Age	-0.000343209	0.00100881	-0.340213	0.733696	Age Model	Rhizosphere
WPS-2	precision	(phi)	10034.1	823.601	12.1832	3.82082e-34	Age Model	Rhizosphere
WS1	mean	(Intercept)	-9.47585	0.0795624	-119.1	0	Age Model	Rhizosphere
WS1	mean	Age	0.0057843	0.00096175	6.01436	1.80604e-09	Age Model	Rhizosphere
WS1	precision	(phi)	13429.5	1092.86	12.2884	1.04615e-34	Age Model	Rhizosphere
WS2	mean	(Intercept)	-8.19296	0.0963158	-85.0635	0	Age Model	Rhizosphere
WS2	mean	Age	-0.00130961	0.00120233	-1.08923	0.276053	Age Model	Rhizosphere
WS2	precision	(phi)	2608.34	237.671	10.9746	5.06217e-28	Age Model	Rhizosphere
WS3	mean	(Intercept)	-5.63282	0.0589499	-95.5527	0	Age Model	Rhizosphere
WS3	mean	Age	0.00876507	0.000702151	12.4832	9.22455e-36	Age Model	Rhizosphere
WS3	precision	(phi)	543.861	42.1412	12.9057	4.18117e-38	Age Model	Rhizosphere
WS4	mean	(Intercept)	-8.2664	0.079162	-104.424	0	Age Model	Rhizosphere
WS4	mean	Age	0.00235477	0.00100039	2.35385	0.01858	Age Model	Rhizosphere
WS4	precision	(phi)	4467.4	366.448	12.1911	3.46767e-34	Age Model	Rhizosphere
WS5	mean	(Intercept)	-10.2836	0.0489751	-209.975	0	Age Model	Rhizosphere
WS5	mean	Age	-0.000134098	0.000670599	-0.199968	0.841506	Age Model	Rhizosphere
WS5	precision	(phi)	112599	8679.15	12.9735	1.72846e-38	Age Model	Rhizosphere
WWE1	mean	(Intercept)	-9.42638	0.0796299	-118.377	0	Age Model	Rhizosphere
WWE1	mean	Age	-0.00147802	0.00105633	-1.39921	0.161751	Age Model	Rhizosphere
WWE1	precision	(phi)	15435	1288.23	11.9815	4.44028e-33	Age Model	Rhizosphere
ZB3	mean	(Intercept)	-10.1512	0.0538573	-188.483	0	Age Model	Rhizosphere
ZB3	mean	Age	-0.000202109	0.000734631	-0.275116	0.783227	Age Model	Rhizosphere
ZB3	precision	(phi)	79964.7	6206.67	12.8837	5.56238e-38	Age Model	Rhizosphere
Alphaproteobacteria	mean	(Intercept)	-2.79653	0.0315492	-88.6403	0	Age Model	Rhizosphere
Alphaproteobacteria	mean	Age	-0.00102195	0.000444029	-2.30154	0.0213611	Age Model	Rhizosphere
Alphaproteobacteria	precision	(phi)	185.97	14.0451	13.2409	5.09198e-40	Age Model	Rhizosphere
Betaproteobacteria	mean	(Intercept)	-1.26858	0.0332021	-38.2078	0	Age Model	Rhizosphere
Betaproteobacteria	mean	Age	-0.00456716	0.000486356	-9.39057	5.96769e-21	Age Model	Rhizosphere
Betaproteobacteria	precision	(phi)	56.3191	4.21665	13.3564	1.08766e-40	Age Model	Rhizosphere
Deltaproteobacteria	mean	(Intercept)	-2.43757	0.0376566	-64.7315	0	Age Model	Rhizosphere
Deltaproteobacteria	mean	Age	0.00534548	0.00048666	10.984	4.56259e-28	Age Model	Rhizosphere
Deltaproteobacteria	precision	(phi)	80.1169	6.02982	13.2868	2.76234e-40	Age Model	Rhizosphere
Epsilonproteobacteria	mean	(Intercept)	-5.9225	0.123884	-47.8068	0	Age Model	Rhizosphere
Epsilonproteobacteria	mean	Age	0.0116845	0.00127704	9.14968	5.71021e-20	Age Model	Rhizosphere
Epsilonproteobacteria	precision	(phi)	83.8401	8.33644	10.0571	8.55107e-24	Age Model	Rhizosphere
Gammaproteobacteria	mean	(Intercept)	-2.66334	0.083165	-32.0248	4.93264e-225	Age Model	Rhizosphere
Gammaproteobacteria	mean	Age	0.00155594	0.00107841	1.4428	0.149077	Age Model	Rhizosphere
Gammaproteobacteria	precision	(phi)	17.194	1.36503	12.5961	2.21915e-36	Age Model	Rhizosphere
TA18	mean	(Intercept)	-10.3592	0.0444007	-233.312	0	Age Model	Rhizosphere
TA18	mean	Age	0.000537579	0.000603489	0.890785	0.373044	Age Model	Rhizosphere
TA18	precision	(phi)	147441	11298.9	13.0491	6.43073e-39	Age Model	Rhizosphere
[Parvarchaeota]	mean	(Intercept)	-9.26694	0.049502	-187.203	0	Age Model	Endosphere
[Parvarchaeota]	mean	Age	-0.00830091	0.000761625	-10.899	1.16591e-27	Age Model	Endosphere
[Parvarchaeota]	precision	(phi)	61575.3	4947.84	12.4449	1.4908e-35	Age Model	Endosphere
[Thermi]	NA	NA	NA	NA	NA	NA	Age Model	Endosphere
Acidobacteria	mean	(Intercept)	-3.07517	0.0494248	-62.2192	0	Age Model	Endosphere
Acidobacteria	mean	Age	-0.000478136	0.000668035	-0.715735	0.474155	Age Model	Endosphere
Acidobacteria	precision	(phi)	109.027	8.61445	12.6563	1.03229e-36	Age Model	Endosphere
Actinobacteria	mean	(Intercept)	-2.35859	0.074841	-31.5147	5.46628e-218	Age Model	Endosphere
Actinobacteria	mean	Age	0.00226821	0.000966599	2.34659	0.0189459	Age Model	Endosphere
Actinobacteria	precision	(phi)	21.1904	1.67997	12.6135	1.77823e-36	Age Model	Endosphere
Armatimonadetes	mean	(Intercept)	-6.32322	0.0697464	-90.6602	0	Age Model	Endosphere
Armatimonadetes	mean	Age	-0.00423821	0.000974628	-4.34855	1.37043e-05	Age Model	Endosphere
Armatimonadetes	precision	(phi)	1302.85	108.025	12.0606	1.70508e-33	Age Model	Endosphere
Bacteroidetes	mean	(Intercept)	-3.28782	0.0488573	-67.2944	0	Age Model	Endosphere
Bacteroidetes	mean	Age	0.000343927	0.000652504	0.527087	0.598133	Age Model	Endosphere
Bacteroidetes	precision	(phi)	132.506	10.4727	12.6525	1.0836e-36	Age Model	Endosphere
BHI80-139	mean	(Intercept)	-9.25095	0.0469146	-197.187	0	Age Model	Endosphere
BHI80-139	mean	Age	-0.00990046	0.000744945	-13.2902	2.63881e-40	Age Model	Endosphere
BHI80-139	precision	(phi)	71520.9	5738.59	12.4631	1.186e-35	Age Model	Endosphere
BRC1	mean	(Intercept)	-8.40144	0.0736349	-114.096	0	Age Model	Endosphere
BRC1	mean	Age	-0.00576004	0.001044	-5.51728	3.44283e-08	Age Model	Endosphere
BRC1	precision	(phi)	9434.3	796.086	11.8508	2.1302e-32	Age Model	Endosphere
Chlorobi	mean	(Intercept)	-6.73957	0.0867252	-77.7118	0	Age Model	Endosphere
Chlorobi	mean	Age	0.00285399	0.00106914	2.66942	0.0075982	Age Model	Endosphere
Chlorobi	precision	(phi)	922.341	78.5588	11.7408	7.87626e-32	Age Model	Endosphere
Chloroflexi	mean	(Intercept)	-2.02932	0.0515808	-39.3425	0	Age Model	Endosphere
Chloroflexi	mean	Age	-0.0102658	0.000803545	-12.7756	2.24307e-37	Age Model	Endosphere
Chloroflexi	precision	(phi)	52.4995	4.16631	12.601	2.08546e-36	Age Model	Endosphere
Crenarchaeota	mean	(Intercept)	-7.99197	0.0763208	-104.715	0	Age Model	Endosphere
Crenarchaeota	mean	Age	-0.00207049	0.00102149	-2.02694	0.0426686	Age Model	Endosphere
Crenarchaeota	precision	(phi)	5178.38	434.416	11.9203	9.27465e-33	Age Model	Endosphere
Cyanobacteria	mean	(Intercept)	-5.34767	0.114743	-46.6056	0	Age Model	Endosphere
Cyanobacteria	mean	Age	-0.00384316	0.00136963	-2.80599	0.00501629	Age Model	Endosphere
Cyanobacteria	precision	(phi)	119.393	12.404	9.62538	6.24776e-22	Age Model	Endosphere
Elusimicrobia	mean	(Intercept)	-8.50793	0.0700974	-121.373	0	Age Model	Endosphere
Elusimicrobia	mean	Age	-0.00105571	0.00093411	-1.13018	0.258399	Age Model	Endosphere
Elusimicrobia	precision	(phi)	10408.9	856.955	12.1464	5.99369e-34	Age Model	Endosphere
Euryarchaeota	mean	(Intercept)	-7.18992	0.117055	-61.4236	0	Age Model	Endosphere
Euryarchaeota	mean	Age	0.00703522	0.00128993	5.45395	4.92627e-08	Age Model	Endosphere
Euryarchaeota	precision	(phi)	521.251	50.2145	10.3805	3.04243e-25	Age Model	Endosphere
FBP	mean	(Intercept)	-9.18604	0.0660146	-139.152	0	Age Model	Endosphere
FBP	mean	Age	-0.00638059	0.000959464	-6.65016	2.92773e-11	Age Model	Endosphere
FBP	precision	(phi)	27585.1	2282.08	12.0877	1.22704e-33	Age Model	Endosphere
FCPU426	mean	(Intercept)	-8.68921	0.0839066	-103.558	0	Age Model	Endosphere
FCPU426	mean	Age	0.0029994	0.001037	2.89238	0.00382331	Age Model	Endosphere
FCPU426	precision	(phi)	7026.28	593.405	11.8406	2.40663e-32	Age Model	Endosphere
Fibrobacteres	mean	(Intercept)	-5.04284	0.0860048	-58.6344	0	Age Model	Endosphere
Fibrobacteres	mean	Age	-0.00601227	0.00118359	-5.07971	3.78019e-07	Age Model	Endosphere
Fibrobacteres	precision	(phi)	220.936	19.5322	11.3113	1.15309e-29	Age Model	Endosphere
Firmicutes	mean	(Intercept)	-4.22583	0.0935197	-45.1865	0	Age Model	Endosphere
Firmicutes	mean	Age	0.00471537	0.00112353	4.19692	2.70569e-05	Age Model	Endosphere
Firmicutes	precision	(phi)	59.4718	5.08803	11.6886	1.45824e-31	Age Model	Endosphere
Fusobacteria	NA	NA	NA	NA	NA	NA	Age Model	Endosphere
GAL15	mean	(Intercept)	-9.2394	0.0464266	-199.011	0	Age Model	Endosphere
GAL15	mean	Age	-0.0100908	0.000740169	-13.6332	2.54308e-42	Age Model	Endosphere
GAL15	precision	(phi)	72754.1	5834.89	12.4688	1.10471e-35	Age Model	Endosphere
Gemmatimonadetes	mean	(Intercept)	-5.41253	0.062777	-86.2183	0	Age Model	Endosphere
Gemmatimonadetes	mean	Age	-0.00838596	0.000947155	-8.85385	8.45514e-19	Age Model	Endosphere
Gemmatimonadetes	precision	(phi)	761.252	62.7793	12.1258	7.70588e-34	Age Model	Endosphere
GN02	mean	(Intercept)	-9.21598	0.0576609	-159.831	0	Age Model	Endosphere
GN02	mean	Age	-0.00705659	0.000859002	-8.21487	2.12392e-16	Age Model	Endosphere
GN02	precision	(phi)	39921.7	3246.56	12.2966	9.44789e-35	Age Model	Endosphere
GN04	mean	(Intercept)	-9.22051	0.051122	-180.363	0	Age Model	Endosphere
GN04	mean	Age	-0.00846928	0.00078724	-10.7582	5.42273e-27	Age Model	Endosphere
GN04	precision	(phi)	54957.6	4428.92	12.4088	2.34147e-35	Age Model	Endosphere
GOUTA4	mean	(Intercept)	-8.98971	0.0645549	-139.257	0	Age Model	Endosphere
GOUTA4	mean	Age	-0.00453633	0.000913949	-4.96344	6.92566e-07	Age Model	Endosphere
GOUTA4	precision	(phi)	22728.7	1863.95	12.1938	3.35432e-34	Age Model	Endosphere
LD1	mean	(Intercept)	-9.20149	0.0485768	-189.421	0	Age Model	Endosphere
LD1	mean	Age	-0.0101064	0.000772502	-13.0827	4.13667e-39	Age Model	Endosphere
LD1	precision	(phi)	63368.7	5099.92	12.4254	1.90203e-35	Age Model	Endosphere
Lentisphaerae	mean	(Intercept)	-9.28935	0.0593635	-156.483	0	Age Model	Endosphere
Lentisphaerae	mean	Age	-0.00668696	0.000876756	-7.62694	2.40395e-14	Age Model	Endosphere
Lentisphaerae	precision	(phi)	39729.6	3239.31	12.2648	1.3993e-34	Age Model	Endosphere
MVS-104	mean	(Intercept)	-9.25764	0.0468957	-197.409	0	Age Model	Endosphere
MVS-104	mean	Age	-0.0098203	0.000743594	-13.2065	8.04551e-40	Age Model	Endosphere
MVS-104	precision	(phi)	71898.5	5767.99	12.4651	1.15746e-35	Age Model	Endosphere
NC10	mean	(Intercept)	-9.11656	0.0644948	-141.353	0	Age Model	Endosphere
NC10	mean	Age	-0.00663373	0.000943694	-7.02953	2.07226e-12	Age Model	Endosphere
NC10	precision	(phi)	27415.5	2261.12	12.1247	7.81231e-34	Age Model	Endosphere
Nitrospirae	mean	(Intercept)	-7.26896	0.0959013	-75.7962	0	Age Model	Endosphere
Nitrospirae	mean	Age	0.0111923	0.00106474	10.5118	7.62588e-26	Age Model	Endosphere
Nitrospirae	precision	(phi)	910.099	78.211	11.6365	2.68944e-31	Age Model	Endosphere
NKB19	mean	(Intercept)	-8.86729	0.0755198	-117.417	0	Age Model	Endosphere
NKB19	mean	Age	0.0017075	0.000960884	1.77701	0.0755665	Age Model	Endosphere
NKB19	precision	(phi)	11423.5	946.439	12.07	1.52198e-33	Age Model	Endosphere
OC31	mean	(Intercept)	-9.26393	0.0483197	-191.722	0	Age Model	Endosphere
OC31	mean	Age	-0.00894441	0.000752995	-11.8784	1.53192e-32	Age Model	Endosphere
OC31	precision	(phi)	66009.8	5299.88	12.4549	1.31443e-35	Age Model	Endosphere
OD1	mean	(Intercept)	-9.16995	0.0510436	-179.649	0	Age Model	Endosphere
OD1	mean	Age	-0.00958536	0.000801565	-11.9583	5.87504e-33	Age Model	Endosphere
OD1	precision	(phi)	54126.2	4370.5	12.3844	3.17285e-35	Age Model	Endosphere
OP11	mean	(Intercept)	-9.24756	0.0473694	-195.222	0	Age Model	Endosphere
OP11	mean	Age	-0.00977465	0.000750046	-13.0321	8.04023e-39	Age Model	Endosphere
OP11	precision	(phi)	69517.2	5580.65	12.4568	1.28388e-35	Age Model	Endosphere
OP3	mean	(Intercept)	-8.87679	0.0762862	-116.362	0	Age Model	Endosphere
OP3	mean	Age	-0.00240767	0.00102585	-2.34699	0.0189256	Age Model	Endosphere
OP3	precision	(phi)	12672.1	1064.31	11.9065	1.09491e-32	Age Model	Endosphere
PAUC34f	mean	(Intercept)	-9.26095	0.0469759	-197.143	0	Age Model	Endosphere
PAUC34f	mean	Age	-0.0096263	0.000742212	-12.9697	1.81632e-38	Age Model	Endosphere
PAUC34f	precision	(phi)	71462.2	5731.95	12.4673	1.12528e-35	Age Model	Endosphere
Planctomycetes	mean	(Intercept)	-5.11089	0.0748598	-68.2728	0	Age Model	Endosphere
Planctomycetes	mean	Age	0.00210958	0.000949657	2.22141	0.0263232	Age Model	Endosphere
Planctomycetes	precision	(phi)	273.244	22.5146	12.1363	6.77844e-34	Age Model	Endosphere
SBR1093	mean	(Intercept)	-9.25472	0.047781	-193.69	0	Age Model	Endosphere
SBR1093	mean	Age	-0.00968033	0.000754897	-12.8234	1.21305e-37	Age Model	Endosphere
SBR1093	precision	(phi)	68497.6	5501.52	12.4507	1.38702e-35	Age Model	Endosphere
Spirochaetes	mean	(Intercept)	-5.48375	0.10696	-51.2693	0	Age Model	Endosphere
Spirochaetes	mean	Age	0.0154867	0.00113563	13.6372	2.40746e-42	Age Model	Endosphere
Spirochaetes	precision	(phi)	96.8618	8.52795	11.3581	6.75608e-30	Age Model	Endosphere
SR1	mean	(Intercept)	-9.24225	0.0482592	-191.513	0	Age Model	Endosphere
SR1	mean	Age	-0.00982664	0.000763967	-12.8627	7.30288e-38	Age Model	Endosphere
SR1	precision	(phi)	66444.9	5342.07	12.438	1.62433e-35	Age Model	Endosphere
TM7	mean	(Intercept)	-8.78101	0.0938831	-93.5313	0	Age Model	Endosphere
TM7	mean	Age	0.00386638	0.00112818	3.4271	0.000610054	Age Model	Endosphere
TM7	precision	(phi)	5528.79	481.843	11.4743	1.7768e-30	Age Model	Endosphere
TPD-58	mean	(Intercept)	-9.2614	0.0474293	-195.268	0	Age Model	Endosphere
TPD-58	mean	Age	-0.00965576	0.000749346	-12.8856	5.42639e-38	Age Model	Endosphere
TPD-58	precision	(phi)	70048.3	5622.74	12.458	1.2645e-35	Age Model	Endosphere
unclassified	mean	(Intercept)	-8.96853	0.0568889	-157.65	0	Age Model	Endosphere
unclassified	mean	Age	-0.00786463	0.000859984	-9.1451	5.95765e-20	Age Model	Endosphere
unclassified	precision	(phi)	32901.8	2676.5	12.2929	9.89406e-35	Age Model	Endosphere
Verrucomicrobia	mean	(Intercept)	-4.07913	0.051392	-79.3728	0	Age Model	Endosphere
Verrucomicrobia	mean	Age	-0.00531951	0.000748539	-7.10652	1.19004e-12	Age Model	Endosphere
Verrucomicrobia	precision	(phi)	298.589	23.881	12.5032	7.16879e-36	Age Model	Endosphere
WPS-2	mean	(Intercept)	-9.01096	0.0638303	-141.171	0	Age Model	Endosphere
WPS-2	mean	Age	-0.00731309	0.000945188	-7.73718	1.01648e-14	Age Model	Endosphere
WPS-2	precision	(phi)	25762.7	2125.74	12.1194	8.335e-34	Age Model	Endosphere
WS1	mean	(Intercept)	-9.21315	0.0523565	-175.97	0	Age Model	Endosphere
WS1	mean	Age	-0.00858458	0.00080652	-10.644	1.86006e-26	Age Model	Endosphere
WS1	precision	(phi)	51864	4189.43	12.3797	3.3647e-35	Age Model	Endosphere
WS2	mean	(Intercept)	-9.14271	0.0543436	-168.239	0	Age Model	Endosphere
WS2	mean	Age	-0.00929556	0.000844964	-11.0011	3.77382e-28	Age Model	Endosphere
WS2	precision	(phi)	45296.6	3678.22	12.3148	7.53993e-35	Age Model	Endosphere
WS3	mean	(Intercept)	-8.06685	0.079123	-101.953	0	Age Model	Endosphere
WS3	mean	Age	0.00633006	0.000944421	6.70259	2.04763e-11	Age Model	Endosphere
WS3	precision	(phi)	3943.77	326.614	12.0747	1.43681e-33	Age Model	Endosphere
WS4	mean	(Intercept)	-9.04435	0.0618245	-146.291	0	Age Model	Endosphere
WS4	mean	Age	-0.00869238	0.00093946	-9.25252	2.19253e-20	Age Model	Endosphere
WS4	precision	(phi)	29845.7	2460.95	12.1277	7.53005e-34	Age Model	Endosphere
WS5	mean	(Intercept)	-9.249	0.0478235	-193.399	0	Age Model	Endosphere
WS5	mean	Age	-0.00974563	0.000756406	-12.8841	5.53001e-38	Age Model	Endosphere
WS5	precision	(phi)	68100.4	5470.58	12.4485	1.42541e-35	Age Model	Endosphere
WWE1	mean	(Intercept)	-9.07317	0.0642818	-141.147	0	Age Model	Endosphere
WWE1	mean	Age	-0.00836106	0.000966966	-8.6467	5.30123e-18	Age Model	Endosphere
WWE1	precision	(phi)	27715.9	2297.63	12.0628	1.66019e-33	Age Model	Endosphere
ZB3	mean	(Intercept)	-9.20767	0.052847	-174.233	0	Age Model	Endosphere
ZB3	mean	Age	-0.00835749	0.000810345	-10.3135	6.12292e-25	Age Model	Endosphere
ZB3	precision	(phi)	50175	4054.74	12.3744	3.59468e-35	Age Model	Endosphere
Alphaproteobacteria	mean	(Intercept)	-3.10843	0.073196	-42.4672	0	Age Model	Endosphere
Alphaproteobacteria	mean	Age	0.00990689	0.000868245	11.4102	3.71668e-30	Age Model	Endosphere
Alphaproteobacteria	precision	(phi)	33.9587	2.70193	12.5683	3.15325e-36	Age Model	Endosphere
Betaproteobacteria	mean	(Intercept)	-0.324137	0.0488181	-6.63968	3.14355e-11	Age Model	Endosphere
Betaproteobacteria	mean	Age	-0.00794012	0.000697455	-11.3844	5.00004e-30	Age Model	Endosphere
Betaproteobacteria	precision	(phi)	21.0413	1.6096	13.0724	4.73586e-39	Age Model	Endosphere
Deltaproteobacteria	mean	(Intercept)	-1.91214	0.091468	-20.9051	4.81657e-97	Age Model	Endosphere
Deltaproteobacteria	mean	Age	0.010772	0.00114124	9.43877	3.77174e-21	Age Model	Endosphere
Deltaproteobacteria	precision	(phi)	7.7602	0.590392	13.1441	1.83871e-39	Age Model	Endosphere
Epsilonproteobacteria	mean	(Intercept)	-5.91368	0.128342	-46.0776	0	Age Model	Endosphere
Epsilonproteobacteria	mean	Age	0.00703774	0.00136221	5.16643	2.38606e-07	Age Model	Endosphere
Epsilonproteobacteria	precision	(phi)	105.834	10.9786	9.64005	5.41594e-22	Age Model	Endosphere
Gammaproteobacteria	mean	(Intercept)	-2.77972	0.0971881	-28.6014	6.44973e-180	Age Model	Endosphere
Gammaproteobacteria	mean	Age	-0.000553572	0.00124059	-0.446216	0.655441	Age Model	Endosphere
Gammaproteobacteria	precision	(phi)	15.9853	1.36835	11.6821	1.57345e-31	Age Model	Endosphere
TA18	mean	(Intercept)	-9.27262	0.0477685	-194.116	0	Age Model	Endosphere
TA18	mean	Age	-0.00927175	0.000749248	-12.3747	3.58046e-35	Age Model	Endosphere
TA18	precision	(phi)	68955.9	5534.59	12.4591	1.24787e-35	Age Model	Endosphere
[Parvarchaeota]	mean	(Intercept)	-9.87742	0.0715402	-138.068	0	Age Model	Rhizoplane
[Parvarchaeota]	mean	Age	0.000598312	0.000937784	0.638006	0.52347	Age Model	Rhizoplane
[Parvarchaeota]	precision	(phi)	45956	4539.06	10.1246	4.29916e-24	Age Model	Rhizoplane
[Thermi]	mean	(Intercept)	-6.42831	0.145381	-44.2171	0	Age Model	Rhizoplane
[Thermi]	mean	Age	-0.0070815	0.00157529	-4.49535	6.9456e-06	Age Model	Rhizoplane
[Thermi]	precision	(phi)	267.787	38.9247	6.87962	6.00132e-12	Age Model	Rhizoplane
Acidobacteria	mean	(Intercept)	-2.32134	0.0566209	-40.998	0	Age Model	Rhizoplane
Acidobacteria	mean	Age	0.000100639	0.000766027	0.131378	0.895476	Age Model	Rhizoplane
Acidobacteria	precision	(phi)	49.9003	4.75547	10.4932	9.28037e-26	Age Model	Rhizoplane
Actinobacteria	mean	(Intercept)	-3.18037	0.0670907	-47.404	0	Age Model	Rhizoplane
Actinobacteria	mean	Age	0.00148584	0.000876581	1.69504	0.0900686	Age Model	Rhizoplane
Actinobacteria	precision	(phi)	70.1658	6.79364	10.3282	5.25576e-25	Age Model	Rhizoplane
Armatimonadetes	mean	(Intercept)	-5.2788	0.0575942	-91.655	0	Age Model	Rhizoplane
Armatimonadetes	mean	Age	-0.00328122	0.000825575	-3.97447	7.05367e-05	Age Model	Rhizoplane
Armatimonadetes	precision	(phi)	838.533	81.6072	10.2752	9.1128e-25	Age Model	Rhizoplane
Bacteroidetes	mean	(Intercept)	-3.02702	0.051047	-59.2987	0	Age Model	Rhizoplane
Bacteroidetes	mean	Age	-0.000531763	0.000698478	-0.761316	0.446468	Age Model	Rhizoplane
Bacteroidetes	precision	(phi)	116.549	11.1641	10.4396	1.63538e-25	Age Model	Rhizoplane
BHI80-139	mean	(Intercept)	-10.0401	0.0499976	-200.812	0	Age Model	Rhizoplane
BHI80-139	mean	Age	-0.00326591	0.000722109	-4.52274	6.10435e-06	Age Model	Rhizoplane
BHI80-139	precision	(phi)	132026	12756.1	10.3501	4.18222e-25	Age Model	Rhizoplane
BRC1	mean	(Intercept)	-7.951	0.0940618	-84.5296	0	Age Model	Rhizoplane
BRC1	mean	Age	0.00139399	0.00117509	1.18628	0.23551	Age Model	Rhizoplane
BRC1	precision	(phi)	3378.63	349.955	9.65448	4.70538e-22	Age Model	Rhizoplane
Chlorobi	mean	(Intercept)	-5.79213	0.0698458	-82.9273	0	Age Model	Rhizoplane
Chlorobi	mean	Age	-0.000268886	0.000932186	-0.288447	0.773005	Age Model	Rhizoplane
Chlorobi	precision	(phi)	839.914	82.7735	10.1471	3.41227e-24	Age Model	Rhizoplane
Chloroflexi	mean	(Intercept)	-2.53518	0.0564451	-44.9142	0	Age Model	Rhizoplane
Chloroflexi	mean	Age	-0.00154284	0.000783815	-1.96837	0.0490258	Age Model	Rhizoplane
Chloroflexi	precision	(phi)	62.2804	5.96263	10.4451	1.54253e-25	Age Model	Rhizoplane
Crenarchaeota	mean	(Intercept)	-6.88866	0.0850755	-80.9711	0	Age Model	Rhizoplane
Crenarchaeota	mean	Age	-0.000581531	0.001115	-0.521553	0.601981	Age Model	Rhizoplane
Crenarchaeota	precision	(phi)	1577.03	160.46	9.8282	8.51305e-23	Age Model	Rhizoplane
Cyanobacteria	mean	(Intercept)	-4.61016	0.100564	-45.8429	0	Age Model	Rhizoplane
Cyanobacteria	mean	Age	-0.00744295	0.00138939	-5.357	8.46166e-08	Age Model	Rhizoplane
Cyanobacteria	precision	(phi)	121.706	13.568	8.97007	2.96333e-19	Age Model	Rhizoplane
Elusimicrobia	mean	(Intercept)	-7.80472	0.0745157	-104.739	0	Age Model	Rhizoplane
Elusimicrobia	mean	Age	0.0028936	0.000935852	3.09194	0.00198851	Age Model	Rhizoplane
Elusimicrobia	precision	(phi)	4965.59	490.938	10.1145	4.76511e-24	Age Model	Rhizoplane
Euryarchaeota	mean	(Intercept)	-6.48855	0.107816	-60.1818	0	Age Model	Rhizoplane
Euryarchaeota	mean	Age	0.0110074	0.00116526	9.44631	3.50999e-21	Age Model	Rhizoplane
Euryarchaeota	precision	(phi)	427.5	44.7836	9.5459	1.34926e-21	Age Model	Rhizoplane
FBP	mean	(Intercept)	-9.58054	0.106411	-90.0334	0	Age Model	Rhizoplane
FBP	mean	Age	0.00531023	0.00123068	4.31489	1.59682e-05	Age Model	Rhizoplane
FBP	precision	(phi)	11313.9	1201.02	9.42021	4.50201e-21	Age Model	Rhizoplane
FCPU426	mean	(Intercept)	-8.56466	0.0985039	-86.9475	0	Age Model	Rhizoplane
FCPU426	mean	Age	0.00226247	0.00120452	1.87831	0.0603387	Age Model	Rhizoplane
FCPU426	precision	(phi)	5421.13	567.34	9.55534	1.23178e-21	Age Model	Rhizoplane
Fibrobacteres	mean	(Intercept)	-5.20731	0.0983158	-52.9651	0	Age Model	Rhizoplane
Fibrobacteres	mean	Age	-0.00407393	0.00131317	-3.10237	0.00191981	Age Model	Rhizoplane
Fibrobacteres	precision	(phi)	219.085	23.6232	9.27416	1.79024e-20	Age Model	Rhizoplane
Firmicutes	mean	(Intercept)	-3.75421	0.0815124	-46.0569	0	Age Model	Rhizoplane
Firmicutes	mean	Age	0.00276712	0.00102535	2.6987	0.00696102	Age Model	Rhizoplane
Firmicutes	precision	(phi)	73.9364	7.31878	10.1023	5.39741e-24	Age Model	Rhizoplane
Fusobacteria	NA	NA	NA	NA	NA	NA	Age Model	Rhizoplane
GAL15	mean	(Intercept)	-10.0643	0.0490707	-205.097	0	Age Model	Rhizoplane
GAL15	mean	Age	-0.00345407	0.000712083	-4.85065	1.23058e-06	Age Model	Rhizoplane
GAL15	precision	(phi)	141479	13659.7	10.3574	3.87398e-25	Age Model	Rhizoplane
Gemmatimonadetes	mean	(Intercept)	-3.83672	0.0657474	-58.3555	0	Age Model	Rhizoplane
Gemmatimonadetes	mean	Age	-0.00635264	0.000988596	-6.42592	1.3107e-10	Age Model	Rhizoplane
Gemmatimonadetes	precision	(phi)	162.838	16.0711	10.1323	3.97212e-24	Age Model	Rhizoplane
GN02	mean	(Intercept)	-9.61767	0.0757693	-126.933	0	Age Model	Rhizoplane
GN02	mean	Age	-0.00154558	0.00102561	-1.50698	0.131815	Age Model	Rhizoplane
GN02	precision	(phi)	32640.1	3262.86	10.0035	1.47074e-23	Age Model	Rhizoplane
GN04	mean	(Intercept)	-10.0257	0.0597335	-167.84	0	Age Model	Rhizoplane
GN04	mean	Age	-0.00114866	0.000819329	-1.40195	0.160929	Age Model	Rhizoplane
GN04	precision	(phi)	83681.7	8151.69	10.2656	1.00724e-24	Age Model	Rhizoplane
GOUTA4	mean	(Intercept)	-8.55661	0.0995556	-85.948	0	Age Model	Rhizoplane
GOUTA4	mean	Age	0.0030123	0.00120238	2.50529	0.0122351	Age Model	Rhizoplane
GOUTA4	precision	(phi)	5138.24	537.948	9.55155	1.27766e-21	Age Model	Rhizoplane
LD1	mean	(Intercept)	-9.83287	0.0708308	-138.822	0	Age Model	Rhizoplane
LD1	mean	Age	-0.00283955	0.000989158	-2.87067	0.00409601	Age Model	Rhizoplane
LD1	precision	(phi)	48874.8	4854.9	10.0671	7.72227e-24	Age Model	Rhizoplane
Lentisphaerae	NA	NA	NA	NA	NA	NA	Age Model	Rhizoplane
MVS-104	mean	(Intercept)	-10.0076	0.0552635	-181.089	0	Age Model	Rhizoplane
MVS-104	mean	Age	-0.00279005	0.00078647	-3.54757	0.000388807	Age Model	Rhizoplane
MVS-104	precision	(phi)	101640	9869.09	10.2989	7.13045e-25	Age Model	Rhizoplane
NC10	mean	(Intercept)	-9.0691	0.0954479	-95.0162	0	Age Model	Rhizoplane
NC10	mean	Age	0.00119415	0.00119237	1.00149	0.316592	Age Model	Rhizoplane
NC10	precision	(phi)	9990.64	1040.12	9.60525	7.59747e-22	Age Model	Rhizoplane
Nitrospirae	mean	(Intercept)	-6.56288	0.0794555	-82.5982	0	Age Model	Rhizoplane
Nitrospirae	mean	Age	0.0079042	0.000919008	8.6008	7.91648e-18	Age Model	Rhizoplane
Nitrospirae	precision	(phi)	1078.32	106.739	10.1024	5.39051e-24	Age Model	Rhizoplane
NKB19	mean	(Intercept)	-8.26236	0.0881992	-93.6784	0	Age Model	Rhizoplane
NKB19	mean	Age	0.00544817	0.00104753	5.20095	1.98274e-07	Age Model	Rhizoplane
NKB19	precision	(phi)	4905.99	495.331	9.90447	3.98078e-23	Age Model	Rhizoplane
OC31	mean	(Intercept)	-10.0227	0.0626157	-160.067	0	Age Model	Rhizoplane
OC31	mean	Age	-0.00119965	0.000857099	-1.39966	0.161615	Age Model	Rhizoplane
OC31	precision	(phi)	75233.9	7355.65	10.228	1.48505e-24	Age Model	Rhizoplane
OD1	mean	(Intercept)	-9.68445	0.0692177	-139.913	0	Age Model	Rhizoplane
OD1	mean	Age	-0.00226767	0.000958746	-2.36525	0.0180178	Age Model	Rhizoplane
OD1	precision	(phi)	43854.7	4338.2	10.109	5.04181e-24	Age Model	Rhizoplane
OP11	mean	(Intercept)	-9.93681	0.0557247	-178.32	0	Age Model	Rhizoplane
OP11	mean	Age	-0.00374632	0.000808116	-4.63587	3.55436e-06	Age Model	Rhizoplane
OP11	precision	(phi)	95220.6	9261.43	10.2814	8.5463e-25	Age Model	Rhizoplane
OP3	mean	(Intercept)	-8.35697	0.0969129	-86.2318	0	Age Model	Rhizoplane
OP3	mean	Age	0.00348387	0.00116872	2.98092	0.00287384	Age Model	Rhizoplane
OP3	precision	(phi)	4466.47	463.108	9.64456	5.18325e-22	Age Model	Rhizoplane
PAUC34f	mean	(Intercept)	-10.0257	0.0515832	-194.36	0	Age Model	Rhizoplane
PAUC34f	mean	Age	-0.00316004	0.000742299	-4.2571	2.07094e-05	Age Model	Rhizoplane
PAUC34f	precision	(phi)	121344	11741	10.335	4.89297e-25	Age Model	Rhizoplane
Planctomycetes	mean	(Intercept)	-4.17515	0.069592	-59.9946	0	Age Model	Rhizoplane
Planctomycetes	mean	Age	0.00142656	0.000903775	1.57845	0.114462	Age Model	Rhizoplane
Planctomycetes	precision	(phi)	165.441	16.1885	10.2197	1.61899e-24	Age Model	Rhizoplane
SBR1093	mean	(Intercept)	-10.0643	0.0490707	-205.097	0	Age Model	Rhizoplane
SBR1093	mean	Age	-0.00345407	0.000712083	-4.85065	1.23058e-06	Age Model	Rhizoplane
SBR1093	precision	(phi)	141479	13659.7	10.3574	3.87398e-25	Age Model	Rhizoplane
Spirochaetes	mean	(Intercept)	-5.57153	0.107218	-51.9646	0	Age Model	Rhizoplane
Spirochaetes	mean	Age	0.0130234	0.00113872	11.4368	2.73686e-30	Age Model	Rhizoplane
Spirochaetes	precision	(phi)	164.531	17.0982	9.62272	6.41116e-22	Age Model	Rhizoplane
SR1	mean	(Intercept)	-10.0073	0.0548698	-182.382	0	Age Model	Rhizoplane
SR1	mean	Age	-0.00312653	0.000786501	-3.97524	7.03083e-05	Age Model	Rhizoplane
SR1	precision	(phi)	104078	10105.2	10.2994	7.09009e-25	Age Model	Rhizoplane
TM7	mean	(Intercept)	-8.97566	0.102354	-87.6925	0	Age Model	Rhizoplane
TM7	mean	Age	0.00893588	0.00113925	7.84363	4.37703e-15	Age Model	Rhizoplane
TM7	precision	(phi)	6238.95	647.397	9.63698	5.58081e-22	Age Model	Rhizoplane
TPD-58	mean	(Intercept)	-10.0711	0.0513349	-196.185	0	Age Model	Rhizoplane
TPD-58	mean	Age	-0.00285247	0.000734261	-3.88482	0.000102407	Age Model	Rhizoplane
TPD-58	precision	(phi)	127313	12312	10.3406	4.61572e-25	Age Model	Rhizoplane
unclassified	mean	(Intercept)	-9.36157	0.100945	-92.7397	0	Age Model	Rhizoplane
unclassified	mean	Age	0.00189723	0.00123393	1.53755	0.124159	Age Model	Rhizoplane
unclassified	precision	(phi)	11361	1200.55	9.46319	2.987e-21	Age Model	Rhizoplane
Verrucomicrobia	mean	(Intercept)	-3.10771	0.0433072	-71.7596	0	Age Model	Rhizoplane
Verrucomicrobia	mean	Age	-0.00577165	0.000659647	-8.7496	2.14108e-18	Age Model	Rhizoplane
Verrucomicrobia	precision	(phi)	201.787	19.3325	10.4377	1.66759e-25	Age Model	Rhizoplane
WPS-2	mean	(Intercept)	-9.12265	0.0968337	-94.2094	0	Age Model	Rhizoplane
WPS-2	mean	Age	-0.000235788	0.00123073	-0.191584	0.848068	Age Model	Rhizoplane
WPS-2	precision	(phi)	10474.6	1102.38	9.50179	2.06311e-21	Age Model	Rhizoplane
WS1	mean	(Intercept)	-9.39481	0.0815085	-115.262	0	Age Model	Rhizoplane
WS1	mean	Age	-0.00187968	0.00109858	-1.71102	0.0870781	Age Model	Rhizoplane
WS1	precision	(phi)	22074.2	2237.05	9.86754	5.75613e-23	Age Model	Rhizoplane
WS2	mean	(Intercept)	-9.84709	0.0729567	-134.972	0	Age Model	Rhizoplane
WS2	mean	Age	-0.00196425	0.000999361	-1.9655	0.0493562	Age Model	Rhizoplane
WS2	precision	(phi)	45329.8	4511.29	10.0481	9.36729e-24	Age Model	Rhizoplane
WS3	mean	(Intercept)	-7.12605	0.0901359	-79.059	0	Age Model	Rhizoplane
WS3	mean	Age	0.00921702	0.00101388	9.09082	9.82907e-20	Age Model	Rhizoplane
WS3	precision	(phi)	1346.27	135.63	9.92608	3.20608e-23	Age Model	Rhizoplane
WS4	mean	(Intercept)	-8.81098	0.0974846	-90.3832	0	Age Model	Rhizoplane
WS4	mean	Age	-0.00196244	0.00126709	-1.54878	0.121434	Age Model	Rhizoplane
WS4	precision	(phi)	7813.24	831.794	9.39324	5.81829e-21	Age Model	Rhizoplane
WS5	mean	(Intercept)	-9.99079	0.0538278	-185.606	0	Age Model	Rhizoplane
WS5	mean	Age	-0.00380739	0.000783192	-4.86137	1.16575e-06	Age Model	Rhizoplane
WS5	precision	(phi)	108576	10538.1	10.3032	6.8142e-25	Age Model	Rhizoplane
WWE1	NA	NA	NA	NA	NA	NA	Age Model	Rhizoplane
ZB3	mean	(Intercept)	-9.69822	0.0650729	-149.036	0	Age Model	Rhizoplane
ZB3	mean	Age	-0.00462159	0.000948501	-4.87252	1.10185e-06	Age Model	Rhizoplane
ZB3	precision	(phi)	54128.2	5343.92	10.1289	4.11048e-24	Age Model	Rhizoplane
Alphaproteobacteria	mean	(Intercept)	-2.79377	0.0584898	-47.7651	0	Age Model	Rhizoplane
Alphaproteobacteria	mean	Age	0.00707534	0.000713895	9.91091	3.73247e-23	Age Model	Rhizoplane
Alphaproteobacteria	precision	(phi)	58.8012	5.60677	10.4875	9.85741e-26	Age Model	Rhizoplane
Betaproteobacteria	mean	(Intercept)	-0.390784	0.0583442	-6.6979	2.1144e-11	Age Model	Rhizoplane
Betaproteobacteria	mean	Age	-0.00582598	0.000834185	-6.98404	2.86813e-12	Age Model	Rhizoplane
Betaproteobacteria	precision	(phi)	16.8091	1.55305	10.8233	2.67068e-27	Age Model	Rhizoplane
Deltaproteobacteria	mean	(Intercept)	-2.26608	0.0595146	-38.076	0	Age Model	Rhizoplane
Deltaproteobacteria	mean	Age	0.00835296	0.00073045	11.4354	2.78358e-30	Age Model	Rhizoplane
Deltaproteobacteria	precision	(phi)	35.9674	3.40051	10.5771	3.80757e-26	Age Model	Rhizoplane
Epsilonproteobacteria	mean	(Intercept)	-6.12147	0.13285	-46.0782	0	Age Model	Rhizoplane
Epsilonproteobacteria	mean	Age	0.00897522	0.00139881	6.4163	1.39624e-10	Age Model	Rhizoplane
Epsilonproteobacteria	precision	(phi)	169.429	19.6825	8.60814	7.42581e-18	Age Model	Rhizoplane
Gammaproteobacteria	mean	(Intercept)	-3.00445	0.0823228	-36.4959	1.28616e-291	Age Model	Rhizoplane
Gammaproteobacteria	mean	Age	0.000760137	0.00107262	0.708673	0.478528	Age Model	Rhizoplane
Gammaproteobacteria	precision	(phi)	37.7695	3.71866	10.1567	3.09235e-24	Age Model	Rhizoplane
TA18	mean	(Intercept)	-10.0376	0.054069	-185.644	0	Age Model	Rhizoplane
TA18	mean	Age	-0.00260533	0.000767524	-3.39446	0.000687637	Age Model	Rhizoplane
TA18	precision	(phi)	109335	10600.3	10.3143	6.06985e-25	Age Model	Rhizoplane
[Parvarchaeota]	mean	(Intercept)	-10.0778	0.077291	-130.387	0	Age Model	Bulk Soil
[Parvarchaeota]	mean	Age	0.00347579	0.00136017	2.5554	0.0106066	Age Model	Bulk Soil
[Parvarchaeota]	precision	(phi)	60450.9	7588.61	7.96601	1.63881e-15	Age Model	Bulk Soil
[Thermi]	mean	(Intercept)	-8.99709	0.112864	-79.7164	0	Age Model	Bulk Soil
[Thermi]	mean	Age	0.00408736	0.0018729	2.18237	0.0290822	Age Model	Bulk Soil
[Thermi]	precision	(phi)	8422.28	1124.85	7.48749	7.02046e-14	Age Model	Bulk Soil
Acidobacteria	mean	(Intercept)	-0.7922	0.0372024	-21.2943	1.28081e-100	Age Model	Bulk Soil
Acidobacteria	mean	Age	0.000226279	0.000726315	0.311544	0.755387	Age Model	Bulk Soil
Acidobacteria	precision	(phi)	59.9801	7.22074	8.30664	9.8448e-17	Age Model	Bulk Soil
Actinobacteria	mean	(Intercept)	-2.44376	0.048514	-50.3721	0	Age Model	Bulk Soil
Actinobacteria	mean	Age	-0.00693894	0.0010704	-6.48254	9.01914e-11	Age Model	Bulk Soil
Actinobacteria	precision	(phi)	116.618	14.2343	8.19275	2.55322e-16	Age Model	Bulk Soil
Armatimonadetes	mean	(Intercept)	-4.88858	0.0597196	-81.8589	0	Age Model	Bulk Soil
Armatimonadetes	mean	Age	0.00219743	0.00109527	2.00629	0.044825	Age Model	Bulk Soil
Armatimonadetes	precision	(phi)	615.353	75.9344	8.10375	5.32888e-16	Age Model	Bulk Soil
Bacteroidetes	mean	(Intercept)	-3.78109	0.0672746	-56.2038	0	Age Model	Bulk Soil
Bacteroidetes	mean	Age	0.00240527	0.00122622	1.96153	0.0498174	Age Model	Bulk Soil
Bacteroidetes	precision	(phi)	162.011	20.0373	8.08548	6.19212e-16	Age Model	Bulk Soil
BHI80-139	mean	(Intercept)	-10.2821	0.0792317	-129.772	0	Age Model	Bulk Soil
BHI80-139	mean	Age	0.00526121	0.00134533	3.91074	9.20153e-05	Age Model	Bulk Soil
BHI80-139	precision	(phi)	67431.8	8476.44	7.9552	1.78835e-15	Age Model	Bulk Soil
BRC1	mean	(Intercept)	-6.73078	0.0736991	-91.3278	0	Age Model	Bulk Soil
BRC1	mean	Age	-0.00192407	0.00144649	-1.33016	0.183466	Age Model	Bulk Soil
BRC1	precision	(phi)	2664.68	334.206	7.97315	1.5468e-15	Age Model	Bulk Soil
Chlorobi	mean	(Intercept)	-5.60956	0.0697431	-80.4317	0	Age Model	Bulk Soil
Chlorobi	mean	Age	0.0016061	0.00128298	1.25185	0.210625	Age Model	Bulk Soil
Chlorobi	precision	(phi)	912.13	113.596	8.02964	9.7763e-16	Age Model	Bulk Soil
Chloroflexi	mean	(Intercept)	-2.07214	0.0374821	-55.2834	0	Age Model	Bulk Soil
Chloroflexi	mean	Age	-0.00640962	0.000819388	-7.82244	5.18086e-15	Age Model	Bulk Soil
Chloroflexi	precision	(phi)	144.707	17.58	8.23136	1.85104e-16	Age Model	Bulk Soil
Crenarchaeota	mean	(Intercept)	-5.07908	0.0605146	-83.9315	0	Age Model	Bulk Soil
Crenarchaeota	mean	Age	-0.00150976	0.00119501	-1.26339	0.20645	Age Model	Bulk Soil
Crenarchaeota	precision	(phi)	785.41	97.1318	8.08602	6.16481e-16	Age Model	Bulk Soil
Cyanobacteria	mean	(Intercept)	-6.16117	0.087178	-70.6735	0	Age Model	Bulk Soil
Cyanobacteria	mean	Age	-0.00789619	0.00186258	-4.23938	2.2414e-05	Age Model	Bulk Soil
Cyanobacteria	precision	(phi)	1150.98	148.72	7.73923	1.00019e-14	Age Model	Bulk Soil
Elusimicrobia	mean	(Intercept)	-7.32507	0.0613165	-119.463	0	Age Model	Bulk Soil
Elusimicrobia	mean	Age	0.00555905	0.00104896	5.2996	1.16054e-07	Age Model	Bulk Soil
Elusimicrobia	precision	(phi)	6053.7	748.215	8.09086	5.92465e-16	Age Model	Bulk Soil
Euryarchaeota	mean	(Intercept)	-5.39994	0.115854	-46.61	0	Age Model	Bulk Soil
Euryarchaeota	mean	Age	-0.0144642	0.00239738	-6.03336	1.6058e-09	Age Model	Bulk Soil
Euryarchaeota	precision	(phi)	289.556	41.9444	6.90333	5.0796e-12	Age Model	Bulk Soil
FBP	NA	NA	NA	NA	NA	NA	Age Model	Bulk Soil
FCPU426	mean	(Intercept)	-8.31167	0.115654	-71.8668	0	Age Model	Bulk Soil
FCPU426	mean	Age	0.0010207	0.00200002	0.510342	0.609812	Age Model	Bulk Soil
FCPU426	precision	(phi)	4223.09	572.25	7.3798	1.58533e-13	Age Model	Bulk Soil
Fibrobacteres	mean	(Intercept)	-7.73003	0.106248	-72.755	0	Age Model	Bulk Soil
Fibrobacteres	mean	Age	-0.00591734	0.00208466	-2.83851	0.00453249	Age Model	Bulk Soil
Fibrobacteres	precision	(phi)	3278.76	442.007	7.4179	1.18996e-13	Age Model	Bulk Soil
Firmicutes	mean	(Intercept)	-3.33469	0.106983	-31.1704	2.68286e-213	Age Model	Bulk Soil
Firmicutes	mean	Age	-0.00886425	0.00218626	-4.05453	5.02344e-05	Age Model	Bulk Soil
Firmicutes	precision	(phi)	44.153	5.91258	7.46764	8.16437e-14	Age Model	Bulk Soil
Fusobacteria	mean	(Intercept)	-10.3551	0.0696784	-148.613	0	Age Model	Bulk Soil
Fusobacteria	mean	Age	0.00599416	0.00117537	5.09981	3.39995e-07	Age Model	Bulk Soil
Fusobacteria	precision	(phi)	94300.2	11735.2	8.03569	9.30523e-16	Age Model	Bulk Soil
GAL15	mean	(Intercept)	-10.3272	0.0606278	-170.338	0	Age Model	Bulk Soil
GAL15	mean	Age	0.00268218	0.00109872	2.4412	0.0146386	Age Model	Bulk Soil
GAL15	precision	(phi)	133449	16498.9	8.08837	6.04666e-16	Age Model	Bulk Soil
Gemmatimonadetes	mean	(Intercept)	-2.48552	0.0397581	-62.5161	0	Age Model	Bulk Soil
Gemmatimonadetes	mean	Age	-0.00775386	0.000897364	-8.6407	5.58686e-18	Age Model	Bulk Soil
Gemmatimonadetes	precision	(phi)	186.101	22.6693	8.20938	2.22331e-16	Age Model	Bulk Soil
GN02	mean	(Intercept)	-10.207	0.0730649	-139.697	0	Age Model	Bulk Soil
GN02	mean	Age	0.00264662	0.00131182	2.01752	0.0436413	Age Model	Bulk Soil
GN02	precision	(phi)	79283.1	9911.1	7.99943	1.24998e-15	Age Model	Bulk Soil
GN04	mean	(Intercept)	-8.04763	0.158524	-50.7661	0	Age Model	Bulk Soil
GN04	mean	Age	0.0142296	0.00211648	6.72321	1.77766e-11	Age Model	Bulk Soil
GN04	precision	(phi)	1101.96	166.186	6.63087	3.33718e-11	Age Model	Bulk Soil
GOUTA4	mean	(Intercept)	-8.10506	0.0847813	-95.5996	0	Age Model	Bulk Soil
GOUTA4	mean	Age	0.00148282	0.00153687	0.96483	0.33463	Age Model	Bulk Soil
GOUTA4	precision	(phi)	7144.91	906.727	7.87988	3.27684e-15	Age Model	Bulk Soil
LD1	mean	(Intercept)	-10.2875	0.0631375	-162.937	0	Age Model	Bulk Soil
LD1	mean	Age	0.00245551	0.00114735	2.14015	0.0323429	Age Model	Bulk Soil
LD1	precision	(phi)	118271	14651.9	8.07209	6.91073e-16	Age Model	Bulk Soil
Lentisphaerae	mean	(Intercept)	-10.4066	0.0561359	-185.383	0	Age Model	Bulk Soil
Lentisphaerae	mean	Age	0.00333121	0.00100695	3.30821	0.000938946	Age Model	Bulk Soil
Lentisphaerae	precision	(phi)	167375	20624.9	8.11515	4.85173e-16	Age Model	Bulk Soil
MVS-104	mean	(Intercept)	-10.1852	0.0617888	-164.838	0	Age Model	Bulk Soil
MVS-104	mean	Age	0.00134293	0.00114959	1.16818	0.242733	Age Model	Bulk Soil
MVS-104	precision	(phi)	114731	14203.1	8.07784	6.59225e-16	Age Model	Bulk Soil
NC10	mean	(Intercept)	-7.18452	0.0898684	-79.9449	0	Age Model	Bulk Soil
NC10	mean	Age	-0.000937562	0.00169076	-0.55452	0.579223	Age Model	Bulk Soil
NC10	precision	(phi)	2617.04	335.645	7.79703	6.33813e-15	Age Model	Bulk Soil
Nitrospirae	mean	(Intercept)	-4.14705	0.105179	-39.4287	0	Age Model	Bulk Soil
Nitrospirae	mean	Age	0.0102069	0.00162492	6.28149	3.35341e-10	Age Model	Bulk Soil
Nitrospirae	precision	(phi)	71.4646	9.21147	7.75821	8.61362e-15	Age Model	Bulk Soil
NKB19	mean	(Intercept)	-7.1559	0.0806133	-88.7682	0	Age Model	Bulk Soil
NKB19	mean	Age	0.00187421	0.00145805	1.28542	0.198644	Age Model	Bulk Soil
NKB19	precision	(phi)	3075.31	387.89	7.92831	2.22144e-15	Age Model	Bulk Soil
OC31	mean	(Intercept)	-10.4216	0.0556024	-187.43	0	Age Model	Bulk Soil
OC31	mean	Age	0.00340266	0.000996253	3.41546	0.000636747	Age Model	Bulk Soil
OC31	precision	(phi)	173043	21315.8	8.11809	4.73592e-16	Age Model	Bulk Soil
OD1	mean	(Intercept)	-9.73554	0.0870062	-111.895	0	Age Model	Bulk Soil
OD1	mean	Age	0.00304941	0.00152756	1.99626	0.0459054	Age Model	Bulk Soil
OD1	precision	(phi)	33260.1	4229.22	7.86435	3.71022e-15	Age Model	Bulk Soil
OP11	mean	(Intercept)	-10.3829	0.0577379	-179.828	0	Age Model	Bulk Soil
OP11	mean	Age	0.00360517	0.00102895	3.50373	0.000458794	Age Model	Bulk Soil
OP11	precision	(phi)	153049	18878.8	8.10694	5.19123e-16	Age Model	Bulk Soil
OP3	mean	(Intercept)	-8.26533	0.0841083	-98.27	0	Age Model	Bulk Soil
OP3	mean	Age	0.000521564	0.00155372	0.335688	0.737106	Age Model	Bulk Soil
OP3	precision	(phi)	8712.72	1105.63	7.88033	3.26515e-15	Age Model	Bulk Soil
PAUC34f	mean	(Intercept)	-10.0254	0.0721745	-138.905	0	Age Model	Bulk Soil
PAUC34f	mean	Age	0.00271401	0.00129517	2.09548	0.0361283	Age Model	Bulk Soil
PAUC34f	precision	(phi)	67809.9	8468.8	8.00702	1.17517e-15	Age Model	Bulk Soil
Planctomycetes	mean	(Intercept)	-3.42593	0.039697	-86.3019	0	Age Model	Bulk Soil
Planctomycetes	mean	Age	-0.00307523	0.000820659	-3.74727	0.000178769	Age Model	Bulk Soil
Planctomycetes	precision	(phi)	395.799	48.2906	8.1962	2.48107e-16	Age Model	Bulk Soil
SBR1093	mean	(Intercept)	-9.89913	0.111134	-89.0739	0	Age Model	Bulk Soil
SBR1093	mean	Age	0.00673342	0.00177271	3.79837	0.00014565	Age Model	Bulk Soil
SBR1093	precision	(phi)	20456.7	2709.49	7.55003	4.35148e-14	Age Model	Bulk Soil
Spirochaetes	mean	(Intercept)	-7.92181	0.135189	-58.5979	0	Age Model	Bulk Soil
Spirochaetes	mean	Age	0.0116626	0.00193512	6.02683	1.67209e-09	Age Model	Bulk Soil
Spirochaetes	precision	(phi)	1570.31	219.982	7.13836	9.44543e-13	Age Model	Bulk Soil
SR1	mean	(Intercept)	-10.4216	0.0556024	-187.43	0	Age Model	Bulk Soil
SR1	mean	Age	0.00340266	0.000996253	3.41546	0.000636747	Age Model	Bulk Soil
SR1	precision	(phi)	173043	21315.8	8.11809	4.73592e-16	Age Model	Bulk Soil
TM7	mean	(Intercept)	-9.92232	0.0855222	-116.02	0	Age Model	Bulk Soil
TM7	mean	Age	0.0031991	0.00149994	2.13282	0.0329394	Age Model	Bulk Soil
TM7	precision	(phi)	41547.8	5271.25	7.88196	3.22276e-15	Age Model	Bulk Soil
TPD-58	mean	(Intercept)	-10.4216	0.0556024	-187.43	0	Age Model	Bulk Soil
TPD-58	mean	Age	0.00340266	0.000996253	3.41546	0.000636747	Age Model	Bulk Soil
TPD-58	precision	(phi)	173043	21315.8	8.11809	4.73592e-16	Age Model	Bulk Soil
unclassified	mean	(Intercept)	-8.03861	0.155279	-51.7688	0	Age Model	Bulk Soil
unclassified	mean	Age	0.0125687	0.00212348	5.91893	3.2405e-09	Age Model	Bulk Soil
unclassified	precision	(phi)	1195.93	179.014	6.68064	2.37903e-11	Age Model	Bulk Soil
Verrucomicrobia	mean	(Intercept)	-3.56878	0.0468454	-76.1821	0	Age Model	Bulk Soil
Verrucomicrobia	mean	Age	0.000915061	0.000890404	1.02769	0.304095	Age Model	Bulk Soil
Verrucomicrobia	precision	(phi)	293.814	35.9225	8.17912	2.85932e-16	Age Model	Bulk Soil
WPS-2	mean	(Intercept)	-9.34682	0.0987804	-94.6222	0	Age Model	Bulk Soil
WPS-2	mean	Age	0.00566688	0.00163105	3.47437	0.000512054	Age Model	Bulk Soil
WPS-2	precision	(phi)	15929.1	2059.89	7.73301	1.05037e-14	Age Model	Bulk Soil
WS1	mean	(Intercept)	-9.21407	0.0981369	-93.89	0	Age Model	Bulk Soil
WS1	mean	Age	0.000888604	0.00176246	0.504184	0.614132	Age Model	Bulk Soil
WS1	precision	(phi)	15604.7	2027.54	7.69634	1.40024e-14	Age Model	Bulk Soil
WS2	mean	(Intercept)	-8.80042	0.137997	-63.7726	0	Age Model	Bulk Soil
WS2	mean	Age	0.0109488	0.0019845	5.51715	3.44532e-08	Age Model	Bulk Soil
WS2	precision	(phi)	3634.38	514.449	7.0646	1.61083e-12	Age Model	Bulk Soil
WS3	mean	(Intercept)	-5.19575	0.0756063	-68.7212	0	Age Model	Bulk Soil
WS3	mean	Age	0.0086695	0.00121301	7.14709	8.8635e-13	Age Model	Bulk Soil
WS3	precision	(phi)	432.193	53.948	8.0113	1.13507e-15	Age Model	Bulk Soil
WS4	mean	(Intercept)	-7.60864	0.0956516	-79.5453	0	Age Model	Bulk Soil
WS4	mean	Age	-0.00416207	0.00188111	-2.21256	0.0269277	Age Model	Bulk Soil
WS4	precision	(phi)	3659.49	477.582	7.66254	1.82298e-14	Age Model	Bulk Soil
WS5	mean	(Intercept)	-10.3107	0.0640299	-161.03	0	Age Model	Bulk Soil
WS5	mean	Age	0.0029104	0.00115222	2.5259	0.0115402	Age Model	Bulk Soil
WS5	precision	(phi)	116244	14409.1	8.0674	7.18096e-16	Age Model	Bulk Soil
WWE1	mean	(Intercept)	-8.91664	0.10721	-83.1697	0	Age Model	Bulk Soil
WWE1	mean	Age	-0.0036869	0.00203124	-1.8151	0.0695089	Age Model	Bulk Soil
WWE1	precision	(phi)	10129.1	1359.2	7.45224	9.17674e-14	Age Model	Bulk Soil
ZB3	mean	(Intercept)	-10.1846	0.0672094	-151.536	0	Age Model	Bulk Soil
ZB3	mean	Age	0.0014434	0.00124229	1.16188	0.245285	Age Model	Bulk Soil
ZB3	precision	(phi)	95519.8	11879.2	8.04092	8.91698e-16	Age Model	Bulk Soil
Alphaproteobacteria	mean	(Intercept)	-3.22494	0.0477382	-67.5548	0	Age Model	Bulk Soil
Alphaproteobacteria	mean	Age	0.00289798	0.000874672	3.31322	0.000922278	Age Model	Bulk Soil
Alphaproteobacteria	precision	(phi)	196.198	23.9578	8.18932	2.62708e-16	Age Model	Bulk Soil
Betaproteobacteria	mean	(Intercept)	-2.45291	0.0486022	-50.4691	0	Age Model	Bulk Soil
Betaproteobacteria	mean	Age	0.00601338	0.000855965	7.02526	2.13662e-12	Age Model	Bulk Soil
Betaproteobacteria	precision	(phi)	90.2892	10.9713	8.22959	1.87856e-16	Age Model	Bulk Soil
Deltaproteobacteria	mean	(Intercept)	-1.75795	0.0467894	-37.5715	0	Age Model	Bulk Soil
Deltaproteobacteria	mean	Age	-0.00577479	0.00100008	-5.77432	7.72654e-09	Age Model	Bulk Soil
Deltaproteobacteria	precision	(phi)	70.986	8.61023	8.24437	1.66029e-16	Age Model	Bulk Soil
Epsilonproteobacteria	mean	(Intercept)	-7.36939	0.197005	-37.4072	2.98796e-306	Age Model	Bulk Soil
Epsilonproteobacteria	mean	Age	0.0115225	0.00244101	4.72036	2.35431e-06	Age Model	Bulk Soil
Epsilonproteobacteria	precision	(phi)	313.132	56.4849	5.54364	2.96253e-08	Age Model	Bulk Soil
Gammaproteobacteria	mean	(Intercept)	-4.44478	0.104537	-42.5186	0	Age Model	Bulk Soil
Gammaproteobacteria	mean	Age	0.0121525	0.00156339	7.7732	7.65269e-15	Age Model	Bulk Soil
Gammaproteobacteria	precision	(phi)	92.6493	11.945	7.75631	8.74358e-15	Age Model	Bulk Soil
TA18	mean	(Intercept)	-10.374	0.0597509	-173.62	0	Age Model	Bulk Soil
TA18	mean	Age	0.00356999	0.00106423	3.35453	0.000794996	Age Model	Bulk Soil
TA18	precision	(phi)	141228	17445.4	8.09543	5.7061e-16	Age Model	Bulk Soil
[Parvarchaeota]	mean	(Intercept)	-9.33386	0.0454896	-205.186	0	Site Model	Rhizosphere
[Parvarchaeota]	mean	SiteJonesboro	-0.460643	0.0774301	-5.94915	2.69544e-09	Site Model	Rhizosphere
[Parvarchaeota]	precision	(phi)	22306.5	1794.98	12.4272	1.86108e-35	Site Model	Rhizosphere
[Thermi]	mean	(Intercept)	-8.32753	0.0803901	-103.589	0	Site Model	Rhizosphere
[Thermi]	mean	SiteJonesboro	0.960563	0.0907509	10.5846	3.51267e-26	Site Model	Rhizosphere
[Thermi]	precision	(phi)	2089.95	189.714	11.0163	3.18872e-28	Site Model	Rhizosphere
Acidobacteria	mean	(Intercept)	-1.33898	0.0247927	-54.0072	0	Site Model	Rhizosphere
Acidobacteria	mean	SiteJonesboro	0.0692571	0.0404276	1.71311	0.0866916	Site Model	Rhizosphere
Acidobacteria	precision	(phi)	42.3414	3.15957	13.401	5.96316e-41	Site Model	Rhizosphere
Actinobacteria	mean	(Intercept)	-3.01824	0.028809	-104.767	0	Site Model	Rhizosphere
Actinobacteria	mean	SiteJonesboro	-0.11807	0.0481521	-2.45202	0.0142057	Site Model	Rhizosphere
Actinobacteria	precision	(phi)	115.594	8.78985	13.1509	1.68163e-39	Site Model	Rhizosphere
Armatimonadetes	mean	(Intercept)	-4.57654	0.0218632	-209.326	0	Site Model	Rhizosphere
Armatimonadetes	mean	SiteJonesboro	0.0149935	0.0355819	0.421378	0.673479	Site Model	Rhizosphere
Armatimonadetes	precision	(phi)	899.919	68.2395	13.1877	1.03339e-39	Site Model	Rhizosphere
Bacteroidetes	mean	(Intercept)	-2.93216	0.0255666	-114.687	0	Site Model	Rhizosphere
Bacteroidetes	mean	SiteJonesboro	0.0506139	0.041123	1.23079	0.218401	Site Model	Rhizosphere
Bacteroidetes	precision	(phi)	136.864	10.3638	13.2059	8.11212e-40	Site Model	Rhizosphere
BHI80-139	mean	(Intercept)	-10.1071	0.0375002	-269.52	0	Site Model	Rhizosphere
BHI80-139	mean	SiteJonesboro	0.110262	0.0572825	1.92488	0.0542443	Site Model	Rhizosphere
BHI80-139	precision	(phi)	72725.2	5644.78	12.8836	5.56708e-38	Site Model	Rhizosphere
BRC1	mean	(Intercept)	-7.04704	0.0340341	-207.058	0	Site Model	Rhizosphere
BRC1	mean	SiteJonesboro	-0.0836774	0.0553443	-1.51194	0.130549	Site Model	Rhizosphere
BRC1	precision	(phi)	4191.76	323.798	12.9456	2.48839e-38	Site Model	Rhizosphere
Chlorobi	mean	(Intercept)	-5.32293	0.0307328	-173.2	0	Site Model	Rhizosphere
Chlorobi	mean	SiteJonesboro	-0.203054	0.0522655	-3.88504	0.000102311	Site Model	Rhizosphere
Chlorobi	precision	(phi)	932.277	71.6271	13.0157	9.9625e-39	Site Model	Rhizosphere
Chloroflexi	mean	(Intercept)	-2.58422	0.0217417	-118.86	0	Site Model	Rhizosphere
Chloroflexi	mean	SiteJonesboro	-0.392182	0.0398277	-9.84696	7.06514e-23	Site Model	Rhizosphere
Chloroflexi	precision	(phi)	140.418	10.61	13.2345	5.54895e-40	Site Model	Rhizosphere
Crenarchaeota	mean	(Intercept)	-5.72146	0.0306962	-186.39	0	Site Model	Rhizosphere
Crenarchaeota	mean	SiteJonesboro	-0.187684	0.0519703	-3.61137	0.000304584	Site Model	Rhizosphere
Crenarchaeota	precision	(phi)	1387.9	106.641	13.0147	1.00942e-38	Site Model	Rhizosphere
Cyanobacteria	mean	(Intercept)	-4.97671	0.0532757	-93.4143	0	Site Model	Rhizosphere
Cyanobacteria	mean	SiteJonesboro	-0.696093	0.0899684	-7.73709	1.0172e-14	Site Model	Rhizosphere
Cyanobacteria	precision	(phi)	206.685	17.3571	11.9078	1.07746e-32	Site Model	Rhizosphere
Elusimicrobia	mean	(Intercept)	-6.90218	0.0338539	-203.881	0	Site Model	Rhizosphere
Elusimicrobia	mean	SiteJonesboro	-0.134069	0.0558679	-2.39975	0.0164061	Site Model	Rhizosphere
Elusimicrobia	precision	(phi)	3668.39	283.437	12.9425	2.58968e-38	Site Model	Rhizosphere
Euryarchaeota	mean	(Intercept)	-5.56555	0.0427814	-130.093	0	Site Model	Rhizosphere
Euryarchaeota	mean	SiteJonesboro	-1.49564	0.0942972	-15.8609	1.182e-56	Site Model	Rhizosphere
Euryarchaeota	precision	(phi)	601.279	50.4237	11.9245	8.81872e-33	Site Model	Rhizosphere
FBP	mean	(Intercept)	-9.34428	0.053914	-173.318	0	Site Model	Rhizosphere
FBP	mean	SiteJonesboro	-0.0917271	0.0803968	-1.14093	0.253899	Site Model	Rhizosphere
FBP	precision	(phi)	15468.7	1270.26	12.1776	4.08941e-34	Site Model	Rhizosphere
FCPU426	mean	(Intercept)	-8.53757	0.0579835	-147.241	0	Site Model	Rhizosphere
FCPU426	mean	SiteJonesboro	-0.17974	0.0857046	-2.09721	0.0359752	Site Model	Rhizosphere
FCPU426	precision	(phi)	5886.7	494.543	11.9033	1.13746e-32	Site Model	Rhizosphere
Fibrobacteres	mean	(Intercept)	-6.78021	0.0494488	-137.116	0	Site Model	Rhizosphere
Fibrobacteres	mean	SiteJonesboro	-0.380047	0.080538	-4.71886	2.37175e-06	Site Model	Rhizosphere
Fibrobacteres	precision	(phi)	1450.04	118.11	12.277	1.20337e-34	Site Model	Rhizosphere
Firmicutes	mean	(Intercept)	-4.01409	0.0464462	-86.4246	0	Site Model	Rhizosphere
Firmicutes	mean	SiteJonesboro	0.28261	0.0667783	4.23206	2.31556e-05	Site Model	Rhizosphere
Firmicutes	precision	(phi)	106.942	8.40131	12.7292	4.06967e-37	Site Model	Rhizosphere
Fusobacteria	mean	(Intercept)	-8.32299	0.0877088	-94.8934	0	Site Model	Rhizosphere
Fusobacteria	mean	SiteJonesboro	0.287027	0.0993628	2.88868	0.00386863	Site Model	Rhizosphere
Fusobacteria	precision	(phi)	1769.62	174.666	10.1314	4.00669e-24	Site Model	Rhizosphere
GAL15	mean	(Intercept)	-10.2832	0.0330398	-311.236	0	Site Model	Rhizosphere
GAL15	mean	SiteJonesboro	-0.0294885	0.0530751	-0.5556	0.578484	Site Model	Rhizosphere
GAL15	precision	(phi)	113255	8728.8	12.9749	1.6988e-38	Site Model	Rhizosphere
Gemmatimonadetes	mean	(Intercept)	-2.76445	0.0238725	-115.801	0	Site Model	Rhizosphere
Gemmatimonadetes	mean	SiteJonesboro	-0.651263	0.0472586	-13.7808	3.32469e-43	Site Model	Rhizosphere
Gemmatimonadetes	precision	(phi)	135.72	10.2992	13.1777	1.1792e-39	Site Model	Rhizosphere
GN02	NA	NA	NA	NA	NA	NA	Site Model	Rhizosphere
GN04	mean	(Intercept)	-9.0775	0.0638154	-142.246	0	Site Model	Rhizosphere
GN04	mean	SiteJonesboro	0.647727	0.0799452	8.10214	5.40003e-16	Site Model	Rhizosphere
GN04	precision	(phi)	7931.84	664.606	11.9347	7.80861e-33	Site Model	Rhizosphere
GOUTA4	mean	(Intercept)	-7.79657	0.0424892	-183.495	0	Site Model	Rhizosphere
GOUTA4	mean	SiteJonesboro	-0.460742	0.073685	-6.25287	4.0299e-10	Site Model	Rhizosphere
GOUTA4	precision	(phi)	5552.34	441.93	12.5638	3.33705e-36	Site Model	Rhizosphere
LD1	mean	(Intercept)	-10.3202	0.0304786	-338.605	0	Site Model	Rhizosphere
LD1	mean	SiteJonesboro	-0.0211276	0.0491881	-0.429528	0.667539	Site Model	Rhizosphere
LD1	precision	(phi)	139052	10670.3	13.0318	8.07051e-39	Site Model	Rhizosphere
Lentisphaerae	mean	(Intercept)	-9.72998	0.0435483	-223.43	0	Site Model	Rhizosphere
Lentisphaerae	mean	SiteJonesboro	-0.351099	0.0730092	-4.80897	1.51709e-06	Site Model	Rhizosphere
Lentisphaerae	precision	(phi)	36352.9	2894.32	12.5601	3.50004e-36	Site Model	Rhizosphere
MVS-104	mean	(Intercept)	-10.0071	0.0369495	-270.832	0	Site Model	Rhizosphere
MVS-104	mean	SiteJonesboro	-0.23042	0.0619306	-3.72062	0.000198732	Site Model	Rhizosphere
MVS-104	precision	(phi)	67976.9	5296.23	12.835	1.04453e-37	Site Model	Rhizosphere
NC10	mean	(Intercept)	-7.48026	0.0495093	-151.088	0	Site Model	Rhizosphere
NC10	mean	SiteJonesboro	-0.358018	0.0802059	-4.46374	8.05428e-06	Site Model	Rhizosphere
NC10	precision	(phi)	2908.49	236.82	12.2814	1.13982e-34	Site Model	Rhizosphere
Nitrospirae	mean	(Intercept)	-4.64296	0.0335919	-138.216	0	Site Model	Rhizosphere
Nitrospirae	mean	SiteJonesboro	-0.0209622	0.0538306	-0.38941	0.696973	Site Model	Rhizosphere
Nitrospirae	precision	(phi)	395.708	30.4615	12.9905	1.38589e-38	Site Model	Rhizosphere
NKB19	mean	(Intercept)	-7.0233	0.0383483	-183.145	0	Site Model	Rhizosphere
NKB19	mean	SiteJonesboro	-0.0151927	0.0603558	-0.251719	0.801259	Site Model	Rhizosphere
NKB19	precision	(phi)	3181.81	247.783	12.8411	9.6444e-38	Site Model	Rhizosphere
OC31	mean	(Intercept)	-10.0241	0.0341101	-293.873	0	Site Model	Rhizosphere
OC31	mean	SiteJonesboro	-0.246146	0.0580622	-4.23935	2.24164e-05	Site Model	Rhizosphere
OC31	precision	(phi)	81800.9	6334.58	12.9134	3.78289e-38	Site Model	Rhizosphere
OD1	mean	(Intercept)	-9.43904	0.0409717	-230.379	0	Site Model	Rhizosphere
OD1	mean	SiteJonesboro	-0.284038	0.0684348	-4.15049	3.3177e-05	Site Model	Rhizosphere
OD1	precision	(phi)	30945.1	2439.46	12.6852	7.14198e-37	Site Model	Rhizosphere
OP11	mean	(Intercept)	-10.0205	0.0354119	-282.97	0	Site Model	Rhizosphere
OP11	mean	SiteJonesboro	-0.219707	0.059534	-3.69045	0.000223858	Site Model	Rhizosphere
OP11	precision	(phi)	75343.2	5848.51	12.8825	5.64955e-38	Site Model	Rhizosphere
OP3	mean	(Intercept)	-7.33383	0.0468162	-156.651	0	Site Model	Rhizosphere
OP3	mean	SiteJonesboro	-1.17364	0.0923251	-12.712	5.07273e-37	Site Model	Rhizosphere
OP3	precision	(phi)	2882.45	242.017	11.9101	1.04826e-32	Site Model	Rhizosphere
PAUC34f	mean	(Intercept)	-9.74395	0.0438112	-222.408	0	Site Model	Rhizosphere
PAUC34f	mean	SiteJonesboro	-0.0910878	0.0687849	-1.32424	0.185423	Site Model	Rhizosphere
PAUC34f	precision	(phi)	36308.9	2873.34	12.6365	1.32863e-36	Site Model	Rhizosphere
Planctomycetes	mean	(Intercept)	-3.47429	0.0199572	-174.087	0	Site Model	Rhizosphere
Planctomycetes	mean	SiteJonesboro	-0.374193	0.0367159	-10.1916	2.16225e-24	Site Model	Rhizosphere
Planctomycetes	precision	(phi)	374.637	28.3609	13.2096	7.71979e-40	Site Model	Rhizosphere
SBR1093	mean	(Intercept)	-10.3361	0.0334367	-309.125	0	Site Model	Rhizosphere
SBR1093	mean	SiteJonesboro	0.183167	0.050665	3.61526	0.000300042	Site Model	Rhizosphere
SBR1093	precision	(phi)	116424	8961.38	12.9917	1.36278e-38	Site Model	Rhizosphere
Spirochaetes	mean	(Intercept)	-5.69235	0.0537989	-105.808	0	Site Model	Rhizosphere
Spirochaetes	mean	SiteJonesboro	-0.674807	0.0900147	-7.49663	6.54784e-14	Site Model	Rhizosphere
Spirochaetes	precision	(phi)	411.402	34.6715	11.8657	1.78336e-32	Site Model	Rhizosphere
SR1	mean	(Intercept)	-9.96353	0.0400088	-249.034	0	Site Model	Rhizosphere
SR1	mean	SiteJonesboro	-0.230754	0.0661945	-3.48599	0.00049031	Site Model	Rhizosphere
SR1	precision	(phi)	54980.7	4317.26	12.7351	3.77329e-37	Site Model	Rhizosphere
TM7	mean	(Intercept)	-9.04668	0.048933	-184.879	0	Site Model	Rhizosphere
TM7	mean	SiteJonesboro	-0.484143	0.0818125	-5.91772	3.26436e-09	Site Model	Rhizosphere
TM7	precision	(phi)	14310.1	1168.85	12.2429	1.83422e-34	Site Model	Rhizosphere
TPD-58	mean	(Intercept)	-10.192	0.0351379	-290.057	0	Site Model	Rhizosphere
TPD-58	mean	SiteJonesboro	-0.0948307	0.0571055	-1.66062	0.0967891	Site Model	Rhizosphere
TPD-58	precision	(phi)	90875.3	7037.52	12.913	3.80312e-38	Site Model	Rhizosphere
unclassified	mean	(Intercept)	-9.48959	0.0518627	-182.975	0	Site Model	Rhizosphere
unclassified	mean	SiteJonesboro	1.24724	0.0615557	20.262	2.78374e-91	Site Model	Rhizosphere
unclassified	precision	(phi)	19264.1	1530.5	12.5868	2.49593e-36	Site Model	Rhizosphere
Verrucomicrobia	mean	(Intercept)	-2.75025	0.0211444	-130.07	0	Site Model	Rhizosphere
Verrucomicrobia	mean	SiteJonesboro	-0.529664	0.0405456	-13.0634	5.3277e-39	Site Model	Rhizosphere
Verrucomicrobia	precision	(phi)	171.792	12.9958	13.219	6.81504e-40	Site Model	Rhizosphere
WPS-2	mean	(Intercept)	-9.346	0.0544915	-171.513	0	Site Model	Rhizosphere
WPS-2	mean	SiteJonesboro	0.867091	0.0680202	12.7476	3.21687e-37	Site Model	Rhizosphere
WPS-2	precision	(phi)	14942.2	1201.41	12.4372	1.6416e-35	Site Model	Rhizosphere
WS1	mean	(Intercept)	-8.95417	0.0483731	-185.106	0	Site Model	Rhizosphere
WS1	mean	SiteJonesboro	-0.467114	0.0808883	-5.77481	7.70411e-09	Site Model	Rhizosphere
WS1	precision	(phi)	13370	1088.65	12.2813	1.14107e-34	Site Model	Rhizosphere
WS2	mean	(Intercept)	-9.0742	0.0719033	-126.2	0	Site Model	Rhizosphere
WS2	mean	SiteJonesboro	1.48319	0.0800418	18.5302	1.17799e-76	Site Model	Rhizosphere
WS2	precision	(phi)	5797.35	496.031	11.6875	1.47692e-31	Site Model	Rhizosphere
WS3	mean	(Intercept)	-4.98539	0.0406549	-122.627	0	Site Model	Rhizosphere
WS3	mean	SiteJonesboro	-0.170551	0.0661013	-2.58015	0.00987579	Site Model	Rhizosphere
WS3	precision	(phi)	370.384	29.0319	12.7578	2.81981e-37	Site Model	Rhizosphere
WS4	mean	(Intercept)	-7.93367	0.046231	-171.609	0	Site Model	Rhizosphere
WS4	mean	SiteJonesboro	-0.630373	0.0814846	-7.73609	1.02518e-14	Site Model	Rhizosphere
WS4	precision	(phi)	5328.47	433.014	12.3055	8.45685e-35	Site Model	Rhizosphere
WS5	mean	(Intercept)	-10.3055	0.0334633	-307.965	0	Site Model	Rhizosphere
WS5	mean	SiteJonesboro	0.0377297	0.0527071	0.715838	0.474091	Site Model	Rhizosphere
WS5	precision	(phi)	112755	8690.88	12.9739	1.71972e-38	Site Model	Rhizosphere
WWE1	mean	(Intercept)	-9.4956	0.0578617	-164.109	0	Site Model	Rhizosphere
WWE1	mean	SiteJonesboro	-0.0541945	0.0836806	-0.647635	0.517221	Site Model	Rhizosphere
WWE1	precision	(phi)	15358.5	1282.27	11.9776	4.65872e-33	Site Model	Rhizosphere
ZB3	mean	(Intercept)	-10.1176	0.0357846	-282.736	0	Site Model	Rhizosphere
ZB3	mean	SiteJonesboro	-0.132513	0.0586347	-2.25998	0.0238222	Site Model	Rhizosphere
ZB3	precision	(phi)	81192.5	6299.45	12.8888	5.20246e-38	Site Model	Rhizosphere
Alphaproteobacteria	mean	(Intercept)	-2.95723	0.0206855	-142.961	0	Site Model	Rhizosphere
Alphaproteobacteria	mean	SiteJonesboro	0.255251	0.0317848	8.0306	9.70001e-16	Site Model	Rhizosphere
Alphaproteobacteria	precision	(phi)	216.063	16.3076	13.2492	4.56018e-40	Site Model	Rhizosphere
Betaproteobacteria	mean	(Intercept)	-1.51178	0.0252049	-59.9797	0	Site Model	Rhizosphere
Betaproteobacteria	mean	SiteJonesboro	-0.0709487	0.0420754	-1.68623	0.0917519	Site Model	Rhizosphere
Betaproteobacteria	precision	(phi)	45.5207	3.4047	13.37	9.05792e-41	Site Model	Rhizosphere
Deltaproteobacteria	mean	(Intercept)	-1.96557	0.0230108	-85.4193	0	Site Model	Rhizosphere
Deltaproteobacteria	mean	SiteJonesboro	-0.399055	0.0417805	-9.55123	1.28171e-21	Site Model	Rhizosphere
Deltaproteobacteria	precision	(phi)	75.5626	5.6876	13.2855	2.80987e-40	Site Model	Rhizosphere
Epsilonproteobacteria	mean	(Intercept)	-5.28929	0.0957364	-55.2485	0	Site Model	Rhizosphere
Epsilonproteobacteria	mean	SiteJonesboro	0.425725	0.102231	4.16432	3.12281e-05	Site Model	Rhizosphere
Epsilonproteobacteria	precision	(phi)	67.4947	6.96187	9.69491	3.16931e-22	Site Model	Rhizosphere
Gammaproteobacteria	mean	(Intercept)	-2.96637	0.0575253	-51.5663	0	Site Model	Rhizosphere
Gammaproteobacteria	mean	SiteJonesboro	0.886167	0.0745601	11.8853	1.41179e-32	Site Model	Rhizosphere
Gammaproteobacteria	precision	(phi)	24.2476	1.90944	12.6988	6.00412e-37	Site Model	Rhizosphere
TA18	mean	(Intercept)	-10.3215	0.0296798	-347.762	0	Site Model	Rhizosphere
TA18	mean	SiteJonesboro	-0.0131035	0.047886	-0.27364	0.784361	Site Model	Rhizosphere
TA18	precision	(phi)	147127	11275.3	13.0486	6.47161e-39	Site Model	Rhizosphere
[Parvarchaeota]	mean	(Intercept)	-9.73795	0.0417963	-232.986	0	Site Model	Endosphere
[Parvarchaeota]	mean	SiteJonesboro	-0.0271656	0.0636973	-0.42648	0.669758	Site Model	Endosphere
[Parvarchaeota]	precision	(phi)	44790.9	3630.61	12.337	5.72505e-35	Site Model	Endosphere
[Thermi]	mean	(Intercept)	-8.49687	0.0844128	-100.659	0	Site Model	Endosphere
[Thermi]	mean	SiteJonesboro	0.193753	0.0991517	1.9541	0.0506889	Site Model	Endosphere
[Thermi]	precision	(phi)	2603.51	254.545	10.2281	1.48433e-24	Site Model	Endosphere
Acidobacteria	mean	(Intercept)	-2.95598	0.0270674	-109.208	0	Site Model	Endosphere
Acidobacteria	mean	SiteJonesboro	-0.438986	0.0482288	-9.10215	8.85575e-20	Site Model	Endosphere
Acidobacteria	precision	(phi)	139.391	10.9858	12.6884	6.85961e-37	Site Model	Endosphere
Actinobacteria	mean	(Intercept)	-2.46899	0.0488944	-50.4963	0	Site Model	Endosphere
Actinobacteria	mean	SiteJonesboro	0.583011	0.0671179	8.68638	3.7418e-18	Site Model	Endosphere
Actinobacteria	precision	(phi)	25.6893	2.03388	12.6307	1.43054e-36	Site Model	Endosphere
Armatimonadetes	mean	(Intercept)	-6.47643	0.0476971	-135.782	0	Site Model	Endosphere
Armatimonadetes	mean	SiteJonesboro	-0.295516	0.0756972	-3.90393	9.4645e-05	Site Model	Endosphere
Armatimonadetes	precision	(phi)	1297.54	107.585	12.0606	1.705e-33	Site Model	Endosphere
Bacteroidetes	mean	(Intercept)	-3.37073	0.0320094	-105.304	0	Site Model	Endosphere
Bacteroidetes	mean	SiteJonesboro	0.253192	0.0470248	5.38423	7.27547e-08	Site Model	Endosphere
Bacteroidetes	precision	(phi)	144.097	11.3778	12.6647	9.27817e-37	Site Model	Endosphere
BHI80-139	mean	(Intercept)	-9.82659	0.0432737	-227.08	0	Site Model	Endosphere
BHI80-139	mean	SiteJonesboro	0.0299594	0.0647181	0.462922	0.64342	Site Model	Endosphere
BHI80-139	precision	(phi)	45413.5	3690.2	12.3065	8.35495e-35	Site Model	Endosphere
BRC1	mean	(Intercept)	-8.63363	0.0525246	-164.373	0	Site Model	Endosphere
BRC1	mean	SiteJonesboro	-0.319258	0.0815822	-3.91333	9.10305e-05	Site Model	Endosphere
BRC1	precision	(phi)	9073.57	766.953	11.8307	2.70961e-32	Site Model	Endosphere
Chlorobi	mean	(Intercept)	-6.52633	0.0574188	-113.662	0	Site Model	Endosphere
Chlorobi	mean	SiteJonesboro	-0.0693915	0.0825823	-0.840271	0.400756	Site Model	Endosphere
Chlorobi	precision	(phi)	902.765	76.9869	11.7262	9.35358e-32	Site Model	Endosphere
Chloroflexi	mean	(Intercept)	-2.56018	0.0437168	-58.5628	0	Site Model	Endosphere
Chloroflexi	mean	SiteJonesboro	-0.163872	0.0692639	-2.3659	0.0179863	Site Model	Endosphere
Chloroflexi	precision	(phi)	35.6962	2.84628	12.5414	4.43316e-36	Site Model	Endosphere
Crenarchaeota	mean	(Intercept)	-8.15884	0.0546308	-149.345	0	Site Model	Endosphere
Crenarchaeota	mean	SiteJonesboro	0.0960659	0.0771073	1.24587	0.212811	Site Model	Endosphere
Crenarchaeota	precision	(phi)	5139.17	431.273	11.9163	9.73577e-33	Site Model	Endosphere
Cyanobacteria	mean	(Intercept)	-5.49446	0.0895188	-61.3777	0	Site Model	Endosphere
Cyanobacteria	mean	SiteJonesboro	-0.244651	0.104889	-2.33249	0.0196752	Site Model	Endosphere
Cyanobacteria	precision	(phi)	118.461	12.3224	9.61347	7.01427e-22	Site Model	Endosphere
Elusimicrobia	mean	(Intercept)	-8.42526	0.0422874	-199.238	0	Site Model	Endosphere
Elusimicrobia	mean	SiteJonesboro	-0.444124	0.0715488	-6.20729	5.3907e-10	Site Model	Endosphere
Elusimicrobia	precision	(phi)	11788.2	965.928	12.204	2.95815e-34	Site Model	Endosphere
Euryarchaeota	mean	(Intercept)	-6.38652	0.0578146	-110.466	0	Site Model	Endosphere
Euryarchaeota	mean	SiteJonesboro	-1.24603	0.101871	-12.2314	2.11174e-34	Site Model	Endosphere
Euryarchaeota	precision	(phi)	805.226	74.045	10.8748	1.5194e-27	Site Model	Endosphere
FBP	mean	(Intercept)	-9.51908	0.0500675	-190.125	0	Site Model	Endosphere
FBP	mean	SiteJonesboro	-0.121125	0.0754681	-1.60498	0.108497	Site Model	Endosphere
FBP	precision	(phi)	24355.3	2025.42	12.0249	2.63062e-33	Site Model	Endosphere
FCPU426	mean	(Intercept)	-8.43516	0.05424	-155.515	0	Site Model	Endosphere
FCPU426	mean	SiteJonesboro	-0.155461	0.080653	-1.92752	0.0539146	Site Model	Endosphere
FCPU426	precision	(phi)	6911.26	584.246	11.8294	2.75186e-32	Site Model	Endosphere
Fibrobacteres	mean	(Intercept)	-5.57473	0.0705797	-78.9849	0	Site Model	Endosphere
Fibrobacteres	mean	SiteJonesboro	0.400439	0.0883461	4.53261	5.8259e-06	Site Model	Endosphere
Fibrobacteres	precision	(phi)	213.869	18.9729	11.2724	1.79668e-29	Site Model	Endosphere
Firmicutes	mean	(Intercept)	-3.95139	0.0634861	-62.2403	0	Site Model	Endosphere
Firmicutes	mean	SiteJonesboro	0.0998817	0.0867372	1.15154	0.249509	Site Model	Endosphere
Firmicutes	precision	(phi)	55.9499	4.8053	11.6434	2.47981e-31	Site Model	Endosphere
Fusobacteria	mean	(Intercept)	-9.02013	0.0724173	-124.558	0	Site Model	Endosphere
Fusobacteria	mean	SiteJonesboro	0.216769	0.0915624	2.36744	0.0179115	Site Model	Endosphere
Fusobacteria	precision	(phi)	6327.62	573.675	11.03	2.73919e-28	Site Model	Endosphere
GAL15	mean	(Intercept)	-9.82928	0.0433372	-226.809	0	Site Model	Endosphere
GAL15	mean	SiteJonesboro	0.0416752	0.0646183	0.644944	0.518963	Site Model	Endosphere
GAL15	precision	(phi)	45389.7	3688.05	12.3072	8.28163e-35	Site Model	Endosphere
Gemmatimonadetes	mean	(Intercept)	-5.75546	0.0460546	-124.97	0	Site Model	Endosphere
Gemmatimonadetes	mean	SiteJonesboro	-0.423615	0.0760241	-5.57212	2.51661e-08	Site Model	Endosphere
Gemmatimonadetes	precision	(phi)	683.591	56.5797	12.0819	1.3161e-33	Site Model	Endosphere
GN02	mean	(Intercept)	-9.59948	0.0452379	-212.2	0	Site Model	Endosphere
GN02	mean	SiteJonesboro	-0.0837249	0.0690262	-1.21294	0.225151	Site Model	Endosphere
GN02	precision	(phi)	32905	2693.6	12.216	2.55402e-34	Site Model	Endosphere
GN04	mean	(Intercept)	-9.76773	0.0443801	-220.093	0	Site Model	Endosphere
GN04	mean	SiteJonesboro	0.141377	0.064433	2.19417	0.0282235	Site Model	Endosphere
GN04	precision	(phi)	40526.1	3295.4	12.2978	9.3078e-35	Site Model	Endosphere
GOUTA4	mean	(Intercept)	-9.19138	0.0454573	-202.198	0	Site Model	Endosphere
GOUTA4	mean	SiteJonesboro	-0.200475	0.0712673	-2.813	0.00490816	Site Model	Endosphere
GOUTA4	precision	(phi)	21671.8	1780.31	12.1731	4.32442e-34	Site Model	Endosphere
LD1	mean	(Intercept)	-9.77326	0.0444373	-219.934	0	Site Model	Endosphere
LD1	mean	SiteJonesboro	-0.00678094	0.0667747	-0.10155	0.919114	Site Model	Endosphere
LD1	precision	(phi)	40669.5	3316.61	12.2624	1.4423e-34	Site Model	Endosphere
Lentisphaerae	mean	(Intercept)	-9.65228	0.0457203	-211.116	0	Site Model	Endosphere
Lentisphaerae	mean	SiteJonesboro	-0.0849769	0.0696494	-1.22007	0.22244	Site Model	Endosphere
Lentisphaerae	precision	(phi)	33902	2779.03	12.1992	3.13754e-34	Site Model	Endosphere
MVS-104	mean	(Intercept)	-9.82684	0.0430769	-228.123	0	Site Model	Endosphere
MVS-104	mean	SiteJonesboro	0.0239085	0.0645596	0.370333	0.711134	Site Model	Endosphere
MVS-104	precision	(phi)	45874	3726.26	12.311	7.9046e-35	Site Model	Endosphere
NC10	mean	(Intercept)	-9.48339	0.0498362	-190.291	0	Site Model	Endosphere
NC10	mean	SiteJonesboro	-0.0664794	0.0742994	-0.89475	0.370921	Site Model	Endosphere
NC10	precision	(phi)	23726.6	1968.37	12.0539	1.84961e-33	Site Model	Endosphere
Nitrospirae	mean	(Intercept)	-6.3876	0.0618853	-103.217	0	Site Model	Endosphere
Nitrospirae	mean	SiteJonesboro	-0.234373	0.0892546	-2.62589	0.00864224	Site Model	Endosphere
Nitrospirae	precision	(phi)	667.385	58.5461	11.3993	4.21483e-30	Site Model	Endosphere
NKB19	mean	(Intercept)	-8.78528	0.0507003	-173.279	0	Site Model	Endosphere
NKB19	mean	SiteJonesboro	0.0723196	0.0730922	0.98943	0.322453	Site Model	Endosphere
NKB19	precision	(phi)	11351.3	940.693	12.0669	1.57913e-33	Site Model	Endosphere
OC31	mean	(Intercept)	-9.76519	0.042048	-232.239	0	Site Model	Endosphere
OC31	mean	SiteJonesboro	-0.0360174	0.0641667	-0.56131	0.574586	Site Model	Endosphere
OC31	precision	(phi)	45441.1	3686.07	12.3278	6.41884e-35	Site Model	Endosphere
OD1	mean	(Intercept)	-9.70808	0.0450757	-215.373	0	Site Model	Endosphere
OD1	mean	SiteJonesboro	-0.0256512	0.0678795	-0.377894	0.70551	Site Model	Endosphere
OD1	precision	(phi)	36951.1	3019.59	12.2371	1.96877e-34	Site Model	Endosphere
OP11	mean	(Intercept)	-9.80942	0.0432259	-226.934	0	Site Model	Endosphere
OP11	mean	SiteJonesboro	0.0110362	0.0649514	0.169914	0.865078	Site Model	Endosphere
OP11	precision	(phi)	44750.8	3637.19	12.3037	8.65203e-35	Site Model	Endosphere
OP3	mean	(Intercept)	-8.80973	0.0435681	-202.206	0	Site Model	Endosphere
OP3	mean	SiteJonesboro	-0.700232	0.078175	-8.95723	3.32924e-19	Site Model	Endosphere
OP3	precision	(phi)	16286.2	1352.14	12.0448	2.0667e-33	Site Model	Endosphere
PAUC34f	mean	(Intercept)	-9.82264	0.0428417	-229.277	0	Site Model	Endosphere
PAUC34f	mean	SiteJonesboro	0.029911	0.0641643	0.466162	0.6411	Site Model	Endosphere
PAUC34f	precision	(phi)	46221.1	3751.96	12.3192	7.14061e-35	Site Model	Endosphere
Planctomycetes	mean	(Intercept)	-4.8962	0.047163	-103.814	0	Site Model	Endosphere
Planctomycetes	mean	SiteJonesboro	-0.214633	0.0737294	-2.91109	0.00360166	Site Model	Endosphere
Planctomycetes	precision	(phi)	276.507	22.7732	12.1417	6.34604e-34	Site Model	Endosphere
SBR1093	mean	(Intercept)	-9.82657	0.043571	-225.53	0	Site Model	Endosphere
SBR1093	mean	SiteJonesboro	0.0486481	0.0648092	0.750635	0.452872	Site Model	Endosphere
SBR1093	precision	(phi)	44743.9	3637.17	12.3018	8.85307e-35	Site Model	Endosphere
Spirochaetes	mean	(Intercept)	-4.22483	0.0707714	-59.6968	0	Site Model	Endosphere
Spirochaetes	mean	SiteJonesboro	-0.336802	0.0978102	-3.44343	0.000574393	Site Model	Endosphere
Spirochaetes	precision	(phi)	57.9198	5.3129	10.9017	1.13098e-27	Site Model	Endosphere
SR1	mean	(Intercept)	-9.80952	0.0439808	-223.041	0	Site Model	Endosphere
SR1	mean	SiteJonesboro	0.0181257	0.0658039	0.27545	0.782971	Site Model	Endosphere
SR1	precision	(phi)	43115.5	3510.31	12.2825	1.12421e-34	Site Model	Endosphere
TM7	mean	(Intercept)	-8.26576	0.0482908	-171.166	0	Site Model	Endosphere
TM7	mean	SiteJonesboro	-0.894843	0.0876164	-10.2132	1.73076e-24	Site Model	Endosphere
TM7	precision	(phi)	7618.01	650.96	11.7027	1.23417e-31	Site Model	Endosphere
TPD-58	mean	(Intercept)	-9.82005	0.0430712	-227.996	0	Site Model	Endosphere
TPD-58	mean	SiteJonesboro	0.0182979	0.0646395	0.283076	0.777118	Site Model	Endosphere
TPD-58	precision	(phi)	45577.6	3702.51	12.3099	8.01073e-35	Site Model	Endosphere
unclassified	mean	(Intercept)	-9.52159	0.047904	-198.764	0	Site Model	Endosphere
unclassified	mean	SiteJonesboro	0.228998	0.0674646	3.39435	0.000687917	Site Model	Endosphere
unclassified	precision	(phi)	26816.6	2196.71	12.2076	2.8318e-34	Site Model	Endosphere
Verrucomicrobia	mean	(Intercept)	-4.29316	0.0354146	-121.226	0	Site Model	Endosphere
Verrucomicrobia	mean	SiteJonesboro	-0.299009	0.0593104	-5.04143	4.62072e-07	Site Model	Endosphere
Verrucomicrobia	precision	(phi)	282.242	22.5984	12.4894	8.52428e-36	Site Model	Endosphere
WPS-2	mean	(Intercept)	-9.4619	0.0514016	-184.078	0	Site Model	Endosphere
WPS-2	mean	SiteJonesboro	0.056273	0.0741403	0.759008	0.447848	Site Model	Endosphere
WPS-2	precision	(phi)	21663.7	1800.19	12.0341	2.35151e-33	Site Model	Endosphere
WS1	mean	(Intercept)	-9.70334	0.0444267	-218.412	0	Site Model	Endosphere
WS1	mean	SiteJonesboro	-0.0158789	0.066906	-0.237332	0.812399	Site Model	Endosphere
WS1	precision	(phi)	37944.8	3094.89	12.2605	1.47675e-34	Site Model	Endosphere
WS2	mean	(Intercept)	-9.7139	0.0478825	-202.87	0	Site Model	Endosphere
WS2	mean	SiteJonesboro	0.0957833	0.0694172	1.37982	0.167642	Site Model	Endosphere
WS2	precision	(phi)	32564	2674.58	12.1754	4.20393e-34	Site Model	Endosphere
WS3	mean	(Intercept)	-7.49135	0.0460033	-162.844	0	Site Model	Endosphere
WS3	mean	SiteJonesboro	-0.431815	0.0760897	-5.67508	1.38627e-08	Site Model	Endosphere
WS3	precision	(phi)	3870.11	320.696	12.0678	1.56215e-33	Site Model	Endosphere
WS4	mean	(Intercept)	-9.50871	0.0505777	-188.002	0	Site Model	Endosphere
WS4	mean	SiteJonesboro	-0.100362	0.0757106	-1.3256	0.184974	Site Model	Endosphere
WS4	precision	(phi)	23567.7	1962.03	12.0119	3.07753e-33	Site Model	Endosphere
WS5	mean	(Intercept)	-9.81915	0.0436208	-225.102	0	Site Model	Endosphere
WS5	mean	SiteJonesboro	0.035953	0.0650686	0.55254	0.580579	Site Model	Endosphere
WS5	precision	(phi)	44306.4	3602.87	12.2975	9.33913e-35	Site Model	Endosphere
WWE1	mean	(Intercept)	-9.57454	0.0534122	-179.257	0	Site Model	Endosphere
WWE1	mean	SiteJonesboro	0.0429287	0.0765905	0.560497	0.575141	Site Model	Endosphere
WWE1	precision	(phi)	22271.5	1864.14	11.9473	6.70379e-33	Site Model	Endosphere
ZB3	mean	(Intercept)	-9.69248	0.044596	-217.34	0	Site Model	Endosphere
ZB3	mean	SiteJonesboro	0.00108677	0.0668506	0.0162567	0.98703	Site Model	Endosphere
ZB3	precision	(phi)	37224.2	3036.4	12.2593	1.49738e-34	Site Model	Endosphere
Alphaproteobacteria	mean	(Intercept)	-2.4576	0.0494102	-49.7387	0	Site Model	Endosphere
Alphaproteobacteria	mean	SiteJonesboro	0.0916987	0.0733463	1.25021	0.211221	Site Model	Endosphere
Alphaproteobacteria	precision	(phi)	24.898	1.98709	12.5299	5.12297e-36	Site Model	Endosphere
Betaproteobacteria	mean	(Intercept)	-0.793379	0.0376589	-21.0675	1.58041e-98	Site Model	Endosphere
Betaproteobacteria	mean	SiteJonesboro	-0.0466416	0.060469	-0.771331	0.440511	Site Model	Endosphere
Betaproteobacteria	precision	(phi)	15.0922	1.14544	13.1759	1.20749e-39	Site Model	Endosphere
Deltaproteobacteria	mean	(Intercept)	-0.94638	0.0539168	-17.5526	5.68174e-69	Site Model	Endosphere
Deltaproteobacteria	mean	SiteJonesboro	-0.715083	0.0921053	-7.76376	8.24495e-15	Site Model	Endosphere
Deltaproteobacteria	precision	(phi)	7.15301	0.54299	13.1734	1.24876e-39	Site Model	Endosphere
Epsilonproteobacteria	mean	(Intercept)	-5.51995	0.0958914	-57.5645	0	Site Model	Endosphere
Epsilonproteobacteria	mean	SiteJonesboro	0.21199	0.104192	2.0346	0.0418912	Site Model	Endosphere
Epsilonproteobacteria	precision	(phi)	97.3813	10.2509	9.49982	2.10256e-21	Site Model	Endosphere
Gammaproteobacteria	mean	(Intercept)	-3.15034	0.0707928	-44.5009	0	Site Model	Endosphere
Gammaproteobacteria	mean	SiteJonesboro	0.727153	0.0884194	8.22391	1.9698e-16	Site Model	Endosphere
Gammaproteobacteria	precision	(phi)	19.5812	1.66271	11.7766	5.15008e-32	Site Model	Endosphere
TA18	mean	(Intercept)	-9.81011	0.0425586	-230.508	0	Site Model	Endosphere
TA18	mean	SiteJonesboro	0.0144375	0.0640388	0.22545	0.821629	Site Model	Endosphere
TA18	precision	(phi)	46303.5	3757.16	12.3241	6.72204e-35	Site Model	Endosphere
[Parvarchaeota]	NA	NA	NA	NA	NA	NA	Site Model	Rhizoplane
[Thermi]	NA	NA	NA	NA	NA	NA	Site Model	Rhizoplane
Acidobacteria	NA	NA	NA	NA	NA	NA	Site Model	Rhizoplane
Actinobacteria	NA	NA	NA	NA	NA	NA	Site Model	Rhizoplane
Armatimonadetes	NA	NA	NA	NA	NA	NA	Site Model	Rhizoplane
Bacteroidetes	NA	NA	NA	NA	NA	NA	Site Model	Rhizoplane
BHI80-139	NA	NA	NA	NA	NA	NA	Site Model	Rhizoplane
BRC1	NA	NA	NA	NA	NA	NA	Site Model	Rhizoplane
Chlorobi	NA	NA	NA	NA	NA	NA	Site Model	Rhizoplane
Chloroflexi	NA	NA	NA	NA	NA	NA	Site Model	Rhizoplane
Crenarchaeota	NA	NA	NA	NA	NA	NA	Site Model	Rhizoplane
Cyanobacteria	NA	NA	NA	NA	NA	NA	Site Model	Rhizoplane
Elusimicrobia	NA	NA	NA	NA	NA	NA	Site Model	Rhizoplane
Euryarchaeota	NA	NA	NA	NA	NA	NA	Site Model	Rhizoplane
FBP	NA	NA	NA	NA	NA	NA	Site Model	Rhizoplane
FCPU426	NA	NA	NA	NA	NA	NA	Site Model	Rhizoplane
Fibrobacteres	NA	NA	NA	NA	NA	NA	Site Model	Rhizoplane
Firmicutes	NA	NA	NA	NA	NA	NA	Site Model	Rhizoplane
Fusobacteria	NA	NA	NA	NA	NA	NA	Site Model	Rhizoplane
GAL15	NA	NA	NA	NA	NA	NA	Site Model	Rhizoplane
Gemmatimonadetes	NA	NA	NA	NA	NA	NA	Site Model	Rhizoplane
GN02	NA	NA	NA	NA	NA	NA	Site Model	Rhizoplane
GN04	NA	NA	NA	NA	NA	NA	Site Model	Rhizoplane
GOUTA4	NA	NA	NA	NA	NA	NA	Site Model	Rhizoplane
LD1	NA	NA	NA	NA	NA	NA	Site Model	Rhizoplane
Lentisphaerae	NA	NA	NA	NA	NA	NA	Site Model	Rhizoplane
MVS-104	NA	NA	NA	NA	NA	NA	Site Model	Rhizoplane
NC10	NA	NA	NA	NA	NA	NA	Site Model	Rhizoplane
Nitrospirae	NA	NA	NA	NA	NA	NA	Site Model	Rhizoplane
NKB19	NA	NA	NA	NA	NA	NA	Site Model	Rhizoplane
OC31	NA	NA	NA	NA	NA	NA	Site Model	Rhizoplane
OD1	NA	NA	NA	NA	NA	NA	Site Model	Rhizoplane
OP11	NA	NA	NA	NA	NA	NA	Site Model	Rhizoplane
OP3	NA	NA	NA	NA	NA	NA	Site Model	Rhizoplane
PAUC34f	NA	NA	NA	NA	NA	NA	Site Model	Rhizoplane
Planctomycetes	NA	NA	NA	NA	NA	NA	Site Model	Rhizoplane
SBR1093	NA	NA	NA	NA	NA	NA	Site Model	Rhizoplane
Spirochaetes	NA	NA	NA	NA	NA	NA	Site Model	Rhizoplane
SR1	NA	NA	NA	NA	NA	NA	Site Model	Rhizoplane
TM7	NA	NA	NA	NA	NA	NA	Site Model	Rhizoplane
TPD-58	NA	NA	NA	NA	NA	NA	Site Model	Rhizoplane
unclassified	NA	NA	NA	NA	NA	NA	Site Model	Rhizoplane
Verrucomicrobia	NA	NA	NA	NA	NA	NA	Site Model	Rhizoplane
WPS-2	NA	NA	NA	NA	NA	NA	Site Model	Rhizoplane
WS1	NA	NA	NA	NA	NA	NA	Site Model	Rhizoplane
WS2	NA	NA	NA	NA	NA	NA	Site Model	Rhizoplane
WS3	NA	NA	NA	NA	NA	NA	Site Model	Rhizoplane
WS4	NA	NA	NA	NA	NA	NA	Site Model	Rhizoplane
WS5	NA	NA	NA	NA	NA	NA	Site Model	Rhizoplane
WWE1	NA	NA	NA	NA	NA	NA	Site Model	Rhizoplane
ZB3	NA	NA	NA	NA	NA	NA	Site Model	Rhizoplane
Alphaproteobacteria	NA	NA	NA	NA	NA	NA	Site Model	Rhizoplane
Betaproteobacteria	NA	NA	NA	NA	NA	NA	Site Model	Rhizoplane
Deltaproteobacteria	NA	NA	NA	NA	NA	NA	Site Model	Rhizoplane
Epsilonproteobacteria	NA	NA	NA	NA	NA	NA	Site Model	Rhizoplane
Gammaproteobacteria	NA	NA	NA	NA	NA	NA	Site Model	Rhizoplane
TA18	NA	NA	NA	NA	NA	NA	Site Model	Rhizoplane
[Parvarchaeota]	mean	(Intercept)	-9.94028	0.0678687	-146.463	0	Site Model	Bulk Soil
[Parvarchaeota]	mean	SiteJonesboro	0.01301	0.0937946	0.138707	0.889681	Site Model	Bulk Soil
[Parvarchaeota]	precision	(phi)	57638.5	7245.63	7.95494	1.79225e-15	Site Model	Bulk Soil
[Thermi]	mean	(Intercept)	-8.80671	0.0979591	-89.9019	0	Site Model	Bulk Soil
[Thermi]	mean	SiteJonesboro	-0.0431055	0.127489	-0.338111	0.73528	Site Model	Bulk Soil
[Thermi]	precision	(phi)	8136.93	1089	7.47192	7.90328e-14	Site Model	Bulk Soil
Acidobacteria	mean	(Intercept)	-0.833649	0.0322045	-25.8861	9.54784e-148	Site Model	Bulk Soil
Acidobacteria	mean	SiteJonesboro	0.105965	0.0464086	2.2833	0.0224129	Site Model	Bulk Soil
Acidobacteria	precision	(phi)	62.2364	7.49436	8.30443	1.003e-16	Site Model	Bulk Soil
Actinobacteria	mean	(Intercept)	-2.4835	0.0380011	-65.3534	0	Site Model	Bulk Soil
Actinobacteria	mean	SiteJonesboro	-0.512459	0.0620197	-8.26284	1.42251e-16	Site Model	Bulk Soil
Actinobacteria	precision	(phi)	131.891	16.0872	8.19848	2.43437e-16	Site Model	Bulk Soil
Armatimonadetes	mean	(Intercept)	-4.85581	0.0533179	-91.0728	0	Site Model	Bulk Soil
Armatimonadetes	mean	SiteJonesboro	0.116371	0.0735666	1.58185	0.113684	Site Model	Bulk Soil
Armatimonadetes	precision	(phi)	606.342	74.8412	8.10172	5.41894e-16	Site Model	Bulk Soil
Bacteroidetes	mean	(Intercept)	-3.84311	0.0600078	-64.0436	0	Site Model	Bulk Soil
Bacteroidetes	mean	SiteJonesboro	0.314687	0.0792384	3.9714	7.14506e-05	Site Model	Bulk Soil
Bacteroidetes	precision	(phi)	176.001	21.7388	8.09616	5.67199e-16	Site Model	Bulk Soil
BHI80-139	mean	(Intercept)	-10.2368	0.0723414	-141.507	0	Site Model	Bulk Soil
BHI80-139	mean	SiteJonesboro	0.345583	0.0930187	3.71519	0.000203049	Site Model	Bulk Soil
BHI80-139	precision	(phi)	67350.6	8466.99	7.9545	1.79857e-15	Site Model	Bulk Soil
BRC1	mean	(Intercept)	-6.6558	0.0589193	-112.965	0	Site Model	Bulk Soil
BRC1	mean	SiteJonesboro	-0.348156	0.0900595	-3.86585	0.000110704	Site Model	Bulk Soil
BRC1	precision	(phi)	2935.02	367.177	7.99349	1.31169e-15	Site Model	Bulk Soil
Chlorobi	mean	(Intercept)	-5.61123	0.0623551	-89.9883	0	Site Model	Bulk Soil
Chlorobi	mean	SiteJonesboro	0.13617	0.0847074	1.60753	0.107937	Site Model	Bulk Soil
Chlorobi	precision	(phi)	918.118	114.326	8.03072	9.69051e-16	Site Model	Bulk Soil
Chloroflexi	mean	(Intercept)	-2.07155	0.0227197	-91.1788	0	Site Model	Bulk Soil
Chloroflexi	mean	SiteJonesboro	-0.572378	0.0378185	-15.1349	9.5354e-52	Site Model	Bulk Soil
Chloroflexi	precision	(phi)	268.33	32.5728	8.23787	1.75305e-16	Site Model	Bulk Soil
Crenarchaeota	mean	(Intercept)	-5.13341	0.0540479	-94.9788	0	Site Model	Bulk Soil
Crenarchaeota	mean	SiteJonesboro	-0.0086087	0.0766285	-0.112343	0.910551	Site Model	Bulk Soil
Crenarchaeota	precision	(phi)	775.002	95.8674	8.08411	6.26218e-16	Site Model	Bulk Soil
Cyanobacteria	mean	(Intercept)	-6.15337	0.0656017	-93.799	0	Site Model	Bulk Soil
Cyanobacteria	mean	SiteJonesboro	-0.761407	0.109646	-6.94424	3.80498e-12	Site Model	Bulk Soil
Cyanobacteria	precision	(phi)	1417.92	181.593	7.80822	5.80026e-15	Site Model	Bulk Soil
Elusimicrobia	mean	(Intercept)	-7.4031	0.0522742	-141.621	0	Site Model	Bulk Soil
Elusimicrobia	mean	SiteJonesboro	0.579475	0.0657094	8.81877	1.15727e-18	Site Model	Bulk Soil
Elusimicrobia	precision	(phi)	7956.93	979.444	8.12393	4.51334e-16	Site Model	Bulk Soil
Euryarchaeota	NA	NA	NA	NA	NA	NA	Site Model	Bulk Soil
FBP	NA	NA	NA	NA	NA	NA	Site Model	Bulk Soil
FCPU426	mean	(Intercept)	-8.48232	0.108314	-78.3122	0	Site Model	Bulk Soil
FCPU426	mean	SiteJonesboro	0.405748	0.128965	3.14619	0.00165415	Site Model	Bulk Soil
FCPU426	precision	(phi)	4562	614.999	7.4179	1.18989e-13	Site Model	Bulk Soil
Fibrobacteres	mean	(Intercept)	-7.62315	0.076129	-100.135	0	Site Model	Bulk Soil
Fibrobacteres	mean	SiteJonesboro	-0.882516	0.125881	-7.01073	2.37081e-12	Site Model	Bulk Soil
Fibrobacteres	precision	(phi)	4469.78	591.679	7.55441	4.2076e-14	Site Model	Bulk Soil
Firmicutes	mean	(Intercept)	-3.22874	0.0675542	-47.7948	0	Site Model	Bulk Soil
Firmicutes	mean	SiteJonesboro	-1.25339	0.126076	-9.9415	2.74648e-23	Site Model	Bulk Soil
Firmicutes	precision	(phi)	77.0986	10.064	7.66085	1.8471e-14	Site Model	Bulk Soil
Fusobacteria	mean	(Intercept)	-10.2139	0.0644394	-158.504	0	Site Model	Bulk Soil
Fusobacteria	mean	SiteJonesboro	0.230618	0.0855564	2.69551	0.00702808	Site Model	Bulk Soil
Fusobacteria	precision	(phi)	84711.2	10568.4	8.01555	1.0965e-15	Site Model	Bulk Soil
GAL15	mean	(Intercept)	-10.2647	0.0540382	-189.953	0	Site Model	Bulk Soil
GAL15	mean	SiteJonesboro	0.0977852	0.0747136	1.3088	0.190602	Site Model	Bulk Soil
GAL15	precision	(phi)	129691	16042.3	8.08433	6.2507e-16	Site Model	Bulk Soil
Gemmatimonadetes	mean	(Intercept)	-2.56425	0.0332311	-77.1641	0	Site Model	Bulk Soil
Gemmatimonadetes	mean	SiteJonesboro	-0.479786	0.0540573	-8.87551	6.96151e-19	Site Model	Bulk Soil
Gemmatimonadetes	precision	(phi)	185.88	22.6415	8.20971	2.2172e-16	Site Model	Bulk Soil
GN02	mean	(Intercept)	-10.158	0.065202	-155.792	0	Site Model	Bulk Soil
GN02	mean	SiteJonesboro	0.121698	0.0884279	1.37624	0.168748	Site Model	Bulk Soil
GN02	precision	(phi)	78118.6	9769.24	7.99639	1.28124e-15	Site Model	Bulk Soil
GN04	NA	NA	NA	NA	NA	NA	Site Model	Bulk Soil
GOUTA4	mean	(Intercept)	-7.99468	0.0724158	-110.4	0	Site Model	Bulk Soil
GOUTA4	mean	SiteJonesboro	-0.111058	0.101905	-1.08981	0.275795	Site Model	Bulk Soil
GOUTA4	precision	(phi)	7159.12	908.474	7.88038	3.26388e-15	Site Model	Bulk Soil
LD1	mean	(Intercept)	-10.2173	0.055927	-182.69	0	Site Model	Bulk Soil
LD1	mean	SiteJonesboro	0.0625405	0.077771	0.804162	0.421303	Site Model	Bulk Soil
LD1	precision	(phi)	115038	14258.9	8.06781	7.15719e-16	Site Model	Bulk Soil
Lentisphaerae	mean	(Intercept)	-10.349	0.050602	-204.518	0	Site Model	Bulk Soil
Lentisphaerae	mean	SiteJonesboro	0.162525	0.0692037	2.3485	0.0188491	Site Model	Bulk Soil
Lentisphaerae	precision	(phi)	161946	19965.8	8.11116	5.01379e-16	Site Model	Bulk Soil
MVS-104	mean	(Intercept)	-10.1252	0.0538566	-188.003	0	Site Model	Bulk Soil
MVS-104	mean	SiteJonesboro	-0.0129045	0.0764005	-0.168906	0.86587	Site Model	Bulk Soil
MVS-104	precision	(phi)	113617	14067.8	8.0764	6.67081e-16	Site Model	Bulk Soil
NC10	mean	(Intercept)	-7.04639	0.0706545	-99.7302	0	Site Model	Bulk Soil
NC10	mean	SiteJonesboro	-0.416214	0.1069	-3.89349	9.88141e-05	Site Model	Bulk Soil
NC10	precision	(phi)	2936.07	374.87	7.83224	4.79272e-15	Site Model	Bulk Soil
Nitrospirae	mean	(Intercept)	-4.18223	0.0963694	-43.398	0	Site Model	Bulk Soil
Nitrospirae	mean	SiteJonesboro	0.865368	0.112603	7.68515	1.52816e-14	Site Model	Bulk Soil
Nitrospirae	precision	(phi)	83.9244	10.7575	7.80149	6.11812e-15	Site Model	Bulk Soil
NKB19	mean	(Intercept)	-7.13761	0.0720831	-99.0192	0	Site Model	Bulk Soil
NKB19	mean	SiteJonesboro	0.118468	0.09682	1.22359	0.221108	Site Model	Bulk Soil
NKB19	precision	(phi)	3067.93	386.998	7.92751	2.23577e-15	Site Model	Bulk Soil
OC31	mean	(Intercept)	-10.3701	0.0501521	-206.774	0	Site Model	Bulk Soil
OC31	mean	SiteJonesboro	0.180564	0.0683444	2.64198	0.0082423	Site Model	Bulk Soil
OC31	precision	(phi)	168524	20767	8.11496	4.85944e-16	Site Model	Bulk Soil
OD1	mean	(Intercept)	-9.73264	0.0787905	-123.526	0	Site Model	Bulk Soil
OD1	mean	SiteJonesboro	0.244263	0.10218	2.39052	0.0168243	Site Model	Bulk Soil
OD1	precision	(phi)	33671.5	4279.9	7.86737	3.62186e-15	Site Model	Bulk Soil
OP11	mean	(Intercept)	-10.3117	0.0521615	-197.688	0	Site Model	Bulk Soil
OP11	mean	SiteJonesboro	0.159243	0.0712794	2.23407	0.0254783	Site Model	Bulk Soil
OP11	precision	(phi)	146407	18072.1	8.10126	5.43923e-16	Site Model	Bulk Soil
OP3	mean	(Intercept)	-8.21423	0.0730911	-112.383	0	Site Model	Bulk Soil
OP3	mean	SiteJonesboro	-0.065725	0.101733	-0.646055	0.518243	Site Model	Bulk Soil
OP3	precision	(phi)	8733.36	1108.16	7.88097	3.24846e-15	Site Model	Bulk Soil
PAUC34f	mean	(Intercept)	-9.92012	0.0632544	-156.829	0	Site Model	Bulk Soil
PAUC34f	mean	SiteJonesboro	0.0120679	0.0880791	0.137012	0.891022	Site Model	Bulk Soil
PAUC34f	precision	(phi)	65759.6	8219.02	8.00091	1.23506e-15	Site Model	Bulk Soil
Planctomycetes	mean	(Intercept)	-3.47325	0.0351475	-98.8194	0	Site Model	Bulk Soil
Planctomycetes	mean	SiteJonesboro	-0.153315	0.0526325	-2.91293	0.00358052	Site Model	Bulk Soil
Planctomycetes	precision	(phi)	377.143	46.0276	8.19385	2.53007e-16	Site Model	Bulk Soil
SBR1093	NA	NA	NA	NA	NA	NA	Site Model	Bulk Soil
Spirochaetes	mean	(Intercept)	-7.94693	0.126348	-62.8969	0	Site Model	Bulk Soil
Spirochaetes	mean	SiteJonesboro	0.959789	0.137434	6.98361	2.87689e-12	Site Model	Bulk Soil
Spirochaetes	precision	(phi)	1753.44	243.897	7.18927	6.51389e-13	Site Model	Bulk Soil
SR1	mean	(Intercept)	-10.3701	0.0501521	-206.774	0	Site Model	Bulk Soil
SR1	mean	SiteJonesboro	0.180564	0.0683444	2.64198	0.0082423	Site Model	Bulk Soil
SR1	precision	(phi)	168524	20767	8.11496	4.85944e-16	Site Model	Bulk Soil
TM7	mean	(Intercept)	-9.94651	0.0776124	-128.156	0	Site Model	Bulk Soil
TM7	mean	SiteJonesboro	0.306403	0.0997385	3.07206	0.00212588	Site Model	Bulk Soil
TM7	precision	(phi)	43113.1	5463.1	7.89168	2.98137e-15	Site Model	Bulk Soil
TPD-58	mean	(Intercept)	-10.3701	0.0501521	-206.774	0	Site Model	Bulk Soil
TPD-58	mean	SiteJonesboro	0.180564	0.0683444	2.64198	0.0082423	Site Model	Bulk Soil
TPD-58	precision	(phi)	168524	20767	8.11496	4.85944e-16	Site Model	Bulk Soil
unclassified	NA	NA	NA	NA	NA	NA	Site Model	Bulk Soil
Verrucomicrobia	mean	(Intercept)	-3.64171	0.0408151	-89.2247	0	Site Model	Bulk Soil
Verrucomicrobia	mean	SiteJonesboro	0.220402	0.0557961	3.95014	7.81055e-05	Site Model	Bulk Soil
Verrucomicrobia	precision	(phi)	325.39	39.7534	8.1852	2.71861e-16	Site Model	Bulk Soil
WPS-2	mean	(Intercept)	-9.31647	0.0906837	-102.736	0	Site Model	Bulk Soil
WPS-2	mean	SiteJonesboro	0.404836	0.112191	3.60844	0.000308043	Site Model	Bulk Soil
WPS-2	precision	(phi)	16088.6	2080.06	7.73469	1.03659e-14	Site Model	Bulk Soil
WS1	mean	(Intercept)	-9.01756	0.0778969	-115.763	0	Site Model	Bulk Soil
WS1	mean	SiteJonesboro	-0.379921	0.114552	-3.31657	0.000911292	Site Model	Bulk Soil
WS1	precision	(phi)	16995.3	2199.52	7.72683	1.10257e-14	Site Model	Bulk Soil
WS2	NA	NA	NA	NA	NA	NA	Site Model	Bulk Soil
WS3	mean	(Intercept)	-5.34135	0.061852	-86.357	0	Site Model	Bulk Soil
WS3	mean	SiteJonesboro	0.911891	0.0735168	12.4039	2.49061e-35	Site Model	Bulk Soil
WS3	precision	(phi)	714.032	88.2548	8.09058	5.93808e-16	Site Model	Bulk Soil
WS4	mean	(Intercept)	-7.4459	0.0638717	-116.576	0	Site Model	Bulk Soil
WS4	mean	SiteJonesboro	-0.864893	0.11033	-7.83913	4.53688e-15	Site Model	Bulk Soil
WS4	precision	(phi)	5455.58	699.642	7.79768	6.30533e-15	Site Model	Bulk Soil
WS5	mean	(Intercept)	-10.242	0.0571051	-179.353	0	Site Model	Bulk Soil
WS5	mean	SiteJonesboro	0.104667	0.0785546	1.33242	0.182723	Site Model	Bulk Soil
WS5	precision	(phi)	112819	13992.7	8.06273	7.46097e-16	Site Model	Bulk Soil
WWE1	mean	(Intercept)	-8.76587	0.0782853	-111.973	0	Site Model	Bulk Soil
WWE1	mean	SiteJonesboro	-0.762988	0.124936	-6.10705	1.01488e-09	Site Model	Bulk Soil
WWE1	precision	(phi)	13151.6	1738.36	7.56551	3.86332e-14	Site Model	Bulk Soil
ZB3	mean	(Intercept)	-10.1303	0.05886	-172.108	0	Site Model	Bulk Soil
ZB3	mean	SiteJonesboro	0.00772361	0.08256	0.0935514	0.925466	Site Model	Bulk Soil
ZB3	precision	(phi)	94629.7	11770.9	8.0393	9.03515e-16	Site Model	Bulk Soil
Alphaproteobacteria	mean	(Intercept)	-3.30136	0.0394592	-83.6652	0	Site Model	Bulk Soil
Alphaproteobacteria	mean	SiteJonesboro	0.379238	0.0524054	7.23663	4.59981e-13	Site Model	Bulk Soil
Alphaproteobacteria	precision	(phi)	253.326	30.8884	8.20134	2.3773e-16	Site Model	Bulk Soil
Betaproteobacteria	mean	(Intercept)	-2.41956	0.0430132	-56.2516	0	Site Model	Bulk Soil
Betaproteobacteria	mean	SiteJonesboro	0.428489	0.0572459	7.48507	7.15101e-14	Site Model	Bulk Soil
Betaproteobacteria	precision	(phi)	96.807	11.762	8.23048	1.86459e-16	Site Model	Bulk Soil
Deltaproteobacteria	mean	(Intercept)	-1.73288	0.0310042	-55.8918	0	Site Model	Bulk Soil
Deltaproteobacteria	mean	SiteJonesboro	-0.575305	0.0508753	-11.3082	1.19574e-29	Site Model	Bulk Soil
Deltaproteobacteria	precision	(phi)	111.266	13.4962	8.24429	1.66147e-16	Site Model	Bulk Soil
Epsilonproteobacteria	mean	(Intercept)	-7.08076	0.183091	-38.6735	0	Site Model	Bulk Soil
Epsilonproteobacteria	mean	SiteJonesboro	0.459872	0.164438	2.79662	0.005164	Site Model	Bulk Soil
Epsilonproteobacteria	precision	(phi)	281.801	51.8347	5.43652	5.43302e-08	Site Model	Bulk Soil
Gammaproteobacteria	mean	(Intercept)	-4.84032	0.0813415	-59.5062	0	Site Model	Bulk Soil
Gammaproteobacteria	mean	SiteJonesboro	1.495	0.0900902	16.5944	7.64715e-62	Site Model	Bulk Soil
Gammaproteobacteria	precision	(phi)	237.537	29.7501	7.98439	1.41221e-15	Site Model	Bulk Soil
TA18	mean	(Intercept)	-10.3286	0.0539247	-191.538	0	Site Model	Bulk Soil
TA18	mean	SiteJonesboro	0.206307	0.0728104	2.83348	0.00460436	Site Model	Bulk Soil
TA18	precision	(phi)	138846	17156.1	8.09308	5.81723e-16	Site Model	Bulk Soil
