# Supplementary material for: Compositional shifts in root-associated bacterial and archaeal microbiota track the plant life cycle in field-grown rice
Source: PLoS Biol. 2018 Feb 23;16(2):e2003862. doi: 10.1371/journal.pbio.2003862 (PMC5841827; doi:10.1371/journal.pbio.2003862)
Supplement: S5 Data — (XLSX) [file pbio.2003862.s005.xlsx]

## Sheet: S4 Data
Compartment	OTU	term	estimate	std.error	statistic	p.value	p.adj	direction	classification	Kingdom	Phylum	Class	Order	Family	Genus	Species	Phylum2
Endosphere	575993	Age	-0.00697593	0.00116579	-5.98389	6.69431e-09	5.69017e-07	Decreasing	Early	Bacteria	Proteobacteria	Deltaproteobacteria	Spirobacillales	unclassified	unclassified	unclassified	Deltaproteobacteria
Endosphere	575562	Age	-0.011469	0.00132963	-8.62568	4.9599e-16	4.21591e-14	Decreasing	Early	Bacteria	Proteobacteria	Betaproteobacteria	Burkholderiales	Comamonadaceae	Acidovorax	unclassified	Betaproteobacteria
Endosphere	559278	Age	-0.019096	0.00120284	-15.8757	7.63234e-41	6.48749e-39	Decreasing	Early	Bacteria	Chloroflexi	Chloroflexi	[Roseiflexales]	[Kouleothrixaceae]	unclassified	unclassified	Chloroflexi
Endosphere	545548	Age	-0.0139678	0.0010563	-13.2233	2.67573e-31	2.27437e-29	Decreasing	Early	Bacteria	Chloroflexi	Chloroflexi	[Roseiflexales]	[Kouleothrixaceae]	unclassified	unclassified	Chloroflexi
Endosphere	532331	Age	-0.00705124	0.000557997	-12.6367	3.13615e-29	2.66573e-27	Decreasing	Early	Bacteria	Bacteroidetes	Cytophagia	Cytophagales	Cytophagaceae	unclassified	unclassified	Bacteroidetes
Endosphere	317157	Age	-0.00639566	0.00075841	-8.43298	1.85672e-15	1.57821e-13	Decreasing	Early	Bacteria	Proteobacteria	Betaproteobacteria	Burkholderiales	Oxalobacteraceae	Janthinobacterium	unclassified	Betaproteobacteria
Endosphere	305915	Age	-0.00329176	0.000660672	-4.98244	1.10508e-06	9.39318e-05	Decreasing	Early	Bacteria	Proteobacteria	Betaproteobacteria	Burkholderiales	Comamonadaceae	unclassified	unclassified	Betaproteobacteria
Endosphere	289530	Age	-0.0114833	0.000755537	-15.1988	2.17325e-38	1.84726e-36	Decreasing	Early	Bacteria	Chloroflexi	Chloroflexi	[Roseiflexales]	[Kouleothrixaceae]	unclassified	unclassified	Chloroflexi
Endosphere	238766	Age	-0.0103179	0.00081528	-12.6556	2.69172e-29	2.28796e-27	Decreasing	Early	Bacteria	Chloroflexi	Chloroflexi	[Roseiflexales]	[Kouleothrixaceae]	unclassified	unclassified	Chloroflexi
Endosphere	217917	Age	-0.00925557	0.000766415	-12.0764	2.81419e-27	2.39206e-25	Decreasing	Early	Bacteria	Chloroflexi	Chloroflexi	[Roseiflexales]	[Kouleothrixaceae]	unclassified	unclassified	Chloroflexi
Endosphere	144554	Age	-0.0118258	0.00107333	-11.0178	1.1545e-23	9.81328e-22	Decreasing	Early	Bacteria	Proteobacteria	Betaproteobacteria	Burkholderiales	unclassified	unclassified	unclassified	Betaproteobacteria
Endosphere	112962	Age	-0.0168361	0.00100228	-16.7977	3.41545e-44	2.90314e-42	Decreasing	Early	Bacteria	Chloroflexi	Chloroflexi	Herpetosiphonales	unclassified	unclassified	unclassified	Chloroflexi
Endosphere	112867	Age	-0.0019421	0.000384674	-5.0487	8.05699e-07	6.84844e-05	Decreasing	Early	Bacteria	Chloroflexi	Ellin6529	unclassified	unclassified	unclassified	unclassified	Chloroflexi
Endosphere	1930261	Age	-0.00186711	0.000394598	-4.73166	3.54876e-06	0.000301645	Decreasing	Early	Bacteria	Fibrobacteres	Fibrobacteria	258ds10	unclassified	unclassified	unclassified	Fibrobacteres
Endosphere	2565173	Age	-0.00479215	0.000626492	-7.64918	3.32543e-13	2.82661e-11	Decreasing	Early	Bacteria	Verrucomicrobia	Opitutae	Opitutales	Opitutaceae	Opitutus	unclassified	Verrucomicrobia
Endosphere	766306	Age	-0.010352	0.00186845	-5.54041	6.99972e-08	5.94976e-06	Decreasing	Early	Bacteria	Proteobacteria	Betaproteobacteria	Burkholderiales	Comamonadaceae	unclassified	unclassified	Betaproteobacteria
Endosphere	4254478	Age	-0.0117727	0.00114161	-10.3124	2.51441e-21	2.13725e-19	Decreasing	Early	Bacteria	Proteobacteria	Betaproteobacteria	Burkholderiales	Comamonadaceae	unclassified	unclassified	Betaproteobacteria
Endosphere	4308189	Age	-0.00733526	0.000880505	-8.33074	3.71465e-15	3.15745e-13	Decreasing	Early	Bacteria	Proteobacteria	Betaproteobacteria	Burkholderiales	Comamonadaceae	unclassified	unclassified	Betaproteobacteria
Endosphere	4337622	Age	-0.00737765	0.0012929	-5.70629	2.95487e-08	2.51164e-06	Decreasing	Early	Bacteria	Proteobacteria	Alphaproteobacteria	Rhizobiales	Rhizobiaceae	Agrobacterium	unclassified	Alphaproteobacteria
Endosphere	4439805	Age	-0.0149967	0.00179332	-8.36255	2.99536e-15	2.54606e-13	Decreasing	Early	Bacteria	Fibrobacteres	Fibrobacteria	258ds10	unclassified	unclassified	unclassified	Fibrobacteres
Endosphere	4452118	Age	-0.0226885	0.00142699	-15.8995	6.25592e-41	5.31753e-39	Decreasing	Early	Bacteria	Proteobacteria	Betaproteobacteria	Burkholderiales	Comamonadaceae	Leptothrix	unclassified	Betaproteobacteria
Endosphere	4453710	Age	-0.0121173	0.00281987	-4.29711	2.39542e-05	0.00203611	Decreasing	Early	Bacteria	Proteobacteria	Betaproteobacteria	Burkholderiales	Comamonadaceae	Rhodoferax	unclassified	Betaproteobacteria
Endosphere	694856	Age	0.0106336	0.00120534	8.82211	1.26993e-16	1.07944e-14	Increasing	Late	Bacteria	Proteobacteria	Alphaproteobacteria	Rhizobiales	Methylocystaceae	Pleomorphomonas	unclassified	Alphaproteobacteria
Endosphere	680509	Age	0.0170745	0.00207505	8.22849	7.39658e-15	6.28709e-13	Increasing	Late	Bacteria	Proteobacteria	Betaproteobacteria	Rhodocyclales	Rhodocyclaceae	Uliginosibacterium	unclassified	Betaproteobacteria
Endosphere	565744	Age	0.00900926	0.000983322	9.16207	1.15617e-17	9.82748e-16	Increasing	Late	Bacteria	Proteobacteria	Betaproteobacteria	SBla14	unclassified	unclassified	unclassified	Betaproteobacteria
Endosphere	562860	Age	0.00247625	0.000283067	8.74795	2.12827e-16	1.80903e-14	Increasing	Late	Bacteria	Proteobacteria	Betaproteobacteria	Rhodocyclales	Rhodocyclaceae	unclassified	unclassified	Betaproteobacteria
Endosphere	559099	Age	0.0195274	0.00194625	10.0333	2.02917e-20	1.7248e-18	Increasing	Late	Bacteria	Proteobacteria	Betaproteobacteria	Rhodocyclales	Rhodocyclaceae	Propionivibrio	unclassified	Betaproteobacteria
Endosphere	555887	Age	0.0111834	0.00103506	10.8046	5.96398e-23	5.06938e-21	Increasing	Late	Bacteria	Proteobacteria	Betaproteobacteria	SBla14	unclassified	unclassified	unclassified	Betaproteobacteria
Endosphere	537229	Age	0.00424825	0.00121773	3.48865	0.000564214	0.0479582	Increasing	Late	Bacteria	Proteobacteria	Epsilonproteobacteria	Campylobacterales	Campylobacteraceae	Sulfurospirillum	unclassified	Epsilonproteobacteria
Endosphere	532956	Age	0.0108673	0.00163491	6.64702	1.57642e-10	1.33996e-08	Increasing	Late	Bacteria	Spirochaetes	Spirochaetes	Spirochaetales	Spirochaetaceae	Treponema	unclassified	Spirochaetes
Endosphere	519955	Age	0.00369423	0.000346131	10.6729	1.63398e-22	1.38888e-20	Increasing	Late	Bacteria	Proteobacteria	Betaproteobacteria	Rhodocyclales	Rhodocyclaceae	unclassified	unclassified	Betaproteobacteria
Endosphere	365866	Age	0.0149166	0.00122643	12.1627	1.41393e-27	1.20184e-25	Increasing	Late	Bacteria	Proteobacteria	Betaproteobacteria	Rhodocyclales	Rhodocyclaceae	unclassified	unclassified	Betaproteobacteria
Endosphere	344965	Age	0.00276224	0.0003859	7.15792	7.31475e-12	6.21754e-10	Increasing	Late	Bacteria	Proteobacteria	Deltaproteobacteria	Desulfuromonadales	Geobacteraceae	Geobacter	unclassified	Deltaproteobacteria
Endosphere	333636	Age	0.00110256	0.000256133	4.30463	2.32045e-05	0.00197238	Increasing	Late	Bacteria	Proteobacteria	Deltaproteobacteria	Myxococcales	Haliangiaceae	unclassified	unclassified	Deltaproteobacteria
Endosphere	314978	Age	0.00803653	0.00103117	7.79359	1.30814e-13	1.11192e-11	Increasing	Late	Bacteria	Acidobacteria	[Chloracidobacteria]	PK29	unclassified	unclassified	unclassified	Acidobacteria
Endosphere	249831	Age	0.0020866	0.000297546	7.01269	1.77799e-11	1.51129e-09	Increasing	Late	Bacteria	Proteobacteria	Alphaproteobacteria	Rhizobiales	Bradyrhizobiaceae	Bradyrhizobium	unclassified	Alphaproteobacteria
Endosphere	243306	Age	0.012994	0.0010872	11.9519	7.58698e-27	6.44893e-25	Increasing	Late	Bacteria	Proteobacteria	Deltaproteobacteria	Desulfovibrionales	Desulfovibrionaceae	Desulfovibrio	unclassified	Deltaproteobacteria
Endosphere	239439	Age	0.00818089	0.000643951	12.7042	1.81736e-29	1.54476e-27	Increasing	Late	Bacteria	Proteobacteria	Betaproteobacteria	Rhodocyclales	Rhodocyclaceae	unclassified	unclassified	Betaproteobacteria
Endosphere	238710	Age	0.00163442	0.000462374	3.53484	0.000477747	0.0406085	Increasing	Late	Bacteria	Proteobacteria	Gammaproteobacteria	Xanthomonadales	Xanthomonadaceae	unclassified	unclassified	Gammaproteobacteria
Endosphere	234790	Age	0.0145157	0.00152863	9.49592	1.05063e-18	8.93036e-17	Increasing	Late	Bacteria	Proteobacteria	Deltaproteobacteria	Desulfovibrionales	Desulfovibrionaceae	Desulfovibrio	mexicanus	Deltaproteobacteria
Endosphere	234236	Age	0.0227784	0.00229083	9.94328	3.95927e-20	3.36538e-18	Increasing	Late	Bacteria	Proteobacteria	Betaproteobacteria	SBla14	unclassified	unclassified	unclassified	Betaproteobacteria
Endosphere	210800	Age	0.00123201	0.000192165	6.41118	6.17176e-10	5.24599e-08	Increasing	Late	Bacteria	Proteobacteria	Alphaproteobacteria	Rhizobiales	Bradyrhizobiaceae	unclassified	unclassified	Alphaproteobacteria
Endosphere	204970	Age	0.00125384	0.000312094	4.0175	7.57685e-05	0.00644032	Increasing	Late	Bacteria	Proteobacteria	Alphaproteobacteria	Rhizobiales	Bradyrhizobiaceae	unclassified	unclassified	Alphaproteobacteria
Endosphere	178053	Age	0.00271531	0.000261504	10.3834	1.47175e-21	1.25099e-19	Increasing	Late	Bacteria	Proteobacteria	Betaproteobacteria	unclassified	unclassified	unclassified	unclassified	Betaproteobacteria
Endosphere	173071	Age	0.0113593	0.00167692	6.77389	7.46e-11	6.341e-09	Increasing	Late	Bacteria	Proteobacteria	Alphaproteobacteria	Rhizobiales	unclassified	unclassified	unclassified	Alphaproteobacteria
Endosphere	167822	Age	0.00733377	0.000839295	8.73801	2.28026e-16	1.93822e-14	Increasing	Late	Bacteria	Proteobacteria	Deltaproteobacteria	Desulfuromonadales	Geobacteraceae	Geobacter	unclassified	Deltaproteobacteria
Endosphere	156377	Age	0.00115082	0.000167517	6.86984	4.20965e-11	3.5782e-09	Increasing	Late	Bacteria	Proteobacteria	Alphaproteobacteria	Rhodospirillales	Rhodospirillaceae	Telmatospirillum	unclassified	Alphaproteobacteria
Endosphere	137893	Age	0.00845173	0.00167997	5.03089	8.7741e-07	7.45799e-05	Increasing	Late	Bacteria	Proteobacteria	Deltaproteobacteria	Desulfuromonadales	Geobacteraceae	Geobacter	unclassified	Deltaproteobacteria
Endosphere	137363	Age	0.0020121	0.000397489	5.06203	7.5578e-07	6.42413e-05	Increasing	Late	Bacteria	Proteobacteria	Deltaproteobacteria	Myxococcales	unclassified	unclassified	unclassified	Deltaproteobacteria
Endosphere	129337	Age	0.00456014	0.000597591	7.63088	3.73987e-13	3.17889e-11	Increasing	Late	Bacteria	Proteobacteria	Alphaproteobacteria	Rhodospirillales	Rhodospirillaceae	Telmatospirillum	siberiense	Alphaproteobacteria
Endosphere	115150	Age	0.000883241	0.000183652	4.80932	2.48508e-06	0.000211231	Increasing	Late	Bacteria	Proteobacteria	Alphaproteobacteria	Rhizobiales	Bradyrhizobiaceae	unclassified	unclassified	Alphaproteobacteria
Endosphere	74124	Age	0.0139955	0.00123035	11.3752	7.16594e-25	6.09104e-23	Increasing	Late	Bacteria	Proteobacteria	Alphaproteobacteria	Ellin329	unclassified	unclassified	unclassified	Alphaproteobacteria
Endosphere	70100	Age	0.00438569	0.000389315	11.2651	1.69258e-24	1.43869e-22	Increasing	Late	Bacteria	Proteobacteria	Alphaproteobacteria	Rhizobiales	Hyphomicrobiaceae	Rhodoplanes	unclassified	Alphaproteobacteria
Endosphere	4386	Age	0.00554713	0.000569078	9.74757	1.67621e-19	1.42478e-17	Increasing	Late	Bacteria	Spirochaetes	[Leptospirae]	[Leptospirales]	Leptospiraceae	Leptonema	unclassified	Spirochaetes
Endosphere	816501	Age	0.0181927	0.00185469	9.809	1.06716e-19	9.07087e-18	Increasing	Late	Bacteria	Proteobacteria	Betaproteobacteria	SBla14	unclassified	unclassified	unclassified	Betaproteobacteria
Endosphere	1698511	Age	0.00940278	0.00120154	7.82558	1.06239e-13	9.03032e-12	Increasing	Late	Bacteria	Firmicutes	Clostridia	Clostridiales	Veillonellaceae	BSV43	unclassified	Firmicutes
Endosphere	2655362	Age	0.0100656	0.00112526	8.94516	5.36358e-17	4.55904e-15	Increasing	Late	Bacteria	Proteobacteria	Alphaproteobacteria	Rhizobiales	unclassified	unclassified	unclassified	Alphaproteobacteria
Endosphere	829953	Age	0.0321811	0.00201971	15.9336	4.70676e-41	4.00075e-39	Increasing	Late	Bacteria	Spirochaetes	Spirochaetes	Spirochaetales	Spirochaetaceae	Treponema	unclassified	Spirochaetes
Endosphere	1113471	Age	0.000455374	0.000102597	4.43847	1.30764e-05	0.00111149	Increasing	Late	Bacteria	Verrucomicrobia	[Pedosphaerae]	[Pedosphaerales]	Ellin515	unclassified	unclassified	Verrucomicrobia
Endosphere	3116297	Age	0.0574392	0.0030593	18.7752	2.34217e-51	1.99084e-49	Increasing	Late	Bacteria	Proteobacteria	Deltaproteobacteria	Myxococcales	unclassified	unclassified	unclassified	Deltaproteobacteria
Endosphere	784524	Age	0.00364923	0.000836401	4.36301	1.80994e-05	0.00153845	Increasing	Late	Bacteria	Proteobacteria	Betaproteobacteria	Rhodocyclales	Rhodocyclaceae	Dechloromonas	unclassified	Betaproteobacteria
Endosphere	3514708	Age	0.00314037	0.000396028	7.92966	5.37849e-14	4.57172e-12	Increasing	Late	Bacteria	Bacteroidetes	Bacteroidia	Bacteroidales	unclassified	unclassified	unclassified	Bacteroidetes
Endosphere	756913	Age	0.00843261	0.000760079	11.0944	6.38159e-24	5.42435e-22	Increasing	Late	Bacteria	Proteobacteria	Betaproteobacteria	Rhodocyclales	Rhodocyclaceae	Propionivibrio	unclassified	Betaproteobacteria
Endosphere	3893865	Age	0.00601893	0.000775609	7.76026	1.62404e-13	1.38043e-11	Increasing	Late	Bacteria	Proteobacteria	Betaproteobacteria	SBla14	unclassified	unclassified	unclassified	Betaproteobacteria
Endosphere	876957	Age	0.00884034	0.00111527	7.92666	5.48558e-14	4.66274e-12	Increasing	Late	Bacteria	Proteobacteria	Betaproteobacteria	SBla14	unclassified	unclassified	unclassified	Betaproteobacteria
Endosphere	4319981	Age	0.0138924	0.0014037	9.89696	5.57797e-20	4.74127e-18	Increasing	Late	Bacteria	Proteobacteria	Betaproteobacteria	Rhodocyclales	Rhodocyclaceae	Propionivibrio	unclassified	Betaproteobacteria
Endosphere	4327829	Age	0.00092897	0.000112605	8.24984	6.40815e-15	5.44693e-13	Increasing	Late	Bacteria	Proteobacteria	Alphaproteobacteria	Rhizobiales	Hyphomicrobiaceae	Rhodoplanes	unclassified	Alphaproteobacteria
Endosphere	4330207	Age	0.0192994	0.00105471	18.2984	1.23382e-49	1.04875e-47	Increasing	Late	Bacteria	Proteobacteria	Alphaproteobacteria	Rhizobiales	Hyphomicrobiaceae	unclassified	unclassified	Alphaproteobacteria
Endosphere	4350890	Age	0.00286988	0.000324711	8.83825	1.13457e-16	9.64386e-15	Increasing	Late	Bacteria	Proteobacteria	Betaproteobacteria	Rhodocyclales	Rhodocyclaceae	unclassified	unclassified	Betaproteobacteria
Endosphere	4354706	Age	0.018198	0.00132348	13.7501	3.56738e-33	3.03227e-31	Increasing	Late	Bacteria	Proteobacteria	Deltaproteobacteria	Desulfovibrionales	Desulfovibrionaceae	Desulfovibrio	putealis	Deltaproteobacteria
Endosphere	4365790	Age	0.0115696	0.000892274	12.9664	2.16985e-30	1.84437e-28	Increasing	Late	Bacteria	Proteobacteria	Betaproteobacteria	Rhodocyclales	Rhodocyclaceae	unclassified	unclassified	Betaproteobacteria
Endosphere	4381417	Age	0.00364688	0.000542804	6.7186	1.03481e-10	8.7959e-09	Increasing	Late	Bacteria	Proteobacteria	Betaproteobacteria	unclassified	unclassified	unclassified	unclassified	Betaproteobacteria
Endosphere	4389643	Age	0.0110951	0.000821314	13.509	2.5848e-32	2.19708e-30	Increasing	Late	Bacteria	Proteobacteria	Betaproteobacteria	Rhodocyclales	Rhodocyclaceae	unclassified	unclassified	Betaproteobacteria
Endosphere	4409981	Age	0.00865717	0.00107096	8.08358	1.94633e-14	1.65438e-12	Increasing	Late	Bacteria	Spirochaetes	Spirochaetes	Spirochaetales	Spirochaetaceae	Treponema	unclassified	Spirochaetes
Endosphere	4418945	Age	0.0048726	0.000461431	10.5598	3.86995e-22	3.28946e-20	Increasing	Late	Bacteria	Bacteroidetes	Bacteroidia	Bacteroidales	unclassified	unclassified	unclassified	Bacteroidetes
Endosphere	4432840	Age	0.00592864	0.000625837	9.47313	1.2392e-18	1.05332e-16	Increasing	Late	Bacteria	Proteobacteria	Deltaproteobacteria	Desulfobacterales	Desulfobulbaceae	unclassified	unclassified	Deltaproteobacteria
Endosphere	4458300	Age	0.0105374	0.000949089	11.1027	5.98396e-24	5.08636e-22	Increasing	Late	Bacteria	Proteobacteria	Betaproteobacteria	Rhodocyclales	Rhodocyclaceae	unclassified	unclassified	Betaproteobacteria
Endosphere	4476708	Age	0.00569691	0.000466299	12.2173	9.13731e-28	7.76671e-26	Increasing	Late	Bacteria	Proteobacteria	Deltaproteobacteria	Desulfovibrionales	Desulfovibrionaceae	Desulfovibrio	unclassified	Deltaproteobacteria
Endosphere	944435	Age	-0.000177	0.000220938	-0.80113	0.423741	1	Decreasing	Complex	Bacteria	Proteobacteria	Deltaproteobacteria	Myxococcales	Haliangiaceae	unclassified	unclassified	Deltaproteobacteria
Endosphere	174873	Age	-0.00452355	0.00141256	-3.20237	0.00152139	0.129318	Decreasing	Complex	Bacteria	Proteobacteria	Betaproteobacteria	Burkholderiales	Comamonadaceae	Hydrogenophaga	unclassified	Betaproteobacteria
Endosphere	152462	Age	0.000339437	0.000110754	3.06478	0.00239236	0.20335	Increasing	Complex	Bacteria	Proteobacteria	Alphaproteobacteria	Rhizobiales	Bradyrhizobiaceae	Bradyrhizobium	unclassified	Alphaproteobacteria
Endosphere	152361	Age	-0.00175897	0.00124273	-1.41541	0.158068	1	Decreasing	Complex	Bacteria	Bacteroidetes	[Saprospirae]	[Saprospirales]	Chitinophagaceae	unclassified	unclassified	Bacteroidetes
Endosphere	12048	Age	0.000195354	0.000479772	0.40718	0.684189	1	Increasing	Complex	Bacteria	Actinobacteria	Actinobacteria	Actinomycetales	Thermomonosporaceae	Actinomadura	vinacea	Actinobacteria
Endosphere	3430519	Age	0.00205621	0.00161571	1.27263	0.204212	1	Increasing	Complex	Bacteria	Proteobacteria	Deltaproteobacteria	Myxococcales	Myxococcaceae	Anaeromyxobacter	unclassified	Deltaproteobacteria
Endosphere	56717	Age	0.000904114	0.000289709	3.12077	0.00199369	0.169464	Increasing	Complex	Archaea	Crenarchaeota	MCG	pGrfC26	unclassified	unclassified	unclassified	Crenarchaeota
Rhizosphere	1074016	Age	-0.00482863	0.000457486	-10.5547	4.02165e-22	3.4184e-20	Decreasing	Early	Bacteria	Proteobacteria	Betaproteobacteria	Burkholderiales	Oxalobacteraceae	unclassified	unclassified	Betaproteobacteria
Rhizosphere	844535	Age	-0.00505285	0.000671277	-7.52722	7.25055e-13	6.16297e-11	Decreasing	Early	Bacteria	Proteobacteria	Alphaproteobacteria	Caulobacterales	Caulobacteraceae	Asticcacaulis	unclassified	Alphaproteobacteria
Rhizosphere	575562	Age	-0.00684184	0.000615148	-11.1223	5.14036e-24	4.36931e-22	Decreasing	Early	Bacteria	Proteobacteria	Betaproteobacteria	Burkholderiales	Comamonadaceae	Acidovorax	unclassified	Betaproteobacteria
Rhizosphere	554299	Age	-0.00180344	0.000484872	-3.71943	0.000241537	0.0205306	Decreasing	Early	Bacteria	Proteobacteria	Alphaproteobacteria	Rhodospirillales	Rhodospirillaceae	unclassified	unclassified	Alphaproteobacteria
Rhizosphere	540561	Age	-0.00240141	0.000340856	-7.04523	1.45867e-11	1.23987e-09	Decreasing	Early	Bacteria	Verrucomicrobia	Verrucomicrobiae	Verrucomicrobiales	Verrucomicrobiaceae	Luteolibacter	unclassified	Verrucomicrobia
Rhizosphere	341698	Age	-0.00685101	0.000596709	-11.4813	3.12113e-25	2.65296e-23	Decreasing	Early	Bacteria	Verrucomicrobia	Verrucomicrobiae	Verrucomicrobiales	Verrucomicrobiaceae	unclassified	unclassified	Verrucomicrobia
Rhizosphere	255112	Age	-0.00207332	0.000238777	-8.68308	3.33676e-16	2.83625e-14	Decreasing	Early	Bacteria	Verrucomicrobia	Verrucomicrobiae	Verrucomicrobiales	Verrucomicrobiaceae	unclassified	unclassified	Verrucomicrobia
Rhizosphere	220364	Age	-0.00455623	0.000853113	-5.34071	1.92751e-07	1.63838e-05	Decreasing	Early	Bacteria	Verrucomicrobia	[Spartobacteria]	[Chthoniobacterales]	[Chthoniobacteraceae]	unclassified	unclassified	Verrucomicrobia
Rhizosphere	174873	Age	-0.00436807	0.00102871	-4.24617	2.9681e-05	0.00252289	Decreasing	Early	Bacteria	Proteobacteria	Betaproteobacteria	Burkholderiales	Comamonadaceae	Hydrogenophaga	unclassified	Betaproteobacteria
Rhizosphere	82193	Age	-0.00227983	0.000324876	-7.01755	1.7263e-11	1.46736e-09	Decreasing	Early	Bacteria	Proteobacteria	Betaproteobacteria	Burkholderiales	Comamonadaceae	unclassified	unclassified	Betaproteobacteria
Rhizosphere	7346	Age	-0.00781965	0.00108507	-7.20659	5.41687e-12	4.60434e-10	Decreasing	Early	Bacteria	Proteobacteria	Betaproteobacteria	Burkholderiales	Oxalobacteraceae	unclassified	unclassified	Betaproteobacteria
Rhizosphere	819400	Age	-0.00222274	0.000526496	-4.22177	3.28667e-05	0.00279367	Decreasing	Early	Bacteria	Proteobacteria	Betaproteobacteria	Burkholderiales	Comamonadaceae	unclassified	unclassified	Betaproteobacteria
Rhizosphere	3509162	Age	-0.00818631	0.000736861	-11.1097	5.66717e-24	4.81709e-22	Decreasing	Early	Bacteria	Bacteroidetes	[Saprospirae]	[Saprospirales]	Chitinophagaceae	unclassified	unclassified	Bacteroidetes
Rhizosphere	4414809	Age	-0.00414984	0.00106579	-3.89367	0.000123706	0.010515	Decreasing	Early	Bacteria	Verrucomicrobia	Opitutae	Opitutales	Opitutaceae	unclassified	unclassified	Verrucomicrobia
Rhizosphere	4418677	Age	-0.00115032	0.000203889	-5.64191	4.13869e-08	3.51789e-06	Decreasing	Early	Bacteria	Proteobacteria	Betaproteobacteria	Rhodocyclales	Rhodocyclaceae	unclassified	unclassified	Betaproteobacteria
Rhizosphere	4429771	Age	-0.00181874	0.000248283	-7.32528	2.58987e-12	2.20139e-10	Decreasing	Early	Bacteria	Proteobacteria	Betaproteobacteria	Burkholderiales	Comamonadaceae	Acidovorax	facilis	Betaproteobacteria
Rhizosphere	4439805	Age	-0.00171131	0.000301	-5.68542	3.297e-08	2.80245e-06	Decreasing	Early	Bacteria	Fibrobacteres	Fibrobacteria	258ds10	unclassified	unclassified	unclassified	Fibrobacteres
Rhizosphere	4453710	Age	-0.00845874	0.00163319	-5.17926	4.28265e-07	3.64026e-05	Decreasing	Early	Bacteria	Proteobacteria	Betaproteobacteria	Burkholderiales	Comamonadaceae	Rhodoferax	unclassified	Betaproteobacteria
Rhizosphere	934557	Age	0.00482718	0.00082132	5.87734	1.19079e-08	1.01217e-06	Increasing	Late	Bacteria	Chloroflexi	Anaerolineae	Caldilineales	Caldilineaceae	unclassified	unclassified	Chloroflexi
Rhizosphere	837424	Age	0.00258008	0.000340226	7.58341	5.06779e-13	4.30762e-11	Increasing	Late	Bacteria	Proteobacteria	Alphaproteobacteria	Rhodobacterales	Hyphomonadaceae	unclassified	unclassified	Alphaproteobacteria
Rhizosphere	791566	Age	0.00711401	0.00110035	6.4652	4.52867e-10	3.84937e-08	Increasing	Late	Bacteria	Proteobacteria	Epsilonproteobacteria	Campylobacterales	Helicobacteraceae	Sulfuricurvum	kujiense	Epsilonproteobacteria
Rhizosphere	703776	Age	0.00296684	0.00026535	11.1809	3.2613e-24	2.7721e-22	Increasing	Late	Bacteria	Bacteroidetes	Bacteroidia	Bacteroidales	unclassified	unclassified	unclassified	Bacteroidetes
Rhizosphere	611146	Age	0.000982415	0.000154934	6.34085	9.21069e-10	7.82909e-08	Increasing	Late	Bacteria	Bacteroidetes	Sphingobacteriia	Sphingobacteriales	Sphingobacteriaceae	unclassified	unclassified	Bacteroidetes
Rhizosphere	582590	Age	0.00221367	0.000446793	4.95457	1.26098e-06	0.000107183	Increasing	Late	Bacteria	Bacteroidetes	Bacteroidia	Bacteroidales	unclassified	unclassified	unclassified	Bacteroidetes
Rhizosphere	577518	Age	0.00556854	0.00107245	5.19237	4.01675e-07	3.41424e-05	Increasing	Late	Bacteria	Bacteroidetes	Bacteroidia	Bacteroidales	unclassified	unclassified	unclassified	Bacteroidetes
Rhizosphere	576874	Age	0.00566234	0.00050051	11.3131	1.16401e-24	9.89409e-23	Increasing	Late	Bacteria	Proteobacteria	Deltaproteobacteria	Syntrophobacterales	Syntrophobacteraceae	Syntrophobacter	unclassified	Deltaproteobacteria
Rhizosphere	572331	Age	0.00150815	0.000161169	9.35761	2.85246e-18	2.42459e-16	Increasing	Late	Bacteria	Firmicutes	Clostridia	Clostridiales	Christensenellaceae	unclassified	unclassified	Firmicutes
Rhizosphere	557756	Age	0.00347052	0.000923238	3.75908	0.000207867	0.0176687	Increasing	Late	Bacteria	Proteobacteria	Betaproteobacteria	Burkholderiales	Comamonadaceae	Rubrivivax	unclassified	Betaproteobacteria
Rhizosphere	555887	Age	0.00316979	0.000257981	12.2869	5.23062e-28	4.44603e-26	Increasing	Late	Bacteria	Proteobacteria	Betaproteobacteria	SBla14	unclassified	unclassified	unclassified	Betaproteobacteria
Rhizosphere	548453	Age	0.00428517	0.000633311	6.7663	7.80352e-11	6.63299e-09	Increasing	Late	Bacteria	Proteobacteria	Epsilonproteobacteria	Campylobacterales	Helicobacteraceae	unclassified	unclassified	Epsilonproteobacteria
Rhizosphere	542613	Age	0.00585069	0.000994591	5.88251	1.15821e-08	9.84475e-07	Increasing	Late	Bacteria	Acidobacteria	BPC102	B110	unclassified	unclassified	unclassified	Acidobacteria
Rhizosphere	535240	Age	0.00234726	0.000567064	4.13932	4.62244e-05	0.00392908	Increasing	Late	Bacteria	Proteobacteria	Deltaproteobacteria	Desulfuromonadales	Geobacteraceae	Geobacter	unclassified	Deltaproteobacteria
Rhizosphere	533024	Age	0.00166451	0.000236025	7.05228	1.39735e-11	1.18775e-09	Increasing	Late	Bacteria	Bacteroidetes	Sphingobacteriia	Sphingobacteriales	unclassified	unclassified	unclassified	Bacteroidetes
Rhizosphere	532956	Age	0.00458324	0.000604894	7.57694	5.28174e-13	4.48948e-11	Increasing	Late	Bacteria	Spirochaetes	Spirochaetes	Spirochaetales	Spirochaetaceae	Treponema	unclassified	Spirochaetes
Rhizosphere	365866	Age	0.00680669	0.000675338	10.0789	1.44511e-20	1.22834e-18	Increasing	Late	Bacteria	Proteobacteria	Betaproteobacteria	Rhodocyclales	Rhodocyclaceae	unclassified	unclassified	Betaproteobacteria
Rhizosphere	336177	Age	0.00505001	0.000473939	10.6554	1.86773e-22	1.58757e-20	Increasing	Late	Bacteria	Proteobacteria	Betaproteobacteria	SBla14	unclassified	unclassified	unclassified	Betaproteobacteria
Rhizosphere	272504	Age	0.00197366	0.000280582	7.03419	1.56016e-11	1.32614e-09	Increasing	Late	Bacteria	Proteobacteria	Deltaproteobacteria	Myxococcales	unclassified	unclassified	unclassified	Deltaproteobacteria
Rhizosphere	264560	Age	0.00209958	0.000266548	7.8769	7.59998e-14	6.45999e-12	Increasing	Late	Bacteria	Proteobacteria	Betaproteobacteria	Methylophilales	Methylophilaceae	unclassified	unclassified	Betaproteobacteria
Rhizosphere	236435	Age	0.00952985	0.00120652	7.89862	6.59311e-14	5.60414e-12	Increasing	Late	Bacteria	Proteobacteria	Betaproteobacteria	Rhodocyclales	Rhodocyclaceae	unclassified	unclassified	Betaproteobacteria
Rhizosphere	234236	Age	0.013167	0.00128884	10.2162	5.17951e-21	4.40259e-19	Increasing	Late	Bacteria	Proteobacteria	Betaproteobacteria	SBla14	unclassified	unclassified	unclassified	Betaproteobacteria
Rhizosphere	220679	Age	0.00090304	0.000103829	8.69735	3.02287e-16	2.56944e-14	Increasing	Late	Bacteria	Bacteroidetes	Bacteroidia	Bacteroidales	Porphyromonadaceae	Paludibacter	unclassified	Bacteroidetes
Rhizosphere	167822	Age	0.00613595	0.000834301	7.3546	2.15573e-12	1.83237e-10	Increasing	Late	Bacteria	Proteobacteria	Deltaproteobacteria	Desulfuromonadales	Geobacteraceae	Geobacter	unclassified	Deltaproteobacteria
Rhizosphere	161475	Age	0.0032107	0.000652726	4.9189	1.4917e-06	0.000126795	Increasing	Late	Bacteria	Acidobacteria	Acidobacteria-6	CCU21	unclassified	unclassified	unclassified	Acidobacteria
Rhizosphere	149969	Age	0.00227362	0.000273468	8.31403	4.15855e-15	3.53476e-13	Increasing	Late	Bacteria	Verrucomicrobia	[Pedosphaerae]	[Pedosphaerales]	Ellin515	unclassified	unclassified	Verrucomicrobia
Rhizosphere	137363	Age	0.00226221	0.000311258	7.26794	3.70282e-12	3.1474e-10	Increasing	Late	Bacteria	Proteobacteria	Deltaproteobacteria	Myxococcales	unclassified	unclassified	unclassified	Deltaproteobacteria
Rhizosphere	4386	Age	0.0025884	0.000286008	9.05011	2.55895e-17	2.17511e-15	Increasing	Late	Bacteria	Spirochaetes	[Leptospirae]	[Leptospirales]	Leptospiraceae	Leptonema	unclassified	Spirochaetes
Rhizosphere	1618940	Age	0.00922441	0.00118129	7.80878	1.18515e-13	1.00738e-11	Increasing	Late	Bacteria	Proteobacteria	Deltaproteobacteria	Desulfobacterales	Desulfobulbaceae	unclassified	unclassified	Deltaproteobacteria
Rhizosphere	736737	Age	0.00755212	0.000641271	11.7768	3.04167e-26	2.58542e-24	Increasing	Late	Bacteria	Proteobacteria	Deltaproteobacteria	Desulfobacterales	Desulfobulbaceae	Desulfobulbus	unclassified	Deltaproteobacteria
Rhizosphere	816501	Age	0.00583953	0.000862814	6.768	7.72523e-11	6.56645e-09	Increasing	Late	Bacteria	Proteobacteria	Betaproteobacteria	SBla14	unclassified	unclassified	unclassified	Betaproteobacteria
Rhizosphere	1691506	Age	0.00141692	0.0003115	4.54869	8.07024e-06	0.000685971	Increasing	Late	Bacteria	Firmicutes	Clostridia	Clostridiales	Ruminococcaceae	unclassified	unclassified	Firmicutes
Rhizosphere	1698511	Age	0.00394621	0.000627509	6.28869	1.23701e-09	1.05146e-07	Increasing	Late	Bacteria	Firmicutes	Clostridia	Clostridiales	Veillonellaceae	BSV43	unclassified	Firmicutes
Rhizosphere	1848681	Age	0.00686054	0.0005217	13.1503	4.85307e-31	4.12511e-29	Increasing	Late	Bacteria	Proteobacteria	Deltaproteobacteria	Desulfobacterales	Desulfobulbaceae	unclassified	unclassified	Deltaproteobacteria
Rhizosphere	2485758	Age	0.00477819	0.000459966	10.3881	1.42057e-21	1.20749e-19	Increasing	Late	Bacteria	Bacteroidetes	Bacteroidia	Bacteroidales	unclassified	unclassified	unclassified	Bacteroidetes
Rhizosphere	807217	Age	0.0103037	0.000845928	12.1803	1.22787e-27	1.04369e-25	Increasing	Late	Bacteria	Verrucomicrobia	[Pedosphaerae]	[Pedosphaerales]	Ellin515	unclassified	unclassified	Verrucomicrobia
Rhizosphere	829953	Age	0.00937845	0.000751039	12.4873	1.04606e-28	8.8915e-27	Increasing	Late	Bacteria	Spirochaetes	Spirochaetes	Spirochaetales	Spirochaetaceae	Treponema	unclassified	Spirochaetes
Rhizosphere	2819697	Age	0.00147202	0.00026001	5.66138	3.73888e-08	3.17805e-06	Increasing	Late	Bacteria	Proteobacteria	Gammaproteobacteria	Xanthomonadales	Xanthomonadaceae	Luteimonas	unclassified	Gammaproteobacteria
Rhizosphere	1142133	Age	0.00350562	0.000311802	11.2431	2.00947e-24	1.70805e-22	Increasing	Late	Bacteria	Proteobacteria	Epsilonproteobacteria	Campylobacterales	Helicobacteraceae	unclassified	unclassified	Epsilonproteobacteria
Rhizosphere	1126475	Age	0.00373112	0.000545626	6.83824	5.08546e-11	4.32264e-09	Increasing	Late	Bacteria	Bacteroidetes	Cytophagia	Cytophagales	Cytophagaceae	Emticicia	unclassified	Bacteroidetes
Rhizosphere	3116297	Age	0.0242218	0.00155955	15.5313	1.35672e-39	1.15322e-37	Increasing	Late	Bacteria	Proteobacteria	Deltaproteobacteria	Myxococcales	unclassified	unclassified	unclassified	Deltaproteobacteria
Rhizosphere	805785	Age	0.00334177	0.000300955	11.1039	5.9281e-24	5.03888e-22	Increasing	Late	Bacteria	Proteobacteria	Gammaproteobacteria	Oceanospirillales	Halomonadaceae	unclassified	unclassified	Gammaproteobacteria
Rhizosphere	3514708	Age	0.0102865	0.00101379	10.1466	8.72367e-21	7.41512e-19	Increasing	Late	Bacteria	Bacteroidetes	Bacteroidia	Bacteroidales	unclassified	unclassified	unclassified	Bacteroidetes
Rhizosphere	753378	Age	0.00369336	0.000634371	5.82208	1.60066e-08	1.36056e-06	Increasing	Late	Bacteria	Proteobacteria	Betaproteobacteria	Rhodocyclales	Rhodocyclaceae	unclassified	unclassified	Betaproteobacteria
Rhizosphere	977755	Age	0.00404275	0.000551604	7.32908	2.52914e-12	2.14977e-10	Increasing	Late	Bacteria	Proteobacteria	Betaproteobacteria	Thiobacterales	unclassified	unclassified	unclassified	Betaproteobacteria
Rhizosphere	876957	Age	0.00369258	0.000409833	9.00996	3.39818e-17	2.88845e-15	Increasing	Late	Bacteria	Proteobacteria	Betaproteobacteria	SBla14	unclassified	unclassified	unclassified	Betaproteobacteria
Rhizosphere	1110169	Age	0.00189958	0.000271306	7.00162	1.90165e-11	1.6164e-09	Increasing	Late	Bacteria	Actinobacteria	Actinobacteria	Actinomycetales	unclassified	unclassified	unclassified	Actinobacteria
Rhizosphere	4330207	Age	0.00143183	0.000203662	7.03041	1.59643e-11	1.35696e-09	Increasing	Late	Bacteria	Proteobacteria	Alphaproteobacteria	Rhizobiales	Hyphomicrobiaceae	unclassified	unclassified	Alphaproteobacteria
Rhizosphere	4339018	Age	0.00269047	0.000368803	7.29513	3.1262e-12	2.65727e-10	Increasing	Late	Bacteria	Proteobacteria	Deltaproteobacteria	Myxococcales	unclassified	unclassified	unclassified	Deltaproteobacteria
Rhizosphere	4341128	Age	0.00192935	0.000255665	7.54638	6.41799e-13	5.45529e-11	Increasing	Late	Bacteria	Bacteroidetes	Bacteroidia	Bacteroidales	SB-1	unclassified	unclassified	Bacteroidetes
Rhizosphere	4365790	Age	0.00206281	0.000198663	10.3835	1.47137e-21	1.25066e-19	Increasing	Late	Bacteria	Proteobacteria	Betaproteobacteria	Rhodocyclales	Rhodocyclaceae	unclassified	unclassified	Betaproteobacteria
Rhizosphere	4381528	Age	0.00398094	0.000971714	4.09683	5.49937e-05	0.00467446	Increasing	Late	Bacteria	Chloroflexi	Anaerolineae	GCA004	unclassified	unclassified	unclassified	Chloroflexi
Rhizosphere	4389643	Age	0.0022257	0.000193639	11.4941	2.82393e-25	2.40034e-23	Increasing	Late	Bacteria	Proteobacteria	Betaproteobacteria	Rhodocyclales	Rhodocyclaceae	unclassified	unclassified	Betaproteobacteria
Rhizosphere	4409981	Age	0.00398034	0.000455428	8.73978	2.25244e-16	1.91458e-14	Increasing	Late	Bacteria	Spirochaetes	Spirochaetes	Spirochaetales	Spirochaetaceae	Treponema	unclassified	Spirochaetes
Rhizosphere	4415317	Age	0.00396436	0.000550539	7.20088	5.61161e-12	4.76987e-10	Increasing	Late	Bacteria	Firmicutes	Clostridia	Clostridiales	Veillonellaceae	BSV43	unclassified	Firmicutes
Rhizosphere	4417091	Age	0.0110869	0.000853927	12.9835	1.8881e-30	1.60488e-28	Increasing	Late	Bacteria	Acidobacteria	Acidobacteria-6	CCU21	unclassified	unclassified	unclassified	Acidobacteria
Rhizosphere	4425297	Age	0.0033198	0.000397639	8.34878	3.28801e-15	2.79481e-13	Increasing	Late	Bacteria	Proteobacteria	Deltaproteobacteria	Desulfuromonadales	Geobacteraceae	Geobacter	unclassified	Deltaproteobacteria
Rhizosphere	4431617	Age	0.000886443	0.000107152	8.27274	5.49344e-15	4.66942e-13	Increasing	Late	Bacteria	Planctomycetes	Planctomycetia	Pirellulales	Pirellulaceae	unclassified	unclassified	Planctomycetes
Rhizosphere	4453636	Age	0.00123025	0.000204057	6.02899	5.23409e-09	4.44897e-07	Increasing	Late	Bacteria	Proteobacteria	Deltaproteobacteria	Desulfuromonadales	Geobacteraceae	Geobacter	lovleyi	Deltaproteobacteria
Rhizosphere	139580	Age	0.00553979	0.000597635	9.26951	5.36881e-18	4.56348e-16	Increasing	Late	Archaea	Euryarchaeota	Methanomicrobia	Methanocellales	Methanocellaceae	Methanocella	unclassified	Euryarchaeota
Rhizosphere	893238	Age	0.000217499	0.00048973	0.44412	0.657301	1	Increasing	Complex	Bacteria	Acidobacteria	Solibacteres	Solibacterales	unclassified	unclassified	unclassified	Acidobacteria
Rhizosphere	564521	Age	-0.000103538	0.000325955	-0.317646	0.750992	1	Decreasing	Complex	Bacteria	Proteobacteria	Deltaproteobacteria	Desulfovibrionales	Desulfovibrionaceae	Desulfovibrio	unclassified	Deltaproteobacteria
Rhizosphere	113365	Age	0.0011225	0.000947587	1.18459	0.237193	1	Increasing	Complex	Bacteria	Proteobacteria	Deltaproteobacteria	Myxococcales	Haliangiaceae	unclassified	unclassified	Deltaproteobacteria
Rhizosphere	110461	Age	-0.000836538	0.000769888	-1.08657	0.278168	1	Decreasing	Complex	Bacteria	Acidobacteria	Solibacteres	Solibacterales	unclassified	unclassified	unclassified	Acidobacteria
Rhizosphere	2254348	Age	0.000649741	0.000191962	3.38474	0.000815082	0.0692819	Increasing	Complex	Bacteria	Proteobacteria	Alphaproteobacteria	Rhizobiales	Methylobacteriaceae	unclassified	unclassified	Alphaproteobacteria
Rhizosphere	784524	Age	0.00255818	0.000902481	2.83461	0.00492476	0.418604	Increasing	Complex	Bacteria	Proteobacteria	Betaproteobacteria	Rhodocyclales	Rhodocyclaceae	Dechloromonas	unclassified	Betaproteobacteria
Rhizosphere	4377484	Age	-1.44033e-05	0.000377065	-0.0381985	0.969557	1	Decreasing	Complex	Bacteria	Proteobacteria	Betaproteobacteria	Rhodocyclales	Rhodocyclaceae	Dechloromonas	unclassified	Betaproteobacteria
