# Supplementary material for: Compositional shifts in root-associated bacterial and archaeal microbiota track the plant life cycle in field-grown rice
Source: PLoS Biol. 2018 Feb 23;16(2):e2003862. doi: 10.1371/journal.pbio.2003862 (PMC5841827; doi:10.1371/journal.pbio.2003862)
Supplement: S6 Data — (XLSX) [file pbio.2003862.s006.xlsx]

## Sheet: S6 Data
OTU	classification	Compartment	term	comp_estimate	std.error	statistic	p.value	comp_p.adj	Enrichment	comp_classification	Kingdom	Phylum	Class	Order	Family	Genus	Species	Phylum2
575993	Early	Endosphere	Endosphere	0.728851	0.079005	9.22538	6.90968e-19	1.76197e-16	Enriched	Enriched	Bacteria	Proteobacteria	Deltaproteobacteria	Spirobacillales	unclassified	unclassified	unclassified	Deltaproteobacteria
575562	Early	Endosphere	Endosphere	1.4719	0.130668	11.2644	1.65959e-26	4.23195e-24	Enriched	Enriched	Bacteria	Proteobacteria	Betaproteobacteria	Burkholderiales	Comamonadaceae	Acidovorax	unclassified	Betaproteobacteria
559278	Early	Endosphere	Endosphere	1.44096	0.0710446	20.2825	6.10005e-68	1.55551e-65	Enriched	Enriched	Bacteria	Chloroflexi	Chloroflexi	[Roseiflexales]	[Kouleothrixaceae]	unclassified	unclassified	Chloroflexi
545548	Early	Endosphere	Endosphere	0.552247	0.0748836	7.37473	6.47759e-13	1.65178e-10	Enriched	Enriched	Bacteria	Chloroflexi	Chloroflexi	[Roseiflexales]	[Kouleothrixaceae]	unclassified	unclassified	Chloroflexi
532331	Early	Endosphere	Endosphere	0.813057	0.0550681	14.7646	1.68342e-41	4.29272e-39	Enriched	Enriched	Bacteria	Bacteroidetes	Cytophagia	Cytophagales	Cytophagaceae	unclassified	unclassified	Bacteroidetes
317157	Early	Endosphere	Endosphere	0.277043	0.0538045	5.14907	3.7103e-07	9.46126e-05	Enriched	Enriched	Bacteria	Proteobacteria	Betaproteobacteria	Burkholderiales	Oxalobacteraceae	Janthinobacterium	unclassified	Betaproteobacteria
305915	Early	Endosphere	Endosphere	0.354547	0.0394578	8.98546	4.65794e-18	1.18777e-15	Enriched	Enriched	Bacteria	Proteobacteria	Betaproteobacteria	Burkholderiales	Comamonadaceae	unclassified	unclassified	Betaproteobacteria
289530	Early	Endosphere	Endosphere	0.923339	0.0562488	16.4153	3.66534e-49	9.34662e-47	Enriched	Enriched	Bacteria	Chloroflexi	Chloroflexi	[Roseiflexales]	[Kouleothrixaceae]	unclassified	unclassified	Chloroflexi
238766	Early	Endosphere	Endosphere	0.668118	0.0861678	7.75369	4.67941e-14	1.19325e-11	Enriched	Enriched	Bacteria	Chloroflexi	Chloroflexi	[Roseiflexales]	[Kouleothrixaceae]	unclassified	unclassified	Chloroflexi
217917	Early	Endosphere	Endosphere	0.460785	0.0502394	9.17177	1.06157e-18	2.70701e-16	Enriched	Enriched	Bacteria	Chloroflexi	Chloroflexi	[Roseiflexales]	[Kouleothrixaceae]	unclassified	unclassified	Chloroflexi
144554	Early	Endosphere	Endosphere	0.874358	0.094757	9.22737	6.79989e-19	1.73397e-16	Enriched	Enriched	Bacteria	Proteobacteria	Betaproteobacteria	Burkholderiales	unclassified	unclassified	unclassified	Betaproteobacteria
112962	Early	Endosphere	Endosphere	1.17572	0.0785397	14.9698	1.95044e-42	4.97363e-40	Enriched	Enriched	Bacteria	Chloroflexi	Chloroflexi	Herpetosiphonales	unclassified	unclassified	unclassified	Chloroflexi
112867	Early	Endosphere	Endosphere	-1.14863	0.0599168	-19.1705	1.84213e-62	4.69744e-60	Depleted	Depleted	Bacteria	Chloroflexi	Ellin6529	unclassified	unclassified	unclassified	unclassified	Chloroflexi
1930261	Early	Endosphere	Endosphere	0.164918	0.023285	7.08256	4.57926e-12	1.16771e-09	Enriched	Enriched	Bacteria	Fibrobacteres	Fibrobacteria	258ds10	unclassified	unclassified	unclassified	Fibrobacteres
2565173	Early	Endosphere	Endosphere	0.355014	0.0454663	7.80829	3.17805e-14	8.10402e-12	Enriched	Enriched	Bacteria	Verrucomicrobia	Opitutae	Opitutales	Opitutaceae	Opitutus	unclassified	Verrucomicrobia
766306	Early	Endosphere	Endosphere	1.13324	0.135287	8.37654	5.02179e-16	1.28056e-13	Enriched	Enriched	Bacteria	Proteobacteria	Betaproteobacteria	Burkholderiales	Comamonadaceae	unclassified	unclassified	Betaproteobacteria
4254478	Early	Endosphere	Endosphere	1.42795	0.0770635	18.5296	2.51471e-59	6.4125e-57	Enriched	Enriched	Bacteria	Proteobacteria	Betaproteobacteria	Burkholderiales	Comamonadaceae	unclassified	unclassified	Betaproteobacteria
4308189	Early	Endosphere	Endosphere	0.723202	0.0662879	10.91	4.1042e-25	1.04657e-22	Enriched	Enriched	Bacteria	Proteobacteria	Betaproteobacteria	Burkholderiales	Comamonadaceae	unclassified	unclassified	Betaproteobacteria
4337622	Early	Endosphere	Endosphere	1.21681	0.0636852	19.1067	3.7879e-62	9.65914e-60	Enriched	Enriched	Bacteria	Proteobacteria	Alphaproteobacteria	Rhizobiales	Rhizobiaceae	Agrobacterium	unclassified	Alphaproteobacteria
4439805	Early	Endosphere	Endosphere	1.27976	0.104949	12.1941	2.77411e-30	7.07398e-28	Enriched	Enriched	Bacteria	Fibrobacteres	Fibrobacteria	258ds10	unclassified	unclassified	unclassified	Fibrobacteres
4452118	Early	Endosphere	Endosphere	2.91255	0.141175	20.6308	1.15059e-69	2.93401e-67	Enriched	Enriched	Bacteria	Proteobacteria	Betaproteobacteria	Burkholderiales	Comamonadaceae	Leptothrix	unclassified	Betaproteobacteria
4453710	Early	Endosphere	Endosphere	2.47731	0.212547	11.6553	4.49605e-28	1.14649e-25	Enriched	Enriched	Bacteria	Proteobacteria	Betaproteobacteria	Burkholderiales	Comamonadaceae	Rhodoferax	unclassified	Betaproteobacteria
694856	Late	Endosphere	Endosphere	0.19108	0.0289109	6.60929	9.52098e-11	2.42785e-08	Enriched	Enriched	Bacteria	Proteobacteria	Alphaproteobacteria	Rhizobiales	Methylocystaceae	Pleomorphomonas	unclassified	Alphaproteobacteria
680509	Late	Endosphere	Endosphere	0.521158	0.0694005	7.50943	2.57542e-13	6.56732e-11	Enriched	Enriched	Bacteria	Proteobacteria	Betaproteobacteria	Rhodocyclales	Rhodocyclaceae	Uliginosibacterium	unclassified	Betaproteobacteria
565744	Late	Endosphere	Endosphere	0.0500717	0.0273834	1.82854	0.0680363	1	Enriched	Neutral	Bacteria	Proteobacteria	Betaproteobacteria	SBla14	unclassified	unclassified	unclassified	Betaproteobacteria
562860	Late	Endosphere	Endosphere	0.0712645	0.0129119	5.51929	5.36028e-08	1.36687e-05	Enriched	Enriched	Bacteria	Proteobacteria	Betaproteobacteria	Rhodocyclales	Rhodocyclaceae	unclassified	unclassified	Betaproteobacteria
559099	Late	Endosphere	Endosphere	1.17533	0.110554	10.6312	4.89845e-24	1.2491e-21	Enriched	Enriched	Bacteria	Proteobacteria	Betaproteobacteria	Rhodocyclales	Rhodocyclaceae	Propionivibrio	unclassified	Betaproteobacteria
555887	Late	Endosphere	Endosphere	0.0416212	0.023572	1.76571	0.0780271	1	Enriched	Neutral	Bacteria	Proteobacteria	Betaproteobacteria	SBla14	unclassified	unclassified	unclassified	Betaproteobacteria
537229	Late	Endosphere	Endosphere	0.0961996	0.0406319	2.36759	0.0182668	1	Enriched	Neutral	Bacteria	Proteobacteria	Epsilonproteobacteria	Campylobacterales	Campylobacteraceae	Sulfurospirillum	unclassified	Epsilonproteobacteria
532956	Late	Endosphere	Endosphere	0.146634	0.0427249	3.43205	0.000646378	0.164826	Enriched	Neutral	Bacteria	Spirochaetes	Spirochaetes	Spirochaetales	Spirochaetaceae	Treponema	unclassified	Spirochaetes
519955	Late	Endosphere	Endosphere	0.000286966	0.00355955	0.0806186	0.935776	1	Enriched	Neutral	Bacteria	Proteobacteria	Betaproteobacteria	Rhodocyclales	Rhodocyclaceae	unclassified	unclassified	Betaproteobacteria
365866	Late	Endosphere	Endosphere	0.0380818	0.0128715	2.95862	0.00322983	0.823607	Enriched	Neutral	Bacteria	Proteobacteria	Betaproteobacteria	Rhodocyclales	Rhodocyclaceae	unclassified	unclassified	Betaproteobacteria
344965	Late	Endosphere	Endosphere	-0.0137931	0.00506699	-2.72215	0.00670193	1	Depleted	Neutral	Bacteria	Proteobacteria	Deltaproteobacteria	Desulfuromonadales	Geobacteraceae	Geobacter	unclassified	Deltaproteobacteria
333636	Late	Endosphere	Endosphere	-0.00657647	0.00581988	-1.13	0.258993	1	Depleted	Neutral	Bacteria	Proteobacteria	Deltaproteobacteria	Myxococcales	Haliangiaceae	unclassified	unclassified	Deltaproteobacteria
314978	Late	Endosphere	Endosphere	-0.0127272	0.0140503	-0.905829	0.365442	1	Depleted	Neutral	Bacteria	Acidobacteria	[Chloracidobacteria]	PK29	unclassified	unclassified	unclassified	Acidobacteria
249831	Late	Endosphere	Endosphere	0.027054	0.0188	1.43904	0.150735	1	Enriched	Neutral	Bacteria	Proteobacteria	Alphaproteobacteria	Rhizobiales	Bradyrhizobiaceae	Bradyrhizobium	unclassified	Alphaproteobacteria
243306	Late	Endosphere	Endosphere	0.0335151	0.00819207	4.09116	4.96827e-05	0.0126691	Enriched	Enriched	Bacteria	Proteobacteria	Deltaproteobacteria	Desulfovibrionales	Desulfovibrionaceae	Desulfovibrio	unclassified	Deltaproteobacteria
239439	Late	Endosphere	Endosphere	0.0167031	0.00449063	3.71954	0.000221122	0.0563862	Enriched	Neutral	Bacteria	Proteobacteria	Betaproteobacteria	Rhodocyclales	Rhodocyclaceae	unclassified	unclassified	Betaproteobacteria
238710	Late	Endosphere	Endosphere	0.00786656	0.00910773	0.863723	0.388135	1	Enriched	Neutral	Bacteria	Proteobacteria	Gammaproteobacteria	Xanthomonadales	Xanthomonadaceae	unclassified	unclassified	Gammaproteobacteria
234790	Late	Endosphere	Endosphere	0.113158	0.0645574	1.75283	0.0802168	1	Enriched	Neutral	Bacteria	Proteobacteria	Deltaproteobacteria	Desulfovibrionales	Desulfovibrionaceae	Desulfovibrio	mexicanus	Deltaproteobacteria
234236	Late	Endosphere	Endosphere	0.115942	0.0421793	2.74878	0.00618817	1	Enriched	Neutral	Bacteria	Proteobacteria	Betaproteobacteria	SBla14	unclassified	unclassified	unclassified	Betaproteobacteria
210800	Late	Endosphere	Endosphere	0.0335224	0.01294	2.5906	0.00984783	1	Enriched	Neutral	Bacteria	Proteobacteria	Alphaproteobacteria	Rhizobiales	Bradyrhizobiaceae	unclassified	unclassified	Alphaproteobacteria
204970	Late	Endosphere	Endosphere	0.042691	0.0184331	2.31599	0.0209437	1	Enriched	Neutral	Bacteria	Proteobacteria	Alphaproteobacteria	Rhizobiales	Bradyrhizobiaceae	unclassified	unclassified	Alphaproteobacteria
178053	Late	Endosphere	Endosphere	0.00339064	0.00574637	0.59005	0.555412	1	Enriched	Neutral	Bacteria	Proteobacteria	Betaproteobacteria	unclassified	unclassified	unclassified	unclassified	Betaproteobacteria
173071	Late	Endosphere	Endosphere	0.968511	0.0911487	10.6256	5.1459e-24	1.3122e-21	Enriched	Enriched	Bacteria	Proteobacteria	Alphaproteobacteria	Rhizobiales	unclassified	unclassified	unclassified	Alphaproteobacteria
167822	Late	Endosphere	Endosphere	-0.0236758	0.0129158	-1.83309	0.0673562	1	Depleted	Neutral	Bacteria	Proteobacteria	Deltaproteobacteria	Desulfuromonadales	Geobacteraceae	Geobacter	unclassified	Deltaproteobacteria
156377	Late	Endosphere	Endosphere	0.000768795	0.00182715	0.420763	0.674101	1	Enriched	Neutral	Bacteria	Proteobacteria	Alphaproteobacteria	Rhodospirillales	Rhodospirillaceae	Telmatospirillum	unclassified	Alphaproteobacteria
137893	Late	Endosphere	Endosphere	-0.0303333	0.00588491	-5.15442	3.61085e-07	9.20767e-05	Depleted	Depleted	Bacteria	Proteobacteria	Deltaproteobacteria	Desulfuromonadales	Geobacteraceae	Geobacter	unclassified	Deltaproteobacteria
137363	Late	Endosphere	Endosphere	0.0151246	0.00804078	1.88099	0.0605274	1	Enriched	Neutral	Bacteria	Proteobacteria	Deltaproteobacteria	Myxococcales	unclassified	unclassified	unclassified	Deltaproteobacteria
129337	Late	Endosphere	Endosphere	0.0132411	0.0150397	0.880411	0.37904	1	Enriched	Neutral	Bacteria	Proteobacteria	Alphaproteobacteria	Rhodospirillales	Rhodospirillaceae	Telmatospirillum	siberiense	Alphaproteobacteria
115150	Late	Endosphere	Endosphere	0.0338836	0.0131477	2.57716	0.0102339	1	Enriched	Neutral	Bacteria	Proteobacteria	Alphaproteobacteria	Rhizobiales	Bradyrhizobiaceae	unclassified	unclassified	Alphaproteobacteria
74124	Late	Endosphere	Endosphere	0.0355505	0.0340523	1.044	0.296968	1	Enriched	Neutral	Bacteria	Proteobacteria	Alphaproteobacteria	Ellin329	unclassified	unclassified	unclassified	Alphaproteobacteria
70100	Late	Endosphere	Endosphere	0.0113318	0.00818223	1.38493	0.166664	1	Enriched	Neutral	Bacteria	Proteobacteria	Alphaproteobacteria	Rhizobiales	Hyphomicrobiaceae	Rhodoplanes	unclassified	Alphaproteobacteria
4386	Late	Endosphere	Endosphere	0.0199163	0.0124813	1.59569	0.11116	1	Enriched	Neutral	Bacteria	Spirochaetes	[Leptospirae]	[Leptospirales]	Leptospiraceae	Leptonema	unclassified	Spirochaetes
816501	Late	Endosphere	Endosphere	0.0667723	0.0293829	2.27249	0.0234613	1	Enriched	Neutral	Bacteria	Proteobacteria	Betaproteobacteria	SBla14	unclassified	unclassified	unclassified	Betaproteobacteria
1698511	Late	Endosphere	Endosphere	0.0783181	0.0364488	2.14872	0.0321143	1	Enriched	Neutral	Bacteria	Firmicutes	Clostridia	Clostridiales	Veillonellaceae	BSV43	unclassified	Firmicutes
2655362	Late	Endosphere	Endosphere	0.30902	0.0411767	7.50475	2.65983e-13	6.78258e-11	Enriched	Enriched	Bacteria	Proteobacteria	Alphaproteobacteria	Rhizobiales	unclassified	unclassified	unclassified	Alphaproteobacteria
829953	Late	Endosphere	Endosphere	0.0794881	0.0464232	1.71225	0.0874421	1	Enriched	Neutral	Bacteria	Spirochaetes	Spirochaetes	Spirochaetales	Spirochaetaceae	Treponema	unclassified	Spirochaetes
1113471	Late	Endosphere	Endosphere	-0.000353787	0.00760562	-0.0465165	0.962916	1	Depleted	Neutral	Bacteria	Verrucomicrobia	[Pedosphaerae]	[Pedosphaerales]	Ellin515	unclassified	unclassified	Verrucomicrobia
3116297	Late	Endosphere	Endosphere	1.06954	0.137839	7.75933	4.49644e-14	1.14659e-11	Enriched	Enriched	Bacteria	Proteobacteria	Deltaproteobacteria	Myxococcales	unclassified	unclassified	unclassified	Deltaproteobacteria
784524	Late	Endosphere	Endosphere	0.123158	0.0217336	5.66674	2.40468e-08	6.13193e-06	Enriched	Enriched	Bacteria	Proteobacteria	Betaproteobacteria	Rhodocyclales	Rhodocyclaceae	Dechloromonas	unclassified	Betaproteobacteria
3514708	Late	Endosphere	Endosphere	-1.2314	0.0847687	-14.5266	2.01986e-40	5.15063e-38	Depleted	Depleted	Bacteria	Bacteroidetes	Bacteroidia	Bacteroidales	unclassified	unclassified	unclassified	Bacteroidetes
756913	Late	Endosphere	Endosphere	0.234961	0.0290557	8.08657	4.2845e-15	1.09255e-12	Enriched	Enriched	Bacteria	Proteobacteria	Betaproteobacteria	Rhodocyclales	Rhodocyclaceae	Propionivibrio	unclassified	Betaproteobacteria
3893865	Late	Endosphere	Endosphere	0.0603642	0.0339367	1.77873	0.0758639	1	Enriched	Neutral	Bacteria	Proteobacteria	Betaproteobacteria	SBla14	unclassified	unclassified	unclassified	Betaproteobacteria
876957	Late	Endosphere	Endosphere	0.101489	0.0503316	2.01641	0.0442671	1	Enriched	Neutral	Bacteria	Proteobacteria	Betaproteobacteria	SBla14	unclassified	unclassified	unclassified	Betaproteobacteria
4319981	Late	Endosphere	Endosphere	0.0745106	0.0189575	3.9304	9.61793e-05	0.0245257	Enriched	Enriched	Bacteria	Proteobacteria	Betaproteobacteria	Rhodocyclales	Rhodocyclaceae	Propionivibrio	unclassified	Betaproteobacteria
4327829	Late	Endosphere	Endosphere	-0.00610018	0.00288358	-2.11549	0.0348595	1	Depleted	Neutral	Bacteria	Proteobacteria	Alphaproteobacteria	Rhizobiales	Hyphomicrobiaceae	Rhodoplanes	unclassified	Alphaproteobacteria
4330207	Late	Endosphere	Endosphere	0.171305	0.0263101	6.511	1.75069e-10	4.46425e-08	Enriched	Enriched	Bacteria	Proteobacteria	Alphaproteobacteria	Rhizobiales	Hyphomicrobiaceae	unclassified	unclassified	Alphaproteobacteria
4350890	Late	Endosphere	Endosphere	-0.00368429	0.00298121	-1.23584	0.217072	1	Depleted	Neutral	Bacteria	Proteobacteria	Betaproteobacteria	Rhodocyclales	Rhodocyclaceae	unclassified	unclassified	Betaproteobacteria
4354706	Late	Endosphere	Endosphere	0.186057	0.0323109	5.75832	1.44868e-08	3.69413e-06	Enriched	Enriched	Bacteria	Proteobacteria	Deltaproteobacteria	Desulfovibrionales	Desulfovibrionaceae	Desulfovibrio	putealis	Deltaproteobacteria
4365790	Late	Endosphere	Endosphere	0.0570476	0.0123788	4.60849	5.10015e-06	0.00130054	Enriched	Enriched	Bacteria	Proteobacteria	Betaproteobacteria	Rhodocyclales	Rhodocyclaceae	unclassified	unclassified	Betaproteobacteria
4381417	Late	Endosphere	Endosphere	0.0228589	0.00756108	3.02323	0.00262337	0.66896	Enriched	Neutral	Bacteria	Proteobacteria	Betaproteobacteria	unclassified	unclassified	unclassified	unclassified	Betaproteobacteria
4389643	Late	Endosphere	Endosphere	0.0472055	0.0116224	4.06159	5.61963e-05	0.0143301	Enriched	Enriched	Bacteria	Proteobacteria	Betaproteobacteria	Rhodocyclales	Rhodocyclaceae	unclassified	unclassified	Betaproteobacteria
4409981	Late	Endosphere	Endosphere	0.0244355	0.01549	1.5775	0.115284	1	Enriched	Neutral	Bacteria	Spirochaetes	Spirochaetes	Spirochaetales	Spirochaetaceae	Treponema	unclassified	Spirochaetes
4418945	Late	Endosphere	Endosphere	-0.104923	0.0409923	-2.55958	0.0107595	1	Depleted	Neutral	Bacteria	Bacteroidetes	Bacteroidia	Bacteroidales	unclassified	unclassified	unclassified	Bacteroidetes
4432840	Late	Endosphere	Endosphere	0.00844315	0.0067602	1.24895	0.212242	1	Enriched	Neutral	Bacteria	Proteobacteria	Deltaproteobacteria	Desulfobacterales	Desulfobulbaceae	unclassified	unclassified	Deltaproteobacteria
4458300	Late	Endosphere	Endosphere	0.32817	0.0387204	8.47537	2.3879e-16	6.08914e-14	Enriched	Enriched	Bacteria	Proteobacteria	Betaproteobacteria	Rhodocyclales	Rhodocyclaceae	unclassified	unclassified	Betaproteobacteria
4476708	Late	Endosphere	Endosphere	0.0108558	0.0064688	1.67818	0.0939084	1	Enriched	Neutral	Bacteria	Proteobacteria	Deltaproteobacteria	Desulfovibrionales	Desulfovibrionaceae	Desulfovibrio	unclassified	Deltaproteobacteria
944435	Complex	Endosphere	Endosphere	-0.111292	0.0237667	-4.68271	3.61104e-06	0.000920814	Depleted	Depleted	Bacteria	Proteobacteria	Deltaproteobacteria	Myxococcales	Haliangiaceae	unclassified	unclassified	Deltaproteobacteria
174873	Complex	Endosphere	Endosphere	0.555766	0.112834	4.92554	1.12961e-06	0.000288051	Enriched	Enriched	Bacteria	Proteobacteria	Betaproteobacteria	Burkholderiales	Comamonadaceae	Hydrogenophaga	unclassified	Betaproteobacteria
152462	Complex	Endosphere	Endosphere	0.00271694	0.00566506	0.479596	0.631715	1	Enriched	Neutral	Bacteria	Proteobacteria	Alphaproteobacteria	Rhizobiales	Bradyrhizobiaceae	Bradyrhizobium	unclassified	Alphaproteobacteria
152361	Complex	Endosphere	Endosphere	0.598815	0.0570204	10.5018	1.52772e-23	3.89568e-21	Enriched	Enriched	Bacteria	Bacteroidetes	[Saprospirae]	[Saprospirales]	Chitinophagaceae	unclassified	unclassified	Bacteroidetes
12048	Complex	Endosphere	Endosphere	0.0618922	0.0257628	2.40239	0.0166354	1	Enriched	Neutral	Bacteria	Actinobacteria	Actinobacteria	Actinomycetales	Thermomonosporaceae	Actinomadura	vinacea	Actinobacteria
3430519	Complex	Endosphere	Endosphere	0.867012	0.0834931	10.3842	4.25753e-23	1.08567e-20	Enriched	Enriched	Bacteria	Proteobacteria	Deltaproteobacteria	Myxococcales	Myxococcaceae	Anaeromyxobacter	unclassified	Deltaproteobacteria
56717	Complex	Endosphere	Endosphere	-0.570892	0.0477373	-11.959	2.59469e-29	6.61646e-27	Depleted	Depleted	Archaea	Crenarchaeota	MCG	pGrfC26	unclassified	unclassified	unclassified	Crenarchaeota
1074016	Early	Rhizosphere	Rhizosphere	0.360146	0.0715843	5.03108	6.71269e-07	0.000171174	Enriched	Enriched	Bacteria	Proteobacteria	Betaproteobacteria	Burkholderiales	Oxalobacteraceae	unclassified	unclassified	Betaproteobacteria
844535	Early	Rhizosphere	Rhizosphere	0.427584	0.0985733	4.33773	1.72747e-05	0.00440504	Enriched	Enriched	Bacteria	Proteobacteria	Alphaproteobacteria	Caulobacterales	Caulobacteraceae	Asticcacaulis	unclassified	Alphaproteobacteria
575562	Early	Rhizosphere	Rhizosphere	0.766153	0.130668	5.86335	8.03546e-09	2.04904e-06	Enriched	Enriched	Bacteria	Proteobacteria	Betaproteobacteria	Burkholderiales	Comamonadaceae	Acidovorax	unclassified	Betaproteobacteria
554299	Early	Rhizosphere	Rhizosphere	0.190618	0.0506592	3.76276	0.00018702	0.0476902	Enriched	Enriched	Bacteria	Proteobacteria	Alphaproteobacteria	Rhodospirillales	Rhodospirillaceae	unclassified	unclassified	Alphaproteobacteria
540561	Early	Rhizosphere	Rhizosphere	0.255957	0.0265655	9.63493	2.45397e-20	6.25761e-18	Enriched	Enriched	Bacteria	Verrucomicrobia	Verrucomicrobiae	Verrucomicrobiales	Verrucomicrobiaceae	Luteolibacter	unclassified	Verrucomicrobia
341698	Early	Rhizosphere	Rhizosphere	0.695289	0.0587409	11.8365	8.24007e-29	2.10122e-26	Enriched	Enriched	Bacteria	Verrucomicrobia	Verrucomicrobiae	Verrucomicrobiales	Verrucomicrobiaceae	unclassified	unclassified	Verrucomicrobia
255112	Early	Rhizosphere	Rhizosphere	0.135865	0.0203324	6.68221	6.03068e-11	1.53782e-08	Enriched	Enriched	Bacteria	Verrucomicrobia	Verrucomicrobiae	Verrucomicrobiales	Verrucomicrobiaceae	unclassified	unclassified	Verrucomicrobia
220364	Early	Rhizosphere	Rhizosphere	0.374597	0.0451411	8.29835	9.0018e-16	2.29546e-13	Enriched	Enriched	Bacteria	Verrucomicrobia	[Spartobacteria]	[Chthoniobacterales]	[Chthoniobacteraceae]	unclassified	unclassified	Verrucomicrobia
174873	Early	Rhizosphere	Rhizosphere	0.47743	0.112834	4.23128	2.74328e-05	0.00699535	Enriched	Enriched	Bacteria	Proteobacteria	Betaproteobacteria	Burkholderiales	Comamonadaceae	Hydrogenophaga	unclassified	Betaproteobacteria
82193	Early	Rhizosphere	Rhizosphere	0.265419	0.0537069	4.94198	1.04227e-06	0.000265778	Enriched	Enriched	Bacteria	Proteobacteria	Betaproteobacteria	Burkholderiales	Comamonadaceae	unclassified	unclassified	Betaproteobacteria
7346	Early	Rhizosphere	Rhizosphere	0.634662	0.116758	5.43569	8.37882e-08	2.1366e-05	Enriched	Enriched	Bacteria	Proteobacteria	Betaproteobacteria	Burkholderiales	Oxalobacteraceae	unclassified	unclassified	Betaproteobacteria
819400	Early	Rhizosphere	Rhizosphere	0.611036	0.0844654	7.23416	1.67276e-12	4.26553e-10	Enriched	Enriched	Bacteria	Proteobacteria	Betaproteobacteria	Burkholderiales	Comamonadaceae	unclassified	unclassified	Betaproteobacteria
3509162	Early	Rhizosphere	Rhizosphere	0.810963	0.0860483	9.42451	1.38057e-19	3.52046e-17	Enriched	Enriched	Bacteria	Bacteroidetes	[Saprospirae]	[Saprospirales]	Chitinophagaceae	unclassified	unclassified	Bacteroidetes
4414809	Early	Rhizosphere	Rhizosphere	1.15784	0.0991742	11.6748	3.75046e-28	9.56367e-26	Enriched	Enriched	Bacteria	Verrucomicrobia	Opitutae	Opitutales	Opitutaceae	unclassified	unclassified	Verrucomicrobia
4418677	Early	Rhizosphere	Rhizosphere	0.175046	0.0424464	4.12393	4.3305e-05	0.0110428	Enriched	Enriched	Bacteria	Proteobacteria	Betaproteobacteria	Rhodocyclales	Rhodocyclaceae	unclassified	unclassified	Betaproteobacteria
4429771	Early	Rhizosphere	Rhizosphere	0.131371	0.0394439	3.33059	0.000927699	0.236563	Enriched	Neutral	Bacteria	Proteobacteria	Betaproteobacteria	Burkholderiales	Comamonadaceae	Acidovorax	facilis	Betaproteobacteria
4439805	Early	Rhizosphere	Rhizosphere	0.154527	0.104949	1.4724	0.141514	1	Enriched	Neutral	Bacteria	Fibrobacteres	Fibrobacteria	258ds10	unclassified	unclassified	unclassified	Fibrobacteres
4453710	Early	Rhizosphere	Rhizosphere	1.71813	0.212547	8.08352	4.3809e-15	1.11713e-12	Enriched	Enriched	Bacteria	Proteobacteria	Betaproteobacteria	Burkholderiales	Comamonadaceae	Rhodoferax	unclassified	Betaproteobacteria
934557	Late	Rhizosphere	Rhizosphere	0.006177	0.0247033	0.250048	0.802648	1	Enriched	Neutral	Bacteria	Chloroflexi	Anaerolineae	Caldilineales	Caldilineaceae	unclassified	unclassified	Chloroflexi
837424	Late	Rhizosphere	Rhizosphere	0.0880653	0.0128362	6.86069	1.93935e-11	4.94534e-09	Enriched	Enriched	Bacteria	Proteobacteria	Alphaproteobacteria	Rhodobacterales	Hyphomonadaceae	unclassified	unclassified	Alphaproteobacteria
791566	Late	Rhizosphere	Rhizosphere	0.0138758	0.00526916	2.6334	0.00870311	1	Enriched	Neutral	Bacteria	Proteobacteria	Epsilonproteobacteria	Campylobacterales	Helicobacteraceae	Sulfuricurvum	kujiense	Epsilonproteobacteria
703776	Late	Rhizosphere	Rhizosphere	0.00476548	0.00174575	2.72977	0.00655111	1	Enriched	Neutral	Bacteria	Bacteroidetes	Bacteroidia	Bacteroidales	unclassified	unclassified	unclassified	Bacteroidetes
611146	Late	Rhizosphere	Rhizosphere	-2.92917e-33	0.000197621	-1.48221e-29	1	1	Depleted	Neutral	Bacteria	Bacteroidetes	Sphingobacteriia	Sphingobacteriales	Sphingobacteriaceae	unclassified	unclassified	Bacteroidetes
582590	Late	Rhizosphere	Rhizosphere	-0.0173885	0.0112126	-1.5508	0.121554	1	Depleted	Neutral	Bacteria	Bacteroidetes	Bacteroidia	Bacteroidales	unclassified	unclassified	unclassified	Bacteroidetes
577518	Late	Rhizosphere	Rhizosphere	0.0507028	0.0133608	3.79489	0.000164956	0.0420637	Enriched	Enriched	Bacteria	Bacteroidetes	Bacteroidia	Bacteroidales	unclassified	unclassified	unclassified	Bacteroidetes
576874	Late	Rhizosphere	Rhizosphere	-0.0800349	0.0286643	-2.79214	0.00542726	1	Depleted	Neutral	Bacteria	Proteobacteria	Deltaproteobacteria	Syntrophobacterales	Syntrophobacteraceae	Syntrophobacter	unclassified	Deltaproteobacteria
572331	Late	Rhizosphere	Rhizosphere	-0.0322861	0.00652896	-4.94507	1.02663e-06	0.00026179	Depleted	Depleted	Bacteria	Firmicutes	Clostridia	Clostridiales	Christensenellaceae	unclassified	unclassified	Firmicutes
557756	Late	Rhizosphere	Rhizosphere	0.952203	0.0889704	10.7025	2.60887e-24	6.65261e-22	Enriched	Enriched	Bacteria	Proteobacteria	Betaproteobacteria	Burkholderiales	Comamonadaceae	Rubrivivax	unclassified	Betaproteobacteria
555887	Late	Rhizosphere	Rhizosphere	-0.0231326	0.023572	-0.981359	0.326869	1	Depleted	Neutral	Bacteria	Proteobacteria	Betaproteobacteria	SBla14	unclassified	unclassified	unclassified	Betaproteobacteria
548453	Late	Rhizosphere	Rhizosphere	0.00842635	0.00325606	2.5879	0.00992425	1	Enriched	Neutral	Bacteria	Proteobacteria	Epsilonproteobacteria	Campylobacterales	Helicobacteraceae	unclassified	unclassified	Epsilonproteobacteria
542613	Late	Rhizosphere	Rhizosphere	-0.150488	0.0300693	-5.00472	7.6512e-07	0.000195105	Depleted	Depleted	Bacteria	Acidobacteria	BPC102	B110	unclassified	unclassified	unclassified	Acidobacteria
535240	Late	Rhizosphere	Rhizosphere	0.0667665	0.0198291	3.3671	0.000815431	0.207935	Enriched	Neutral	Bacteria	Proteobacteria	Deltaproteobacteria	Desulfuromonadales	Geobacteraceae	Geobacter	unclassified	Deltaproteobacteria
533024	Late	Rhizosphere	Rhizosphere	0.107161	0.0182295	5.87842	7.37849e-09	1.88152e-06	Enriched	Enriched	Bacteria	Bacteroidetes	Sphingobacteriia	Sphingobacteriales	unclassified	unclassified	unclassified	Bacteroidetes
532956	Late	Rhizosphere	Rhizosphere	0.0229105	0.0427249	0.536232	0.592025	1	Enriched	Neutral	Bacteria	Spirochaetes	Spirochaetes	Spirochaetales	Spirochaetaceae	Treponema	unclassified	Spirochaetes
365866	Late	Rhizosphere	Rhizosphere	0.0299386	0.0128715	2.32597	0.0204009	1	Enriched	Neutral	Bacteria	Proteobacteria	Betaproteobacteria	Rhodocyclales	Rhodocyclaceae	unclassified	unclassified	Betaproteobacteria
336177	Late	Rhizosphere	Rhizosphere	-0.0104742	0.0159795	-0.655478	0.512448	1	Depleted	Neutral	Bacteria	Proteobacteria	Betaproteobacteria	SBla14	unclassified	unclassified	unclassified	Betaproteobacteria
272504	Late	Rhizosphere	Rhizosphere	-0.0149563	0.00524529	-2.85138	0.00452463	1	Depleted	Neutral	Bacteria	Proteobacteria	Deltaproteobacteria	Myxococcales	unclassified	unclassified	unclassified	Deltaproteobacteria
264560	Late	Rhizosphere	Rhizosphere	0.000492709	0.000328203	1.50124	0.133897	1	Enriched	Neutral	Bacteria	Proteobacteria	Betaproteobacteria	Methylophilales	Methylophilaceae	unclassified	unclassified	Betaproteobacteria
236435	Late	Rhizosphere	Rhizosphere	0.458812	0.0682498	6.72254	4.67688e-11	1.1926e-08	Enriched	Enriched	Bacteria	Proteobacteria	Betaproteobacteria	Rhodocyclales	Rhodocyclaceae	unclassified	unclassified	Betaproteobacteria
234236	Late	Rhizosphere	Rhizosphere	0.0264853	0.0421793	0.627922	0.530329	1	Enriched	Neutral	Bacteria	Proteobacteria	Betaproteobacteria	SBla14	unclassified	unclassified	unclassified	Betaproteobacteria
220679	Late	Rhizosphere	Rhizosphere	-0.000412368	0.00135631	-0.304037	0.76122	1	Depleted	Neutral	Bacteria	Bacteroidetes	Bacteroidia	Bacteroidales	Porphyromonadaceae	Paludibacter	unclassified	Bacteroidetes
167822	Late	Rhizosphere	Rhizosphere	0.093941	0.0129158	7.27333	1.28599e-12	3.27927e-10	Enriched	Enriched	Bacteria	Proteobacteria	Deltaproteobacteria	Desulfuromonadales	Geobacteraceae	Geobacter	unclassified	Deltaproteobacteria
161475	Late	Rhizosphere	Rhizosphere	-0.368419	0.0433813	-8.49257	2.09668e-16	5.34653e-14	Depleted	Depleted	Bacteria	Acidobacteria	Acidobacteria-6	CCU21	unclassified	unclassified	unclassified	Acidobacteria
149969	Late	Rhizosphere	Rhizosphere	-0.0124973	0.0154797	-0.807335	0.41984	1	Depleted	Neutral	Bacteria	Verrucomicrobia	[Pedosphaerae]	[Pedosphaerales]	Ellin515	unclassified	unclassified	Verrucomicrobia
137363	Late	Rhizosphere	Rhizosphere	0.00301116	0.00804078	0.374486	0.708194	1	Enriched	Neutral	Bacteria	Proteobacteria	Deltaproteobacteria	Myxococcales	unclassified	unclassified	unclassified	Deltaproteobacteria
4386	Late	Rhizosphere	Rhizosphere	0.00427696	0.0124813	0.34267	0.731984	1	Enriched	Neutral	Bacteria	Spirochaetes	[Leptospirae]	[Leptospirales]	Leptospiraceae	Leptonema	unclassified	Spirochaetes
1618940	Late	Rhizosphere	Rhizosphere	0.0142797	0.0333372	0.428341	0.668579	1	Enriched	Neutral	Bacteria	Proteobacteria	Deltaproteobacteria	Desulfobacterales	Desulfobulbaceae	unclassified	unclassified	Deltaproteobacteria
736737	Late	Rhizosphere	Rhizosphere	0.0305278	0.0138199	2.20897	0.0276088	1	Enriched	Neutral	Bacteria	Proteobacteria	Deltaproteobacteria	Desulfobacterales	Desulfobulbaceae	Desulfobulbus	unclassified	Deltaproteobacteria
816501	Late	Rhizosphere	Rhizosphere	0.021258	0.0293829	0.723483	0.469706	1	Enriched	Neutral	Bacteria	Proteobacteria	Betaproteobacteria	SBla14	unclassified	unclassified	unclassified	Betaproteobacteria
1691506	Late	Rhizosphere	Rhizosphere	0.0105061	0.0138252	0.759924	0.447642	1	Enriched	Neutral	Bacteria	Firmicutes	Clostridia	Clostridiales	Ruminococcaceae	unclassified	unclassified	Firmicutes
1698511	Late	Rhizosphere	Rhizosphere	0.0126275	0.0364488	0.346444	0.729148	1	Enriched	Neutral	Bacteria	Firmicutes	Clostridia	Clostridiales	Veillonellaceae	BSV43	unclassified	Firmicutes
1848681	Late	Rhizosphere	Rhizosphere	0.0116986	0.0113852	1.02753	0.304646	1	Enriched	Neutral	Bacteria	Proteobacteria	Deltaproteobacteria	Desulfobacterales	Desulfobulbaceae	unclassified	unclassified	Deltaproteobacteria
2485758	Late	Rhizosphere	Rhizosphere	-0.0686507	0.0185046	-3.70993	0.000229464	0.0585134	Depleted	Neutral	Bacteria	Bacteroidetes	Bacteroidia	Bacteroidales	unclassified	unclassified	unclassified	Bacteroidetes
807217	Late	Rhizosphere	Rhizosphere	-0.0972352	0.045391	-2.14217	0.0326402	1	Depleted	Neutral	Bacteria	Verrucomicrobia	[Pedosphaerae]	[Pedosphaerales]	Ellin515	unclassified	unclassified	Verrucomicrobia
829953	Late	Rhizosphere	Rhizosphere	-0.0364643	0.0464232	-0.785476	0.43253	1	Depleted	Neutral	Bacteria	Spirochaetes	Spirochaetes	Spirochaetales	Spirochaetaceae	Treponema	unclassified	Spirochaetes
2819697	Late	Rhizosphere	Rhizosphere	0.00437901	0.00219347	1.99638	0.0464092	1	Enriched	Neutral	Bacteria	Proteobacteria	Gammaproteobacteria	Xanthomonadales	Xanthomonadaceae	Luteimonas	unclassified	Gammaproteobacteria
1142133	Late	Rhizosphere	Rhizosphere	0.0104189	0.00465053	2.24037	0.0254851	1	Enriched	Neutral	Bacteria	Proteobacteria	Epsilonproteobacteria	Campylobacterales	Helicobacteraceae	unclassified	unclassified	Epsilonproteobacteria
1126475	Late	Rhizosphere	Rhizosphere	0.025557	0.00835105	3.06033	0.0023242	0.59267	Enriched	Neutral	Bacteria	Bacteroidetes	Cytophagia	Cytophagales	Cytophagaceae	Emticicia	unclassified	Bacteroidetes
3116297	Late	Rhizosphere	Rhizosphere	-0.0348108	0.137839	-0.252547	0.800718	1	Depleted	Neutral	Bacteria	Proteobacteria	Deltaproteobacteria	Myxococcales	unclassified	unclassified	unclassified	Deltaproteobacteria
805785	Late	Rhizosphere	Rhizosphere	0.00499908	0.00297353	1.6812	0.0933207	1	Enriched	Neutral	Bacteria	Proteobacteria	Gammaproteobacteria	Oceanospirillales	Halomonadaceae	unclassified	unclassified	Gammaproteobacteria
3514708	Late	Rhizosphere	Rhizosphere	-0.577052	0.0847687	-6.80737	2.72872e-11	6.95823e-09	Depleted	Depleted	Bacteria	Bacteroidetes	Bacteroidia	Bacteroidales	unclassified	unclassified	unclassified	Bacteroidetes
753378	Late	Rhizosphere	Rhizosphere	0.0109583	0.00635777	1.72362	0.0853671	1	Enriched	Neutral	Bacteria	Proteobacteria	Betaproteobacteria	Rhodocyclales	Rhodocyclaceae	unclassified	unclassified	Betaproteobacteria
977755	Late	Rhizosphere	Rhizosphere	-1.62211e-05	0.000763619	-0.0212424	0.98306	1	Depleted	Neutral	Bacteria	Proteobacteria	Betaproteobacteria	Thiobacterales	unclassified	unclassified	unclassified	Betaproteobacteria
876957	Late	Rhizosphere	Rhizosphere	-0.0289065	0.0503316	-0.574321	0.565997	1	Depleted	Neutral	Bacteria	Proteobacteria	Betaproteobacteria	SBla14	unclassified	unclassified	unclassified	Betaproteobacteria
1110169	Late	Rhizosphere	Rhizosphere	-0.0496273	0.0475434	-1.04383	0.297045	1	Depleted	Neutral	Bacteria	Actinobacteria	Actinobacteria	Actinomycetales	unclassified	unclassified	unclassified	Actinobacteria
4330207	Late	Rhizosphere	Rhizosphere	0.00234655	0.0263101	0.0891884	0.928966	1	Enriched	Neutral	Bacteria	Proteobacteria	Alphaproteobacteria	Rhizobiales	Hyphomicrobiaceae	unclassified	unclassified	Alphaproteobacteria
4339018	Late	Rhizosphere	Rhizosphere	-0.0565165	0.0178974	-3.1578	0.00168124	0.428716	Depleted	Neutral	Bacteria	Proteobacteria	Deltaproteobacteria	Myxococcales	unclassified	unclassified	unclassified	Deltaproteobacteria
4341128	Late	Rhizosphere	Rhizosphere	-0.00253201	0.00208307	-1.21552	0.224717	1	Depleted	Neutral	Bacteria	Bacteroidetes	Bacteroidia	Bacteroidales	SB-1	unclassified	unclassified	Bacteroidetes
4365790	Late	Rhizosphere	Rhizosphere	0.0106212	0.0123788	0.858017	0.391276	1	Enriched	Neutral	Bacteria	Proteobacteria	Betaproteobacteria	Rhodocyclales	Rhodocyclaceae	unclassified	unclassified	Betaproteobacteria
4381528	Late	Rhizosphere	Rhizosphere	0.0255866	0.0250416	1.02177	0.307364	1	Enriched	Neutral	Bacteria	Chloroflexi	Anaerolineae	GCA004	unclassified	unclassified	unclassified	Chloroflexi
4389643	Late	Rhizosphere	Rhizosphere	0.0136652	0.0116224	1.17577	0.240223	1	Enriched	Neutral	Bacteria	Proteobacteria	Betaproteobacteria	Rhodocyclales	Rhodocyclaceae	unclassified	unclassified	Betaproteobacteria
4409981	Late	Rhizosphere	Rhizosphere	0.00592444	0.01549	0.382468	0.702269	1	Enriched	Neutral	Bacteria	Spirochaetes	Spirochaetes	Spirochaetales	Spirochaetaceae	Treponema	unclassified	Spirochaetes
4415317	Late	Rhizosphere	Rhizosphere	0.0397105	0.0158555	2.50453	0.012564	1	Enriched	Neutral	Bacteria	Firmicutes	Clostridia	Clostridiales	Veillonellaceae	BSV43	unclassified	Firmicutes
4417091	Late	Rhizosphere	Rhizosphere	-0.748037	0.104741	-7.14181	3.0955e-12	7.89351e-10	Depleted	Depleted	Bacteria	Acidobacteria	Acidobacteria-6	CCU21	unclassified	unclassified	unclassified	Acidobacteria
4425297	Late	Rhizosphere	Rhizosphere	-0.00287261	0.00866422	-0.331548	0.740363	1	Depleted	Neutral	Bacteria	Proteobacteria	Deltaproteobacteria	Desulfuromonadales	Geobacteraceae	Geobacter	unclassified	Deltaproteobacteria
4431617	Late	Rhizosphere	Rhizosphere	-0.0523891	0.00723192	-7.24415	1.56446e-12	3.98938e-10	Depleted	Depleted	Bacteria	Planctomycetes	Planctomycetia	Pirellulales	Pirellulaceae	unclassified	unclassified	Planctomycetes
4453636	Late	Rhizosphere	Rhizosphere	0.00646005	0.00191199	3.37871	0.000782484	0.199533	Enriched	Neutral	Bacteria	Proteobacteria	Deltaproteobacteria	Desulfuromonadales	Geobacteraceae	Geobacter	lovleyi	Deltaproteobacteria
139580	Late	Rhizosphere	Rhizosphere	-0.201305	0.0309922	-6.49535	1.92766e-10	4.91553e-08	Depleted	Depleted	Archaea	Euryarchaeota	Methanomicrobia	Methanocellales	Methanocellaceae	Methanocella	unclassified	Euryarchaeota
893238	Complex	Rhizosphere	Rhizosphere	0.0743177	0.0406573	1.8279	0.0681323	1	Enriched	Neutral	Bacteria	Acidobacteria	Solibacteres	Solibacterales	unclassified	unclassified	unclassified	Acidobacteria
564521	Complex	Rhizosphere	Rhizosphere	0.0463588	0.0332298	1.3951	0.163578	1	Enriched	Neutral	Bacteria	Proteobacteria	Deltaproteobacteria	Desulfovibrionales	Desulfovibrionaceae	Desulfovibrio	unclassified	Deltaproteobacteria
113365	Complex	Rhizosphere	Rhizosphere	0.0517839	0.0648871	0.798061	0.425197	1	Enriched	Neutral	Bacteria	Proteobacteria	Deltaproteobacteria	Myxococcales	Haliangiaceae	unclassified	unclassified	Deltaproteobacteria
110461	Complex	Rhizosphere	Rhizosphere	-0.417725	0.0576416	-7.24694	1.53544e-12	3.91537e-10	Depleted	Depleted	Bacteria	Acidobacteria	Solibacteres	Solibacterales	unclassified	unclassified	unclassified	Acidobacteria
2254348	Complex	Rhizosphere	Rhizosphere	0.0221423	0.0178621	1.23963	0.215669	1	Enriched	Neutral	Bacteria	Proteobacteria	Alphaproteobacteria	Rhizobiales	Methylobacteriaceae	unclassified	unclassified	Alphaproteobacteria
784524	Complex	Rhizosphere	Rhizosphere	0.0907383	0.0217336	4.17503	3.48902e-05	0.008897	Enriched	Enriched	Bacteria	Proteobacteria	Betaproteobacteria	Rhodocyclales	Rhodocyclaceae	Dechloromonas	unclassified	Betaproteobacteria
4377484	Complex	Rhizosphere	Rhizosphere	0.0914984	0.0195244	4.68635	3.54997e-06	0.000905242	Enriched	Enriched	Bacteria	Proteobacteria	Betaproteobacteria	Rhodocyclales	Rhodocyclaceae	Dechloromonas	unclassified	Betaproteobacteria
