# Supplementary material for: Compositional shifts in root-associated bacterial and archaeal microbiota track the plant life cycle in field-grown rice
Source: PLoS Biol. 2018 Feb 23;16(2):e2003862. doi: 10.1371/journal.pbio.2003862 (PMC5841827; doi:10.1371/journal.pbio.2003862)
Supplement: S7 Data — (XLSX) [file pbio.2003862.s007.xlsx]

## Sheet: S7 Data
Compartment	SampleID	Site	Season	Age	classification	Percent
Endosphere	ARK16.100	Jonesboro	2016	42	Decreasing	31.7309
Endosphere	ARK16.100	Jonesboro	2016	42	Increasing	12.138
Endosphere	ARK16.100	Jonesboro	2016	42	Neutral	1.24247
Endosphere	ARK16.101	Jonesboro	2016	42	Decreasing	4.26814
Endosphere	ARK16.101	Jonesboro	2016	42	Increasing	10.2435
Endosphere	ARK16.101	Jonesboro	2016	42	Neutral	0.702988
Endosphere	ARK16.102	Jonesboro	2016	42	Decreasing	11.3403
Endosphere	ARK16.102	Jonesboro	2016	42	Increasing	8.42424
Endosphere	ARK16.102	Jonesboro	2016	42	Neutral	3.02408
Endosphere	ARK16.103	Jonesboro	2016	42	Decreasing	21.0634
Endosphere	ARK16.103	Jonesboro	2016	42	Increasing	27.5739
Endosphere	ARK16.103	Jonesboro	2016	42	Neutral	3.95736
Endosphere	ARK16.104	Jonesboro	2016	42	Decreasing	24.8411
Endosphere	ARK16.104	Jonesboro	2016	42	Increasing	4.18833
Endosphere	ARK16.104	Jonesboro	2016	42	Neutral	5.19931
Endosphere	ARK16.105	Jonesboro	2016	42	Decreasing	17.7074
Endosphere	ARK16.105	Jonesboro	2016	42	Increasing	3.02889
Endosphere	ARK16.105	Jonesboro	2016	42	Neutral	0.621311
Endosphere	ARK16.106	Jonesboro	2016	42	Decreasing	139.955
Endosphere	ARK16.106	Jonesboro	2016	42	Increasing	9.0833
Endosphere	ARK16.106	Jonesboro	2016	42	Neutral	1.79276
Endosphere	ARK16.107	Jonesboro	2016	42	Decreasing	16.2279
Endosphere	ARK16.107	Jonesboro	2016	42	Increasing	15.0739
Endosphere	ARK16.107	Jonesboro	2016	42	Neutral	3.53408
Endosphere	ARK16.108	Jonesboro	2016	42	Decreasing	54.7773
Endosphere	ARK16.108	Jonesboro	2016	42	Increasing	10.7325
Endosphere	ARK16.108	Jonesboro	2016	42	Neutral	8.92048
Endosphere	ARK16.109	Jonesboro	2016	42	Decreasing	33.4399
Endosphere	ARK16.109	Jonesboro	2016	42	Increasing	11.0135
Endosphere	ARK16.109	Jonesboro	2016	42	Neutral	14.2091
Endosphere	ARK16.110	Jonesboro	2016	42	Decreasing	35.329
Endosphere	ARK16.110	Jonesboro	2016	42	Increasing	18.5292
Endosphere	ARK16.110	Jonesboro	2016	42	Neutral	5.76464
Endosphere	ARK16.111	Jonesboro	2016	42	Decreasing	43.0092
Endosphere	ARK16.111	Jonesboro	2016	42	Increasing	6.10164
Endosphere	ARK16.111	Jonesboro	2016	42	Neutral	1.11615
Endosphere	ARK16.112	Jonesboro	2016	42	Decreasing	21.859
Endosphere	ARK16.112	Jonesboro	2016	42	Increasing	3.6495
Endosphere	ARK16.112	Jonesboro	2016	42	Neutral	1.82475
Endosphere	ARK16.137	Jonesboro	2016	70	Decreasing	5.10806
Endosphere	ARK16.137	Jonesboro	2016	70	Increasing	564.851
Endosphere	ARK16.137	Jonesboro	2016	70	Neutral	0.464369
Endosphere	ARK16.138	Jonesboro	2016	70	Decreasing	9.23441
Endosphere	ARK16.138	Jonesboro	2016	70	Increasing	177.979
Endosphere	ARK16.138	Jonesboro	2016	70	Neutral	1.42068
Endosphere	ARK16.139	Jonesboro	2016	70	Decreasing	18.7771
Endosphere	ARK16.139	Jonesboro	2016	70	Increasing	222.978
Endosphere	ARK16.139	Jonesboro	2016	70	Neutral	1.02311
Endosphere	ARK16.140	Jonesboro	2016	70	Decreasing	15.309
Endosphere	ARK16.140	Jonesboro	2016	70	Increasing	42.6711
Endosphere	ARK16.140	Jonesboro	2016	70	Neutral	1.48521
Endosphere	ARK16.141	Jonesboro	2016	70	Decreasing	3.61664
Endosphere	ARK16.141	Jonesboro	2016	70	Increasing	376.539
Endosphere	ARK16.141	Jonesboro	2016	70	Neutral	1.16666
Endosphere	ARK16.142	Jonesboro	2016	70	Decreasing	16.3564
Endosphere	ARK16.142	Jonesboro	2016	70	Increasing	189.316
Endosphere	ARK16.142	Jonesboro	2016	70	Neutral	2.43605
Endosphere	ARK16.143	Jonesboro	2016	70	Decreasing	17.0209
Endosphere	ARK16.143	Jonesboro	2016	70	Increasing	139.364
Endosphere	ARK16.143	Jonesboro	2016	70	Neutral	1.55521
Endosphere	ARK16.144	Jonesboro	2016	70	Decreasing	21.7791
Endosphere	ARK16.144	Jonesboro	2016	70	Increasing	127.607
Endosphere	ARK16.144	Jonesboro	2016	70	Neutral	1.07362
Endosphere	ARK16.145	Jonesboro	2016	70	Decreasing	9.06153
Endosphere	ARK16.145	Jonesboro	2016	70	Increasing	171.13
Endosphere	ARK16.145	Jonesboro	2016	70	Neutral	2.71269
Endosphere	ARK16.146	Jonesboro	2016	70	Decreasing	10.0394
Endosphere	ARK16.146	Jonesboro	2016	70	Increasing	39.6916
Endosphere	ARK16.146	Jonesboro	2016	70	Neutral	0.968089
Endosphere	ARK16.147	Jonesboro	2016	70	Decreasing	17.7233
Endosphere	ARK16.147	Jonesboro	2016	70	Increasing	60.2177
Endosphere	ARK16.147	Jonesboro	2016	70	Neutral	0.967352
Endosphere	ARK16.148	Jonesboro	2016	70	Decreasing	4.04004
Endosphere	ARK16.148	Jonesboro	2016	70	Increasing	317.836
Endosphere	ARK16.148	Jonesboro	2016	70	Neutral	1.86927
Endosphere	ARK16.149	Jonesboro	2016	70	Decreasing	13.8951
Endosphere	ARK16.149	Jonesboro	2016	70	Increasing	213.885
Endosphere	ARK16.149	Jonesboro	2016	70	Neutral	5.11141
Endosphere	ARK16.150	Jonesboro	2016	70	Decreasing	30.1437
Endosphere	ARK16.150	Jonesboro	2016	70	Increasing	146.305
Endosphere	ARK16.150	Jonesboro	2016	70	Neutral	1.78421
Endosphere	ARK16.151	Jonesboro	2016	70	Decreasing	5.63244
Endosphere	ARK16.151	Jonesboro	2016	70	Increasing	483.425
Endosphere	ARK16.151	Jonesboro	2016	70	Neutral	2.36026
Endosphere	ARK16.152	Jonesboro	2016	70	Decreasing	57.3429
Endosphere	ARK16.152	Jonesboro	2016	70	Increasing	201.741
Endosphere	ARK16.152	Jonesboro	2016	70	Neutral	1.514
Endosphere	ARK16.17	Jonesboro	2016	28	Decreasing	34.2439
Endosphere	ARK16.17	Jonesboro	2016	28	Increasing	2.73951
Endosphere	ARK16.17	Jonesboro	2016	28	Neutral	1.68585
Endosphere	ARK16.177	Jonesboro	2016	84	Decreasing	7.04011
Endosphere	ARK16.177	Jonesboro	2016	84	Increasing	163.072
Endosphere	ARK16.177	Jonesboro	2016	84	Neutral	0.797879
Endosphere	ARK16.178	Jonesboro	2016	84	Decreasing	4.55674
Endosphere	ARK16.178	Jonesboro	2016	84	Increasing	121.425
Endosphere	ARK16.178	Jonesboro	2016	84	Neutral	1.43128
Endosphere	ARK16.179	Jonesboro	2016	84	Decreasing	15.765
Endosphere	ARK16.179	Jonesboro	2016	84	Increasing	117.162
Endosphere	ARK16.179	Jonesboro	2016	84	Neutral	3.19479
Endosphere	ARK16.18	Jonesboro	2016	28	Decreasing	31.6015
Endosphere	ARK16.18	Jonesboro	2016	28	Increasing	0.393108
Endosphere	ARK16.18	Jonesboro	2016	28	Neutral	1.04829
Endosphere	ARK16.180	Jonesboro	2016	84	Decreasing	10.9653
Endosphere	ARK16.180	Jonesboro	2016	84	Increasing	89.0846
Endosphere	ARK16.180	Jonesboro	2016	84	Neutral	3.65509
Endosphere	ARK16.181	Jonesboro	2016	84	Decreasing	7.94288
Endosphere	ARK16.181	Jonesboro	2016	84	Increasing	156.644
Endosphere	ARK16.181	Jonesboro	2016	84	Neutral	1.63286
Endosphere	ARK16.182	Jonesboro	2016	84	Decreasing	5.78054
Endosphere	ARK16.182	Jonesboro	2016	84	Increasing	118.587
Endosphere	ARK16.182	Jonesboro	2016	84	Neutral	2.15488
Endosphere	ARK16.183	Jonesboro	2016	84	Decreasing	5.29423
Endosphere	ARK16.183	Jonesboro	2016	84	Increasing	118.492
Endosphere	ARK16.183	Jonesboro	2016	84	Neutral	0.76176
Endosphere	ARK16.184	Jonesboro	2016	84	Decreasing	10.5804
Endosphere	ARK16.184	Jonesboro	2016	84	Increasing	368.13
Endosphere	ARK16.184	Jonesboro	2016	84	Neutral	1.75626
Endosphere	ARK16.185	Jonesboro	2016	84	Decreasing	9.94479
Endosphere	ARK16.185	Jonesboro	2016	84	Increasing	216.08
Endosphere	ARK16.185	Jonesboro	2016	84	Neutral	2.59588
Endosphere	ARK16.186	Jonesboro	2016	84	Decreasing	11.3793
Endosphere	ARK16.186	Jonesboro	2016	84	Increasing	199.711
Endosphere	ARK16.186	Jonesboro	2016	84	Neutral	3.54168
Endosphere	ARK16.187	Jonesboro	2016	84	Decreasing	7.94579
Endosphere	ARK16.187	Jonesboro	2016	84	Increasing	170.225
Endosphere	ARK16.187	Jonesboro	2016	84	Neutral	1.70615
Endosphere	ARK16.188	Jonesboro	2016	84	Decreasing	12.1241
Endosphere	ARK16.188	Jonesboro	2016	84	Increasing	150.089
Endosphere	ARK16.188	Jonesboro	2016	84	Neutral	2.07274
Endosphere	ARK16.189	Jonesboro	2016	84	Decreasing	8.92097
Endosphere	ARK16.189	Jonesboro	2016	84	Increasing	146.753
Endosphere	ARK16.189	Jonesboro	2016	84	Neutral	3.60925
Endosphere	ARK16.19	Jonesboro	2016	28	Decreasing	63.0528
Endosphere	ARK16.19	Jonesboro	2016	28	Increasing	4.38205
Endosphere	ARK16.19	Jonesboro	2016	28	Neutral	1.21724
Endosphere	ARK16.190	Jonesboro	2016	84	Decreasing	9.88677
Endosphere	ARK16.190	Jonesboro	2016	84	Increasing	157.368
Endosphere	ARK16.190	Jonesboro	2016	84	Neutral	2.09222
Endosphere	ARK16.191	Jonesboro	2016	84	Decreasing	8.99867
Endosphere	ARK16.191	Jonesboro	2016	84	Increasing	144.682
Endosphere	ARK16.191	Jonesboro	2016	84	Neutral	1.4072
Endosphere	ARK16.192	Jonesboro	2016	84	Decreasing	3.63833
Endosphere	ARK16.192	Jonesboro	2016	84	Increasing	440.625
Endosphere	ARK16.192	Jonesboro	2016	84	Neutral	1.97399
Endosphere	ARK16.20	Jonesboro	2016	28	Decreasing	51.5364
Endosphere	ARK16.20	Jonesboro	2016	28	Increasing	3.31995
Endosphere	ARK16.20	Jonesboro	2016	28	Neutral	2.54787
Endosphere	ARK16.21	Jonesboro	2016	28	Decreasing	95.084
Endosphere	ARK16.21	Jonesboro	2016	28	Increasing	0.565415
Endosphere	ARK16.21	Jonesboro	2016	28	Neutral	4.42909
Endosphere	ARK16.22	Jonesboro	2016	28	Decreasing	48.48
Endosphere	ARK16.22	Jonesboro	2016	28	Increasing	2.48361
Endosphere	ARK16.22	Jonesboro	2016	28	Neutral	1.34115
Endosphere	ARK16.225	Jonesboro	2016	14	Decreasing	30.4594
Endosphere	ARK16.225	Jonesboro	2016	14	Increasing	1.95091
Endosphere	ARK16.225	Jonesboro	2016	14	Neutral	0.314663
Endosphere	ARK16.226	Jonesboro	2016	14	Decreasing	47.2119
Endosphere	ARK16.226	Jonesboro	2016	14	Increasing	0.594796
Endosphere	ARK16.226	Jonesboro	2016	14	Neutral	0.446097
Endosphere	ARK16.227	Jonesboro	2016	14	Decreasing	27.9155
Endosphere	ARK16.227	Jonesboro	2016	14	Increasing	1.26098
Endosphere	ARK16.227	Jonesboro	2016	14	Neutral	0.869641
Endosphere	ARK16.228	Jonesboro	2016	14	Decreasing	35.23
Endosphere	ARK16.228	Jonesboro	2016	14	Increasing	1.03184
Endosphere	ARK16.228	Jonesboro	2016	14	Neutral	0.737028
Endosphere	ARK16.229	Jonesboro	2016	14	Decreasing	57.37
Endosphere	ARK16.229	Jonesboro	2016	14	Increasing	1.59021
Endosphere	ARK16.229	Jonesboro	2016	14	Neutral	0.856269
Endosphere	ARK16.23	Jonesboro	2016	28	Decreasing	33.6396
Endosphere	ARK16.23	Jonesboro	2016	28	Increasing	1.17168
Endosphere	ARK16.23	Jonesboro	2016	28	Neutral	1.57252
Endosphere	ARK16.230	Jonesboro	2016	14	Decreasing	43.8322
Endosphere	ARK16.230	Jonesboro	2016	14	Increasing	1.31579
Endosphere	ARK16.230	Jonesboro	2016	14	Neutral	0.822368
Endosphere	ARK16.231	Jonesboro	2016	14	Decreasing	33.2342
Endosphere	ARK16.231	Jonesboro	2016	14	Increasing	1.50704
Endosphere	ARK16.231	Jonesboro	2016	14	Neutral	0.991473
Endosphere	ARK16.232	Jonesboro	2016	14	Decreasing	31.5235
Endosphere	ARK16.232	Jonesboro	2016	14	Increasing	1.60367
Endosphere	ARK16.232	Jonesboro	2016	14	Neutral	0.229095
Endosphere	ARK16.233	Jonesboro	2016	14	Decreasing	44.78
Endosphere	ARK16.233	Jonesboro	2016	14	Increasing	1.47531
Endosphere	ARK16.233	Jonesboro	2016	14	Neutral	0.347132
Endosphere	ARK16.234	Jonesboro	2016	14	Decreasing	29.4791
Endosphere	ARK16.234	Jonesboro	2016	14	Increasing	3.98367
Endosphere	ARK16.234	Jonesboro	2016	14	Neutral	0.0995917
Endosphere	ARK16.235	Jonesboro	2016	14	Decreasing	42.7342
Endosphere	ARK16.235	Jonesboro	2016	14	Increasing	0.692452
Endosphere	ARK16.235	Jonesboro	2016	14	Neutral	0.494609
Endosphere	ARK16.236	Jonesboro	2016	14	Decreasing	48.8038
Endosphere	ARK16.236	Jonesboro	2016	14	Increasing	1.39191
Endosphere	ARK16.236	Jonesboro	2016	14	Neutral	0.695955
Endosphere	ARK16.237	Jonesboro	2016	14	Decreasing	15.4609
Endosphere	ARK16.237	Jonesboro	2016	14	Increasing	0.771208
Endosphere	ARK16.237	Jonesboro	2016	14	Neutral	0.146897
Endosphere	ARK16.238	Jonesboro	2016	14	Decreasing	27.725
Endosphere	ARK16.238	Jonesboro	2016	14	Increasing	1.26743
Endosphere	ARK16.238	Jonesboro	2016	14	Neutral	0
Endosphere	ARK16.239	Jonesboro	2016	14	Decreasing	29.4922
Endosphere	ARK16.239	Jonesboro	2016	14	Increasing	0.598393
Endosphere	ARK16.239	Jonesboro	2016	14	Neutral	1.19679
Endosphere	ARK16.24	Jonesboro	2016	28	Decreasing	46.2512
Endosphere	ARK16.24	Jonesboro	2016	28	Increasing	5.10607
Endosphere	ARK16.24	Jonesboro	2016	28	Neutral	6.65437
Endosphere	ARK16.240	Jonesboro	2016	14	Decreasing	23.8182
Endosphere	ARK16.240	Jonesboro	2016	14	Increasing	1.08735
Endosphere	ARK16.240	Jonesboro	2016	14	Neutral	0.466007
Endosphere	ARK16.25	Jonesboro	2016	28	Decreasing	76.0119
Endosphere	ARK16.25	Jonesboro	2016	28	Increasing	8.74636
Endosphere	ARK16.25	Jonesboro	2016	28	Neutral	1.02435
Endosphere	ARK16.26	Jonesboro	2016	28	Decreasing	62.6721
Endosphere	ARK16.26	Jonesboro	2016	28	Increasing	1.83574
Endosphere	ARK16.26	Jonesboro	2016	28	Neutral	1.9826
Endosphere	ARK16.265	Jonesboro	2016	112	Decreasing	9.06657
Endosphere	ARK16.265	Jonesboro	2016	112	Increasing	125.563
Endosphere	ARK16.265	Jonesboro	2016	112	Neutral	1.70378
Endosphere	ARK16.266	Jonesboro	2016	112	Decreasing	7.47138
Endosphere	ARK16.266	Jonesboro	2016	112	Increasing	93.7007
Endosphere	ARK16.266	Jonesboro	2016	112	Neutral	0.479814
Endosphere	ARK16.267	Jonesboro	2016	112	Decreasing	12.4318
Endosphere	ARK16.267	Jonesboro	2016	112	Increasing	204.871
Endosphere	ARK16.267	Jonesboro	2016	112	Neutral	2.02968
Endosphere	ARK16.268	Jonesboro	2016	112	Decreasing	4.3023
Endosphere	ARK16.268	Jonesboro	2016	112	Increasing	291.053
Endosphere	ARK16.268	Jonesboro	2016	112	Neutral	0.829359
Endosphere	ARK16.269	Jonesboro	2016	112	Decreasing	8.92635
Endosphere	ARK16.269	Jonesboro	2016	112	Increasing	73.2601
Endosphere	ARK16.269	Jonesboro	2016	112	Neutral	0.924642
Endosphere	ARK16.27	Jonesboro	2016	28	Decreasing	45.0794
Endosphere	ARK16.27	Jonesboro	2016	28	Increasing	9.84127
Endosphere	ARK16.27	Jonesboro	2016	28	Neutral	1.48148
Endosphere	ARK16.270	Jonesboro	2016	112	Decreasing	13.1937
Endosphere	ARK16.270	Jonesboro	2016	112	Increasing	118.826
Endosphere	ARK16.270	Jonesboro	2016	112	Neutral	1.56675
Endosphere	ARK16.271	Jonesboro	2016	112	Decreasing	3.1811
Endosphere	ARK16.271	Jonesboro	2016	112	Increasing	220.348
Endosphere	ARK16.271	Jonesboro	2016	112	Neutral	1.47694
Endosphere	ARK16.272	Jonesboro	2016	112	Decreasing	9.87705
Endosphere	ARK16.272	Jonesboro	2016	112	Increasing	213.186
Endosphere	ARK16.272	Jonesboro	2016	112	Neutral	1.00152
Endosphere	ARK16.273	Jonesboro	2016	112	Decreasing	6.21607
Endosphere	ARK16.273	Jonesboro	2016	112	Increasing	165.316
Endosphere	ARK16.273	Jonesboro	2016	112	Neutral	1.33763
Endosphere	ARK16.274	Jonesboro	2016	112	Decreasing	5.82371
Endosphere	ARK16.274	Jonesboro	2016	112	Increasing	138.321
Endosphere	ARK16.274	Jonesboro	2016	112	Neutral	0.987069
Endosphere	ARK16.275	Jonesboro	2016	112	Decreasing	3.40001
Endosphere	ARK16.275	Jonesboro	2016	112	Increasing	290.503
Endosphere	ARK16.275	Jonesboro	2016	112	Neutral	1.04523
Endosphere	ARK16.276	Jonesboro	2016	112	Decreasing	5.46428
Endosphere	ARK16.276	Jonesboro	2016	112	Increasing	125.753
Endosphere	ARK16.276	Jonesboro	2016	112	Neutral	0.598825
Endosphere	ARK16.277	Jonesboro	2016	112	Decreasing	5.56682
Endosphere	ARK16.277	Jonesboro	2016	112	Increasing	140.766
Endosphere	ARK16.277	Jonesboro	2016	112	Neutral	1.63165
Endosphere	ARK16.278	Jonesboro	2016	112	Decreasing	3.27753
Endosphere	ARK16.278	Jonesboro	2016	112	Increasing	132.044
Endosphere	ARK16.278	Jonesboro	2016	112	Neutral	2.75878
Endosphere	ARK16.279	Jonesboro	2016	112	Decreasing	4.01815
Endosphere	ARK16.279	Jonesboro	2016	112	Increasing	239.817
Endosphere	ARK16.279	Jonesboro	2016	112	Neutral	1.21412
Endosphere	ARK16.28	Jonesboro	2016	28	Decreasing	31.3834
Endosphere	ARK16.28	Jonesboro	2016	28	Increasing	35.257
Endosphere	ARK16.28	Jonesboro	2016	28	Neutral	4.85851
Endosphere	ARK16.280	Jonesboro	2016	112	Decreasing	5.96915
Endosphere	ARK16.280	Jonesboro	2016	112	Increasing	220.451
Endosphere	ARK16.280	Jonesboro	2016	112	Neutral	3.22557
Endosphere	ARK16.29	Jonesboro	2016	28	Decreasing	65.7317
Endosphere	ARK16.29	Jonesboro	2016	28	Increasing	4.11407
Endosphere	ARK16.29	Jonesboro	2016	28	Neutral	0.654511
Endosphere	ARK16.30	Jonesboro	2016	28	Decreasing	60.1909
Endosphere	ARK16.30	Jonesboro	2016	28	Increasing	2.07693
Endosphere	ARK16.30	Jonesboro	2016	28	Neutral	1.71746
Endosphere	ARK16.305	Jonesboro	2016	98	Decreasing	4.49204
Endosphere	ARK16.305	Jonesboro	2016	98	Increasing	260.799
Endosphere	ARK16.305	Jonesboro	2016	98	Neutral	1.33459
Endosphere	ARK16.306	Jonesboro	2016	98	Decreasing	4.05163
Endosphere	ARK16.306	Jonesboro	2016	98	Increasing	214.701
Endosphere	ARK16.306	Jonesboro	2016	98	Neutral	0.645393
Endosphere	ARK16.307	Jonesboro	2016	98	Decreasing	4.208
Endosphere	ARK16.307	Jonesboro	2016	98	Increasing	142.471
Endosphere	ARK16.307	Jonesboro	2016	98	Neutral	2.79102
Endosphere	ARK16.308	Jonesboro	2016	98	Decreasing	5.87182
Endosphere	ARK16.308	Jonesboro	2016	98	Increasing	144.547
Endosphere	ARK16.308	Jonesboro	2016	98	Neutral	2.74851
Endosphere	ARK16.309	Jonesboro	2016	98	Decreasing	3.69253
Endosphere	ARK16.309	Jonesboro	2016	98	Increasing	106.216
Endosphere	ARK16.309	Jonesboro	2016	98	Neutral	0.706396
Endosphere	ARK16.31	Jonesboro	2016	28	Decreasing	70.6212
Endosphere	ARK16.31	Jonesboro	2016	28	Increasing	0.289827
Endosphere	ARK16.31	Jonesboro	2016	28	Neutral	1.93218
Endosphere	ARK16.310	Jonesboro	2016	98	Decreasing	5.55315
Endosphere	ARK16.310	Jonesboro	2016	98	Increasing	181.836
Endosphere	ARK16.310	Jonesboro	2016	98	Neutral	2.36304
Endosphere	ARK16.311	Jonesboro	2016	98	Decreasing	3.78965
Endosphere	ARK16.311	Jonesboro	2016	98	Increasing	383.949
Endosphere	ARK16.311	Jonesboro	2016	98	Neutral	1.97269
Endosphere	ARK16.312	Jonesboro	2016	98	Decreasing	7.93442
Endosphere	ARK16.312	Jonesboro	2016	98	Increasing	142.061
Endosphere	ARK16.312	Jonesboro	2016	98	Neutral	3.23795
Endosphere	ARK16.313	Jonesboro	2016	98	Decreasing	4.84745
Endosphere	ARK16.313	Jonesboro	2016	98	Increasing	134.16
Endosphere	ARK16.313	Jonesboro	2016	98	Neutral	1.31879
Endosphere	ARK16.314	Jonesboro	2016	98	Decreasing	6.91151
Endosphere	ARK16.314	Jonesboro	2016	98	Increasing	110.119
Endosphere	ARK16.314	Jonesboro	2016	98	Neutral	2.54145
Endosphere	ARK16.315	Jonesboro	2016	98	Decreasing	2.44613
Endosphere	ARK16.315	Jonesboro	2016	98	Increasing	187.489
Endosphere	ARK16.315	Jonesboro	2016	98	Neutral	2.44613
Endosphere	ARK16.316	Jonesboro	2016	98	Decreasing	3.07816
Endosphere	ARK16.316	Jonesboro	2016	98	Increasing	171.095
Endosphere	ARK16.316	Jonesboro	2016	98	Neutral	1.24592
Endosphere	ARK16.317	Jonesboro	2016	98	Decreasing	2.71499
Endosphere	ARK16.317	Jonesboro	2016	98	Increasing	386.962
Endosphere	ARK16.317	Jonesboro	2016	98	Neutral	0.549099
Endosphere	ARK16.318	Jonesboro	2016	98	Decreasing	2.82232
Endosphere	ARK16.318	Jonesboro	2016	98	Increasing	455.516
Endosphere	ARK16.318	Jonesboro	2016	98	Neutral	0.705581
Endosphere	ARK16.319	Jonesboro	2016	98	Decreasing	4.17145
Endosphere	ARK16.319	Jonesboro	2016	98	Increasing	325.261
Endosphere	ARK16.319	Jonesboro	2016	98	Neutral	2.18371
Endosphere	ARK16.32	Jonesboro	2016	28	Decreasing	38.435
Endosphere	ARK16.32	Jonesboro	2016	28	Increasing	0.732917
Endosphere	ARK16.32	Jonesboro	2016	28	Neutral	1.8754
Endosphere	ARK16.320	Jonesboro	2016	98	Decreasing	7.22214
Endosphere	ARK16.320	Jonesboro	2016	98	Increasing	182.461
Endosphere	ARK16.320	Jonesboro	2016	98	Neutral	1.93841
Endosphere	ARK16.57	Jonesboro	2016	56	Decreasing	8.49882
Endosphere	ARK16.57	Jonesboro	2016	56	Increasing	86.0401
Endosphere	ARK16.57	Jonesboro	2016	56	Neutral	1.2622
Endosphere	ARK16.58	Jonesboro	2016	56	Decreasing	8.22007
Endosphere	ARK16.58	Jonesboro	2016	56	Increasing	105.833
Endosphere	ARK16.58	Jonesboro	2016	56	Neutral	3.26935
Endosphere	ARK16.59	Jonesboro	2016	56	Decreasing	8.28474
Endosphere	ARK16.59	Jonesboro	2016	56	Increasing	422.968
Endosphere	ARK16.59	Jonesboro	2016	56	Neutral	4.01491
Endosphere	ARK16.60	Jonesboro	2016	56	Decreasing	10.7511
Endosphere	ARK16.60	Jonesboro	2016	56	Increasing	696.583
Endosphere	ARK16.60	Jonesboro	2016	56	Neutral	6.86303
Endosphere	ARK16.61	Jonesboro	2016	56	Decreasing	10.6855
Endosphere	ARK16.61	Jonesboro	2016	56	Increasing	430.623
Endosphere	ARK16.61	Jonesboro	2016	56	Neutral	1.86406
Endosphere	ARK16.62	Jonesboro	2016	56	Decreasing	6.64492
Endosphere	ARK16.62	Jonesboro	2016	56	Increasing	569.924
Endosphere	ARK16.62	Jonesboro	2016	56	Neutral	3.50479
Endosphere	ARK16.63	Jonesboro	2016	56	Decreasing	22.5714
Endosphere	ARK16.63	Jonesboro	2016	56	Increasing	65.2475
Endosphere	ARK16.63	Jonesboro	2016	56	Neutral	4.32505
Endosphere	ARK16.64	Jonesboro	2016	56	Decreasing	13.0071
Endosphere	ARK16.64	Jonesboro	2016	56	Increasing	207.435
Endosphere	ARK16.64	Jonesboro	2016	56	Neutral	7.20103
Endosphere	ARK16.65	Jonesboro	2016	56	Decreasing	12.0573
Endosphere	ARK16.65	Jonesboro	2016	56	Increasing	118.263
Endosphere	ARK16.65	Jonesboro	2016	56	Neutral	9.85524
Endosphere	ARK16.66	Jonesboro	2016	56	Decreasing	14.9275
Endosphere	ARK16.66	Jonesboro	2016	56	Increasing	216.841
Endosphere	ARK16.66	Jonesboro	2016	56	Neutral	8.50192
Endosphere	ARK16.67	Jonesboro	2016	56	Decreasing	41.1481
Endosphere	ARK16.67	Jonesboro	2016	56	Increasing	110.998
Endosphere	ARK16.67	Jonesboro	2016	56	Neutral	16.9515
Endosphere	ARK16.68	Jonesboro	2016	56	Decreasing	33.9704
Endosphere	ARK16.68	Jonesboro	2016	56	Increasing	246.978
Endosphere	ARK16.68	Jonesboro	2016	56	Neutral	5.16648
Endosphere	ARK16.69	Jonesboro	2016	56	Decreasing	23.8994
Endosphere	ARK16.69	Jonesboro	2016	56	Increasing	43.7018
Endosphere	ARK16.69	Jonesboro	2016	56	Neutral	15.143
Endosphere	ARK16.70	Jonesboro	2016	56	Decreasing	17.5581
Endosphere	ARK16.70	Jonesboro	2016	56	Increasing	62.4405
Endosphere	ARK16.70	Jonesboro	2016	56	Neutral	5.14755
Endosphere	ARK16.71	Jonesboro	2016	56	Decreasing	82.4201
Endosphere	ARK16.71	Jonesboro	2016	56	Increasing	13.4703
Endosphere	ARK16.71	Jonesboro	2016	56	Neutral	13.0137
Endosphere	ARK16.72	Jonesboro	2016	56	Decreasing	44.1789
Endosphere	ARK16.72	Jonesboro	2016	56	Increasing	35.7355
Endosphere	ARK16.72	Jonesboro	2016	56	Neutral	24.6165
Endosphere	ARK16.97	Jonesboro	2016	42	Decreasing	25.0835
Endosphere	ARK16.97	Jonesboro	2016	42	Increasing	12.1006
Endosphere	ARK16.97	Jonesboro	2016	42	Neutral	1.63862
Endosphere	ARK16.98	Jonesboro	2016	42	Decreasing	65.0534
Endosphere	ARK16.98	Jonesboro	2016	42	Increasing	23.7092
Endosphere	ARK16.98	Jonesboro	2016	42	Neutral	3.1351
Endosphere	ARK16.99	Jonesboro	2016	42	Decreasing	15.4476
Endosphere	ARK16.99	Jonesboro	2016	42	Increasing	2.9476
Endosphere	ARK16.99	Jonesboro	2016	42	Neutral	0.436681
Endosphere	W1.E.1	Arbuckle	2014	7	Decreasing	119.297
Endosphere	W1.E.1	Arbuckle	2014	7	Increasing	12.715
Endosphere	W1.E.1	Arbuckle	2014	7	Neutral	0.560957
Endosphere	W1.E.2	Arbuckle	2014	7	Decreasing	70.9976
Endosphere	W1.E.2	Arbuckle	2014	7	Increasing	8.69931
Endosphere	W1.E.2	Arbuckle	2014	7	Neutral	1.2628
Endosphere	W1.E.3	Arbuckle	2014	7	Decreasing	72.9877
Endosphere	W1.E.3	Arbuckle	2014	7	Increasing	9.20873
Endosphere	W1.E.3	Arbuckle	2014	7	Neutral	3.41064
Endosphere	W1.E.4	Arbuckle	2014	7	Decreasing	52.2565
Endosphere	W1.E.4	Arbuckle	2014	7	Increasing	15.4394
Endosphere	W1.E.4	Arbuckle	2014	7	Neutral	0.593824
Endosphere	W1.E.5	Arbuckle	2014	7	Decreasing	102.768
Endosphere	W1.E.5	Arbuckle	2014	7	Increasing	14.7522
Endosphere	W1.E.5	Arbuckle	2014	7	Neutral	0.99453
Endosphere	W1.E.6	Arbuckle	2014	7	Decreasing	77.4457
Endosphere	W1.E.6	Arbuckle	2014	7	Increasing	13.1341
Endosphere	W1.E.6	Arbuckle	2014	7	Neutral	0
Endosphere	W1.E.7	Arbuckle	2014	7	Decreasing	36.4431
Endosphere	W1.E.7	Arbuckle	2014	7	Increasing	17.8571
Endosphere	W1.E.7	Arbuckle	2014	7	Neutral	2.00437
Endosphere	W1.E.8	Arbuckle	2014	7	Decreasing	116.408
Endosphere	W1.E.8	Arbuckle	2014	7	Increasing	4.06504
Endosphere	W1.E.8	Arbuckle	2014	7	Neutral	4.06504
Endosphere	W10.E.1	Arbuckle	2014	70	Decreasing	25.7214
Endosphere	W10.E.1	Arbuckle	2014	70	Increasing	178.218
Endosphere	W10.E.1	Arbuckle	2014	70	Neutral	11.0293
Endosphere	W10.E.2	Arbuckle	2014	70	Decreasing	15.9409
Endosphere	W10.E.2	Arbuckle	2014	70	Increasing	109.277
Endosphere	W10.E.2	Arbuckle	2014	70	Neutral	5.83112
Endosphere	W10.E.3	Arbuckle	2014	70	Decreasing	10.0184
Endosphere	W10.E.3	Arbuckle	2014	70	Increasing	312.615
Endosphere	W10.E.3	Arbuckle	2014	70	Neutral	4.42991
Endosphere	W10.E.4	Arbuckle	2014	70	Decreasing	8.70406
Endosphere	W10.E.4	Arbuckle	2014	70	Increasing	112.413
Endosphere	W10.E.4	Arbuckle	2014	70	Neutral	6.76983
Endosphere	W10.E.5	Arbuckle	2014	70	Decreasing	24.7009
Endosphere	W10.E.5	Arbuckle	2014	70	Increasing	106.741
Endosphere	W10.E.5	Arbuckle	2014	70	Neutral	6.93046
Endosphere	W10.E.6	Arbuckle	2014	70	Decreasing	15.7685
Endosphere	W10.E.6	Arbuckle	2014	70	Increasing	257.004
Endosphere	W10.E.6	Arbuckle	2014	70	Neutral	6.9473
Endosphere	W10.E.7	Arbuckle	2014	70	Decreasing	18.7035
Endosphere	W10.E.7	Arbuckle	2014	70	Increasing	292.308
Endosphere	W10.E.7	Arbuckle	2014	70	Neutral	7.66168
Endosphere	W10.E.8	Arbuckle	2014	70	Decreasing	10.2615
Endosphere	W10.E.8	Arbuckle	2014	70	Increasing	192.128
Endosphere	W10.E.8	Arbuckle	2014	70	Neutral	1.96795
Endosphere	W11.E.1	Arbuckle	2014	77	Decreasing	26.2502
Endosphere	W11.E.1	Arbuckle	2014	77	Increasing	323.212
Endosphere	W11.E.1	Arbuckle	2014	77	Neutral	8.4948
Endosphere	W11.E.2	Arbuckle	2014	77	Decreasing	7.09123
Endosphere	W11.E.2	Arbuckle	2014	77	Increasing	306.35
Endosphere	W11.E.2	Arbuckle	2014	77	Neutral	6.2257
Endosphere	W11.E.3	Arbuckle	2014	77	Decreasing	29.6279
Endosphere	W11.E.3	Arbuckle	2014	77	Increasing	145.56
Endosphere	W11.E.3	Arbuckle	2014	77	Neutral	4.05297
Endosphere	W11.E.4	Arbuckle	2014	77	Decreasing	9.79532
Endosphere	W11.E.4	Arbuckle	2014	77	Increasing	265.936
Endosphere	W11.E.4	Arbuckle	2014	77	Neutral	10.8187
Endosphere	W11.E.5	Arbuckle	2014	77	Decreasing	9.06437
Endosphere	W11.E.5	Arbuckle	2014	77	Increasing	315.563
Endosphere	W11.E.5	Arbuckle	2014	77	Neutral	3.76402
Endosphere	W11.E.6	Arbuckle	2014	77	Decreasing	13.8543
Endosphere	W11.E.6	Arbuckle	2014	77	Increasing	273.308
Endosphere	W11.E.6	Arbuckle	2014	77	Neutral	7.43096
Endosphere	W11.E.7	Arbuckle	2014	77	Decreasing	10.5738
Endosphere	W11.E.7	Arbuckle	2014	77	Increasing	350.664
Endosphere	W11.E.7	Arbuckle	2014	77	Neutral	7.71452
Endosphere	W11.E.8	Arbuckle	2014	77	Decreasing	8.97607
Endosphere	W11.E.8	Arbuckle	2014	77	Increasing	260.796
Endosphere	W11.E.8	Arbuckle	2014	77	Neutral	8.71495
Endosphere	W12.E.1	Arbuckle	2014	84	Decreasing	7.96978
Endosphere	W12.E.1	Arbuckle	2014	84	Increasing	146.383
Endosphere	W12.E.1	Arbuckle	2014	84	Neutral	5.66572
Endosphere	W12.E.2	Arbuckle	2014	84	Decreasing	8.10938
Endosphere	W12.E.2	Arbuckle	2014	84	Increasing	183.077
Endosphere	W12.E.2	Arbuckle	2014	84	Neutral	2.64693
Endosphere	W12.E.3	Arbuckle	2014	84	Decreasing	8.61446
Endosphere	W12.E.3	Arbuckle	2014	84	Increasing	152.371
Endosphere	W12.E.3	Arbuckle	2014	84	Neutral	8.65252
Endosphere	W12.E.4	Arbuckle	2014	84	Decreasing	10.875
Endosphere	W12.E.4	Arbuckle	2014	84	Increasing	293.316
Endosphere	W12.E.4	Arbuckle	2014	84	Neutral	6.4631
Endosphere	W12.E.5	Arbuckle	2014	84	Decreasing	10.0801
Endosphere	W12.E.5	Arbuckle	2014	84	Increasing	231.275
Endosphere	W12.E.5	Arbuckle	2014	84	Neutral	4.70733
Endosphere	W12.E.6	Arbuckle	2014	84	Decreasing	2.97494
Endosphere	W12.E.6	Arbuckle	2014	84	Increasing	407.276
Endosphere	W12.E.6	Arbuckle	2014	84	Neutral	6.74751
Endosphere	W12.E.7	Arbuckle	2014	84	Decreasing	4.67354
Endosphere	W12.E.7	Arbuckle	2014	84	Increasing	272.135
Endosphere	W12.E.7	Arbuckle	2014	84	Neutral	4.47551
Endosphere	W12.E.8	Arbuckle	2014	84	Decreasing	5.80024
Endosphere	W12.E.8	Arbuckle	2014	84	Increasing	284.558
Endosphere	W12.E.8	Arbuckle	2014	84	Neutral	4.82632
Endosphere	W13.E.1	Arbuckle	2014	91	Decreasing	4.65116
Endosphere	W13.E.1	Arbuckle	2014	91	Increasing	264.36
Endosphere	W13.E.1	Arbuckle	2014	91	Neutral	4.85465
Endosphere	W13.E.2	Arbuckle	2014	91	Decreasing	4.37149
Endosphere	W13.E.2	Arbuckle	2014	91	Increasing	239.48
Endosphere	W13.E.2	Arbuckle	2014	91	Neutral	5.14468
Endosphere	W13.E.3	Arbuckle	2014	91	Decreasing	5.91477
Endosphere	W13.E.3	Arbuckle	2014	91	Increasing	201.228
Endosphere	W13.E.3	Arbuckle	2014	91	Neutral	2.75517
Endosphere	W13.E.4	Arbuckle	2014	91	Decreasing	5.46554
Endosphere	W13.E.4	Arbuckle	2014	91	Increasing	189.035
Endosphere	W13.E.4	Arbuckle	2014	91	Neutral	5.27081
Endosphere	W13.E.5	Arbuckle	2014	91	Decreasing	7.88014
Endosphere	W13.E.5	Arbuckle	2014	91	Increasing	165.969
Endosphere	W13.E.5	Arbuckle	2014	91	Neutral	10.0853
Endosphere	W13.E.6	Arbuckle	2014	91	Decreasing	5.05551
Endosphere	W13.E.6	Arbuckle	2014	91	Increasing	163.929
Endosphere	W13.E.6	Arbuckle	2014	91	Neutral	4.57173
Endosphere	W13.E.7	Arbuckle	2014	91	Decreasing	5.33573
Endosphere	W13.E.7	Arbuckle	2014	91	Increasing	292.674
Endosphere	W13.E.7	Arbuckle	2014	91	Neutral	4.65325
Endosphere	W13.E.8	Arbuckle	2014	91	Decreasing	7.62633
Endosphere	W13.E.8	Arbuckle	2014	91	Increasing	187.015
Endosphere	W13.E.8	Arbuckle	2014	91	Neutral	6.33642
Endosphere	W14.E.1	Arbuckle	2014	98	Decreasing	7.58785
Endosphere	W14.E.1	Arbuckle	2014	98	Increasing	115.685
Endosphere	W14.E.1	Arbuckle	2014	98	Neutral	2.2884
Endosphere	W14.E.2	Arbuckle	2014	98	Decreasing	5.48042
Endosphere	W14.E.2	Arbuckle	2014	98	Increasing	242.802
Endosphere	W14.E.2	Arbuckle	2014	98	Neutral	2.99924
Endosphere	W14.E.3	Arbuckle	2014	98	Decreasing	12.299
Endosphere	W14.E.3	Arbuckle	2014	98	Increasing	181.199
Endosphere	W14.E.3	Arbuckle	2014	98	Neutral	2.32367
Endosphere	W14.E.4	Arbuckle	2014	98	Decreasing	5.3849
Endosphere	W14.E.4	Arbuckle	2014	98	Increasing	366.058
Endosphere	W14.E.4	Arbuckle	2014	98	Neutral	3.00864
Endosphere	W14.E.5	Arbuckle	2014	98	Decreasing	6.89261
Endosphere	W14.E.5	Arbuckle	2014	98	Increasing	289.802
Endosphere	W14.E.5	Arbuckle	2014	98	Neutral	4.94187
Endosphere	W14.E.6	Arbuckle	2014	98	Decreasing	14.1172
Endosphere	W14.E.6	Arbuckle	2014	98	Increasing	296.91
Endosphere	W14.E.6	Arbuckle	2014	98	Neutral	5.35261
Endosphere	W14.E.7	Arbuckle	2014	98	Decreasing	7.2358
Endosphere	W14.E.7	Arbuckle	2014	98	Increasing	331.038
Endosphere	W14.E.7	Arbuckle	2014	98	Neutral	5.01573
Endosphere	W14.E.8	Arbuckle	2014	98	Decreasing	5.56259
Endosphere	W14.E.8	Arbuckle	2014	98	Increasing	61.4749
Endosphere	W14.E.8	Arbuckle	2014	98	Neutral	2.43512
Endosphere	W15.E.1	Arbuckle	2014	105	Decreasing	7.96833
Endosphere	W15.E.1	Arbuckle	2014	105	Increasing	331.317
Endosphere	W15.E.1	Arbuckle	2014	105	Neutral	6.03243
Endosphere	W15.E.2	Arbuckle	2014	105	Decreasing	4.35076
Endosphere	W15.E.2	Arbuckle	2014	105	Increasing	258.518
Endosphere	W15.E.2	Arbuckle	2014	105	Neutral	2.28307
Endosphere	W15.E.3	Arbuckle	2014	105	Decreasing	15.412
Endosphere	W15.E.3	Arbuckle	2014	105	Increasing	415.019
Endosphere	W15.E.3	Arbuckle	2014	105	Neutral	4.93923
Endosphere	W15.E.4	Arbuckle	2014	105	Decreasing	4.68519
Endosphere	W15.E.4	Arbuckle	2014	105	Increasing	171.768
Endosphere	W15.E.4	Arbuckle	2014	105	Neutral	1.78547
Endosphere	W15.E.5	Arbuckle	2014	105	Decreasing	7.70041
Endosphere	W15.E.5	Arbuckle	2014	105	Increasing	235.126
Endosphere	W15.E.5	Arbuckle	2014	105	Neutral	5.39687
Endosphere	W15.E.6	Arbuckle	2014	105	Decreasing	2.64615
Endosphere	W15.E.6	Arbuckle	2014	105	Increasing	257.292
Endosphere	W15.E.6	Arbuckle	2014	105	Neutral	4.18462
Endosphere	W15.E.7	Arbuckle	2014	105	Decreasing	9.26107
Endosphere	W15.E.7	Arbuckle	2014	105	Increasing	306.269
Endosphere	W15.E.7	Arbuckle	2014	105	Neutral	4.59788
Endosphere	W15.E.8	Arbuckle	2014	105	Decreasing	8.411
Endosphere	W15.E.8	Arbuckle	2014	105	Increasing	198.285
Endosphere	W15.E.8	Arbuckle	2014	105	Neutral	2.76539
Endosphere	W16.E.1	Arbuckle	2014	112	Decreasing	2.23909
Endosphere	W16.E.1	Arbuckle	2014	112	Increasing	267.469
Endosphere	W16.E.1	Arbuckle	2014	112	Neutral	2.96606
Endosphere	W16.E.2	Arbuckle	2014	112	Decreasing	8.27022
Endosphere	W16.E.2	Arbuckle	2014	112	Increasing	128.058
Endosphere	W16.E.2	Arbuckle	2014	112	Neutral	1.24779
Endosphere	W16.E.3	Arbuckle	2014	112	Decreasing	4.13679
Endosphere	W16.E.3	Arbuckle	2014	112	Increasing	173.056
Endosphere	W16.E.3	Arbuckle	2014	112	Neutral	1.58577
Endosphere	W16.E.4	Arbuckle	2014	112	Decreasing	3.53952
Endosphere	W16.E.4	Arbuckle	2014	112	Increasing	329.092
Endosphere	W16.E.4	Arbuckle	2014	112	Neutral	4.63509
Endosphere	W16.E.5	Arbuckle	2014	112	Decreasing	4.63904
Endosphere	W16.E.5	Arbuckle	2014	112	Increasing	148.322
Endosphere	W16.E.5	Arbuckle	2014	112	Neutral	10.3902
Endosphere	W16.E.6	Arbuckle	2014	112	Decreasing	3.73319
Endosphere	W16.E.6	Arbuckle	2014	112	Increasing	211.172
Endosphere	W16.E.6	Arbuckle	2014	112	Neutral	1.94894
Endosphere	W16.E.7	Arbuckle	2014	112	Decreasing	1.00798
Endosphere	W16.E.7	Arbuckle	2014	112	Increasing	664.015
Endosphere	W16.E.7	Arbuckle	2014	112	Neutral	1.71629
Endosphere	W16.E.8	Arbuckle	2014	112	Decreasing	4.75008
Endosphere	W16.E.8	Arbuckle	2014	112	Increasing	204.541
Endosphere	W16.E.8	Arbuckle	2014	112	Neutral	4.06636
Endosphere	W17.E.1	Arbuckle	2014	119	Decreasing	5.16773
Endosphere	W17.E.1	Arbuckle	2014	119	Increasing	119.712
Endosphere	W17.E.1	Arbuckle	2014	119	Neutral	0.722607
Endosphere	W17.E.2	Arbuckle	2014	119	Decreasing	3.83984
Endosphere	W17.E.2	Arbuckle	2014	119	Increasing	401.898
Endosphere	W17.E.2	Arbuckle	2014	119	Neutral	2.12496
Endosphere	W17.E.3	Arbuckle	2014	119	Decreasing	17.7545
Endosphere	W17.E.3	Arbuckle	2014	119	Increasing	270.278
Endosphere	W17.E.3	Arbuckle	2014	119	Neutral	2.604
Endosphere	W17.E.4	Arbuckle	2014	119	Decreasing	4.34591
Endosphere	W17.E.4	Arbuckle	2014	119	Increasing	314.555
Endosphere	W17.E.4	Arbuckle	2014	119	Neutral	1.81273
Endosphere	W17.E.5	Arbuckle	2014	119	Decreasing	5.97863
Endosphere	W17.E.5	Arbuckle	2014	119	Increasing	297.879
Endosphere	W17.E.5	Arbuckle	2014	119	Neutral	3.57526
Endosphere	W17.E.6	Arbuckle	2014	119	Decreasing	4.63368
Endosphere	W17.E.6	Arbuckle	2014	119	Increasing	152.368
Endosphere	W17.E.6	Arbuckle	2014	119	Neutral	2.74238
Endosphere	W17.E.7	Arbuckle	2014	119	Decreasing	5.41007
Endosphere	W17.E.7	Arbuckle	2014	119	Increasing	483.97
Endosphere	W17.E.7	Arbuckle	2014	119	Neutral	2.62382
Endosphere	W17.E.8	Arbuckle	2014	119	Decreasing	3.67387
Endosphere	W17.E.8	Arbuckle	2014	119	Increasing	436.343
Endosphere	W17.E.8	Arbuckle	2014	119	Neutral	1.83694
Endosphere	W18.E.1	Arbuckle	2014	126	Decreasing	7.68138
Endosphere	W18.E.1	Arbuckle	2014	126	Increasing	283.055
Endosphere	W18.E.1	Arbuckle	2014	126	Neutral	1.80597
Endosphere	W18.E.2	Arbuckle	2014	126	Decreasing	8.14985
Endosphere	W18.E.2	Arbuckle	2014	126	Increasing	173.078
Endosphere	W18.E.2	Arbuckle	2014	126	Neutral	3.80574
Endosphere	W18.E.3	Arbuckle	2014	126	Decreasing	4.55148
Endosphere	W18.E.3	Arbuckle	2014	126	Increasing	212.616
Endosphere	W18.E.3	Arbuckle	2014	126	Neutral	2.14995
Endosphere	W18.E.4	Arbuckle	2014	126	Decreasing	4.73239
Endosphere	W18.E.4	Arbuckle	2014	126	Increasing	163.434
Endosphere	W18.E.4	Arbuckle	2014	126	Neutral	2.64392
Endosphere	W18.E.5	Arbuckle	2014	126	Decreasing	9.52921
Endosphere	W18.E.5	Arbuckle	2014	126	Increasing	235.715
Endosphere	W18.E.5	Arbuckle	2014	126	Neutral	2.90481
Endosphere	W18.E.6	Arbuckle	2014	126	Decreasing	4.98325
Endosphere	W18.E.6	Arbuckle	2014	126	Increasing	377.722
Endosphere	W18.E.6	Arbuckle	2014	126	Neutral	4.22948
Endosphere	W18.E.7	Arbuckle	2014	126	Decreasing	7.29901
Endosphere	W18.E.7	Arbuckle	2014	126	Increasing	279.196
Endosphere	W18.E.7	Arbuckle	2014	126	Neutral	3.75529
Endosphere	W18.E.8	Arbuckle	2014	126	Decreasing	4.20168
Endosphere	W18.E.8	Arbuckle	2014	126	Increasing	237.977
Endosphere	W18.E.8	Arbuckle	2014	126	Neutral	2.68243
Endosphere	W19.E.1	Arbuckle	2014	133	Decreasing	8.08714
Endosphere	W19.E.1	Arbuckle	2014	133	Increasing	143.778
Endosphere	W19.E.1	Arbuckle	2014	133	Neutral	2.35751
Endosphere	W19.E.2	Arbuckle	2014	133	Decreasing	1.5815
Endosphere	W19.E.2	Arbuckle	2014	133	Increasing	168.751
Endosphere	W19.E.2	Arbuckle	2014	133	Neutral	1.53207
Endosphere	W19.E.3	Arbuckle	2014	133	Decreasing	6.84771
Endosphere	W19.E.3	Arbuckle	2014	133	Increasing	211.428
Endosphere	W19.E.3	Arbuckle	2014	133	Neutral	3.97678
Endosphere	W19.E.4	Arbuckle	2014	133	Decreasing	11.944
Endosphere	W19.E.4	Arbuckle	2014	133	Increasing	165.857
Endosphere	W19.E.4	Arbuckle	2014	133	Neutral	2.66065
Endosphere	W19.E.5	Arbuckle	2014	133	Decreasing	7.28994
Endosphere	W19.E.5	Arbuckle	2014	133	Increasing	389.175
Endosphere	W19.E.5	Arbuckle	2014	133	Neutral	2.93398
Endosphere	W19.E.6	Arbuckle	2014	133	Decreasing	3.87292
Endosphere	W19.E.6	Arbuckle	2014	133	Increasing	218.754
Endosphere	W19.E.6	Arbuckle	2014	133	Neutral	3.28213
Endosphere	W19.E.7	Arbuckle	2014	133	Decreasing	4.13075
Endosphere	W19.E.7	Arbuckle	2014	133	Increasing	308.071
Endosphere	W19.E.7	Arbuckle	2014	133	Neutral	4.04814
Endosphere	W19.E.8	Arbuckle	2014	133	Decreasing	3.93691
Endosphere	W19.E.8	Arbuckle	2014	133	Increasing	292.994
Endosphere	W19.E.8	Arbuckle	2014	133	Neutral	3.59457
Endosphere	W2.E.1	Arbuckle	2014	14	Decreasing	113.929
Endosphere	W2.E.1	Arbuckle	2014	14	Increasing	25.9462
Endosphere	W2.E.1	Arbuckle	2014	14	Neutral	0.585252
Endosphere	W2.E.2	Arbuckle	2014	14	Decreasing	37.3995
Endosphere	W2.E.2	Arbuckle	2014	14	Increasing	10.1931
Endosphere	W2.E.2	Arbuckle	2014	14	Neutral	1.5197
Endosphere	W2.E.3	Arbuckle	2014	14	Decreasing	60.7086
Endosphere	W2.E.3	Arbuckle	2014	14	Increasing	13.1369
Endosphere	W2.E.3	Arbuckle	2014	14	Neutral	9.95223
Endosphere	W2.E.4	Arbuckle	2014	14	Decreasing	21.245
Endosphere	W2.E.4	Arbuckle	2014	14	Increasing	22.2231
Endosphere	W2.E.4	Arbuckle	2014	14	Neutral	4.49939
Endosphere	W2.E.5	Arbuckle	2014	14	Decreasing	53.0252
Endosphere	W2.E.5	Arbuckle	2014	14	Increasing	20.4793
Endosphere	W2.E.5	Arbuckle	2014	14	Neutral	3.39905
Endosphere	W2.E.6	Arbuckle	2014	14	Decreasing	19.9261
Endosphere	W2.E.6	Arbuckle	2014	14	Increasing	3.09323
Endosphere	W2.E.6	Arbuckle	2014	14	Neutral	1.46269
Endosphere	W2.E.7	Arbuckle	2014	14	Decreasing	78.6702
Endosphere	W2.E.7	Arbuckle	2014	14	Increasing	7.28797
Endosphere	W2.E.7	Arbuckle	2014	14	Neutral	2.5458
Endosphere	W2.E.8	Arbuckle	2014	14	Decreasing	18.5597
Endosphere	W2.E.8	Arbuckle	2014	14	Increasing	31.6692
Endosphere	W2.E.8	Arbuckle	2014	14	Neutral	2.80573
Endosphere	W3.E.1	Arbuckle	2014	21	Decreasing	33.907
Endosphere	W3.E.1	Arbuckle	2014	21	Increasing	14.9842
Endosphere	W3.E.1	Arbuckle	2014	21	Neutral	46.0656
Endosphere	W3.E.2	Arbuckle	2014	21	Decreasing	113.463
Endosphere	W3.E.2	Arbuckle	2014	21	Increasing	18.7137
Endosphere	W3.E.2	Arbuckle	2014	21	Neutral	19.9855
Endosphere	W3.E.3	Arbuckle	2014	21	Decreasing	82.1114
Endosphere	W3.E.3	Arbuckle	2014	21	Increasing	17.0088
Endosphere	W3.E.3	Arbuckle	2014	21	Neutral	11.1437
Endosphere	W3.E.4	Arbuckle	2014	21	Decreasing	148.496
Endosphere	W3.E.4	Arbuckle	2014	21	Increasing	18.1952
Endosphere	W3.E.4	Arbuckle	2014	21	Neutral	17.6082
Endosphere	W3.E.5	Arbuckle	2014	21	Decreasing	118.247
Endosphere	W3.E.5	Arbuckle	2014	21	Increasing	8.68908
Endosphere	W3.E.5	Arbuckle	2014	21	Neutral	9.82244
Endosphere	W3.E.6	Arbuckle	2014	21	Decreasing	102.304
Endosphere	W3.E.6	Arbuckle	2014	21	Increasing	13.2616
Endosphere	W3.E.6	Arbuckle	2014	21	Neutral	11.1397
Endosphere	W3.E.7	Arbuckle	2014	21	Decreasing	78.1112
Endosphere	W3.E.7	Arbuckle	2014	21	Increasing	13.9256
Endosphere	W3.E.7	Arbuckle	2014	21	Neutral	10.8844
Endosphere	W3.E.8	Arbuckle	2014	21	Decreasing	51.3973
Endosphere	W3.E.8	Arbuckle	2014	21	Increasing	17.0109
Endosphere	W3.E.8	Arbuckle	2014	21	Neutral	6.92588
Endosphere	W4.E.1	Arbuckle	2014	28	Decreasing	84.1393
Endosphere	W4.E.1	Arbuckle	2014	28	Increasing	29.9807
Endosphere	W4.E.1	Arbuckle	2014	28	Neutral	8.28958
Endosphere	W4.E.2	Arbuckle	2014	28	Decreasing	22.3173
Endosphere	W4.E.2	Arbuckle	2014	28	Increasing	15.9672
Endosphere	W4.E.2	Arbuckle	2014	28	Neutral	6.16602
Endosphere	W4.E.3	Arbuckle	2014	28	Decreasing	60.6575
Endosphere	W4.E.3	Arbuckle	2014	28	Increasing	17.4091
Endosphere	W4.E.3	Arbuckle	2014	28	Neutral	4.53933
Endosphere	W4.E.4	Arbuckle	2014	28	Decreasing	56.3323
Endosphere	W4.E.4	Arbuckle	2014	28	Increasing	18.4397
Endosphere	W4.E.4	Arbuckle	2014	28	Neutral	15.7042
Endosphere	W4.E.5	Arbuckle	2014	28	Decreasing	90.8262
Endosphere	W4.E.5	Arbuckle	2014	28	Increasing	25.9214
Endosphere	W4.E.5	Arbuckle	2014	28	Neutral	7.89793
Endosphere	W4.E.6	Arbuckle	2014	28	Decreasing	14.7785
Endosphere	W4.E.6	Arbuckle	2014	28	Increasing	34.1199
Endosphere	W4.E.6	Arbuckle	2014	28	Neutral	7.01468
Endosphere	W4.E.7	Arbuckle	2014	28	Decreasing	46.2396
Endosphere	W4.E.7	Arbuckle	2014	28	Increasing	34.3547
Endosphere	W4.E.7	Arbuckle	2014	28	Neutral	12.8134
Endosphere	W4.E.8	Arbuckle	2014	28	Decreasing	95.4841
Endosphere	W4.E.8	Arbuckle	2014	28	Increasing	13.6107
Endosphere	W4.E.8	Arbuckle	2014	28	Neutral	8.93418
Endosphere	W5.E.1	Arbuckle	2014	35	Decreasing	135.427
Endosphere	W5.E.1	Arbuckle	2014	35	Increasing	48.2081
Endosphere	W5.E.1	Arbuckle	2014	35	Neutral	4.75737
Endosphere	W5.E.2	Arbuckle	2014	35	Decreasing	279.449
Endosphere	W5.E.2	Arbuckle	2014	35	Increasing	16.587
Endosphere	W5.E.2	Arbuckle	2014	35	Neutral	1.68681
Endosphere	W5.E.3	Arbuckle	2014	35	Decreasing	92.8584
Endosphere	W5.E.3	Arbuckle	2014	35	Increasing	44.1255
Endosphere	W5.E.3	Arbuckle	2014	35	Neutral	6.99982
Endosphere	W5.E.4	Arbuckle	2014	35	Decreasing	47.7594
Endosphere	W5.E.4	Arbuckle	2014	35	Increasing	34.0016
Endosphere	W5.E.4	Arbuckle	2014	35	Neutral	3.34119
Endosphere	W5.E.5	Arbuckle	2014	35	Decreasing	42.3504
Endosphere	W5.E.5	Arbuckle	2014	35	Increasing	36.226
Endosphere	W5.E.5	Arbuckle	2014	35	Neutral	3.46661
Endosphere	W5.E.6	Arbuckle	2014	35	Decreasing	13.7417
Endosphere	W5.E.6	Arbuckle	2014	35	Increasing	53.7344
Endosphere	W5.E.6	Arbuckle	2014	35	Neutral	4.87779
Endosphere	W5.E.7	Arbuckle	2014	35	Decreasing	90.7519
Endosphere	W5.E.7	Arbuckle	2014	35	Increasing	44.0795
Endosphere	W5.E.7	Arbuckle	2014	35	Neutral	6.54402
Endosphere	W5.E.8	Arbuckle	2014	35	Decreasing	157.987
Endosphere	W5.E.8	Arbuckle	2014	35	Increasing	25.0436
Endosphere	W5.E.8	Arbuckle	2014	35	Neutral	9.96761
Endosphere	W6.E.1	Arbuckle	2014	42	Decreasing	59.9149
Endosphere	W6.E.1	Arbuckle	2014	42	Increasing	14.4158
Endosphere	W6.E.1	Arbuckle	2014	42	Neutral	1.90542
Endosphere	W6.E.2	Arbuckle	2014	42	Decreasing	38.7076
Endosphere	W6.E.2	Arbuckle	2014	42	Increasing	49.7974
Endosphere	W6.E.2	Arbuckle	2014	42	Neutral	8.7652
Endosphere	W6.E.3	Arbuckle	2014	42	Decreasing	96.9761
Endosphere	W6.E.3	Arbuckle	2014	42	Increasing	42.9348
Endosphere	W6.E.3	Arbuckle	2014	42	Neutral	7.88839
Endosphere	W6.E.4	Arbuckle	2014	42	Decreasing	164.688
Endosphere	W6.E.4	Arbuckle	2014	42	Increasing	18.5625
Endosphere	W6.E.4	Arbuckle	2014	42	Neutral	6.69113
Endosphere	W6.E.5	Arbuckle	2014	42	Decreasing	50.7982
Endosphere	W6.E.5	Arbuckle	2014	42	Increasing	102.421
Endosphere	W6.E.5	Arbuckle	2014	42	Neutral	3.13493
Endosphere	W6.E.6	Arbuckle	2014	42	Decreasing	43.1118
Endosphere	W6.E.6	Arbuckle	2014	42	Increasing	42.4586
Endosphere	W6.E.6	Arbuckle	2014	42	Neutral	10.8337
Endosphere	W6.E.7	Arbuckle	2014	42	Decreasing	121.378
Endosphere	W6.E.7	Arbuckle	2014	42	Increasing	34.911
Endosphere	W6.E.7	Arbuckle	2014	42	Neutral	7.29483
Endosphere	W6.E.8	Arbuckle	2014	42	Decreasing	149.437
Endosphere	W6.E.8	Arbuckle	2014	42	Increasing	29.4693
Endosphere	W6.E.8	Arbuckle	2014	42	Neutral	8.63174
Endosphere	W7.E.1	Arbuckle	2014	49	Decreasing	45.1494
Endosphere	W7.E.1	Arbuckle	2014	49	Increasing	44.1244
Endosphere	W7.E.1	Arbuckle	2014	49	Neutral	5.84226
Endosphere	W7.E.2	Arbuckle	2014	49	Decreasing	18.0529
Endosphere	W7.E.2	Arbuckle	2014	49	Increasing	80.0236
Endosphere	W7.E.2	Arbuckle	2014	49	Neutral	4.72658
Endosphere	W7.E.3	Arbuckle	2014	49	Decreasing	77.4842
Endosphere	W7.E.3	Arbuckle	2014	49	Increasing	24.9318
Endosphere	W7.E.3	Arbuckle	2014	49	Neutral	1.78369
Endosphere	W7.E.4	Arbuckle	2014	49	Decreasing	16.9291
Endosphere	W7.E.4	Arbuckle	2014	49	Increasing	119.554
Endosphere	W7.E.4	Arbuckle	2014	49	Neutral	8.79265
Endosphere	W7.E.5	Arbuckle	2014	49	Decreasing	19.5383
Endosphere	W7.E.5	Arbuckle	2014	49	Increasing	90.5183
Endosphere	W7.E.5	Arbuckle	2014	49	Neutral	7.06171
Endosphere	W7.E.6	Arbuckle	2014	49	Decreasing	51.4851
Endosphere	W7.E.6	Arbuckle	2014	49	Increasing	159.076
Endosphere	W7.E.6	Arbuckle	2014	49	Neutral	10.8691
Endosphere	W7.E.7	Arbuckle	2014	49	Decreasing	43.2336
Endosphere	W7.E.7	Arbuckle	2014	49	Increasing	60.8851
Endosphere	W7.E.7	Arbuckle	2014	49	Neutral	6.26759
Endosphere	W7.E.8	Arbuckle	2014	49	Decreasing	44.441
Endosphere	W7.E.8	Arbuckle	2014	49	Increasing	30.0903
Endosphere	W7.E.8	Arbuckle	2014	49	Neutral	2.85472
Endosphere	W8.E.1	Arbuckle	2014	56	Decreasing	35.0116
Endosphere	W8.E.1	Arbuckle	2014	56	Increasing	22.473
Endosphere	W8.E.1	Arbuckle	2014	56	Neutral	2.41127
Endosphere	W8.E.2	Arbuckle	2014	56	Decreasing	36.2594
Endosphere	W8.E.2	Arbuckle	2014	56	Increasing	282.786
Endosphere	W8.E.2	Arbuckle	2014	56	Neutral	5.98094
Endosphere	W8.E.3	Arbuckle	2014	56	Decreasing	36.8295
Endosphere	W8.E.3	Arbuckle	2014	56	Increasing	208.465
Endosphere	W8.E.3	Arbuckle	2014	56	Neutral	8.43216
Endosphere	W8.E.4	Arbuckle	2014	56	Decreasing	19.2991
Endosphere	W8.E.4	Arbuckle	2014	56	Increasing	212.968
Endosphere	W8.E.4	Arbuckle	2014	56	Neutral	7.70273
Endosphere	W8.E.5	Arbuckle	2014	56	Decreasing	27.6742
Endosphere	W8.E.5	Arbuckle	2014	56	Increasing	182.609
Endosphere	W8.E.5	Arbuckle	2014	56	Neutral	7.8597
Endosphere	W8.E.6	Arbuckle	2014	56	Decreasing	53.0617
Endosphere	W8.E.6	Arbuckle	2014	56	Increasing	30.806
Endosphere	W8.E.6	Arbuckle	2014	56	Neutral	11.065
Endosphere	W8.E.7	Arbuckle	2014	56	Decreasing	26.093
Endosphere	W8.E.7	Arbuckle	2014	56	Increasing	287.489
Endosphere	W8.E.7	Arbuckle	2014	56	Neutral	6.67857
Endosphere	W8.E.8	Arbuckle	2014	56	Decreasing	44.789
Endosphere	W8.E.8	Arbuckle	2014	56	Increasing	93.617
Endosphere	W8.E.8	Arbuckle	2014	56	Neutral	6.85179
Endosphere	W9.E.1	Arbuckle	2014	63	Decreasing	31.0912
Endosphere	W9.E.1	Arbuckle	2014	63	Increasing	107.609
Endosphere	W9.E.1	Arbuckle	2014	63	Neutral	10.0411
Endosphere	W9.E.2	Arbuckle	2014	63	Decreasing	26.8659
Endosphere	W9.E.2	Arbuckle	2014	63	Increasing	143.394
Endosphere	W9.E.2	Arbuckle	2014	63	Neutral	10.0849
Endosphere	W9.E.3	Arbuckle	2014	63	Decreasing	6.4243
Endosphere	W9.E.3	Arbuckle	2014	63	Increasing	205.188
Endosphere	W9.E.3	Arbuckle	2014	63	Neutral	4.62355
Endosphere	W9.E.4	Arbuckle	2014	63	Decreasing	21.6407
Endosphere	W9.E.4	Arbuckle	2014	63	Increasing	86.4674
Endosphere	W9.E.4	Arbuckle	2014	63	Neutral	5.24334
Endosphere	W9.E.5	Arbuckle	2014	63	Decreasing	32.5045
Endosphere	W9.E.5	Arbuckle	2014	63	Increasing	83.9512
Endosphere	W9.E.5	Arbuckle	2014	63	Neutral	4.74684
Endosphere	W9.E.6	Arbuckle	2014	63	Decreasing	17.2509
Endosphere	W9.E.6	Arbuckle	2014	63	Increasing	81.3957
Endosphere	W9.E.6	Arbuckle	2014	63	Neutral	3.97848
Endosphere	W9.E.7	Arbuckle	2014	63	Decreasing	28.1358
Endosphere	W9.E.7	Arbuckle	2014	63	Increasing	155.025
Endosphere	W9.E.7	Arbuckle	2014	63	Neutral	9.12167
Endosphere	W9.E.8	Arbuckle	2014	63	Decreasing	21.0419
Endosphere	W9.E.8	Arbuckle	2014	63	Increasing	166.642
Endosphere	W9.E.8	Arbuckle	2014	63	Neutral	7.64282
Rhizosphere	ARK16.1	Jonesboro	2016	28	Decreasing	3.32887
Rhizosphere	ARK16.1	Jonesboro	2016	28	Increasing	3.43742
Rhizosphere	ARK16.1	Jonesboro	2016	28	Neutral	0.759851
Rhizosphere	ARK16.10	Jonesboro	2016	28	Decreasing	3.57601
Rhizosphere	ARK16.10	Jonesboro	2016	28	Increasing	6.69356
Rhizosphere	ARK16.10	Jonesboro	2016	28	Neutral	1.37539
Rhizosphere	ARK16.11	Jonesboro	2016	28	Decreasing	2.37457
Rhizosphere	ARK16.11	Jonesboro	2016	28	Increasing	7.71737
Rhizosphere	ARK16.11	Jonesboro	2016	28	Neutral	2.0126
Rhizosphere	ARK16.12	Jonesboro	2016	28	Decreasing	2.35021
Rhizosphere	ARK16.12	Jonesboro	2016	28	Increasing	7.68896
Rhizosphere	ARK16.12	Jonesboro	2016	28	Neutral	1.90048
Rhizosphere	ARK16.121	Jonesboro	2016	70	Decreasing	1.80676
Rhizosphere	ARK16.121	Jonesboro	2016	70	Increasing	37.6545
Rhizosphere	ARK16.121	Jonesboro	2016	70	Neutral	1.35507
Rhizosphere	ARK16.122	Jonesboro	2016	70	Decreasing	3.92368
Rhizosphere	ARK16.122	Jonesboro	2016	70	Increasing	49.5365
Rhizosphere	ARK16.122	Jonesboro	2016	70	Neutral	3.18799
Rhizosphere	ARK16.123	Jonesboro	2016	70	Decreasing	4.85917
Rhizosphere	ARK16.123	Jonesboro	2016	70	Increasing	31.9552
Rhizosphere	ARK16.123	Jonesboro	2016	70	Neutral	2.75902
Rhizosphere	ARK16.124	Jonesboro	2016	70	Decreasing	5.14781
Rhizosphere	ARK16.124	Jonesboro	2016	70	Increasing	31.0374
Rhizosphere	ARK16.124	Jonesboro	2016	70	Neutral	3.55229
Rhizosphere	ARK16.125	Jonesboro	2016	70	Decreasing	3.81469
Rhizosphere	ARK16.125	Jonesboro	2016	70	Increasing	29.3225
Rhizosphere	ARK16.125	Jonesboro	2016	70	Neutral	2.94145
Rhizosphere	ARK16.126	Jonesboro	2016	70	Decreasing	3.21075
Rhizosphere	ARK16.126	Jonesboro	2016	70	Increasing	33.4347
Rhizosphere	ARK16.126	Jonesboro	2016	70	Neutral	1.58397
Rhizosphere	ARK16.127	Jonesboro	2016	70	Decreasing	5.41675
Rhizosphere	ARK16.127	Jonesboro	2016	70	Increasing	37.3079
Rhizosphere	ARK16.127	Jonesboro	2016	70	Neutral	7.65116
Rhizosphere	ARK16.128	Jonesboro	2016	70	Decreasing	6.61846
Rhizosphere	ARK16.128	Jonesboro	2016	70	Increasing	42.6183
Rhizosphere	ARK16.128	Jonesboro	2016	70	Neutral	8.79911
Rhizosphere	ARK16.129	Jonesboro	2016	70	Decreasing	6.31391
Rhizosphere	ARK16.129	Jonesboro	2016	70	Increasing	43.5111
Rhizosphere	ARK16.129	Jonesboro	2016	70	Neutral	3.29421
Rhizosphere	ARK16.13	Jonesboro	2016	28	Decreasing	1.98956
Rhizosphere	ARK16.13	Jonesboro	2016	28	Increasing	4.16359
Rhizosphere	ARK16.13	Jonesboro	2016	28	Neutral	1.10678
Rhizosphere	ARK16.130	Jonesboro	2016	70	Decreasing	9.25664
Rhizosphere	ARK16.130	Jonesboro	2016	70	Increasing	51.3708
Rhizosphere	ARK16.130	Jonesboro	2016	70	Neutral	4.73431
Rhizosphere	ARK16.131	Jonesboro	2016	70	Decreasing	5.12062
Rhizosphere	ARK16.131	Jonesboro	2016	70	Increasing	32.6013
Rhizosphere	ARK16.131	Jonesboro	2016	70	Neutral	5.86026
Rhizosphere	ARK16.132	Jonesboro	2016	70	Decreasing	2.25381
Rhizosphere	ARK16.132	Jonesboro	2016	70	Increasing	28.9528
Rhizosphere	ARK16.132	Jonesboro	2016	70	Neutral	2.9473
Rhizosphere	ARK16.133	Jonesboro	2016	70	Decreasing	4.63116
Rhizosphere	ARK16.133	Jonesboro	2016	70	Increasing	41.8789
Rhizosphere	ARK16.133	Jonesboro	2016	70	Neutral	3.96957
Rhizosphere	ARK16.134	Jonesboro	2016	70	Decreasing	6.70386
Rhizosphere	ARK16.134	Jonesboro	2016	70	Increasing	40.2232
Rhizosphere	ARK16.134	Jonesboro	2016	70	Neutral	8.86909
Rhizosphere	ARK16.135	Jonesboro	2016	70	Decreasing	4.03005
Rhizosphere	ARK16.135	Jonesboro	2016	70	Increasing	30.4493
Rhizosphere	ARK16.135	Jonesboro	2016	70	Neutral	3.73153
Rhizosphere	ARK16.136	Jonesboro	2016	70	Decreasing	3.98063
Rhizosphere	ARK16.136	Jonesboro	2016	70	Increasing	33.2814
Rhizosphere	ARK16.136	Jonesboro	2016	70	Neutral	7.55089
Rhizosphere	ARK16.14	Jonesboro	2016	28	Decreasing	2.0282
Rhizosphere	ARK16.14	Jonesboro	2016	28	Increasing	3.5925
Rhizosphere	ARK16.14	Jonesboro	2016	28	Neutral	1.42406
Rhizosphere	ARK16.15	Jonesboro	2016	28	Decreasing	1.89541
Rhizosphere	ARK16.15	Jonesboro	2016	28	Increasing	3.27154
Rhizosphere	ARK16.15	Jonesboro	2016	28	Neutral	0.999636
Rhizosphere	ARK16.16	Jonesboro	2016	28	Decreasing	3.19087
Rhizosphere	ARK16.16	Jonesboro	2016	28	Increasing	4.07051
Rhizosphere	ARK16.16	Jonesboro	2016	28	Neutral	1.12111
Rhizosphere	ARK16.161	Jonesboro	2016	84	Decreasing	1.62419
Rhizosphere	ARK16.161	Jonesboro	2016	84	Increasing	20.4353
Rhizosphere	ARK16.161	Jonesboro	2016	84	Neutral	0.812096
Rhizosphere	ARK16.162	Jonesboro	2016	84	Decreasing	1.4313
Rhizosphere	ARK16.162	Jonesboro	2016	84	Increasing	28.1378
Rhizosphere	ARK16.162	Jonesboro	2016	84	Neutral	1.54225
Rhizosphere	ARK16.163	Jonesboro	2016	84	Decreasing	2.24919
Rhizosphere	ARK16.163	Jonesboro	2016	84	Increasing	32.8105
Rhizosphere	ARK16.163	Jonesboro	2016	84	Neutral	2.24919
Rhizosphere	ARK16.164	Jonesboro	2016	84	Decreasing	2.45606
Rhizosphere	ARK16.164	Jonesboro	2016	84	Increasing	39.8586
Rhizosphere	ARK16.164	Jonesboro	2016	84	Neutral	2.8966
Rhizosphere	ARK16.165	Jonesboro	2016	84	Decreasing	3.01525
Rhizosphere	ARK16.165	Jonesboro	2016	84	Increasing	41.2945
Rhizosphere	ARK16.165	Jonesboro	2016	84	Neutral	2.5845
Rhizosphere	ARK16.166	Jonesboro	2016	84	Decreasing	1.86635
Rhizosphere	ARK16.166	Jonesboro	2016	84	Increasing	13.2316
Rhizosphere	ARK16.166	Jonesboro	2016	84	Neutral	1.94992
Rhizosphere	ARK16.167	Jonesboro	2016	84	Decreasing	2.80351
Rhizosphere	ARK16.167	Jonesboro	2016	84	Increasing	33.2162
Rhizosphere	ARK16.167	Jonesboro	2016	84	Neutral	2.34217
Rhizosphere	ARK16.168	Jonesboro	2016	84	Decreasing	2.31328
Rhizosphere	ARK16.168	Jonesboro	2016	84	Increasing	37.1542
Rhizosphere	ARK16.168	Jonesboro	2016	84	Neutral	2.12445
Rhizosphere	ARK16.169	Jonesboro	2016	84	Decreasing	5.82602
Rhizosphere	ARK16.169	Jonesboro	2016	84	Increasing	55.1077
Rhizosphere	ARK16.169	Jonesboro	2016	84	Neutral	3.19234
Rhizosphere	ARK16.170	Jonesboro	2016	84	Decreasing	3.20815
Rhizosphere	ARK16.170	Jonesboro	2016	84	Increasing	26.6067
Rhizosphere	ARK16.170	Jonesboro	2016	84	Neutral	2.19688
Rhizosphere	ARK16.171	Jonesboro	2016	84	Decreasing	1.58901
Rhizosphere	ARK16.171	Jonesboro	2016	84	Increasing	40.5841
Rhizosphere	ARK16.171	Jonesboro	2016	84	Neutral	2.61971
Rhizosphere	ARK16.172	Jonesboro	2016	84	Decreasing	1.83508
Rhizosphere	ARK16.172	Jonesboro	2016	84	Increasing	50.4943
Rhizosphere	ARK16.172	Jonesboro	2016	84	Neutral	1.24312
Rhizosphere	ARK16.173	Jonesboro	2016	84	Decreasing	1.02009
Rhizosphere	ARK16.173	Jonesboro	2016	84	Increasing	26.2408
Rhizosphere	ARK16.173	Jonesboro	2016	84	Neutral	1.30149
Rhizosphere	ARK16.174	Jonesboro	2016	84	Decreasing	2.31249
Rhizosphere	ARK16.174	Jonesboro	2016	84	Increasing	39.0609
Rhizosphere	ARK16.174	Jonesboro	2016	84	Neutral	2.61412
Rhizosphere	ARK16.175	Jonesboro	2016	84	Decreasing	2.0806
Rhizosphere	ARK16.175	Jonesboro	2016	84	Increasing	27.4128
Rhizosphere	ARK16.175	Jonesboro	2016	84	Neutral	1.02205
Rhizosphere	ARK16.176	Jonesboro	2016	84	Decreasing	1.47449
Rhizosphere	ARK16.176	Jonesboro	2016	84	Increasing	32.3651
Rhizosphere	ARK16.176	Jonesboro	2016	84	Neutral	1.62194
Rhizosphere	ARK16.2	Jonesboro	2016	28	Decreasing	3.32088
Rhizosphere	ARK16.2	Jonesboro	2016	28	Increasing	3.56191
Rhizosphere	ARK16.2	Jonesboro	2016	28	Neutral	0.923955
Rhizosphere	ARK16.209	Jonesboro	2016	14	Decreasing	7.85349
Rhizosphere	ARK16.209	Jonesboro	2016	14	Increasing	6.47127
Rhizosphere	ARK16.209	Jonesboro	2016	14	Neutral	1.06807
Rhizosphere	ARK16.210	Jonesboro	2016	14	Decreasing	8.20161
Rhizosphere	ARK16.210	Jonesboro	2016	14	Increasing	3.32217
Rhizosphere	ARK16.210	Jonesboro	2016	14	Neutral	1.06413
Rhizosphere	ARK16.211	Jonesboro	2016	14	Decreasing	5.93668
Rhizosphere	ARK16.211	Jonesboro	2016	14	Increasing	5.85907
Rhizosphere	ARK16.211	Jonesboro	2016	14	Neutral	0.737234
Rhizosphere	ARK16.212	Jonesboro	2016	14	Decreasing	4.87369
Rhizosphere	ARK16.212	Jonesboro	2016	14	Increasing	4.7295
Rhizosphere	ARK16.212	Jonesboro	2016	14	Neutral	0.692121
Rhizosphere	ARK16.213	Jonesboro	2016	14	Decreasing	9.38832
Rhizosphere	ARK16.213	Jonesboro	2016	14	Increasing	6.12003
Rhizosphere	ARK16.213	Jonesboro	2016	14	Neutral	0.32042
Rhizosphere	ARK16.214	Jonesboro	2016	14	Decreasing	10.3571
Rhizosphere	ARK16.214	Jonesboro	2016	14	Increasing	3.17201
Rhizosphere	ARK16.214	Jonesboro	2016	14	Neutral	0.216273
Rhizosphere	ARK16.215	Jonesboro	2016	14	Decreasing	3.54668
Rhizosphere	ARK16.215	Jonesboro	2016	14	Increasing	4.62044
Rhizosphere	ARK16.215	Jonesboro	2016	14	Neutral	0.813458
Rhizosphere	ARK16.216	Jonesboro	2016	14	Decreasing	5.37101
Rhizosphere	ARK16.216	Jonesboro	2016	14	Increasing	2.52753
Rhizosphere	ARK16.216	Jonesboro	2016	14	Neutral	0.586749
Rhizosphere	ARK16.217	Jonesboro	2016	14	Decreasing	4.80393
Rhizosphere	ARK16.217	Jonesboro	2016	14	Increasing	4.55256
Rhizosphere	ARK16.217	Jonesboro	2016	14	Neutral	1.0334
Rhizosphere	ARK16.218	Jonesboro	2016	14	Decreasing	7.32614
Rhizosphere	ARK16.218	Jonesboro	2016	14	Increasing	3.68094
Rhizosphere	ARK16.218	Jonesboro	2016	14	Neutral	1.03638
Rhizosphere	ARK16.219	Jonesboro	2016	14	Decreasing	3.39861
Rhizosphere	ARK16.219	Jonesboro	2016	14	Increasing	5.25975
Rhizosphere	ARK16.219	Jonesboro	2016	14	Neutral	0.755246
Rhizosphere	ARK16.220	Jonesboro	2016	14	Decreasing	5.38913
Rhizosphere	ARK16.220	Jonesboro	2016	14	Increasing	4.70228
Rhizosphere	ARK16.220	Jonesboro	2016	14	Neutral	1.26803
Rhizosphere	ARK16.221	Jonesboro	2016	14	Decreasing	6.76695
Rhizosphere	ARK16.221	Jonesboro	2016	14	Increasing	2.43416
Rhizosphere	ARK16.221	Jonesboro	2016	14	Neutral	0.949321
Rhizosphere	ARK16.222	Jonesboro	2016	14	Decreasing	5.06209
Rhizosphere	ARK16.222	Jonesboro	2016	14	Increasing	4.61461
Rhizosphere	ARK16.222	Jonesboro	2016	14	Neutral	0.531379
Rhizosphere	ARK16.223	Jonesboro	2016	14	Decreasing	8.40405
Rhizosphere	ARK16.223	Jonesboro	2016	14	Increasing	3.73816
Rhizosphere	ARK16.223	Jonesboro	2016	14	Neutral	0.709433
Rhizosphere	ARK16.224	Jonesboro	2016	14	Decreasing	5.82024
Rhizosphere	ARK16.224	Jonesboro	2016	14	Increasing	4.12053
Rhizosphere	ARK16.224	Jonesboro	2016	14	Neutral	1.57095
Rhizosphere	ARK16.249	Jonesboro	2016	112	Decreasing	0.538196
Rhizosphere	ARK16.249	Jonesboro	2016	112	Increasing	46.3482
Rhizosphere	ARK16.249	Jonesboro	2016	112	Neutral	0.918099
Rhizosphere	ARK16.250	Jonesboro	2016	112	Decreasing	1.03177
Rhizosphere	ARK16.250	Jonesboro	2016	112	Increasing	53.288
Rhizosphere	ARK16.250	Jonesboro	2016	112	Neutral	1.66904
Rhizosphere	ARK16.251	Jonesboro	2016	112	Decreasing	0.619729
Rhizosphere	ARK16.251	Jonesboro	2016	112	Increasing	37.7226
Rhizosphere	ARK16.251	Jonesboro	2016	112	Neutral	1.0239
Rhizosphere	ARK16.252	Jonesboro	2016	112	Decreasing	1.45574
Rhizosphere	ARK16.252	Jonesboro	2016	112	Increasing	48.894
Rhizosphere	ARK16.252	Jonesboro	2016	112	Neutral	0.981044
Rhizosphere	ARK16.253	Jonesboro	2016	112	Decreasing	1.12248
Rhizosphere	ARK16.253	Jonesboro	2016	112	Increasing	31.0673
Rhizosphere	ARK16.253	Jonesboro	2016	112	Neutral	1.14058
Rhizosphere	ARK16.254	Jonesboro	2016	112	Decreasing	1.37552
Rhizosphere	ARK16.254	Jonesboro	2016	112	Increasing	36.3775
Rhizosphere	ARK16.254	Jonesboro	2016	112	Neutral	1.0562
Rhizosphere	ARK16.255	Jonesboro	2016	112	Decreasing	1.19117
Rhizosphere	ARK16.255	Jonesboro	2016	112	Increasing	54.0231
Rhizosphere	ARK16.255	Jonesboro	2016	112	Neutral	0.607264
Rhizosphere	ARK16.256	Jonesboro	2016	112	Decreasing	2.53723
Rhizosphere	ARK16.256	Jonesboro	2016	112	Increasing	32.2591
Rhizosphere	ARK16.256	Jonesboro	2016	112	Neutral	0.88968
Rhizosphere	ARK16.257	Jonesboro	2016	112	Decreasing	1.46453
Rhizosphere	ARK16.257	Jonesboro	2016	112	Increasing	33.2265
Rhizosphere	ARK16.257	Jonesboro	2016	112	Neutral	1.40351
Rhizosphere	ARK16.258	Jonesboro	2016	112	Decreasing	1.24122
Rhizosphere	ARK16.258	Jonesboro	2016	112	Increasing	34.0579
Rhizosphere	ARK16.258	Jonesboro	2016	112	Neutral	0.90821
Rhizosphere	ARK16.259	Jonesboro	2016	112	Decreasing	1.50392
Rhizosphere	ARK16.259	Jonesboro	2016	112	Increasing	36.7163
Rhizosphere	ARK16.259	Jonesboro	2016	112	Neutral	0.881606
Rhizosphere	ARK16.260	Jonesboro	2016	112	Decreasing	0.972881
Rhizosphere	ARK16.260	Jonesboro	2016	112	Increasing	34.9426
Rhizosphere	ARK16.260	Jonesboro	2016	112	Neutral	1.2161
Rhizosphere	ARK16.261	Jonesboro	2016	112	Decreasing	1.99677
Rhizosphere	ARK16.261	Jonesboro	2016	112	Increasing	42.7387
Rhizosphere	ARK16.261	Jonesboro	2016	112	Neutral	0.652792
Rhizosphere	ARK16.262	Jonesboro	2016	112	Decreasing	1.58704
Rhizosphere	ARK16.262	Jonesboro	2016	112	Increasing	40.3327
Rhizosphere	ARK16.262	Jonesboro	2016	112	Neutral	0.49253
Rhizosphere	ARK16.263	Jonesboro	2016	112	Decreasing	1.42153
Rhizosphere	ARK16.263	Jonesboro	2016	112	Increasing	38.0839
Rhizosphere	ARK16.263	Jonesboro	2016	112	Neutral	1.15706
Rhizosphere	ARK16.264	Jonesboro	2016	112	Decreasing	1.44743
Rhizosphere	ARK16.264	Jonesboro	2016	112	Increasing	39.978
Rhizosphere	ARK16.264	Jonesboro	2016	112	Neutral	1.30269
Rhizosphere	ARK16.289	Jonesboro	2016	98	Decreasing	1.44205
Rhizosphere	ARK16.289	Jonesboro	2016	98	Increasing	48.9095
Rhizosphere	ARK16.289	Jonesboro	2016	98	Neutral	1.50213
Rhizosphere	ARK16.290	Jonesboro	2016	98	Decreasing	1.6793
Rhizosphere	ARK16.290	Jonesboro	2016	98	Increasing	47.6312
Rhizosphere	ARK16.290	Jonesboro	2016	98	Neutral	1.60297
Rhizosphere	ARK16.291	Jonesboro	2016	98	Decreasing	1.8049
Rhizosphere	ARK16.291	Jonesboro	2016	98	Increasing	35.265
Rhizosphere	ARK16.291	Jonesboro	2016	98	Neutral	1.86044
Rhizosphere	ARK16.292	Jonesboro	2016	98	Decreasing	2.82684
Rhizosphere	ARK16.292	Jonesboro	2016	98	Increasing	30.1875
Rhizosphere	ARK16.292	Jonesboro	2016	98	Neutral	1.94507
Rhizosphere	ARK16.293	Jonesboro	2016	98	Decreasing	2.83391
Rhizosphere	ARK16.293	Jonesboro	2016	98	Increasing	36.81
Rhizosphere	ARK16.293	Jonesboro	2016	98	Neutral	1.69418
Rhizosphere	ARK16.294	Jonesboro	2016	98	Decreasing	2.17448
Rhizosphere	ARK16.294	Jonesboro	2016	98	Increasing	43.2647
Rhizosphere	ARK16.294	Jonesboro	2016	98	Neutral	1.87455
Rhizosphere	ARK16.295	Jonesboro	2016	98	Decreasing	2.00571
Rhizosphere	ARK16.295	Jonesboro	2016	98	Increasing	40.5397
Rhizosphere	ARK16.295	Jonesboro	2016	98	Neutral	1.42831
Rhizosphere	ARK16.296	Jonesboro	2016	98	Decreasing	1.89885
Rhizosphere	ARK16.296	Jonesboro	2016	98	Increasing	29.7398
Rhizosphere	ARK16.296	Jonesboro	2016	98	Neutral	2.03257
Rhizosphere	ARK16.297	Jonesboro	2016	98	Decreasing	1.46324
Rhizosphere	ARK16.297	Jonesboro	2016	98	Increasing	42.7195
Rhizosphere	ARK16.297	Jonesboro	2016	98	Neutral	1.64168
Rhizosphere	ARK16.298	Jonesboro	2016	98	Decreasing	1.75825
Rhizosphere	ARK16.298	Jonesboro	2016	98	Increasing	45.7983
Rhizosphere	ARK16.298	Jonesboro	2016	98	Neutral	1.42335
Rhizosphere	ARK16.299	Jonesboro	2016	98	Decreasing	1.34345
Rhizosphere	ARK16.299	Jonesboro	2016	98	Increasing	42.0501
Rhizosphere	ARK16.299	Jonesboro	2016	98	Neutral	1.24269
Rhizosphere	ARK16.3	Jonesboro	2016	28	Decreasing	3.70973
Rhizosphere	ARK16.3	Jonesboro	2016	28	Increasing	5.74245
Rhizosphere	ARK16.3	Jonesboro	2016	28	Neutral	1.50761
Rhizosphere	ARK16.300	Jonesboro	2016	98	Decreasing	0.91659
Rhizosphere	ARK16.300	Jonesboro	2016	98	Increasing	42.271
Rhizosphere	ARK16.300	Jonesboro	2016	98	Neutral	1.24009
Rhizosphere	ARK16.301	Jonesboro	2016	98	Decreasing	2.88246
Rhizosphere	ARK16.301	Jonesboro	2016	98	Increasing	48.5717
Rhizosphere	ARK16.301	Jonesboro	2016	98	Neutral	1.67785
Rhizosphere	ARK16.302	Jonesboro	2016	98	Decreasing	1.9687
Rhizosphere	ARK16.302	Jonesboro	2016	98	Increasing	34.8694
Rhizosphere	ARK16.302	Jonesboro	2016	98	Neutral	1.40145
Rhizosphere	ARK16.303	Jonesboro	2016	98	Decreasing	1.80324
Rhizosphere	ARK16.303	Jonesboro	2016	98	Increasing	27.9501
Rhizosphere	ARK16.303	Jonesboro	2016	98	Neutral	1.00769
Rhizosphere	ARK16.304	Jonesboro	2016	98	Decreasing	2.93741
Rhizosphere	ARK16.304	Jonesboro	2016	98	Increasing	33.166
Rhizosphere	ARK16.304	Jonesboro	2016	98	Neutral	4.91348
Rhizosphere	ARK16.4	Jonesboro	2016	28	Decreasing	3.73356
Rhizosphere	ARK16.4	Jonesboro	2016	28	Increasing	4.83379
Rhizosphere	ARK16.4	Jonesboro	2016	28	Neutral	1.60525
Rhizosphere	ARK16.41	Jonesboro	2016	56	Decreasing	4.33378
Rhizosphere	ARK16.41	Jonesboro	2016	56	Increasing	33.3777
Rhizosphere	ARK16.41	Jonesboro	2016	56	Neutral	2.433
Rhizosphere	ARK16.42	Jonesboro	2016	56	Decreasing	3.8119
Rhizosphere	ARK16.42	Jonesboro	2016	56	Increasing	38.7054
Rhizosphere	ARK16.42	Jonesboro	2016	56	Neutral	2.19917
Rhizosphere	ARK16.43	Jonesboro	2016	56	Decreasing	5.75266
Rhizosphere	ARK16.43	Jonesboro	2016	56	Increasing	27.063
Rhizosphere	ARK16.43	Jonesboro	2016	56	Neutral	1.81365
Rhizosphere	ARK16.44	Jonesboro	2016	56	Decreasing	5.59913
Rhizosphere	ARK16.44	Jonesboro	2016	56	Increasing	22.603
Rhizosphere	ARK16.44	Jonesboro	2016	56	Neutral	1.78037
Rhizosphere	ARK16.45	Jonesboro	2016	56	Decreasing	7.76067
Rhizosphere	ARK16.45	Jonesboro	2016	56	Increasing	28.0564
Rhizosphere	ARK16.45	Jonesboro	2016	56	Neutral	2.52132
Rhizosphere	ARK16.46	Jonesboro	2016	56	Decreasing	9.60066
Rhizosphere	ARK16.46	Jonesboro	2016	56	Increasing	16.2011
Rhizosphere	ARK16.46	Jonesboro	2016	56	Neutral	2.77261
Rhizosphere	ARK16.47	Jonesboro	2016	56	Decreasing	5.10451
Rhizosphere	ARK16.47	Jonesboro	2016	56	Increasing	20.5892
Rhizosphere	ARK16.47	Jonesboro	2016	56	Neutral	2.08173
Rhizosphere	ARK16.48	Jonesboro	2016	56	Decreasing	4.4266
Rhizosphere	ARK16.48	Jonesboro	2016	56	Increasing	18.9385
Rhizosphere	ARK16.48	Jonesboro	2016	56	Neutral	2.03076
Rhizosphere	ARK16.49	Jonesboro	2016	56	Decreasing	5.77504
Rhizosphere	ARK16.49	Jonesboro	2016	56	Increasing	35.5051
Rhizosphere	ARK16.49	Jonesboro	2016	56	Neutral	2.20994
Rhizosphere	ARK16.5	Jonesboro	2016	28	Decreasing	4.21621
Rhizosphere	ARK16.5	Jonesboro	2016	28	Increasing	4.74822
Rhizosphere	ARK16.5	Jonesboro	2016	28	Neutral	1.27683
Rhizosphere	ARK16.50	Jonesboro	2016	56	Decreasing	5.56284
Rhizosphere	ARK16.50	Jonesboro	2016	56	Increasing	29.6604
Rhizosphere	ARK16.50	Jonesboro	2016	56	Neutral	1.5061
Rhizosphere	ARK16.51	Jonesboro	2016	56	Decreasing	10.5863
Rhizosphere	ARK16.51	Jonesboro	2016	56	Increasing	29.7526
Rhizosphere	ARK16.51	Jonesboro	2016	56	Neutral	6.63778
Rhizosphere	ARK16.52	Jonesboro	2016	56	Decreasing	7.95105
Rhizosphere	ARK16.52	Jonesboro	2016	56	Increasing	32.3399
Rhizosphere	ARK16.52	Jonesboro	2016	56	Neutral	2.81952
Rhizosphere	ARK16.53	Jonesboro	2016	56	Decreasing	2.80893
Rhizosphere	ARK16.53	Jonesboro	2016	56	Increasing	16.1307
Rhizosphere	ARK16.53	Jonesboro	2016	56	Neutral	2.3752
Rhizosphere	ARK16.54	Jonesboro	2016	56	Decreasing	2.37036
Rhizosphere	ARK16.54	Jonesboro	2016	56	Increasing	14.851
Rhizosphere	ARK16.54	Jonesboro	2016	56	Neutral	2.58804
Rhizosphere	ARK16.55	Jonesboro	2016	56	Decreasing	11.9777
Rhizosphere	ARK16.55	Jonesboro	2016	56	Increasing	17.2587
Rhizosphere	ARK16.55	Jonesboro	2016	56	Neutral	1.98721
Rhizosphere	ARK16.56	Jonesboro	2016	56	Decreasing	7.63536
Rhizosphere	ARK16.56	Jonesboro	2016	56	Increasing	21.879
Rhizosphere	ARK16.56	Jonesboro	2016	56	Neutral	3.99209
Rhizosphere	ARK16.6	Jonesboro	2016	28	Decreasing	2.06642
Rhizosphere	ARK16.6	Jonesboro	2016	28	Increasing	3.83528
Rhizosphere	ARK16.6	Jonesboro	2016	28	Neutral	1.1572
Rhizosphere	ARK16.7	Jonesboro	2016	28	Decreasing	1.77438
Rhizosphere	ARK16.7	Jonesboro	2016	28	Increasing	4.04613
Rhizosphere	ARK16.7	Jonesboro	2016	28	Neutral	1.80127
Rhizosphere	ARK16.8	Jonesboro	2016	28	Decreasing	2.15882
Rhizosphere	ARK16.8	Jonesboro	2016	28	Increasing	4.04987
Rhizosphere	ARK16.8	Jonesboro	2016	28	Neutral	1.3388
Rhizosphere	ARK16.81	Jonesboro	2016	42	Decreasing	5.29682
Rhizosphere	ARK16.81	Jonesboro	2016	42	Increasing	6.02211
Rhizosphere	ARK16.81	Jonesboro	2016	42	Neutral	0.769248
Rhizosphere	ARK16.82	Jonesboro	2016	42	Decreasing	6.369
Rhizosphere	ARK16.82	Jonesboro	2016	42	Increasing	15.7372
Rhizosphere	ARK16.82	Jonesboro	2016	42	Neutral	1.44903
Rhizosphere	ARK16.83	Jonesboro	2016	42	Decreasing	5.40163
Rhizosphere	ARK16.83	Jonesboro	2016	42	Increasing	2.74738
Rhizosphere	ARK16.83	Jonesboro	2016	42	Neutral	0.698487
Rhizosphere	ARK16.84	Jonesboro	2016	42	Decreasing	5.94947
Rhizosphere	ARK16.84	Jonesboro	2016	42	Increasing	7.48124
Rhizosphere	ARK16.84	Jonesboro	2016	42	Neutral	1.99796
Rhizosphere	ARK16.85	Jonesboro	2016	42	Decreasing	4.38487
Rhizosphere	ARK16.85	Jonesboro	2016	42	Increasing	5.66148
Rhizosphere	ARK16.85	Jonesboro	2016	42	Neutral	0.804818
Rhizosphere	ARK16.86	Jonesboro	2016	42	Decreasing	9.22032
Rhizosphere	ARK16.86	Jonesboro	2016	42	Increasing	8.83209
Rhizosphere	ARK16.86	Jonesboro	2016	42	Neutral	1.58525
Rhizosphere	ARK16.87	Jonesboro	2016	42	Decreasing	3.78259
Rhizosphere	ARK16.87	Jonesboro	2016	42	Increasing	6.57588
Rhizosphere	ARK16.87	Jonesboro	2016	42	Neutral	2.12407
Rhizosphere	ARK16.88	Jonesboro	2016	42	Decreasing	6.29529
Rhizosphere	ARK16.88	Jonesboro	2016	42	Increasing	7.28351
Rhizosphere	ARK16.88	Jonesboro	2016	42	Neutral	0.622209
Rhizosphere	ARK16.89	Jonesboro	2016	42	Decreasing	14.3433
Rhizosphere	ARK16.89	Jonesboro	2016	42	Increasing	21.8598
Rhizosphere	ARK16.89	Jonesboro	2016	42	Neutral	2.31011
Rhizosphere	ARK16.9	Jonesboro	2016	28	Decreasing	4.01429
Rhizosphere	ARK16.9	Jonesboro	2016	28	Increasing	6.30591
Rhizosphere	ARK16.9	Jonesboro	2016	28	Neutral	1.13791
Rhizosphere	ARK16.90	Jonesboro	2016	42	Decreasing	15.4068
Rhizosphere	ARK16.90	Jonesboro	2016	42	Increasing	19.4432
Rhizosphere	ARK16.90	Jonesboro	2016	42	Neutral	2.84258
Rhizosphere	ARK16.91	Jonesboro	2016	42	Decreasing	5.44483
Rhizosphere	ARK16.91	Jonesboro	2016	42	Increasing	9.76769
Rhizosphere	ARK16.91	Jonesboro	2016	42	Neutral	2.44192
Rhizosphere	ARK16.92	Jonesboro	2016	42	Decreasing	4.39081
Rhizosphere	ARK16.92	Jonesboro	2016	42	Increasing	7.3369
Rhizosphere	ARK16.92	Jonesboro	2016	42	Neutral	2.32288
Rhizosphere	ARK16.93	Jonesboro	2016	42	Decreasing	10.9535
Rhizosphere	ARK16.93	Jonesboro	2016	42	Increasing	14.1834
Rhizosphere	ARK16.93	Jonesboro	2016	42	Neutral	2.61199
Rhizosphere	ARK16.94	Jonesboro	2016	42	Decreasing	7.19557
Rhizosphere	ARK16.94	Jonesboro	2016	42	Increasing	14.3173
Rhizosphere	ARK16.94	Jonesboro	2016	42	Neutral	2.21402
Rhizosphere	ARK16.95	Jonesboro	2016	42	Decreasing	6.32449
Rhizosphere	ARK16.95	Jonesboro	2016	42	Increasing	5.05323
Rhizosphere	ARK16.95	Jonesboro	2016	42	Neutral	2.47894
Rhizosphere	ARK16.96	Jonesboro	2016	42	Decreasing	3.87624
Rhizosphere	ARK16.96	Jonesboro	2016	42	Increasing	4.05405
Rhizosphere	ARK16.96	Jonesboro	2016	42	Neutral	1.74253
Rhizosphere	W1.RP.1	Arbuckle	2014	7	Decreasing	45.1435
Rhizosphere	W1.RP.1	Arbuckle	2014	7	Increasing	2.8575
Rhizosphere	W1.RP.1	Arbuckle	2014	7	Neutral	1.65434
Rhizosphere	W1.RP.2	Arbuckle	2014	7	Decreasing	19.9941
Rhizosphere	W1.RP.2	Arbuckle	2014	7	Increasing	3.11491
Rhizosphere	W1.RP.2	Arbuckle	2014	7	Neutral	3.94664
Rhizosphere	W1.RP.3	Arbuckle	2014	7	Decreasing	7.87737
Rhizosphere	W1.RP.3	Arbuckle	2014	7	Increasing	6.17415
Rhizosphere	W1.RP.3	Arbuckle	2014	7	Neutral	3.64594
Rhizosphere	W1.RP.4	Arbuckle	2014	7	Decreasing	22.6297
Rhizosphere	W1.RP.4	Arbuckle	2014	7	Increasing	5.41247
Rhizosphere	W1.RP.4	Arbuckle	2014	7	Neutral	1.39978
Rhizosphere	W1.RP.5	Arbuckle	2014	7	Decreasing	20.3289
Rhizosphere	W1.RP.5	Arbuckle	2014	7	Increasing	5.32234
Rhizosphere	W1.RP.5	Arbuckle	2014	7	Neutral	4.22186
Rhizosphere	W1.RP.6	Arbuckle	2014	7	Decreasing	18.3101
Rhizosphere	W1.RP.6	Arbuckle	2014	7	Increasing	4.26777
Rhizosphere	W1.RP.6	Arbuckle	2014	7	Neutral	2.92549
Rhizosphere	W1.RP.7	Arbuckle	2014	7	Decreasing	12.0209
Rhizosphere	W1.RP.7	Arbuckle	2014	7	Increasing	4.26488
Rhizosphere	W1.RP.7	Arbuckle	2014	7	Neutral	3.35906
Rhizosphere	W1.RP.8	Arbuckle	2014	7	Decreasing	11.3582
Rhizosphere	W1.RP.8	Arbuckle	2014	7	Increasing	10.6925
Rhizosphere	W1.RP.8	Arbuckle	2014	7	Neutral	4.11891
Rhizosphere	W10.RS.1	Arbuckle	2014	70	Decreasing	5.04105
Rhizosphere	W10.RS.1	Arbuckle	2014	70	Increasing	23.7048
Rhizosphere	W10.RS.1	Arbuckle	2014	70	Neutral	3.57426
Rhizosphere	W10.RS.2	Arbuckle	2014	70	Decreasing	4.69371
Rhizosphere	W10.RS.2	Arbuckle	2014	70	Increasing	22.2169
Rhizosphere	W10.RS.2	Arbuckle	2014	70	Neutral	3.33162
Rhizosphere	W10.RS.3	Arbuckle	2014	70	Decreasing	6.51943
Rhizosphere	W10.RS.3	Arbuckle	2014	70	Increasing	40.1809
Rhizosphere	W10.RS.3	Arbuckle	2014	70	Neutral	2.82065
Rhizosphere	W10.RS.4	Arbuckle	2014	70	Decreasing	4.42147
Rhizosphere	W10.RS.4	Arbuckle	2014	70	Increasing	33.7709
Rhizosphere	W10.RS.4	Arbuckle	2014	70	Neutral	5.07707
Rhizosphere	W10.RS.5	Arbuckle	2014	70	Decreasing	5.31991
Rhizosphere	W10.RS.5	Arbuckle	2014	70	Increasing	29.7915
Rhizosphere	W10.RS.5	Arbuckle	2014	70	Neutral	6.09744
Rhizosphere	W10.RS.6	Arbuckle	2014	70	Decreasing	4.04257
Rhizosphere	W10.RS.6	Arbuckle	2014	70	Increasing	32.3177
Rhizosphere	W10.RS.6	Arbuckle	2014	70	Neutral	4.04257
Rhizosphere	W10.RS.7	Arbuckle	2014	70	Decreasing	5.24095
Rhizosphere	W10.RS.7	Arbuckle	2014	70	Increasing	28.4977
Rhizosphere	W10.RS.7	Arbuckle	2014	70	Neutral	4.79778
Rhizosphere	W10.RS.8	Arbuckle	2014	70	Decreasing	4.94323
Rhizosphere	W10.RS.8	Arbuckle	2014	70	Increasing	20.7777
Rhizosphere	W10.RS.8	Arbuckle	2014	70	Neutral	3.35577
Rhizosphere	W11.RS.1	Arbuckle	2014	77	Decreasing	8.54987
Rhizosphere	W11.RS.1	Arbuckle	2014	77	Increasing	52.0381
Rhizosphere	W11.RS.1	Arbuckle	2014	77	Neutral	3.48328
Rhizosphere	W11.RS.2	Arbuckle	2014	77	Decreasing	3.82155
Rhizosphere	W11.RS.2	Arbuckle	2014	77	Increasing	38.5478
Rhizosphere	W11.RS.2	Arbuckle	2014	77	Neutral	3.9877
Rhizosphere	W11.RS.3	Arbuckle	2014	77	Decreasing	3.84222
Rhizosphere	W11.RS.3	Arbuckle	2014	77	Increasing	53.5665
Rhizosphere	W11.RS.3	Arbuckle	2014	77	Neutral	3.09374
Rhizosphere	W11.RS.4	Arbuckle	2014	77	Decreasing	7.55617
Rhizosphere	W11.RS.4	Arbuckle	2014	77	Increasing	78.2793
Rhizosphere	W11.RS.4	Arbuckle	2014	77	Neutral	2.71757
Rhizosphere	W11.RS.5	Arbuckle	2014	77	Decreasing	3.99882
Rhizosphere	W11.RS.5	Arbuckle	2014	77	Increasing	38.7046
Rhizosphere	W11.RS.5	Arbuckle	2014	77	Neutral	3.65324
Rhizosphere	W11.RS.6	Arbuckle	2014	77	Decreasing	5.28818
Rhizosphere	W11.RS.6	Arbuckle	2014	77	Increasing	37.7727
Rhizosphere	W11.RS.6	Arbuckle	2014	77	Neutral	3.15513
Rhizosphere	W11.RS.7	Arbuckle	2014	77	Decreasing	3.4292
Rhizosphere	W11.RS.7	Arbuckle	2014	77	Increasing	46.5392
Rhizosphere	W11.RS.7	Arbuckle	2014	77	Neutral	4.55186
Rhizosphere	W11.RS.8	Arbuckle	2014	77	Decreasing	3.23857
Rhizosphere	W11.RS.8	Arbuckle	2014	77	Increasing	36.0357
Rhizosphere	W11.RS.8	Arbuckle	2014	77	Neutral	3.87151
Rhizosphere	W12.RP.1	Arbuckle	2014	84	Decreasing	7.4024
Rhizosphere	W12.RP.1	Arbuckle	2014	84	Increasing	83.6149
Rhizosphere	W12.RP.1	Arbuckle	2014	84	Neutral	2.83222
Rhizosphere	W12.RP.2	Arbuckle	2014	84	Decreasing	8.6653
Rhizosphere	W12.RP.2	Arbuckle	2014	84	Increasing	86.9574
Rhizosphere	W12.RP.2	Arbuckle	2014	84	Neutral	1.44083
Rhizosphere	W12.RP.3	Arbuckle	2014	84	Decreasing	4.19294
Rhizosphere	W12.RP.3	Arbuckle	2014	84	Increasing	83.4666
Rhizosphere	W12.RP.3	Arbuckle	2014	84	Neutral	3.64997
Rhizosphere	W12.RP.4	Arbuckle	2014	84	Decreasing	9.10816
Rhizosphere	W12.RP.4	Arbuckle	2014	84	Increasing	119.253
Rhizosphere	W12.RP.4	Arbuckle	2014	84	Neutral	3.6783
Rhizosphere	W12.RP.5	Arbuckle	2014	84	Decreasing	5.76089
Rhizosphere	W12.RP.5	Arbuckle	2014	84	Increasing	48.1733
Rhizosphere	W12.RP.5	Arbuckle	2014	84	Neutral	3.03454
Rhizosphere	W12.RP.6	Arbuckle	2014	84	Decreasing	2.93967
Rhizosphere	W12.RP.6	Arbuckle	2014	84	Increasing	39.5897
Rhizosphere	W12.RP.6	Arbuckle	2014	84	Neutral	3.54678
Rhizosphere	W12.RP.7	Arbuckle	2014	84	Decreasing	3.11154
Rhizosphere	W12.RP.7	Arbuckle	2014	84	Increasing	43.4263
Rhizosphere	W12.RP.7	Arbuckle	2014	84	Neutral	3.83306
Rhizosphere	W12.RP.8	Arbuckle	2014	84	Decreasing	3.64766
Rhizosphere	W12.RP.8	Arbuckle	2014	84	Increasing	68.1717
Rhizosphere	W12.RP.8	Arbuckle	2014	84	Neutral	3.84483
Rhizosphere	W13.RS.1	Arbuckle	2014	91	Decreasing	5.6122
Rhizosphere	W13.RS.1	Arbuckle	2014	91	Increasing	65.0146
Rhizosphere	W13.RS.1	Arbuckle	2014	91	Neutral	2.17374
Rhizosphere	W13.RS.2	Arbuckle	2014	91	Decreasing	6.57952
Rhizosphere	W13.RS.2	Arbuckle	2014	91	Increasing	52.7227
Rhizosphere	W13.RS.2	Arbuckle	2014	91	Neutral	2.42403
Rhizosphere	W13.RS.3	Arbuckle	2014	91	Decreasing	4.46756
Rhizosphere	W13.RS.3	Arbuckle	2014	91	Increasing	44.9757
Rhizosphere	W13.RS.3	Arbuckle	2014	91	Neutral	2.63386
Rhizosphere	W13.RS.4	Arbuckle	2014	91	Decreasing	3.07719
Rhizosphere	W13.RS.4	Arbuckle	2014	91	Increasing	50.8177
Rhizosphere	W13.RS.4	Arbuckle	2014	91	Neutral	2.76947
Rhizosphere	W13.RS.5	Arbuckle	2014	91	Decreasing	2.64968
Rhizosphere	W13.RS.5	Arbuckle	2014	91	Increasing	27.6323
Rhizosphere	W13.RS.5	Arbuckle	2014	91	Neutral	3.72216
Rhizosphere	W13.RS.6	Arbuckle	2014	91	Decreasing	1.49023
Rhizosphere	W13.RS.6	Arbuckle	2014	91	Increasing	30.1701
Rhizosphere	W13.RS.6	Arbuckle	2014	91	Neutral	3.34599
Rhizosphere	W13.RS.7	Arbuckle	2014	91	Decreasing	3.15723
Rhizosphere	W13.RS.7	Arbuckle	2014	91	Increasing	41.919
Rhizosphere	W13.RS.7	Arbuckle	2014	91	Neutral	2.43656
Rhizosphere	W13.RS.8	Arbuckle	2014	91	Decreasing	3.59754
Rhizosphere	W13.RS.8	Arbuckle	2014	91	Increasing	36.2218
Rhizosphere	W13.RS.8	Arbuckle	2014	91	Neutral	2.57906
Rhizosphere	W14.RS.1	Arbuckle	2014	98	Decreasing	4.57465
Rhizosphere	W14.RS.1	Arbuckle	2014	98	Increasing	54.2321
Rhizosphere	W14.RS.1	Arbuckle	2014	98	Neutral	2.93915
Rhizosphere	W14.RS.2	Arbuckle	2014	98	Decreasing	2.11387
Rhizosphere	W14.RS.2	Arbuckle	2014	98	Increasing	41.7788
Rhizosphere	W14.RS.2	Arbuckle	2014	98	Neutral	2.57254
Rhizosphere	W14.RS.3	Arbuckle	2014	98	Decreasing	4.7927
Rhizosphere	W14.RS.3	Arbuckle	2014	98	Increasing	51.6867
Rhizosphere	W14.RS.3	Arbuckle	2014	98	Neutral	1.83858
Rhizosphere	W14.RS.4	Arbuckle	2014	98	Decreasing	5.00519
Rhizosphere	W14.RS.4	Arbuckle	2014	98	Increasing	83.9499
Rhizosphere	W14.RS.4	Arbuckle	2014	98	Neutral	2.15943
Rhizosphere	W14.RS.5	Arbuckle	2014	98	Decreasing	4.09931
Rhizosphere	W14.RS.5	Arbuckle	2014	98	Increasing	31.2973
Rhizosphere	W14.RS.5	Arbuckle	2014	98	Neutral	2.92299
Rhizosphere	W14.RS.6	Arbuckle	2014	98	Decreasing	2.77136
Rhizosphere	W14.RS.6	Arbuckle	2014	98	Increasing	36.1597
Rhizosphere	W14.RS.6	Arbuckle	2014	98	Neutral	4.11305
Rhizosphere	W14.RS.7	Arbuckle	2014	98	Decreasing	2.0951
Rhizosphere	W14.RS.7	Arbuckle	2014	98	Increasing	33.0143
Rhizosphere	W14.RS.7	Arbuckle	2014	98	Neutral	3.46242
Rhizosphere	W14.RS.8	Arbuckle	2014	98	Decreasing	3.77764
Rhizosphere	W14.RS.8	Arbuckle	2014	98	Increasing	43.1435
Rhizosphere	W14.RS.8	Arbuckle	2014	98	Neutral	2.97257
Rhizosphere	W15.RS.1	Arbuckle	2014	105	Decreasing	2.89233
Rhizosphere	W15.RS.1	Arbuckle	2014	105	Increasing	38.9689
Rhizosphere	W15.RS.1	Arbuckle	2014	105	Neutral	3.04753
Rhizosphere	W15.RS.2	Arbuckle	2014	105	Decreasing	3.00643
Rhizosphere	W15.RS.2	Arbuckle	2014	105	Increasing	48.392
Rhizosphere	W15.RS.2	Arbuckle	2014	105	Neutral	1.80675
Rhizosphere	W15.RS.3	Arbuckle	2014	105	Decreasing	3.43856
Rhizosphere	W15.RS.3	Arbuckle	2014	105	Increasing	55.1268
Rhizosphere	W15.RS.3	Arbuckle	2014	105	Neutral	2.56063
Rhizosphere	W15.RS.4	Arbuckle	2014	105	Decreasing	4.0227
Rhizosphere	W15.RS.4	Arbuckle	2014	105	Increasing	50.8225
Rhizosphere	W15.RS.4	Arbuckle	2014	105	Neutral	2.65786
Rhizosphere	W15.RS.5	Arbuckle	2014	105	Decreasing	3.01063
Rhizosphere	W15.RS.5	Arbuckle	2014	105	Increasing	48.0128
Rhizosphere	W15.RS.5	Arbuckle	2014	105	Neutral	2.31414
Rhizosphere	W15.RS.6	Arbuckle	2014	105	Decreasing	2.06088
Rhizosphere	W15.RS.6	Arbuckle	2014	105	Increasing	45.8752
Rhizosphere	W15.RS.6	Arbuckle	2014	105	Neutral	2.80279
Rhizosphere	W15.RS.7	Arbuckle	2014	105	Decreasing	2.27293
Rhizosphere	W15.RS.7	Arbuckle	2014	105	Increasing	40.4225
Rhizosphere	W15.RS.7	Arbuckle	2014	105	Neutral	3.16427
Rhizosphere	W15.RS.8	Arbuckle	2014	105	Decreasing	2.99956
Rhizosphere	W15.RS.8	Arbuckle	2014	105	Increasing	40.5759
Rhizosphere	W15.RS.8	Arbuckle	2014	105	Neutral	3.65401
Rhizosphere	W16.RS.1	Arbuckle	2014	112	Decreasing	2.5635
Rhizosphere	W16.RS.1	Arbuckle	2014	112	Increasing	28.4009
Rhizosphere	W16.RS.1	Arbuckle	2014	112	Neutral	2.49604
Rhizosphere	W16.RS.2	Arbuckle	2014	112	Decreasing	1.12728
Rhizosphere	W16.RS.2	Arbuckle	2014	112	Increasing	32.1939
Rhizosphere	W16.RS.2	Arbuckle	2014	112	Neutral	3.01714
Rhizosphere	W16.RS.3	Arbuckle	2014	112	Decreasing	1.91981
Rhizosphere	W16.RS.3	Arbuckle	2014	112	Increasing	38.2042
Rhizosphere	W16.RS.3	Arbuckle	2014	112	Neutral	1.91981
Rhizosphere	W16.RS.4	Arbuckle	2014	112	Decreasing	1.26612
Rhizosphere	W16.RS.4	Arbuckle	2014	112	Increasing	28.8542
Rhizosphere	W16.RS.4	Arbuckle	2014	112	Neutral	3.29857
Rhizosphere	W16.RS.5	Arbuckle	2014	112	Decreasing	0.897893
Rhizosphere	W16.RS.5	Arbuckle	2014	112	Increasing	26.095
Rhizosphere	W16.RS.5	Arbuckle	2014	112	Neutral	3.3671
Rhizosphere	W16.RS.6	Arbuckle	2014	112	Decreasing	1.47678
Rhizosphere	W16.RS.6	Arbuckle	2014	112	Increasing	35.972
Rhizosphere	W16.RS.6	Arbuckle	2014	112	Neutral	3.06501
Rhizosphere	W16.RS.7	Arbuckle	2014	112	Decreasing	3.02933
Rhizosphere	W16.RS.7	Arbuckle	2014	112	Increasing	44.8697
Rhizosphere	W16.RS.7	Arbuckle	2014	112	Neutral	2.70858
Rhizosphere	W16.RS.8	Arbuckle	2014	112	Decreasing	1.33384
Rhizosphere	W16.RS.8	Arbuckle	2014	112	Increasing	31.9741
Rhizosphere	W16.RS.8	Arbuckle	2014	112	Neutral	4.38262
Rhizosphere	W17.RS.1	Arbuckle	2014	119	Decreasing	4.04163
Rhizosphere	W17.RS.1	Arbuckle	2014	119	Increasing	39.0039
Rhizosphere	W17.RS.1	Arbuckle	2014	119	Neutral	1.73834
Rhizosphere	W17.RS.2	Arbuckle	2014	119	Decreasing	2.86602
Rhizosphere	W17.RS.2	Arbuckle	2014	119	Increasing	48.3215
Rhizosphere	W17.RS.2	Arbuckle	2014	119	Neutral	2.50526
Rhizosphere	W17.RS.3	Arbuckle	2014	119	Decreasing	1.72598
Rhizosphere	W17.RS.3	Arbuckle	2014	119	Increasing	44.8756
Rhizosphere	W17.RS.3	Arbuckle	2014	119	Neutral	3.19775
Rhizosphere	W17.RS.4	Arbuckle	2014	119	Decreasing	2.68191
Rhizosphere	W17.RS.4	Arbuckle	2014	119	Increasing	51.1831
Rhizosphere	W17.RS.4	Arbuckle	2014	119	Neutral	3.40396
Rhizosphere	W17.RS.5	Arbuckle	2014	119	Decreasing	1.37733
Rhizosphere	W17.RS.5	Arbuckle	2014	119	Increasing	31.3112
Rhizosphere	W17.RS.5	Arbuckle	2014	119	Neutral	2.63222
Rhizosphere	W17.RS.6	Arbuckle	2014	119	Decreasing	1.65033
Rhizosphere	W17.RS.6	Arbuckle	2014	119	Increasing	33.8317
Rhizosphere	W17.RS.6	Arbuckle	2014	119	Neutral	2.77019
Rhizosphere	W17.RS.7	Arbuckle	2014	119	Decreasing	2.26905
Rhizosphere	W17.RS.7	Arbuckle	2014	119	Increasing	42.2632
Rhizosphere	W17.RS.7	Arbuckle	2014	119	Neutral	2.93834
Rhizosphere	W17.RS.8	Arbuckle	2014	119	Decreasing	1.41643
Rhizosphere	W17.RS.8	Arbuckle	2014	119	Increasing	39.355
Rhizosphere	W17.RS.8	Arbuckle	2014	119	Neutral	3.53018
Rhizosphere	W18.RS.1	Arbuckle	2014	126	Decreasing	3.98548
Rhizosphere	W18.RS.1	Arbuckle	2014	126	Increasing	25.4732
Rhizosphere	W18.RS.1	Arbuckle	2014	126	Neutral	4.59602
Rhizosphere	W18.RS.2	Arbuckle	2014	126	Decreasing	1.06345
Rhizosphere	W18.RS.2	Arbuckle	2014	126	Increasing	19.9318
Rhizosphere	W18.RS.2	Arbuckle	2014	126	Neutral	4.86449
Rhizosphere	W18.RS.3	Arbuckle	2014	126	Decreasing	1.46818
Rhizosphere	W18.RS.3	Arbuckle	2014	126	Increasing	28.4294
Rhizosphere	W18.RS.3	Arbuckle	2014	126	Neutral	5.3611
Rhizosphere	W18.RS.4	Arbuckle	2014	126	Decreasing	1.50415
Rhizosphere	W18.RS.4	Arbuckle	2014	126	Increasing	24.902
Rhizosphere	W18.RS.4	Arbuckle	2014	126	Neutral	3.75394
Rhizosphere	W18.RS.5	Arbuckle	2014	126	Decreasing	0.469682
Rhizosphere	W18.RS.5	Arbuckle	2014	126	Increasing	25.1045
Rhizosphere	W18.RS.5	Arbuckle	2014	126	Neutral	5.56573
Rhizosphere	W18.RS.6	Arbuckle	2014	126	Decreasing	1.77522
Rhizosphere	W18.RS.6	Arbuckle	2014	126	Increasing	26.8442
Rhizosphere	W18.RS.6	Arbuckle	2014	126	Neutral	3.79033
Rhizosphere	W18.RS.7	Arbuckle	2014	126	Decreasing	1.09169
Rhizosphere	W18.RS.7	Arbuckle	2014	126	Increasing	30.8046
Rhizosphere	W18.RS.7	Arbuckle	2014	126	Neutral	7.97408
Rhizosphere	W18.RS.8	Arbuckle	2014	126	Decreasing	1.31709
Rhizosphere	W18.RS.8	Arbuckle	2014	126	Increasing	34.0947
Rhizosphere	W18.RS.8	Arbuckle	2014	126	Neutral	9.6387
Rhizosphere	W19.RS.1	Arbuckle	2014	133	Decreasing	1.37958
Rhizosphere	W19.RS.1	Arbuckle	2014	133	Increasing	33.0771
Rhizosphere	W19.RS.1	Arbuckle	2014	133	Neutral	5.09132
Rhizosphere	W19.RS.2	Arbuckle	2014	133	Decreasing	1.2406
Rhizosphere	W19.RS.2	Arbuckle	2014	133	Increasing	24.9248
Rhizosphere	W19.RS.2	Arbuckle	2014	133	Neutral	6.8797
Rhizosphere	W19.RS.3	Arbuckle	2014	133	Decreasing	11.1718
Rhizosphere	W19.RS.3	Arbuckle	2014	133	Increasing	44.1164
Rhizosphere	W19.RS.3	Arbuckle	2014	133	Neutral	2.60948
Rhizosphere	W19.RS.4	Arbuckle	2014	133	Decreasing	1.34084
Rhizosphere	W19.RS.4	Arbuckle	2014	133	Increasing	27.856
Rhizosphere	W19.RS.4	Arbuckle	2014	133	Neutral	4.89407
Rhizosphere	W19.RS.5	Arbuckle	2014	133	Decreasing	1.68404
Rhizosphere	W19.RS.5	Arbuckle	2014	133	Increasing	28.0555
Rhizosphere	W19.RS.5	Arbuckle	2014	133	Neutral	7.27364
Rhizosphere	W19.RS.6	Arbuckle	2014	133	Decreasing	2.43115
Rhizosphere	W19.RS.6	Arbuckle	2014	133	Increasing	43.9886
Rhizosphere	W19.RS.6	Arbuckle	2014	133	Neutral	4.02659
Rhizosphere	W19.RS.7	Arbuckle	2014	133	Decreasing	1.58879
Rhizosphere	W19.RS.7	Arbuckle	2014	133	Increasing	61.4574
Rhizosphere	W19.RS.7	Arbuckle	2014	133	Neutral	6.68015
Rhizosphere	W19.RS.8	Arbuckle	2014	133	Decreasing	0.705925
Rhizosphere	W19.RS.8	Arbuckle	2014	133	Increasing	23.6599
Rhizosphere	W19.RS.8	Arbuckle	2014	133	Neutral	8.40279
Rhizosphere	W2.RS.1	Arbuckle	2014	14	Decreasing	49.2043
Rhizosphere	W2.RS.1	Arbuckle	2014	14	Increasing	3.97517
Rhizosphere	W2.RS.1	Arbuckle	2014	14	Neutral	4.16129
Rhizosphere	W2.RS.2	Arbuckle	2014	14	Decreasing	10.5462
Rhizosphere	W2.RS.2	Arbuckle	2014	14	Increasing	6.61626
Rhizosphere	W2.RS.2	Arbuckle	2014	14	Neutral	5.24823
Rhizosphere	W2.RS.3	Arbuckle	2014	14	Decreasing	47.1607
Rhizosphere	W2.RS.3	Arbuckle	2014	14	Increasing	4.84934
Rhizosphere	W2.RS.3	Arbuckle	2014	14	Neutral	1.99896
Rhizosphere	W2.RS.4	Arbuckle	2014	14	Decreasing	21.7132
Rhizosphere	W2.RS.4	Arbuckle	2014	14	Increasing	6.53101
Rhizosphere	W2.RS.4	Arbuckle	2014	14	Neutral	2.89996
Rhizosphere	W2.RS.5	Arbuckle	2014	14	Decreasing	59.3447
Rhizosphere	W2.RS.5	Arbuckle	2014	14	Increasing	4.97998
Rhizosphere	W2.RS.5	Arbuckle	2014	14	Neutral	3.31998
Rhizosphere	W2.RS.6	Arbuckle	2014	14	Decreasing	18.3317
Rhizosphere	W2.RS.6	Arbuckle	2014	14	Increasing	3.81911
Rhizosphere	W2.RS.6	Arbuckle	2014	14	Neutral	2.5345
Rhizosphere	W2.RS.7	Arbuckle	2014	14	Decreasing	21.1251
Rhizosphere	W2.RS.7	Arbuckle	2014	14	Increasing	3.49719
Rhizosphere	W2.RS.7	Arbuckle	2014	14	Neutral	1.79297
Rhizosphere	W2.RS.8	Arbuckle	2014	14	Decreasing	8.75361
Rhizosphere	W2.RS.8	Arbuckle	2014	14	Increasing	6.65221
Rhizosphere	W2.RS.8	Arbuckle	2014	14	Neutral	2.87772
Rhizosphere	W3.RS.1	Arbuckle	2014	21	Decreasing	44.748
Rhizosphere	W3.RS.1	Arbuckle	2014	21	Increasing	4.71032
Rhizosphere	W3.RS.1	Arbuckle	2014	21	Neutral	2.17852
Rhizosphere	W3.RS.2	Arbuckle	2014	21	Decreasing	35.4904
Rhizosphere	W3.RS.2	Arbuckle	2014	21	Increasing	12.493
Rhizosphere	W3.RS.2	Arbuckle	2014	21	Neutral	2.42078
Rhizosphere	W3.RS.3	Arbuckle	2014	21	Decreasing	28.8084
Rhizosphere	W3.RS.3	Arbuckle	2014	21	Increasing	7.39065
Rhizosphere	W3.RS.3	Arbuckle	2014	21	Neutral	3.87129
Rhizosphere	W3.RS.4	Arbuckle	2014	21	Decreasing	37.1172
Rhizosphere	W3.RS.4	Arbuckle	2014	21	Increasing	8.65597
Rhizosphere	W3.RS.4	Arbuckle	2014	21	Neutral	2.35217
Rhizosphere	W3.RS.5	Arbuckle	2014	21	Decreasing	67.2177
Rhizosphere	W3.RS.5	Arbuckle	2014	21	Increasing	12.3414
Rhizosphere	W3.RS.5	Arbuckle	2014	21	Neutral	2.35348
Rhizosphere	W3.RS.6	Arbuckle	2014	21	Decreasing	23.0399
Rhizosphere	W3.RS.6	Arbuckle	2014	21	Increasing	8.262
Rhizosphere	W3.RS.6	Arbuckle	2014	21	Neutral	3.7903
Rhizosphere	W3.RS.7	Arbuckle	2014	21	Decreasing	16.9845
Rhizosphere	W3.RS.7	Arbuckle	2014	21	Increasing	13.9382
Rhizosphere	W3.RS.7	Arbuckle	2014	21	Neutral	3.92271
Rhizosphere	W3.RS.8	Arbuckle	2014	21	Decreasing	16.2537
Rhizosphere	W3.RS.8	Arbuckle	2014	21	Increasing	7.40123
Rhizosphere	W3.RS.8	Arbuckle	2014	21	Neutral	4.97043
Rhizosphere	W4.RS.1	Arbuckle	2014	28	Decreasing	21.5458
Rhizosphere	W4.RS.1	Arbuckle	2014	28	Increasing	9.3812
Rhizosphere	W4.RS.1	Arbuckle	2014	28	Neutral	3.63393
Rhizosphere	W4.RS.2	Arbuckle	2014	28	Decreasing	7.60617
Rhizosphere	W4.RS.2	Arbuckle	2014	28	Increasing	12.6936
Rhizosphere	W4.RS.2	Arbuckle	2014	28	Neutral	2.71827
Rhizosphere	W4.RS.3	Arbuckle	2014	28	Decreasing	12.2009
Rhizosphere	W4.RS.3	Arbuckle	2014	28	Increasing	6.87545
Rhizosphere	W4.RS.3	Arbuckle	2014	28	Neutral	3.1794
Rhizosphere	W4.RS.4	Arbuckle	2014	28	Decreasing	30.0065
Rhizosphere	W4.RS.4	Arbuckle	2014	28	Increasing	11.8497
Rhizosphere	W4.RS.4	Arbuckle	2014	28	Neutral	3.82248
Rhizosphere	W4.RS.5	Arbuckle	2014	28	Decreasing	24.5378
Rhizosphere	W4.RS.5	Arbuckle	2014	28	Increasing	9.67158
Rhizosphere	W4.RS.5	Arbuckle	2014	28	Neutral	3.75927
Rhizosphere	W4.RS.6	Arbuckle	2014	28	Decreasing	15.3469
Rhizosphere	W4.RS.6	Arbuckle	2014	28	Increasing	15.6567
Rhizosphere	W4.RS.6	Arbuckle	2014	28	Neutral	3.85785
Rhizosphere	W4.RS.7	Arbuckle	2014	28	Decreasing	16.4256
Rhizosphere	W4.RS.7	Arbuckle	2014	28	Increasing	8.38621
Rhizosphere	W4.RS.7	Arbuckle	2014	28	Neutral	4.52978
Rhizosphere	W4.RS.8	Arbuckle	2014	28	Decreasing	12.894
Rhizosphere	W4.RS.8	Arbuckle	2014	28	Increasing	8.01966
Rhizosphere	W4.RS.8	Arbuckle	2014	28	Neutral	3.97859
Rhizosphere	W5.RP.1	Arbuckle	2014	35	Decreasing	14.1944
Rhizosphere	W5.RP.1	Arbuckle	2014	35	Increasing	12.6472
Rhizosphere	W5.RP.1	Arbuckle	2014	35	Neutral	4.86602
Rhizosphere	W5.RP.2	Arbuckle	2014	35	Decreasing	13.756
Rhizosphere	W5.RP.2	Arbuckle	2014	35	Increasing	13.5276
Rhizosphere	W5.RP.2	Arbuckle	2014	35	Neutral	4.89835
Rhizosphere	W5.RP.3	Arbuckle	2014	35	Decreasing	11.4435
Rhizosphere	W5.RP.3	Arbuckle	2014	35	Increasing	12.4397
Rhizosphere	W5.RP.3	Arbuckle	2014	35	Neutral	3.90815
Rhizosphere	W5.RP.4	Arbuckle	2014	35	Decreasing	19.5872
Rhizosphere	W5.RP.4	Arbuckle	2014	35	Increasing	10.3338
Rhizosphere	W5.RP.4	Arbuckle	2014	35	Neutral	5.06995
Rhizosphere	W5.RP.5	Arbuckle	2014	35	Decreasing	10.5616
Rhizosphere	W5.RP.5	Arbuckle	2014	35	Increasing	13.7116
Rhizosphere	W5.RP.5	Arbuckle	2014	35	Neutral	4.85877
Rhizosphere	W5.RP.6	Arbuckle	2014	35	Decreasing	12.9639
Rhizosphere	W5.RP.6	Arbuckle	2014	35	Increasing	12.7415
Rhizosphere	W5.RP.6	Arbuckle	2014	35	Neutral	5.00322
Rhizosphere	W5.RP.7	Arbuckle	2014	35	Decreasing	10.9996
Rhizosphere	W5.RP.7	Arbuckle	2014	35	Increasing	11.8128
Rhizosphere	W5.RP.7	Arbuckle	2014	35	Neutral	5.3286
Rhizosphere	W5.RP.8	Arbuckle	2014	35	Decreasing	9.08176
Rhizosphere	W5.RP.8	Arbuckle	2014	35	Increasing	9.67085
Rhizosphere	W5.RP.8	Arbuckle	2014	35	Neutral	3.95179
Rhizosphere	W6.RS.1	Arbuckle	2014	42	Decreasing	8.17209
Rhizosphere	W6.RS.1	Arbuckle	2014	42	Increasing	10.4555
Rhizosphere	W6.RS.1	Arbuckle	2014	42	Neutral	3.06454
Rhizosphere	W6.RS.2	Arbuckle	2014	42	Decreasing	15.7492
Rhizosphere	W6.RS.2	Arbuckle	2014	42	Increasing	11.509
Rhizosphere	W6.RS.2	Arbuckle	2014	42	Neutral	4.24016
Rhizosphere	W6.RS.3	Arbuckle	2014	42	Decreasing	17.0736
Rhizosphere	W6.RS.3	Arbuckle	2014	42	Increasing	11.5587
Rhizosphere	W6.RS.3	Arbuckle	2014	42	Neutral	4.13614
Rhizosphere	W6.RS.4	Arbuckle	2014	42	Decreasing	13.5533
Rhizosphere	W6.RS.4	Arbuckle	2014	42	Increasing	11.947
Rhizosphere	W6.RS.4	Arbuckle	2014	42	Neutral	4.31698
Rhizosphere	W6.RS.5	Arbuckle	2014	42	Decreasing	11.2896
Rhizosphere	W6.RS.5	Arbuckle	2014	42	Increasing	23.3033
Rhizosphere	W6.RS.5	Arbuckle	2014	42	Neutral	4.77256
Rhizosphere	W6.RS.6	Arbuckle	2014	42	Decreasing	9.51359
Rhizosphere	W6.RS.6	Arbuckle	2014	42	Increasing	8.08298
Rhizosphere	W6.RS.6	Arbuckle	2014	42	Neutral	4.36338
Rhizosphere	W6.RS.7	Arbuckle	2014	42	Decreasing	9.26966
Rhizosphere	W6.RS.7	Arbuckle	2014	42	Increasing	12.5961
Rhizosphere	W6.RS.7	Arbuckle	2014	42	Neutral	4.68658
Rhizosphere	W6.RS.8	Arbuckle	2014	42	Decreasing	7.73312
Rhizosphere	W6.RS.8	Arbuckle	2014	42	Increasing	10.1217
Rhizosphere	W6.RS.8	Arbuckle	2014	42	Neutral	4.31524
Rhizosphere	W7.RS.1	Arbuckle	2014	49	Decreasing	4.03006
Rhizosphere	W7.RS.1	Arbuckle	2014	49	Increasing	10.9792
Rhizosphere	W7.RS.1	Arbuckle	2014	49	Neutral	2.57053
Rhizosphere	W7.RS.2	Arbuckle	2014	49	Decreasing	4.31343
Rhizosphere	W7.RS.2	Arbuckle	2014	49	Increasing	10.8218
Rhizosphere	W7.RS.2	Arbuckle	2014	49	Neutral	3.70087
Rhizosphere	W7.RS.3	Arbuckle	2014	49	Decreasing	5.33118
Rhizosphere	W7.RS.3	Arbuckle	2014	49	Increasing	10.3488
Rhizosphere	W7.RS.3	Arbuckle	2014	49	Neutral	4.85253
Rhizosphere	W7.RS.4	Arbuckle	2014	49	Decreasing	4.28764
Rhizosphere	W7.RS.4	Arbuckle	2014	49	Increasing	10.0208
Rhizosphere	W7.RS.4	Arbuckle	2014	49	Neutral	4.23864
Rhizosphere	W7.RS.5	Arbuckle	2014	49	Decreasing	4.213
Rhizosphere	W7.RS.5	Arbuckle	2014	49	Increasing	12.59
Rhizosphere	W7.RS.5	Arbuckle	2014	49	Neutral	5.0458
Rhizosphere	W7.RS.6	Arbuckle	2014	49	Decreasing	4.86792
Rhizosphere	W7.RS.6	Arbuckle	2014	49	Increasing	8.7643
Rhizosphere	W7.RS.6	Arbuckle	2014	49	Neutral	4.48953
Rhizosphere	W7.RS.7	Arbuckle	2014	49	Decreasing	5.23198
Rhizosphere	W7.RS.7	Arbuckle	2014	49	Increasing	17.5903
Rhizosphere	W7.RS.7	Arbuckle	2014	49	Neutral	4.66067
Rhizosphere	W7.RS.8	Arbuckle	2014	49	Decreasing	5.26232
Rhizosphere	W7.RS.8	Arbuckle	2014	49	Increasing	9.07351
Rhizosphere	W7.RS.8	Arbuckle	2014	49	Neutral	3.46037
Rhizosphere	W8.RS.1	Arbuckle	2014	56	Decreasing	15.8703
Rhizosphere	W8.RS.1	Arbuckle	2014	56	Increasing	18.4835
Rhizosphere	W8.RS.1	Arbuckle	2014	56	Neutral	4.74964
Rhizosphere	W8.RS.2	Arbuckle	2014	56	Decreasing	10.7735
Rhizosphere	W8.RS.2	Arbuckle	2014	56	Increasing	19.6532
Rhizosphere	W8.RS.2	Arbuckle	2014	56	Neutral	4.16632
Rhizosphere	W8.RS.3	Arbuckle	2014	56	Decreasing	9.05551
Rhizosphere	W8.RS.3	Arbuckle	2014	56	Increasing	23.5068
Rhizosphere	W8.RS.3	Arbuckle	2014	56	Neutral	5.39577
Rhizosphere	W8.RS.4	Arbuckle	2014	56	Decreasing	8.28378
Rhizosphere	W8.RS.4	Arbuckle	2014	56	Increasing	19.7376
Rhizosphere	W8.RS.4	Arbuckle	2014	56	Neutral	5.02117
Rhizosphere	W8.RS.5	Arbuckle	2014	56	Decreasing	6.75579
Rhizosphere	W8.RS.5	Arbuckle	2014	56	Increasing	15.5811
Rhizosphere	W8.RS.5	Arbuckle	2014	56	Neutral	3.73472
Rhizosphere	W8.RS.6	Arbuckle	2014	56	Decreasing	7.46495
Rhizosphere	W8.RS.6	Arbuckle	2014	56	Increasing	12.8089
Rhizosphere	W8.RS.6	Arbuckle	2014	56	Neutral	4.90318
Rhizosphere	W8.RS.7	Arbuckle	2014	56	Decreasing	6.67227
Rhizosphere	W8.RS.7	Arbuckle	2014	56	Increasing	15.9014
Rhizosphere	W8.RS.7	Arbuckle	2014	56	Neutral	4.99107
Rhizosphere	W8.RS.8	Arbuckle	2014	56	Decreasing	9.38834
Rhizosphere	W8.RS.8	Arbuckle	2014	56	Increasing	19.6063
Rhizosphere	W8.RS.8	Arbuckle	2014	56	Neutral	3.66226
Rhizosphere	W9.RS.1	Arbuckle	2014	63	Decreasing	5.30163
Rhizosphere	W9.RS.1	Arbuckle	2014	63	Increasing	19.8894
Rhizosphere	W9.RS.1	Arbuckle	2014	63	Neutral	3.12829
Rhizosphere	W9.RS.2	Arbuckle	2014	63	Decreasing	3.32185
Rhizosphere	W9.RS.2	Arbuckle	2014	63	Increasing	17.7064
Rhizosphere	W9.RS.2	Arbuckle	2014	63	Neutral	3.47423
Rhizosphere	W9.RS.3	Arbuckle	2014	63	Decreasing	4.77301
Rhizosphere	W9.RS.3	Arbuckle	2014	63	Increasing	29.6256
Rhizosphere	W9.RS.3	Arbuckle	2014	63	Neutral	4.82787
Rhizosphere	W9.RS.4	Arbuckle	2014	63	Decreasing	16.0352
Rhizosphere	W9.RS.4	Arbuckle	2014	63	Increasing	44.7378
Rhizosphere	W9.RS.4	Arbuckle	2014	63	Neutral	3.75048
Rhizosphere	W9.RS.5	Arbuckle	2014	63	Decreasing	6.87661
Rhizosphere	W9.RS.5	Arbuckle	2014	63	Increasing	23.9094
Rhizosphere	W9.RS.5	Arbuckle	2014	63	Neutral	3.84385
Rhizosphere	W9.RS.6	Arbuckle	2014	63	Decreasing	6.95434
Rhizosphere	W9.RS.6	Arbuckle	2014	63	Increasing	49.993
Rhizosphere	W9.RS.6	Arbuckle	2014	63	Neutral	1.61989
Rhizosphere	W9.RS.7	Arbuckle	2014	63	Decreasing	7.92519
Rhizosphere	W9.RS.7	Arbuckle	2014	63	Increasing	28.9817
Rhizosphere	W9.RS.7	Arbuckle	2014	63	Neutral	6.16772
Rhizosphere	W9.RS.8	Arbuckle	2014	63	Decreasing	4.73686
Rhizosphere	W9.RS.8	Arbuckle	2014	63	Increasing	22.2392
Rhizosphere	W9.RS.8	Arbuckle	2014	63	Neutral	5.09815
