# Supplementary material for: Compositional shifts in root-associated bacterial and archaeal microbiota track the plant life cycle in field-grown rice
Source: PLoS Biol. 2018 Feb 23;16(2):e2003862. doi: 10.1371/journal.pbio.2003862 (PMC5841827; doi:10.1371/journal.pbio.2003862)
Supplement: S8 Data — (XLSX) [file pbio.2003862.s008.xlsx]

## Sheet: S8 Data
Compartment	SampleID	Soil	Cultivar	Treatment	predictions
Endosphere	drght.13	Davis	TOg7102	Drought	29.2784
Endosphere	drght.14	Davis	Gl_CG14	Drought	30.2813
Endosphere	drght.15	Davis	IR20	Drought	24.769
Endosphere	drght.16	Davis	M206	Drought	29.4079
Endosphere	drght.89	Arbuckle	TOg7102	Drought	35.3383
Endosphere	drght.90	Arbuckle	Gl_CG14	Drought	39.2175
Endosphere	drght.91	Arbuckle	IR20	Drought	30.4232
Endosphere	drght.92	Arbuckle	M206	Drought	35.5397
Endosphere	drght.93	Biggs	TOg7102	Drought	40.7661
Endosphere	drght.94	Biggs	Gl_CG14	Drought	43.8482
Endosphere	drght.95	Biggs	IR20	Drought	41.7293
Endosphere	drght.96	Biggs	M206	Drought	35.5661
Endosphere	drght.109	Davis	TOg7102	Drought	29.1058
Endosphere	drght.110	Davis	Gl_CG14	Drought	30.324
Endosphere	drght.111	Davis	IR20	Drought	23.1574
Endosphere	drght.112	Davis	M206	Drought	29.3874
Endosphere	drght.185	Arbuckle	TOg7102	Drought	45.987
Endosphere	drght.186	Arbuckle	Gl_CG14	Drought	46.4746
Endosphere	drght.187	Arbuckle	IR20	Drought	36.1993
Endosphere	drght.188	Arbuckle	M206	Drought	36.1496
Endosphere	drght.189	Biggs	TOg7102	Drought	37.0405
Endosphere	drght.190	Biggs	Gl_CG14	Drought	49.2669
Endosphere	drght.191	Biggs	IR20	Drought	41.6565
Endosphere	drght.192	Biggs	M206	Drought	37.8217
Endosphere	drght.17	Arbuckle	TOg7102	Drought	42.4634
Endosphere	drght.18	Arbuckle	Gl_CG14	Drought	42.3057
Endosphere	drght.19	Arbuckle	IR20	Drought	34.0258
Endosphere	drght.20	Arbuckle	M206	Drought	38.1101
Endosphere	drght.21	Biggs	TOg7102	Drought	39.2399
Endosphere	drght.22	Biggs	Gl_CG14	Drought	42.5269
Endosphere	drght.23	Biggs	IR20	Drought	42.6057
Endosphere	drght.24	Biggs	M206	Drought	40.9059
Endosphere	drght.85	Davis	TOg7102	Drought	29.1247
Endosphere	drght.86	Davis	Gl_CG14	Drought	26.0736
Endosphere	drght.87	Davis	IR20	Drought	29.2164
Endosphere	drght.88	Davis	M206	Drought	27.3901
Endosphere	drght.113	Arbuckle	TOg7102	Drought	42.1461
Endosphere	drght.114	Arbuckle	Gl_CG14	Drought	38.8113
Endosphere	drght.115	Arbuckle	IR20	Drought	35.6179
Endosphere	drght.116	Arbuckle	M206	Drought	29.9094
Endosphere	drght.117	Biggs	TOg7102	Drought	46.5654
Endosphere	drght.118	Biggs	Gl_CG14	Drought	35.3731
Endosphere	drght.119	Biggs	IR20	Drought	46.4394
Endosphere	drght.120	Biggs	M206	Drought	39.4494
Endosphere	drght.181	Davis	TOg7102	Drought	27.7858
Endosphere	drght.182	Davis	Gl_CG14	Drought	38.6454
Endosphere	drght.183	Davis	IR20	Drought	25.1176
Endosphere	drght.184	Davis	M206	Drought	34.4556
Rhizosphere	drght.9	Biggs	TOg7102	Drought	43.3743
Rhizosphere	drght.10	Biggs	Gl_CG14	Drought	45.5215
Rhizosphere	drght.11	Biggs	IR20	Drought	35.8948
Rhizosphere	drght.12	Biggs	M206	Drought	31.4699
Rhizosphere	drght.73	Davis	TOg7102	Drought	51.0678
Rhizosphere	drght.74	Davis	Gl_CG14	Drought	25.9233
Rhizosphere	drght.75	Davis	IR20	Drought	36.516
Rhizosphere	drght.76	Davis	M206	Drought	29.5052
Rhizosphere	drght.77	Arbuckle	TOg7102	Drought	35.858
Rhizosphere	drght.78	Arbuckle	Gl_CG14	Drought	43.5477
Rhizosphere	drght.79	Arbuckle	IR20	Drought	54.7363
Rhizosphere	drght.80	Arbuckle	M206	Drought	37.5853
Rhizosphere	drght.105	Biggs	TOg7102	Drought	48.1103
Rhizosphere	drght.106	Biggs	Gl_CG14	Drought	39.6403
Rhizosphere	drght.107	Biggs	IR20	Drought	49.4634
Rhizosphere	drght.108	Biggs	M206	Drought	39.5299
Rhizosphere	drght.169	Davis	TOg7102	Drought	36.2166
Rhizosphere	drght.170	Davis	Gl_CG14	Drought	40.8532
Rhizosphere	drght.171	Davis	IR20	Drought	30.4477
Rhizosphere	drght.172	Davis	M206	Drought	34.3996
Rhizosphere	drght.173	Arbuckle	TOg7102	Drought	41.5063
Rhizosphere	drght.174	Arbuckle	Gl_CG14	Drought	40.0295
Rhizosphere	drght.175	Arbuckle	IR20	Drought	49.3827
Rhizosphere	drght.176	Arbuckle	M206	Drought	38.7653
Rhizosphere	drght.1	Davis	TOg7102	Drought	33.8322
Rhizosphere	drght.2	Davis	Gl_CG14	Drought	31.8633
Rhizosphere	drght.3	Davis	IR20	Drought	28.9956
Rhizosphere	drght.4	Davis	M206	Drought	27.8388
Rhizosphere	drght.5	Arbuckle	TOg7102	Drought	65.5128
Rhizosphere	drght.6	Arbuckle	Gl_CG14	Drought	56.0215
Rhizosphere	drght.7	Arbuckle	IR20	Drought	55.3763
Rhizosphere	drght.8	Arbuckle	M206	Drought	38.7266
Rhizosphere	drght.81	Biggs	TOg7102	Drought	46.5103
Rhizosphere	drght.82	Biggs	Gl_CG14	Drought	44.5305
Rhizosphere	drght.83	Biggs	IR20	Drought	46.1221
Rhizosphere	drght.84	Biggs	M206	Drought	42.7023
Rhizosphere	drght.97	Davis	TOg7102	Drought	38.5579
Rhizosphere	drght.98	Davis	Gl_CG14	Drought	31.6276
Rhizosphere	drght.99	Davis	IR20	Drought	42.5108
Rhizosphere	drght.100	Davis	M206	Drought	38.553
Rhizosphere	drght.101	Arbuckle	TOg7102	Drought	45.4522
Rhizosphere	drght.102	Arbuckle	Gl_CG14	Drought	35.3943
Rhizosphere	drght.103	Arbuckle	IR20	Drought	50.935
Rhizosphere	drght.104	Arbuckle	M206	Drought	36.3981
Rhizosphere	drght.177	Biggs	TOg7102	Drought	40.3842
Rhizosphere	drght.178	Biggs	Gl_CG14	Drought	35.1706
Rhizosphere	drght.179	Biggs	IR20	Drought	46.1209
Rhizosphere	drght.180	Biggs	M206	Drought	37.0284
Endosphere	drght.41	Arbuckle	TOg7102	Watered	49.7023
Endosphere	drght.42	Arbuckle	Gl_CG14	Watered	42.2161
Endosphere	drght.43	Arbuckle	IR20	Watered	41.1714
Endosphere	drght.44	Arbuckle	M206	Watered	38.0165
Endosphere	drght.45	Biggs	TOg7102	Watered	45.2972
Endosphere	drght.46	Biggs	Gl_CG14	Watered	47.0703
Endosphere	drght.47	Biggs	IR20	Watered	40.5806
Endosphere	drght.48	Biggs	M206	Watered	44.639
Endosphere	drght.61	Davis	TOg7102	Watered	42.2441
Endosphere	drght.62	Davis	Gl_CG14	Watered	39.3521
Endosphere	drght.63	Davis	IR20	Watered	33.5274
Endosphere	drght.64	Davis	M206	Watered	30.2923
Endosphere	drght.137	Arbuckle	TOg7102	Watered	57.7864
Endosphere	drght.138	Arbuckle	Gl_CG14	Watered	45.1379
Endosphere	drght.139	Arbuckle	IR20	Watered	42.9322
Endosphere	drght.140	Arbuckle	M206	Watered	43.7068
Endosphere	drght.141	Biggs	TOg7102	Watered	50.6338
Endosphere	drght.142	Biggs	Gl_CG14	Watered	52.9312
Endosphere	drght.143	Biggs	IR20	Watered	37.215
Endosphere	drght.144	Biggs	M206	Watered	43.6996
Endosphere	drght.157	Davis	TOg7102	Watered	42.84
Endosphere	drght.158	Davis	Gl_CG14	Watered	40.9936
Endosphere	drght.159	Davis	IR20	Watered	43.1382
Endosphere	drght.160	Davis	M206	Watered	35.2914
Endosphere	drght.37	Davis	TOg7102	Watered	38.7317
Endosphere	drght.38	Davis	Gl_CG14	Watered	35.1325
Endosphere	drght.39	Davis	IR20	Watered	40.2607
Endosphere	drght.40	Davis	M206	Watered	32.6375
Endosphere	drght.65	Arbuckle	TOg7102	Watered	46.6037
Endosphere	drght.66	Arbuckle	Gl_CG14	Watered	49.7656
Endosphere	drght.67	Arbuckle	IR20	Watered	46.5985
Endosphere	drght.68	Arbuckle	M206	Watered	36.7803
Endosphere	drght.69	Biggs	TOg7102	Watered	47.0967
Endosphere	drght.70	Biggs	Gl_CG14	Watered	45.8904
Endosphere	drght.71	Biggs	IR20	Watered	49.0271
Endosphere	drght.72	Biggs	M206	Watered	41.3217
Endosphere	drght.133	Davis	TOg7102	Watered	37.7825
Endosphere	drght.134	Davis	Gl_CG14	Watered	40.7022
Endosphere	drght.135	Davis	IR20	Watered	42.5203
Endosphere	drght.136	Davis	M206	Watered	30.8329
Endosphere	drght.161	Arbuckle	TOg7102	Watered	44.9101
Endosphere	drght.162	Arbuckle	Gl_CG14	Watered	53.0439
Endosphere	drght.163	Arbuckle	IR20	Watered	48.0279
Endosphere	drght.164	Arbuckle	M206	Watered	41.9718
Endosphere	drght.165	Biggs	TOg7102	Watered	50.0127
Endosphere	drght.166	Biggs	Gl_CG14	Watered	46.701
Endosphere	drght.167	Biggs	IR20	Watered	38.7924
Endosphere	drght.168	Biggs	M206	Watered	60.862
Rhizosphere	drght.25	Davis	TOg7102	Watered	38.0443
Rhizosphere	drght.26	Davis	Gl_CG14	Watered	32.4308
Rhizosphere	drght.27	Davis	IR20	Watered	31.4473
Rhizosphere	drght.28	Davis	M206	Watered	42.137
Rhizosphere	drght.29	Arbuckle	TOg7102	Watered	53.3323
Rhizosphere	drght.30	Arbuckle	Gl_CG14	Watered	42.4044
Rhizosphere	drght.31	Arbuckle	IR20	Watered	47.7729
Rhizosphere	drght.32	Arbuckle	M206	Watered	51.7596
Rhizosphere	drght.57	Biggs	TOg7102	Watered	49.5168
Rhizosphere	drght.58	Biggs	Gl_CG14	Watered	43.992
Rhizosphere	drght.59	Biggs	IR20	Watered	35.966
Rhizosphere	drght.60	Biggs	M206	Watered	42.6263
Rhizosphere	drght.121	Davis	TOg7102	Watered	39.2457
Rhizosphere	drght.122	Davis	Gl_CG14	Watered	23.0445
Rhizosphere	drght.123	Davis	IR20	Watered	45.1194
Rhizosphere	drght.124	Davis	M206	Watered	43.9987
Rhizosphere	drght.125	Arbuckle	TOg7102	Watered	42.2919
Rhizosphere	drght.126	Arbuckle	Gl_CG14	Watered	44.7116
Rhizosphere	drght.127	Arbuckle	IR20	Watered	43.0843
Rhizosphere	drght.128	Arbuckle	M206	Watered	52.5714
Rhizosphere	drght.153	Biggs	TOg7102	Watered	44.5587
Rhizosphere	drght.154	Biggs	Gl_CG14	Watered	48.7335
Rhizosphere	drght.155	Biggs	IR20	Watered	45.8206
Rhizosphere	drght.156	Biggs	M206	Watered	40.2456
Rhizosphere	drght.33	Biggs	TOg7102	Watered	43.2833
Rhizosphere	drght.34	Biggs	Gl_CG14	Watered	43.1165
Rhizosphere	drght.35	Biggs	IR20	Watered	40.9808
Rhizosphere	drght.36	Biggs	M206	Watered	43.2089
Rhizosphere	drght.49	Davis	TOg7102	Watered	33.8903
Rhizosphere	drght.50	Davis	Gl_CG14	Watered	41.153
Rhizosphere	drght.51	Davis	IR20	Watered	34.899
Rhizosphere	drght.52	Davis	M206	Watered	40.0304
Rhizosphere	drght.53	Arbuckle	TOg7102	Watered	38.9142
Rhizosphere	drght.54	Arbuckle	Gl_CG14	Watered	39.8916
Rhizosphere	drght.55	Arbuckle	IR20	Watered	48.8199
Rhizosphere	drght.56	Arbuckle	M206	Watered	56.3323
Rhizosphere	drght.129	Biggs	TOg7102	Watered	44.6409
Rhizosphere	drght.130	Biggs	Gl_CG14	Watered	41.7769
Rhizosphere	drght.131	Biggs	IR20	Watered	37.3291
Rhizosphere	drght.132	Biggs	M206	Watered	43.0124
Rhizosphere	drght.145	Davis	TOg7102	Watered	33.7808
Rhizosphere	drght.146	Davis	Gl_CG14	Watered	41.5739
Rhizosphere	drght.147	Davis	IR20	Watered	45.4426
Rhizosphere	drght.148	Davis	M206	Watered	32.4079
Rhizosphere	drght.149	Arbuckle	TOg7102	Watered	47.9673
Rhizosphere	drght.150	Arbuckle	Gl_CG14	Watered	51.0914
Rhizosphere	drght.151	Arbuckle	IR20	Watered	46.3248
Rhizosphere	drght.152	Arbuckle	M206	Watered	50.3837
