# Supplementary material for: Compositional shifts in root-associated bacterial and archaeal microbiota track the plant life cycle in field-grown rice
Source: PLoS Biol. 2018 Feb 23;16(2):e2003862. doi: 10.1371/journal.pbio.2003862 (PMC5841827; doi:10.1371/journal.pbio.2003862)
Supplement: S9 Data — (XLSX) [file pbio.2003862.s009.xlsx]

## Sheet: S9 Data
term	comparison	estimate	conf.low	conf.high	adj.p.value
Compartment	Rhizosphere-Endosphere	1.9912	0.431023	3.55138	0.0126619
Soil	Biggs-Arbuckle	-0.890899	-3.17942	1.39762	0.62838
Soil	Davis-Arbuckle	-9.26277	-11.5513	-6.97425	0
Soil	Davis-Biggs	-8.37187	-10.6604	-6.08335	0
Treatment	Watered-Drought	4.51019	2.95002	6.07037	4.7209e-08
Compartment:Soil	Rhizosphere:Arbuckle-Endosphere:Arbuckle	4.55596	0.610935	8.50099	0.0134037
Compartment:Soil	Endosphere:Biggs-Endosphere:Arbuckle	2.0463	-1.89873	5.99133	0.668424
Compartment:Soil	Rhizosphere:Biggs-Endosphere:Arbuckle	0.727869	-3.21716	4.6729	0.994831
Compartment:Soil	Endosphere:Davis-Endosphere:Arbuckle	-8.35282	-12.2979	-4.40779	9.48432e-08
Compartment:Soil	Rhizosphere:Davis-Endosphere:Arbuckle	-5.61676	-9.56179	-1.67173	0.000869431
Compartment:Soil	Endosphere:Biggs-Rhizosphere:Arbuckle	-2.50967	-6.4547	1.43536	0.447567
Compartment:Soil	Rhizosphere:Biggs-Rhizosphere:Arbuckle	-3.8281	-7.77313	0.116934	0.0627998
Compartment:Soil	Endosphere:Davis-Rhizosphere:Arbuckle	-12.9088	-16.8538	-8.96376	0
Compartment:Soil	Rhizosphere:Davis-Rhizosphere:Arbuckle	-10.1727	-14.1178	-6.22769	6.38934e-11
Compartment:Soil	Rhizosphere:Biggs-Endosphere:Biggs	-1.31843	-5.26346	2.6266	0.929027
Compartment:Soil	Endosphere:Davis-Endosphere:Biggs	-10.3991	-14.3441	-6.45409	2.44073e-11
Compartment:Soil	Rhizosphere:Davis-Endosphere:Biggs	-7.66305	-11.6081	-3.71802	1.19974e-06
Compartment:Soil	Endosphere:Davis-Rhizosphere:Biggs	-9.08069	-13.0257	-5.13566	5.63744e-09
Compartment:Soil	Rhizosphere:Davis-Rhizosphere:Biggs	-6.34463	-10.2897	-2.3996	9.9889e-05
Compartment:Soil	Rhizosphere:Davis-Endosphere:Davis	2.73607	-1.20896	6.6811	0.347617
Compartment:Treatment	Rhizosphere:Drought-Endosphere:Drought	4.63478	1.73513	7.53444	0.000303012
Compartment:Treatment	Endosphere:Watered-Endosphere:Drought	7.15378	4.25412	10.0534	7.92201e-09
Compartment:Treatment	Rhizosphere:Watered-Endosphere:Drought	6.5014	3.60174	9.40105	1.62812e-07
Compartment:Treatment	Endosphere:Watered-Rhizosphere:Drought	2.51899	-0.38066	5.41865	0.11325
Compartment:Treatment	Rhizosphere:Watered-Rhizosphere:Drought	1.86661	-1.03304	4.76627	0.342958
Compartment:Treatment	Rhizosphere:Watered-Endosphere:Watered	-0.652381	-3.55203	2.24727	0.93697
Soil:Treatment	Biggs:Drought-Arbuckle:Drought	-0.0491167	-3.99415	3.89591	1
Soil:Treatment	Davis:Drought-Arbuckle:Drought	-9.74118	-13.6862	-5.79615	3.87714e-10
Soil:Treatment	Arbuckle:Watered-Arbuckle:Drought	4.75245	0.807416	8.69748	0.00841336
Soil:Treatment	Biggs:Watered-Arbuckle:Drought	3.01976	-0.925266	6.96479	0.240572
Soil:Treatment	Davis:Watered-Arbuckle:Drought	-4.03192	-7.97695	-0.08689	0.0419923
Soil:Treatment	Davis:Drought-Biggs:Drought	-9.69206	-13.6371	-5.74703	4.74782e-10
Soil:Treatment	Arbuckle:Watered-Biggs:Drought	4.80156	0.856533	8.74659	0.00746593
Soil:Treatment	Biggs:Watered-Biggs:Drought	3.06888	-0.87615	7.01391	0.224443
Soil:Treatment	Davis:Watered-Biggs:Drought	-3.9828	-7.92783	-0.0377734	0.0463714
Soil:Treatment	Arbuckle:Watered-Davis:Drought	14.4936	10.5486	18.4387	0
Soil:Treatment	Biggs:Watered-Davis:Drought	12.7609	8.81591	16.706	0
Soil:Treatment	Davis:Watered-Davis:Drought	5.70926	1.76423	9.65429	0.000668455
Soil:Treatment	Biggs:Watered-Arbuckle:Watered	-1.73268	-5.67771	2.21235	0.803478
Soil:Treatment	Davis:Watered-Arbuckle:Watered	-8.78437	-12.7294	-4.83934	1.80937e-08
Soil:Treatment	Davis:Watered-Biggs:Watered	-7.05168	-10.9967	-3.10665	1.0047e-05
Compartment:Soil:Treatment	Rhizosphere:Arbuckle:Drought-Endosphere:Arbuckle:Drought	7.28181	0.868055	13.6956	0.0119893
Compartment:Soil:Treatment	Endosphere:Biggs:Drought-Endosphere:Arbuckle:Drought	3.25515	-3.15861	9.6689	0.874684
Compartment:Soil:Treatment	Rhizosphere:Biggs:Drought-Endosphere:Arbuckle:Drought	3.92843	-2.48532	10.3422	0.673532
Compartment:Soil:Treatment	Endosphere:Davis:Drought-Endosphere:Arbuckle:Drought	-9.0749	-15.4887	-2.66115	0.000335801
Compartment:Soil:Treatment	Rhizosphere:Davis:Drought-Endosphere:Arbuckle:Drought	-3.12565	-9.5394	3.28811	0.901933
Compartment:Soil:Treatment	Endosphere:Arbuckle:Watered-Endosphere:Arbuckle:Drought	7.47829	1.06454	13.892	0.008422
Compartment:Soil:Treatment	Rhizosphere:Arbuckle:Watered-Endosphere:Arbuckle:Drought	9.30841	2.89466	15.7222	0.000199947
Compartment:Soil:Treatment	Endosphere:Biggs:Watered-Endosphere:Arbuckle:Drought	8.31574	1.90198	14.7295	0.00167313
Compartment:Soil:Treatment	Rhizosphere:Biggs:Watered-Endosphere:Arbuckle:Drought	5.0056	-1.40816	11.4194	0.296423
Compartment:Soil:Treatment	Endosphere:Davis:Watered-Endosphere:Arbuckle:Drought	-0.152454	-6.56621	6.2613	1
Compartment:Soil:Treatment	Rhizosphere:Davis:Watered-Endosphere:Arbuckle:Drought	-0.629577	-7.04333	5.78418	1
Compartment:Soil:Treatment	Endosphere:Biggs:Drought-Rhizosphere:Arbuckle:Drought	-4.02666	-10.4404	2.38709	0.638223
Compartment:Soil:Treatment	Rhizosphere:Biggs:Drought-Rhizosphere:Arbuckle:Drought	-3.35338	-9.76713	3.06037	0.85127
Compartment:Soil:Treatment	Endosphere:Davis:Drought-Rhizosphere:Arbuckle:Drought	-16.3567	-22.7705	-9.94296	6.80012e-13
Compartment:Soil:Treatment	Rhizosphere:Davis:Drought-Rhizosphere:Arbuckle:Drought	-10.4075	-16.8212	-3.9937	1.51444e-05
Compartment:Soil:Treatment	Endosphere:Arbuckle:Watered-Rhizosphere:Arbuckle:Drought	0.196481	-6.21727	6.61023	1
Compartment:Soil:Treatment	Rhizosphere:Arbuckle:Watered-Rhizosphere:Arbuckle:Drought	2.0266	-4.38715	8.44036	0.996336
Compartment:Soil:Treatment	Endosphere:Biggs:Watered-Rhizosphere:Arbuckle:Drought	1.03393	-5.37982	7.44768	0.999995
Compartment:Soil:Treatment	Rhizosphere:Biggs:Watered-Rhizosphere:Arbuckle:Drought	-2.27621	-8.68996	4.13754	0.990205
Compartment:Soil:Treatment	Endosphere:Davis:Watered-Rhizosphere:Arbuckle:Drought	-7.43426	-13.848	-1.02051	0.00912381
Compartment:Soil:Treatment	Rhizosphere:Davis:Watered-Rhizosphere:Arbuckle:Drought	-7.91139	-14.3251	-1.49763	0.00373099
Compartment:Soil:Treatment	Rhizosphere:Biggs:Drought-Endosphere:Biggs:Drought	0.673283	-5.74047	7.08704	1
Compartment:Soil:Treatment	Endosphere:Davis:Drought-Endosphere:Biggs:Drought	-12.33	-18.7438	-5.91629	1.02313e-07
Compartment:Soil:Treatment	Rhizosphere:Davis:Drought-Endosphere:Biggs:Drought	-6.38079	-12.7945	0.0329616	0.0525465
Compartment:Soil:Treatment	Endosphere:Arbuckle:Watered-Endosphere:Biggs:Drought	4.22314	-2.19061	10.6369	0.565852
Compartment:Soil:Treatment	Rhizosphere:Arbuckle:Watered-Endosphere:Biggs:Drought	6.05326	-0.360489	12.467	0.0844189
Compartment:Soil:Treatment	Endosphere:Biggs:Watered-Endosphere:Biggs:Drought	5.06059	-1.35316	11.4743	0.0013879
Compartment:Soil:Treatment	Rhizosphere:Biggs:Watered-Endosphere:Biggs:Drought	1.75045	-4.6633	8.16421	0.99902
Compartment:Soil:Treatment	Endosphere:Davis:Watered-Endosphere:Biggs:Drought	-3.4076	-9.82135	3.00615	0.837357
Compartment:Soil:Treatment	Rhizosphere:Davis:Watered-Endosphere:Biggs:Drought	-3.88472	-10.2985	2.52903	0.688938
Compartment:Soil:Treatment	Endosphere:Davis:Drought-Rhizosphere:Biggs:Drought	-13.0033	-19.4171	-6.58958	1.56966e-08
Compartment:Soil:Treatment	Rhizosphere:Davis:Drought-Rhizosphere:Biggs:Drought	-7.05408	-13.4678	-0.640322	0.0178154
Compartment:Soil:Treatment	Endosphere:Arbuckle:Watered-Rhizosphere:Biggs:Drought	3.54986	-2.86389	9.96361	0.797674
Compartment:Soil:Treatment	Rhizosphere:Arbuckle:Watered-Rhizosphere:Biggs:Drought	5.37998	-1.03377	11.7937	0.198612
Compartment:Soil:Treatment	Endosphere:Biggs:Watered-Rhizosphere:Biggs:Drought	4.38731	-2.02644	10.8011	0.505098
Compartment:Soil:Treatment	Rhizosphere:Biggs:Watered-Rhizosphere:Biggs:Drought	1.07717	-5.33658	7.49092	0.999992
Compartment:Soil:Treatment	Endosphere:Davis:Watered-Rhizosphere:Biggs:Drought	-4.08088	-10.4946	2.33287	0.618419
Compartment:Soil:Treatment	Rhizosphere:Davis:Watered-Rhizosphere:Biggs:Drought	-4.55801	-10.9718	1.85575	0.443235
Compartment:Soil:Treatment	Rhizosphere:Davis:Drought-Endosphere:Davis:Drought	5.94926	-0.464497	12.363	0.0973876
Compartment:Soil:Treatment	Endosphere:Arbuckle:Watered-Endosphere:Davis:Drought	16.5532	10.1394	22.9669	3.75144e-13
Compartment:Soil:Treatment	Rhizosphere:Arbuckle:Watered-Endosphere:Davis:Drought	18.3833	11.9696	24.7971	1.86517e-14
Compartment:Soil:Treatment	Endosphere:Biggs:Watered-Endosphere:Davis:Drought	17.3906	10.9769	23.8044	4.76286e-14
Compartment:Soil:Treatment	Rhizosphere:Biggs:Watered-Endosphere:Davis:Drought	14.0805	7.66675	20.4943	6.96934e-10
Compartment:Soil:Treatment	Endosphere:Davis:Watered-Endosphere:Davis:Drought	8.92245	2.50869	15.3362	0.00046824
Compartment:Soil:Treatment	Rhizosphere:Davis:Watered-Endosphere:Davis:Drought	8.44532	2.03157	14.8591	0.00128347
Compartment:Soil:Treatment	Endosphere:Arbuckle:Watered-Rhizosphere:Davis:Drought	10.6039	4.19018	17.0177	9.33318e-06
Compartment:Soil:Treatment	Rhizosphere:Arbuckle:Watered-Rhizosphere:Davis:Drought	12.4341	6.0203	18.8478	7.68861e-08
Compartment:Soil:Treatment	Endosphere:Biggs:Watered-Rhizosphere:Davis:Drought	11.4414	5.02763	17.8551	1.10505e-06
Compartment:Soil:Treatment	Rhizosphere:Biggs:Watered-Rhizosphere:Davis:Drought	8.13124	1.71749	14.545	0.00242407
Compartment:Soil:Treatment	Endosphere:Davis:Watered-Rhizosphere:Davis:Drought	2.97319	-3.44056	9.38694	0.928733
Compartment:Soil:Treatment	Rhizosphere:Davis:Watered-Rhizosphere:Davis:Drought	2.49607	-3.91768	8.90982	0.979611
Compartment:Soil:Treatment	Rhizosphere:Arbuckle:Watered-Endosphere:Arbuckle:Watered	1.83012	-4.58363	8.24387	0.998525
Compartment:Soil:Treatment	Endosphere:Biggs:Watered-Endosphere:Arbuckle:Watered	0.837448	-5.57631	7.2512	0.999999
Compartment:Soil:Treatment	Rhizosphere:Biggs:Watered-Endosphere:Arbuckle:Watered	-2.47269	-8.88644	3.94106	0.981041
Compartment:Soil:Treatment	Endosphere:Davis:Watered-Endosphere:Arbuckle:Watered	-7.63074	-14.0445	-1.21699	0.00635816
Compartment:Soil:Treatment	Rhizosphere:Davis:Watered-Endosphere:Arbuckle:Watered	-8.10787	-14.5216	-1.69411	0.00253921
Compartment:Soil:Treatment	Endosphere:Biggs:Watered-Rhizosphere:Arbuckle:Watered	-0.992673	-7.40643	5.42108	0.999997
Compartment:Soil:Treatment	Rhizosphere:Biggs:Watered-Rhizosphere:Arbuckle:Watered	-4.30281	-10.7166	2.11094	0.5363
Compartment:Soil:Treatment	Endosphere:Davis:Watered-Rhizosphere:Arbuckle:Watered	-9.46086	-15.8746	-3.04711	0.000141695
Compartment:Soil:Treatment	Rhizosphere:Davis:Watered-Rhizosphere:Arbuckle:Watered	-9.93799	-16.3517	-3.52423	4.68557e-05
Compartment:Soil:Treatment	Rhizosphere:Biggs:Watered-Endosphere:Biggs:Watered	-3.31014	-9.72389	3.10361	0.861864
Compartment:Soil:Treatment	Endosphere:Davis:Watered-Endosphere:Biggs:Watered	-8.46819	-14.8819	-2.05444	0.00122432
Compartment:Soil:Treatment	Rhizosphere:Davis:Watered-Endosphere:Biggs:Watered	-8.94531	-15.3591	-2.53156	0.000445601
Compartment:Soil:Treatment	Endosphere:Davis:Watered-Rhizosphere:Biggs:Watered	-5.15805	-11.5718	1.2557	0.253549
Compartment:Soil:Treatment	Rhizosphere:Davis:Watered-Rhizosphere:Biggs:Watered	-5.63518	-12.0489	0.778578	0.146468
Compartment:Soil:Treatment	Rhizosphere:Davis:Watered-Endosphere:Davis:Watered	-0.477123	-6.89088	5.93663	1
