# Supplementary material for: Compositional shifts in root-associated bacterial and archaeal microbiota track the plant life cycle in field-grown rice
Source: PLoS Biol. 2018 Feb 23;16(2):e2003862. doi: 10.1371/journal.pbio.2003862 (PMC5841827; doi:10.1371/journal.pbio.2003862)
Supplement: S10 Data — (XLSX) [file pbio.2003862.s010.xlsx]

## Sheet: S10 Data
SampleID	classification	Treatment	Compartment	Soil	total
drght.109	Decreasing	Drought	Endosphere	Davis	23.5832
drght.109	Increasing	Drought	Endosphere	Davis	11.7002
drght.109	Neutral	Drought	Endosphere	Davis	1.09689
drght.110	Decreasing	Drought	Endosphere	Davis	27.2615
drght.110	Increasing	Drought	Endosphere	Davis	12.1222
drght.110	Neutral	Drought	Endosphere	Davis	0.538764
drght.111	Decreasing	Drought	Endosphere	Davis	26.5181
drght.111	Increasing	Drought	Endosphere	Davis	150.079
drght.111	Neutral	Drought	Endosphere	Davis	1.51052
drght.112	Decreasing	Drought	Endosphere	Davis	32.5171
drght.112	Increasing	Drought	Endosphere	Davis	5.01807
drght.112	Neutral	Drought	Endosphere	Davis	2.81012
drght.113	Decreasing	Drought	Endosphere	Arbuckle	6.31117
drght.113	Increasing	Drought	Endosphere	Arbuckle	15.9151
drght.113	Neutral	Drought	Endosphere	Arbuckle	3.29278
drght.114	Decreasing	Drought	Endosphere	Arbuckle	19.3924
drght.114	Increasing	Drought	Endosphere	Arbuckle	15.8054
drght.114	Neutral	Drought	Endosphere	Arbuckle	1.56933
drght.115	Decreasing	Drought	Endosphere	Arbuckle	27.5957
drght.115	Increasing	Drought	Endosphere	Arbuckle	9.58998
drght.115	Neutral	Drought	Endosphere	Arbuckle	2.54428
drght.116	Decreasing	Drought	Endosphere	Arbuckle	20.6567
drght.116	Increasing	Drought	Endosphere	Arbuckle	9.3812
drght.116	Neutral	Drought	Endosphere	Arbuckle	0.992242
drght.117	Decreasing	Drought	Endosphere	Biggs	5.31371
drght.117	Increasing	Drought	Endosphere	Biggs	64.7864
drght.117	Neutral	Drought	Endosphere	Biggs	4.70059
drght.118	Decreasing	Drought	Endosphere	Biggs	4.48598
drght.118	Increasing	Drought	Endosphere	Biggs	9.34579
drght.118	Neutral	Drought	Endosphere	Biggs	1.49533
drght.119	Decreasing	Drought	Endosphere	Biggs	2.41497
drght.119	Increasing	Drought	Endosphere	Biggs	41.457
drght.119	Neutral	Drought	Endosphere	Biggs	3.21996
drght.120	Decreasing	Drought	Endosphere	Biggs	6.05245
drght.120	Increasing	Drought	Endosphere	Biggs	21.1836
drght.120	Neutral	Drought	Endosphere	Biggs	3.69872
drght.13	Decreasing	Drought	Endosphere	Davis	33.8571
drght.13	Increasing	Drought	Endosphere	Davis	8.24724
drght.13	Neutral	Drought	Endosphere	Davis	2.69121
drght.133	Decreasing	Watered	Endosphere	Davis	0.900568
drght.133	Increasing	Watered	Endosphere	Davis	269.293
drght.133	Neutral	Watered	Endosphere	Davis	4.59521
drght.134	Decreasing	Watered	Endosphere	Davis	1.9229
drght.134	Increasing	Watered	Endosphere	Davis	102.942
drght.134	Neutral	Watered	Endosphere	Davis	0.760218
drght.135	Decreasing	Watered	Endosphere	Davis	5.34407
drght.135	Increasing	Watered	Endosphere	Davis	114.936
drght.135	Neutral	Watered	Endosphere	Davis	30.7865
drght.136	Decreasing	Watered	Endosphere	Davis	20.1403
drght.136	Increasing	Watered	Endosphere	Davis	3.30169
drght.136	Neutral	Watered	Endosphere	Davis	12.2163
drght.137	Decreasing	Watered	Endosphere	Arbuckle	4.7748
drght.137	Increasing	Watered	Endosphere	Arbuckle	131.725
drght.137	Neutral	Watered	Endosphere	Arbuckle	2.95348
drght.138	Decreasing	Watered	Endosphere	Arbuckle	6.2659
drght.138	Increasing	Watered	Endosphere	Arbuckle	82.0692
drght.138	Neutral	Watered	Endosphere	Arbuckle	1.46047
drght.139	Decreasing	Watered	Endosphere	Arbuckle	3.23202
drght.139	Increasing	Watered	Endosphere	Arbuckle	321.537
drght.139	Neutral	Watered	Endosphere	Arbuckle	5.61523
drght.14	Decreasing	Drought	Endosphere	Davis	19.9052
drght.14	Increasing	Drought	Endosphere	Davis	9.47867
drght.14	Neutral	Drought	Endosphere	Davis	15.3117
drght.140	Decreasing	Watered	Endosphere	Arbuckle	4.30893
drght.140	Increasing	Watered	Endosphere	Arbuckle	336.958
drght.140	Neutral	Watered	Endosphere	Arbuckle	5.33487
drght.141	Decreasing	Watered	Endosphere	Biggs	2.30396
drght.141	Increasing	Watered	Endosphere	Biggs	232.538
drght.141	Neutral	Watered	Endosphere	Biggs	4.1633
drght.142	Decreasing	Watered	Endosphere	Biggs	2.45167
drght.142	Increasing	Watered	Endosphere	Biggs	142.547
drght.142	Neutral	Watered	Endosphere	Biggs	4.76324
drght.143	Decreasing	Watered	Endosphere	Biggs	1.30024
drght.143	Increasing	Watered	Endosphere	Biggs	351.3
drght.143	Neutral	Watered	Endosphere	Biggs	6.50118
drght.144	Decreasing	Watered	Endosphere	Biggs	0.472776
drght.144	Increasing	Watered	Endosphere	Biggs	262.154
drght.144	Neutral	Watered	Endosphere	Biggs	4.72776
drght.15	Decreasing	Drought	Endosphere	Davis	45.015
drght.15	Increasing	Drought	Endosphere	Davis	7.00233
drght.15	Neutral	Drought	Endosphere	Davis	1.38141
drght.157	Decreasing	Watered	Endosphere	Davis	10.9581
drght.157	Increasing	Watered	Endosphere	Davis	61.7242
drght.157	Neutral	Watered	Endosphere	Davis	63.7607
drght.158	Decreasing	Watered	Endosphere	Davis	2.66336
drght.158	Increasing	Watered	Endosphere	Davis	158.935
drght.158	Neutral	Watered	Endosphere	Davis	1.17683
drght.159	Decreasing	Watered	Endosphere	Davis	4.12636
drght.159	Increasing	Watered	Endosphere	Davis	47.8199
drght.159	Neutral	Watered	Endosphere	Davis	34.5697
drght.16	Decreasing	Drought	Endosphere	Davis	48.1702
drght.16	Increasing	Drought	Endosphere	Davis	7.50704
drght.16	Neutral	Drought	Endosphere	Davis	3.51892
drght.160	Decreasing	Watered	Endosphere	Davis	19.1184
drght.160	Increasing	Watered	Endosphere	Davis	14.8563
drght.160	Neutral	Watered	Endosphere	Davis	9.9245
drght.161	Decreasing	Watered	Endosphere	Arbuckle	5.39115
drght.161	Increasing	Watered	Endosphere	Arbuckle	105.884
drght.161	Neutral	Watered	Endosphere	Arbuckle	3.4131
drght.162	Decreasing	Watered	Endosphere	Arbuckle	1.16557
drght.162	Increasing	Watered	Endosphere	Arbuckle	208.112
drght.162	Neutral	Watered	Endosphere	Arbuckle	6.93514
drght.163	Decreasing	Watered	Endosphere	Arbuckle	4.23633
drght.163	Increasing	Watered	Endosphere	Arbuckle	198.913
drght.163	Neutral	Watered	Endosphere	Arbuckle	3.00747
drght.164	Decreasing	Watered	Endosphere	Arbuckle	4.53332
drght.164	Increasing	Watered	Endosphere	Arbuckle	241.223
drght.164	Neutral	Watered	Endosphere	Arbuckle	3.3748
drght.165	Decreasing	Watered	Endosphere	Biggs	2.22416
drght.165	Increasing	Watered	Endosphere	Biggs	341.012
drght.165	Neutral	Watered	Endosphere	Biggs	3.77314
drght.166	Decreasing	Watered	Endosphere	Biggs	0.535682
drght.166	Increasing	Watered	Endosphere	Biggs	460.746
drght.166	Neutral	Watered	Endosphere	Biggs	2.61889
drght.167	Decreasing	Watered	Endosphere	Biggs	1.39245
drght.167	Increasing	Watered	Endosphere	Biggs	131.057
drght.167	Neutral	Watered	Endosphere	Biggs	8.74457
drght.168	Decreasing	Watered	Endosphere	Biggs	5.50661
drght.168	Increasing	Watered	Endosphere	Biggs	38.6839
drght.168	Neutral	Watered	Endosphere	Biggs	2.13381
drght.17	Decreasing	Drought	Endosphere	Arbuckle	4.08694
drght.17	Increasing	Drought	Endosphere	Arbuckle	14.1185
drght.17	Neutral	Drought	Endosphere	Arbuckle	2.04347
drght.18	Decreasing	Drought	Endosphere	Arbuckle	8.00253
drght.18	Increasing	Drought	Endosphere	Arbuckle	20.954
drght.18	Neutral	Drought	Endosphere	Arbuckle	1.15826
drght.181	Decreasing	Drought	Endosphere	Davis	38.2541
drght.181	Increasing	Drought	Endosphere	Davis	9.76702
drght.181	Neutral	Drought	Endosphere	Davis	2.34001
drght.182	Decreasing	Drought	Endosphere	Davis	24.8886
drght.182	Increasing	Drought	Endosphere	Davis	31.2789
drght.182	Neutral	Drought	Endosphere	Davis	7.73564
drght.183	Decreasing	Drought	Endosphere	Davis	40.9186
drght.183	Increasing	Drought	Endosphere	Davis	5.01375
drght.183	Neutral	Drought	Endosphere	Davis	1.13214
drght.184	Decreasing	Drought	Endosphere	Davis	35.8512
drght.184	Increasing	Drought	Endosphere	Davis	8.68095
drght.184	Neutral	Drought	Endosphere	Davis	8.90643
drght.185	Decreasing	Drought	Endosphere	Arbuckle	12.2398
drght.185	Increasing	Drought	Endosphere	Arbuckle	46.0672
drght.185	Neutral	Drought	Endosphere	Arbuckle	5.83587
drght.186	Decreasing	Drought	Endosphere	Arbuckle	4.03226
drght.186	Increasing	Drought	Endosphere	Arbuckle	25.1684
drght.186	Neutral	Drought	Endosphere	Arbuckle	3.27898
drght.187	Decreasing	Drought	Endosphere	Arbuckle	12.4027
drght.187	Increasing	Drought	Endosphere	Arbuckle	23.779
drght.187	Neutral	Drought	Endosphere	Arbuckle	5.21769
drght.188	Decreasing	Drought	Endosphere	Arbuckle	17.3797
drght.188	Increasing	Drought	Endosphere	Arbuckle	17.8253
drght.188	Neutral	Drought	Endosphere	Arbuckle	3.26797
drght.189	Decreasing	Drought	Endosphere	Biggs	2.14362
drght.189	Increasing	Drought	Endosphere	Biggs	22.508
drght.189	Neutral	Drought	Endosphere	Biggs	2.14362
drght.19	Decreasing	Drought	Endosphere	Arbuckle	23.1101
drght.19	Increasing	Drought	Endosphere	Arbuckle	14.4144
drght.19	Neutral	Drought	Endosphere	Arbuckle	3.13357
drght.190	Decreasing	Drought	Endosphere	Biggs	2.76288
drght.190	Increasing	Drought	Endosphere	Biggs	95.4006
drght.190	Neutral	Drought	Endosphere	Biggs	5.03819
drght.191	Decreasing	Drought	Endosphere	Biggs	1.31234
drght.191	Increasing	Drought	Endosphere	Biggs	96.3473
drght.191	Neutral	Drought	Endosphere	Biggs	3.82765
drght.192	Decreasing	Drought	Endosphere	Biggs	1.72078
drght.192	Increasing	Drought	Endosphere	Biggs	10.2099
drght.192	Neutral	Drought	Endosphere	Biggs	5.27704
drght.20	Decreasing	Drought	Endosphere	Arbuckle	5.26559
drght.20	Increasing	Drought	Endosphere	Arbuckle	15.7044
drght.20	Neutral	Drought	Endosphere	Arbuckle	9.88453
drght.21	Decreasing	Drought	Endosphere	Biggs	7.41857
drght.21	Increasing	Drought	Endosphere	Biggs	65.7239
drght.21	Neutral	Drought	Endosphere	Biggs	4.63661
drght.22	Decreasing	Drought	Endosphere	Biggs	2.7137
drght.22	Increasing	Drought	Endosphere	Biggs	68.9733
drght.22	Neutral	Drought	Endosphere	Biggs	4.2967
drght.23	Decreasing	Drought	Endosphere	Biggs	1.45409
drght.23	Increasing	Drought	Endosphere	Biggs	31.0553
drght.23	Neutral	Drought	Endosphere	Biggs	4.36228
drght.24	Decreasing	Drought	Endosphere	Biggs	4.40199
drght.24	Increasing	Drought	Endosphere	Biggs	31.1885
drght.24	Neutral	Drought	Endosphere	Biggs	4.30833
drght.37	Decreasing	Watered	Endosphere	Davis	12.1216
drght.37	Increasing	Watered	Endosphere	Davis	89.3887
drght.37	Neutral	Watered	Endosphere	Davis	26.3175
drght.38	Decreasing	Watered	Endosphere	Davis	8.03454
drght.38	Increasing	Watered	Endosphere	Davis	97.617
drght.38	Neutral	Watered	Endosphere	Davis	8.36248
drght.39	Decreasing	Watered	Endosphere	Davis	9.43538
drght.39	Increasing	Watered	Endosphere	Davis	419.674
drght.39	Neutral	Watered	Endosphere	Davis	6.42409
drght.40	Decreasing	Watered	Endosphere	Davis	38.5088
drght.40	Increasing	Watered	Endosphere	Davis	7.38007
drght.40	Neutral	Watered	Endosphere	Davis	17.6933
drght.41	Decreasing	Watered	Endosphere	Arbuckle	3.56665
drght.41	Increasing	Watered	Endosphere	Arbuckle	144.895
drght.41	Neutral	Watered	Endosphere	Arbuckle	5.2226
drght.42	Decreasing	Watered	Endosphere	Arbuckle	8.779
drght.42	Increasing	Watered	Endosphere	Arbuckle	181.517
drght.42	Neutral	Watered	Endosphere	Arbuckle	11.7053
drght.43	Decreasing	Watered	Endosphere	Arbuckle	6.8186
drght.43	Increasing	Watered	Endosphere	Arbuckle	350.882
drght.43	Neutral	Watered	Endosphere	Arbuckle	9.70576
drght.44	Decreasing	Watered	Endosphere	Arbuckle	3.7384
drght.44	Increasing	Watered	Endosphere	Arbuckle	370.316
drght.44	Neutral	Watered	Endosphere	Arbuckle	8.63699
drght.45	Decreasing	Watered	Endosphere	Biggs	1.75566
drght.45	Increasing	Watered	Endosphere	Biggs	386.669
drght.45	Neutral	Watered	Endosphere	Biggs	3.51132
drght.46	Decreasing	Watered	Endosphere	Biggs	3.70277
drght.46	Increasing	Watered	Endosphere	Biggs	267.777
drght.46	Neutral	Watered	Endosphere	Biggs	2.77708
drght.47	Decreasing	Watered	Endosphere	Biggs	0.878011
drght.47	Increasing	Watered	Endosphere	Biggs	356.912
drght.47	Neutral	Watered	Endosphere	Biggs	4.11568
drght.48	Decreasing	Watered	Endosphere	Biggs	1.46566
drght.48	Increasing	Watered	Endosphere	Biggs	167.504
drght.48	Neutral	Watered	Endosphere	Biggs	5.58347
drght.61	Decreasing	Watered	Endosphere	Davis	2.92398
drght.61	Increasing	Watered	Endosphere	Davis	63.3528
drght.61	Neutral	Watered	Endosphere	Davis	3.95955
drght.62	Decreasing	Watered	Endosphere	Davis	3.70787
drght.62	Increasing	Watered	Endosphere	Davis	161.685
drght.62	Neutral	Watered	Endosphere	Davis	12.0225
drght.63	Decreasing	Watered	Endosphere	Davis	23.661
drght.63	Increasing	Watered	Endosphere	Davis	3.97935
drght.63	Neutral	Watered	Endosphere	Davis	15.057
drght.64	Decreasing	Watered	Endosphere	Davis	12.2284
drght.64	Increasing	Watered	Endosphere	Davis	13.3401
drght.64	Neutral	Watered	Endosphere	Davis	38.8075
drght.65	Decreasing	Watered	Endosphere	Arbuckle	1.90626
drght.65	Increasing	Watered	Endosphere	Arbuckle	193.979
drght.65	Neutral	Watered	Endosphere	Arbuckle	10.2544
drght.66	Decreasing	Watered	Endosphere	Arbuckle	6.75139
drght.66	Increasing	Watered	Endosphere	Arbuckle	55.7983
drght.66	Neutral	Watered	Endosphere	Arbuckle	2.18427
drght.67	Decreasing	Watered	Endosphere	Arbuckle	2.02712
drght.67	Increasing	Watered	Endosphere	Arbuckle	126.647
drght.67	Neutral	Watered	Endosphere	Arbuckle	1.83407
drght.68	Decreasing	Watered	Endosphere	Arbuckle	2.30376
drght.68	Increasing	Watered	Endosphere	Arbuckle	496.207
drght.68	Neutral	Watered	Endosphere	Arbuckle	6.01225
drght.69	Decreasing	Watered	Endosphere	Biggs	0.917768
drght.69	Increasing	Watered	Endosphere	Biggs	453.653
drght.69	Neutral	Watered	Endosphere	Biggs	3.48752
drght.70	Decreasing	Watered	Endosphere	Biggs	1.05092
drght.70	Increasing	Watered	Endosphere	Biggs	336.868
drght.70	Neutral	Watered	Endosphere	Biggs	6.68769
drght.71	Decreasing	Watered	Endosphere	Biggs	4.21679
drght.71	Increasing	Watered	Endosphere	Biggs	107.156
drght.71	Neutral	Watered	Endosphere	Biggs	3.59668
drght.72	Decreasing	Watered	Endosphere	Biggs	0.47419
drght.72	Increasing	Watered	Endosphere	Biggs	261.55
drght.72	Neutral	Watered	Endosphere	Biggs	8.06124
drght.85	Decreasing	Drought	Endosphere	Davis	60.0729
drght.85	Increasing	Drought	Endosphere	Davis	4.99008
drght.85	Neutral	Drought	Endosphere	Davis	2.55902
drght.86	Decreasing	Drought	Endosphere	Davis	30.3578
drght.86	Increasing	Drought	Endosphere	Davis	1.22877
drght.86	Neutral	Drought	Endosphere	Davis	1.73473
drght.87	Decreasing	Drought	Endosphere	Davis	25.2786
drght.87	Increasing	Drought	Endosphere	Davis	9.85349
drght.87	Neutral	Drought	Endosphere	Davis	1.13496
drght.88	Decreasing	Drought	Endosphere	Davis	33.1683
drght.88	Increasing	Drought	Endosphere	Davis	8.21782
drght.88	Neutral	Drought	Endosphere	Davis	1.48515
drght.89	Decreasing	Drought	Endosphere	Arbuckle	15.3846
drght.89	Increasing	Drought	Endosphere	Arbuckle	22.9331
drght.89	Neutral	Drought	Endosphere	Arbuckle	3.73832
drght.90	Decreasing	Drought	Endosphere	Arbuckle	11.7479
drght.90	Increasing	Drought	Endosphere	Arbuckle	37.1263
drght.90	Neutral	Drought	Endosphere	Arbuckle	10.0158
drght.91	Decreasing	Drought	Endosphere	Arbuckle	30.5962
drght.91	Increasing	Drought	Endosphere	Arbuckle	14.2363
drght.91	Neutral	Drought	Endosphere	Arbuckle	3.06748
drght.92	Decreasing	Drought	Endosphere	Arbuckle	50.3212
drght.92	Increasing	Drought	Endosphere	Arbuckle	8.49839
drght.92	Neutral	Drought	Endosphere	Arbuckle	1.07066
drght.93	Decreasing	Drought	Endosphere	Biggs	3.68684
drght.93	Increasing	Drought	Endosphere	Biggs	83.496
drght.93	Neutral	Drought	Endosphere	Biggs	4.12058
drght.94	Decreasing	Drought	Endosphere	Biggs	6.98324
drght.94	Increasing	Drought	Endosphere	Biggs	10.6494
drght.94	Neutral	Drought	Endosphere	Biggs	1.04749
drght.95	Decreasing	Drought	Endosphere	Biggs	3.34397
drght.95	Increasing	Drought	Endosphere	Biggs	19.3038
drght.95	Neutral	Drought	Endosphere	Biggs	3.64797
drght.96	Decreasing	Drought	Endosphere	Biggs	3.65666
drght.96	Increasing	Drought	Endosphere	Biggs	16.3587
drght.96	Neutral	Drought	Endosphere	Biggs	5.38876
