# Supplementary material for: Compositional shifts in root-associated bacterial and archaeal microbiota track the plant life cycle in field-grown rice
Source: PLoS Biol. 2018 Feb 23;16(2):e2003862. doi: 10.1371/journal.pbio.2003862 (PMC5841827; doi:10.1371/journal.pbio.2003862)
Supplement: S11 Data — (XLSX) [file pbio.2003862.s011.xlsx]

## Sheet: S11 Data
Var1	Var2	value	Compartment.x	Season.x	Age.x	State.x	Site.x	Depth.x	richness.x	Compartment.y	Season.y	Age.y	State.y	Site.y	Depth.y	richness.y	Stage
ARK16.81	Arb2015.10	0.739069	Rhizosphere	2016	42	Arkansas	Jonesboro	45499	3424	Rhizosphere	2015	42	California	Arbuckle	28396	3429	Vegetative
ARK16.82	Arb2015.10	0.626996	Rhizosphere	2016	42	Arkansas	Jonesboro	29675	4029	Rhizosphere	2015	42	California	Arbuckle	28396	3429	Vegetative
ARK16.83	Arb2015.10	0.765164	Rhizosphere	2016	42	Arkansas	Jonesboro	42950	3229	Rhizosphere	2015	42	California	Arbuckle	28396	3429	Vegetative
ARK16.84	Arb2015.10	0.630386	Rhizosphere	2016	42	Arkansas	Jonesboro	45046	4689	Rhizosphere	2015	42	California	Arbuckle	28396	3429	Vegetative
ARK16.85	Arb2015.10	0.70959	Rhizosphere	2016	42	Arkansas	Jonesboro	36033	3564	Rhizosphere	2015	42	California	Arbuckle	28396	3429	Vegetative
ARK16.86	Arb2015.10	0.659769	Rhizosphere	2016	42	Arkansas	Jonesboro	30910	3908	Rhizosphere	2015	42	California	Arbuckle	28396	3429	Vegetative
ARK16.87	Arb2015.10	0.656628	Rhizosphere	2016	42	Arkansas	Jonesboro	34368	4387	Rhizosphere	2015	42	California	Arbuckle	28396	3429	Vegetative
ARK16.88	Arb2015.10	0.661214	Rhizosphere	2016	42	Arkansas	Jonesboro	27322	3833	Rhizosphere	2015	42	California	Arbuckle	28396	3429	Vegetative
ARK16.89	Arb2015.10	0.659516	Rhizosphere	2016	42	Arkansas	Jonesboro	29003	3659	Rhizosphere	2015	42	California	Arbuckle	28396	3429	Vegetative
ARK16.90	Arb2015.10	0.624442	Rhizosphere	2016	42	Arkansas	Jonesboro	52769	4703	Rhizosphere	2015	42	California	Arbuckle	28396	3429	Vegetative
ARK16.91	Arb2015.10	0.626602	Rhizosphere	2016	42	Arkansas	Jonesboro	30304	4010	Rhizosphere	2015	42	California	Arbuckle	28396	3429	Vegetative
ARK16.92	Arb2015.10	0.627091	Rhizosphere	2016	42	Arkansas	Jonesboro	35301	4297	Rhizosphere	2015	42	California	Arbuckle	28396	3429	Vegetative
ARK16.93	Arb2015.10	0.612676	Rhizosphere	2016	42	Arkansas	Jonesboro	35605	4302	Rhizosphere	2015	42	California	Arbuckle	28396	3429	Vegetative
ARK16.94	Arb2015.10	0.618521	Rhizosphere	2016	42	Arkansas	Jonesboro	27100	3710	Rhizosphere	2015	42	California	Arbuckle	28396	3429	Vegetative
ARK16.95	Arb2015.10	0.631561	Rhizosphere	2016	42	Arkansas	Jonesboro	31465	3819	Rhizosphere	2015	42	California	Arbuckle	28396	3429	Vegetative
ARK16.96	Arb2015.10	0.672103	Rhizosphere	2016	42	Arkansas	Jonesboro	28120	3382	Rhizosphere	2015	42	California	Arbuckle	28396	3429	Vegetative
ARK16.289	Arb2015.12	0.622296	Rhizosphere	2016	98	Arkansas	Jonesboro	33286	4353	Rhizosphere	2015	98	California	Arbuckle	29435	3323	Reproductive
ARK16.290	Arb2015.12	0.642333	Rhizosphere	2016	98	Arkansas	Jonesboro	39302	4935	Rhizosphere	2015	98	California	Arbuckle	29435	3323	Reproductive
ARK16.291	Arb2015.12	0.650985	Rhizosphere	2016	98	Arkansas	Jonesboro	36013	4706	Rhizosphere	2015	98	California	Arbuckle	29435	3323	Reproductive
ARK16.292	Arb2015.12	0.684745	Rhizosphere	2016	98	Arkansas	Jonesboro	38559	4531	Rhizosphere	2015	98	California	Arbuckle	29435	3323	Reproductive
ARK16.293	Arb2015.12	0.645437	Rhizosphere	2016	98	Arkansas	Jonesboro	32464	4373	Rhizosphere	2015	98	California	Arbuckle	29435	3323	Reproductive
ARK16.294	Arb2015.12	0.636525	Rhizosphere	2016	98	Arkansas	Jonesboro	26673	3975	Rhizosphere	2015	98	California	Arbuckle	29435	3323	Reproductive
ARK16.295	Arb2015.12	0.638685	Rhizosphere	2016	98	Arkansas	Jonesboro	32906	4429	Rhizosphere	2015	98	California	Arbuckle	29435	3323	Reproductive
ARK16.296	Arb2015.12	0.677734	Rhizosphere	2016	98	Arkansas	Jonesboro	37391	4467	Rhizosphere	2015	98	California	Arbuckle	29435	3323	Reproductive
ARK16.297	Arb2015.12	0.630602	Rhizosphere	2016	98	Arkansas	Jonesboro	28020	4257	Rhizosphere	2015	98	California	Arbuckle	29435	3323	Reproductive
ARK16.298	Arb2015.12	0.60258	Rhizosphere	2016	98	Arkansas	Jonesboro	35831	4748	Rhizosphere	2015	98	California	Arbuckle	29435	3323	Reproductive
ARK16.299	Arb2015.12	0.599018	Rhizosphere	2016	98	Arkansas	Jonesboro	29774	4169	Rhizosphere	2015	98	California	Arbuckle	29435	3323	Reproductive
ARK16.300	Arb2015.12	0.612698	Rhizosphere	2016	98	Arkansas	Jonesboro	18547	3327	Rhizosphere	2015	98	California	Arbuckle	29435	3323	Reproductive
ARK16.301	Arb2015.12	0.660671	Rhizosphere	2016	98	Arkansas	Jonesboro	23244	3532	Rhizosphere	2015	98	California	Arbuckle	29435	3323	Reproductive
ARK16.302	Arb2015.12	0.695091	Rhizosphere	2016	98	Arkansas	Jonesboro	29969	3549	Rhizosphere	2015	98	California	Arbuckle	29435	3323	Reproductive
ARK16.303	Arb2015.12	0.657073	Rhizosphere	2016	98	Arkansas	Jonesboro	18855	3498	Rhizosphere	2015	98	California	Arbuckle	29435	3323	Reproductive
ARK16.304	Arb2015.12	0.713087	Rhizosphere	2016	98	Arkansas	Jonesboro	18724	3352	Rhizosphere	2015	98	California	Arbuckle	29435	3323	Reproductive
ARK16.121	Arb2015.13	0.636477	Rhizosphere	2016	70	Arkansas	Jonesboro	24353	3590	Rhizosphere	2015	70	California	Arbuckle	36505	3994	Reproductive
ARK16.122	Arb2015.13	0.658769	Rhizosphere	2016	70	Arkansas	Jonesboro	20389	3101	Rhizosphere	2015	70	California	Arbuckle	36505	3994	Reproductive
ARK16.123	Arb2015.13	0.663506	Rhizosphere	2016	70	Arkansas	Jonesboro	24284	3495	Rhizosphere	2015	70	California	Arbuckle	36505	3994	Reproductive
ARK16.124	Arb2015.13	0.671779	Rhizosphere	2016	70	Arkansas	Jonesboro	33218	3719	Rhizosphere	2015	70	California	Arbuckle	36505	3994	Reproductive
ARK16.125	Arb2015.13	0.617354	Rhizosphere	2016	70	Arkansas	Jonesboro	21758	3338	Rhizosphere	2015	70	California	Arbuckle	36505	3994	Reproductive
ARK16.126	Arb2015.13	0.61952	Rhizosphere	2016	70	Arkansas	Jonesboro	23359	3419	Rhizosphere	2015	70	California	Arbuckle	36505	3994	Reproductive
ARK16.127	Arb2015.13	0.646492	Rhizosphere	2016	70	Arkansas	Jonesboro	14769	2763	Rhizosphere	2015	70	California	Arbuckle	36505	3994	Reproductive
ARK16.128	Arb2015.13	0.61513	Rhizosphere	2016	70	Arkansas	Jonesboro	26139	3639	Rhizosphere	2015	70	California	Arbuckle	36505	3994	Reproductive
ARK16.129	Arb2015.13	0.640407	Rhizosphere	2016	70	Arkansas	Jonesboro	14571	2854	Rhizosphere	2015	70	California	Arbuckle	36505	3994	Reproductive
ARK16.130	Arb2015.13	0.664266	Rhizosphere	2016	70	Arkansas	Jonesboro	14152	2672	Rhizosphere	2015	70	California	Arbuckle	36505	3994	Reproductive
ARK16.131	Arb2015.13	0.640966	Rhizosphere	2016	70	Arkansas	Jonesboro	17576	3236	Rhizosphere	2015	70	California	Arbuckle	36505	3994	Reproductive
ARK16.132	Arb2015.13	0.639007	Rhizosphere	2016	70	Arkansas	Jonesboro	17304	3334	Rhizosphere	2015	70	California	Arbuckle	36505	3994	Reproductive
ARK16.133	Arb2015.13	0.626494	Rhizosphere	2016	70	Arkansas	Jonesboro	15115	3026	Rhizosphere	2015	70	California	Arbuckle	36505	3994	Reproductive
ARK16.134	Arb2015.13	0.667099	Rhizosphere	2016	70	Arkansas	Jonesboro	24016	3468	Rhizosphere	2015	70	California	Arbuckle	36505	3994	Reproductive
ARK16.135	Arb2015.13	0.636818	Rhizosphere	2016	70	Arkansas	Jonesboro	20099	3483	Rhizosphere	2015	70	California	Arbuckle	36505	3994	Reproductive
ARK16.136	Arb2015.13	0.631746	Rhizosphere	2016	70	Arkansas	Jonesboro	24368	3731	Rhizosphere	2015	70	California	Arbuckle	36505	3994	Reproductive
ARK16.41	Arb2015.14	0.647826	Rhizosphere	2016	56	Arkansas	Jonesboro	26305	3760	Rhizosphere	2015	56	California	Arbuckle	33021	3596	Vegetative
ARK16.42	Arb2015.14	0.654096	Rhizosphere	2016	56	Arkansas	Jonesboro	27283	3711	Rhizosphere	2015	56	California	Arbuckle	33021	3596	Vegetative
ARK16.43	Arb2015.14	0.644153	Rhizosphere	2016	56	Arkansas	Jonesboro	35288	3953	Rhizosphere	2015	56	California	Arbuckle	33021	3596	Vegetative
ARK16.44	Arb2015.14	0.645409	Rhizosphere	2016	56	Arkansas	Jonesboro	38756	4225	Rhizosphere	2015	56	California	Arbuckle	33021	3596	Vegetative
ARK16.45	Arb2015.14	0.656576	Rhizosphere	2016	56	Arkansas	Jonesboro	55923	4611	Rhizosphere	2015	56	California	Arbuckle	33021	3596	Vegetative
ARK16.46	Arb2015.14	0.801885	Rhizosphere	2016	56	Arkansas	Jonesboro	48330	2880	Rhizosphere	2015	56	California	Arbuckle	33021	3596	Vegetative
ARK16.47	Arb2015.14	0.613965	Rhizosphere	2016	56	Arkansas	Jonesboro	35067	4327	Rhizosphere	2015	56	California	Arbuckle	33021	3596	Vegetative
ARK16.48	Arb2015.14	0.641943	Rhizosphere	2016	56	Arkansas	Jonesboro	43826	4884	Rhizosphere	2015	56	California	Arbuckle	33021	3596	Vegetative
ARK16.49	Arb2015.14	0.611603	Rhizosphere	2016	56	Arkansas	Jonesboro	47965	4694	Rhizosphere	2015	56	California	Arbuckle	33021	3596	Vegetative
ARK16.50	Arb2015.14	0.607664	Rhizosphere	2016	56	Arkansas	Jonesboro	41166	4545	Rhizosphere	2015	56	California	Arbuckle	33021	3596	Vegetative
ARK16.51	Arb2015.14	0.601175	Rhizosphere	2016	56	Arkansas	Jonesboro	46853	4910	Rhizosphere	2015	56	California	Arbuckle	33021	3596	Vegetative
ARK16.52	Arb2015.14	0.614771	Rhizosphere	2016	56	Arkansas	Jonesboro	35467	4489	Rhizosphere	2015	56	California	Arbuckle	33021	3596	Vegetative
ARK16.53	Arb2015.14	0.615322	Rhizosphere	2016	56	Arkansas	Jonesboro	48417	4995	Rhizosphere	2015	56	California	Arbuckle	33021	3596	Vegetative
ARK16.54	Arb2015.14	0.6082	Rhizosphere	2016	56	Arkansas	Jonesboro	41344	4953	Rhizosphere	2015	56	California	Arbuckle	33021	3596	Vegetative
ARK16.55	Arb2015.14	0.624541	Rhizosphere	2016	56	Arkansas	Jonesboro	36735	4506	Rhizosphere	2015	56	California	Arbuckle	33021	3596	Vegetative
ARK16.56	Arb2015.14	0.606936	Rhizosphere	2016	56	Arkansas	Jonesboro	51602	5058	Rhizosphere	2015	56	California	Arbuckle	33021	3596	Vegetative
ARK16.121	Arb2015.15	0.625795	Rhizosphere	2016	70	Arkansas	Jonesboro	24353	3590	Rhizosphere	2015	70	California	Arbuckle	41132	4024	Reproductive
ARK16.122	Arb2015.15	0.642453	Rhizosphere	2016	70	Arkansas	Jonesboro	20389	3101	Rhizosphere	2015	70	California	Arbuckle	41132	4024	Reproductive
ARK16.123	Arb2015.15	0.657235	Rhizosphere	2016	70	Arkansas	Jonesboro	24284	3495	Rhizosphere	2015	70	California	Arbuckle	41132	4024	Reproductive
ARK16.124	Arb2015.15	0.673793	Rhizosphere	2016	70	Arkansas	Jonesboro	33218	3719	Rhizosphere	2015	70	California	Arbuckle	41132	4024	Reproductive
ARK16.125	Arb2015.15	0.599023	Rhizosphere	2016	70	Arkansas	Jonesboro	21758	3338	Rhizosphere	2015	70	California	Arbuckle	41132	4024	Reproductive
ARK16.126	Arb2015.15	0.593949	Rhizosphere	2016	70	Arkansas	Jonesboro	23359	3419	Rhizosphere	2015	70	California	Arbuckle	41132	4024	Reproductive
ARK16.127	Arb2015.15	0.62735	Rhizosphere	2016	70	Arkansas	Jonesboro	14769	2763	Rhizosphere	2015	70	California	Arbuckle	41132	4024	Reproductive
ARK16.128	Arb2015.15	0.607883	Rhizosphere	2016	70	Arkansas	Jonesboro	26139	3639	Rhizosphere	2015	70	California	Arbuckle	41132	4024	Reproductive
ARK16.129	Arb2015.15	0.645327	Rhizosphere	2016	70	Arkansas	Jonesboro	14571	2854	Rhizosphere	2015	70	California	Arbuckle	41132	4024	Reproductive
ARK16.130	Arb2015.15	0.670396	Rhizosphere	2016	70	Arkansas	Jonesboro	14152	2672	Rhizosphere	2015	70	California	Arbuckle	41132	4024	Reproductive
ARK16.131	Arb2015.15	0.634006	Rhizosphere	2016	70	Arkansas	Jonesboro	17576	3236	Rhizosphere	2015	70	California	Arbuckle	41132	4024	Reproductive
ARK16.132	Arb2015.15	0.625441	Rhizosphere	2016	70	Arkansas	Jonesboro	17304	3334	Rhizosphere	2015	70	California	Arbuckle	41132	4024	Reproductive
ARK16.133	Arb2015.15	0.623318	Rhizosphere	2016	70	Arkansas	Jonesboro	15115	3026	Rhizosphere	2015	70	California	Arbuckle	41132	4024	Reproductive
ARK16.134	Arb2015.15	0.668115	Rhizosphere	2016	70	Arkansas	Jonesboro	24016	3468	Rhizosphere	2015	70	California	Arbuckle	41132	4024	Reproductive
ARK16.135	Arb2015.15	0.619607	Rhizosphere	2016	70	Arkansas	Jonesboro	20099	3483	Rhizosphere	2015	70	California	Arbuckle	41132	4024	Reproductive
ARK16.136	Arb2015.15	0.619226	Rhizosphere	2016	70	Arkansas	Jonesboro	24368	3731	Rhizosphere	2015	70	California	Arbuckle	41132	4024	Reproductive
ARK16.137	Arb2015.16	0.679242	Endosphere	2016	70	Arkansas	Jonesboro	27995	1891	Endosphere	2015	70	California	Arbuckle	35299	2277	Reproductive
ARK16.138	Arb2015.16	0.660038	Endosphere	2016	70	Arkansas	Jonesboro	12670	1347	Endosphere	2015	70	California	Arbuckle	35299	2277	Reproductive
ARK16.139	Arb2015.16	0.636106	Endosphere	2016	70	Arkansas	Jonesboro	16616	1945	Endosphere	2015	70	California	Arbuckle	35299	2277	Reproductive
ARK16.140	Arb2015.16	0.710731	Endosphere	2016	70	Arkansas	Jonesboro	17506	1760	Endosphere	2015	70	California	Arbuckle	35299	2277	Reproductive
ARK16.141	Arb2015.16	0.653063	Endosphere	2016	70	Arkansas	Jonesboro	17143	1474	Endosphere	2015	70	California	Arbuckle	35299	2277	Reproductive
ARK16.142	Arb2015.16	0.621556	Endosphere	2016	70	Arkansas	Jonesboro	11494	1313	Endosphere	2015	70	California	Arbuckle	35299	2277	Reproductive
ARK16.143	Arb2015.16	0.623062	Endosphere	2016	70	Arkansas	Jonesboro	11574	1415	Endosphere	2015	70	California	Arbuckle	35299	2277	Reproductive
ARK16.144	Arb2015.16	0.679328	Endosphere	2016	70	Arkansas	Jonesboro	6520	1111	Endosphere	2015	70	California	Arbuckle	35299	2277	Reproductive
ARK16.145	Arb2015.16	0.59861	Endosphere	2016	70	Arkansas	Jonesboro	17326	1740	Endosphere	2015	70	California	Arbuckle	35299	2277	Reproductive
ARK16.146	Arb2015.16	0.621295	Endosphere	2016	70	Arkansas	Jonesboro	27890	1810	Endosphere	2015	70	California	Arbuckle	35299	2277	Reproductive
ARK16.147	Arb2015.16	0.585496	Endosphere	2016	70	Arkansas	Jonesboro	28945	1995	Endosphere	2015	70	California	Arbuckle	35299	2277	Reproductive
ARK16.148	Arb2015.16	0.626843	Endosphere	2016	70	Arkansas	Jonesboro	16584	1346	Endosphere	2015	70	California	Arbuckle	35299	2277	Reproductive
ARK16.149	Arb2015.16	0.594962	Endosphere	2016	70	Arkansas	Jonesboro	20151	1777	Endosphere	2015	70	California	Arbuckle	35299	2277	Reproductive
ARK16.150	Arb2015.16	0.626137	Endosphere	2016	70	Arkansas	Jonesboro	10649	1257	Endosphere	2015	70	California	Arbuckle	35299	2277	Reproductive
ARK16.151	Arb2015.16	0.664418	Endosphere	2016	70	Arkansas	Jonesboro	18642	1311	Endosphere	2015	70	California	Arbuckle	35299	2277	Reproductive
ARK16.152	Arb2015.16	0.604428	Endosphere	2016	70	Arkansas	Jonesboro	10568	1126	Endosphere	2015	70	California	Arbuckle	35299	2277	Reproductive
ARK16.249	Arb2015.17	0.620213	Rhizosphere	2016	112	Arkansas	Jonesboro	31587	4340	Rhizosphere	2015	112	California	Arbuckle	36164	4047	Reproductive
ARK16.250	Arb2015.17	0.606605	Rhizosphere	2016	112	Arkansas	Jonesboro	32953	4348	Rhizosphere	2015	112	California	Arbuckle	36164	4047	Reproductive
ARK16.251	Arb2015.17	0.605127	Rhizosphere	2016	112	Arkansas	Jonesboro	37113	4512	Rhizosphere	2015	112	California	Arbuckle	36164	4047	Reproductive
ARK16.252	Arb2015.17	0.605202	Rhizosphere	2016	112	Arkansas	Jonesboro	31599	4272	Rhizosphere	2015	112	California	Arbuckle	36164	4047	Reproductive
ARK16.253	Arb2015.17	0.577362	Rhizosphere	2016	112	Arkansas	Jonesboro	55235	5212	Rhizosphere	2015	112	California	Arbuckle	36164	4047	Reproductive
ARK16.254	Arb2015.17	0.586182	Rhizosphere	2016	112	Arkansas	Jonesboro	40712	4891	Rhizosphere	2015	112	California	Arbuckle	36164	4047	Reproductive
ARK16.255	Arb2015.17	0.624935	Rhizosphere	2016	112	Arkansas	Jonesboro	42815	4784	Rhizosphere	2015	112	California	Arbuckle	36164	4047	Reproductive
ARK16.256	Arb2015.17	0.613437	Rhizosphere	2016	112	Arkansas	Jonesboro	30348	4593	Rhizosphere	2015	112	California	Arbuckle	36164	4047	Reproductive
ARK16.257	Arb2015.17	0.610521	Rhizosphere	2016	112	Arkansas	Jonesboro	32775	4312	Rhizosphere	2015	112	California	Arbuckle	36164	4047	Reproductive
ARK16.258	Arb2015.17	0.601515	Rhizosphere	2016	112	Arkansas	Jonesboro	33032	4534	Rhizosphere	2015	112	California	Arbuckle	36164	4047	Reproductive
ARK16.259	Arb2015.17	0.592772	Rhizosphere	2016	112	Arkansas	Jonesboro	38566	4839	Rhizosphere	2015	112	California	Arbuckle	36164	4047	Reproductive
ARK16.260	Arb2015.17	0.609788	Rhizosphere	2016	112	Arkansas	Jonesboro	24669	3782	Rhizosphere	2015	112	California	Arbuckle	36164	4047	Reproductive
ARK16.261	Arb2015.17	0.611199	Rhizosphere	2016	112	Arkansas	Jonesboro	26042	3972	Rhizosphere	2015	112	California	Arbuckle	36164	4047	Reproductive
ARK16.262	Arb2015.17	0.615386	Rhizosphere	2016	112	Arkansas	Jonesboro	18273	3391	Rhizosphere	2015	112	California	Arbuckle	36164	4047	Reproductive
ARK16.263	Arb2015.17	0.612348	Rhizosphere	2016	112	Arkansas	Jonesboro	30249	4357	Rhizosphere	2015	112	California	Arbuckle	36164	4047	Reproductive
ARK16.264	Arb2015.17	0.601885	Rhizosphere	2016	112	Arkansas	Jonesboro	34544	4586	Rhizosphere	2015	112	California	Arbuckle	36164	4047	Reproductive
ARK16.100	Arb2015.18	0.741407	Endosphere	2016	42	Arkansas	Jonesboro	10463	1008	Endosphere	2015	42	California	Arbuckle	23121	1553	Vegetative
ARK16.101	Arb2015.18	0.789239	Endosphere	2016	42	Arkansas	Jonesboro	19915	967	Endosphere	2015	42	California	Arbuckle	23121	1553	Vegetative
ARK16.102	Arb2015.18	0.776144	Endosphere	2016	42	Arkansas	Jonesboro	9259	861	Endosphere	2015	42	California	Arbuckle	23121	1553	Vegetative
ARK16.103	Arb2015.18	0.768125	Endosphere	2016	42	Arkansas	Jonesboro	15667	1596	Endosphere	2015	42	California	Arbuckle	23121	1553	Vegetative
ARK16.104	Arb2015.18	0.790537	Endosphere	2016	42	Arkansas	Jonesboro	6924	1027	Endosphere	2015	42	California	Arbuckle	23121	1553	Vegetative
ARK16.105	Arb2015.18	0.789081	Endosphere	2016	42	Arkansas	Jonesboro	12876	598	Endosphere	2015	42	California	Arbuckle	23121	1553	Vegetative
ARK16.106	Arb2015.18	0.743784	Endosphere	2016	42	Arkansas	Jonesboro	8367	1214	Endosphere	2015	42	California	Arbuckle	23121	1553	Vegetative
ARK16.107	Arb2015.18	0.739887	Endosphere	2016	42	Arkansas	Jonesboro	13865	1369	Endosphere	2015	42	California	Arbuckle	23121	1553	Vegetative
ARK16.108	Arb2015.18	0.720025	Endosphere	2016	42	Arkansas	Jonesboro	14349	1274	Endosphere	2015	42	California	Arbuckle	23121	1553	Vegetative
ARK16.109	Arb2015.18	0.740111	Endosphere	2016	42	Arkansas	Jonesboro	17524	2075	Endosphere	2015	42	California	Arbuckle	23121	1553	Vegetative
ARK16.110	Arb2015.18	0.676596	Endosphere	2016	42	Arkansas	Jonesboro	12143	1429	Endosphere	2015	42	California	Arbuckle	23121	1553	Vegetative
ARK16.111	Arb2015.18	0.708484	Endosphere	2016	42	Arkansas	Jonesboro	13439	1386	Endosphere	2015	42	California	Arbuckle	23121	1553	Vegetative
ARK16.112	Arb2015.18	0.725217	Endosphere	2016	42	Arkansas	Jonesboro	26305	1521	Endosphere	2015	42	California	Arbuckle	23121	1553	Vegetative
ARK16.97	Arb2015.18	0.761663	Endosphere	2016	42	Arkansas	Jonesboro	15867	1355	Endosphere	2015	42	California	Arbuckle	23121	1553	Vegetative
ARK16.98	Arb2015.18	0.7106	Endosphere	2016	42	Arkansas	Jonesboro	10207	1093	Endosphere	2015	42	California	Arbuckle	23121	1553	Vegetative
ARK16.99	Arb2015.18	0.825492	Endosphere	2016	42	Arkansas	Jonesboro	18320	884	Endosphere	2015	42	California	Arbuckle	23121	1553	Vegetative
ARK16.137	Arb2015.19	0.703257	Endosphere	2016	70	Arkansas	Jonesboro	27995	1891	Endosphere	2015	70	California	Arbuckle	30493	1999	Reproductive
ARK16.138	Arb2015.19	0.682041	Endosphere	2016	70	Arkansas	Jonesboro	12670	1347	Endosphere	2015	70	California	Arbuckle	30493	1999	Reproductive
ARK16.139	Arb2015.19	0.639829	Endosphere	2016	70	Arkansas	Jonesboro	16616	1945	Endosphere	2015	70	California	Arbuckle	30493	1999	Reproductive
ARK16.140	Arb2015.19	0.726051	Endosphere	2016	70	Arkansas	Jonesboro	17506	1760	Endosphere	2015	70	California	Arbuckle	30493	1999	Reproductive
ARK16.141	Arb2015.19	0.671938	Endosphere	2016	70	Arkansas	Jonesboro	17143	1474	Endosphere	2015	70	California	Arbuckle	30493	1999	Reproductive
ARK16.142	Arb2015.19	0.638234	Endosphere	2016	70	Arkansas	Jonesboro	11494	1313	Endosphere	2015	70	California	Arbuckle	30493	1999	Reproductive
ARK16.143	Arb2015.19	0.653349	Endosphere	2016	70	Arkansas	Jonesboro	11574	1415	Endosphere	2015	70	California	Arbuckle	30493	1999	Reproductive
ARK16.144	Arb2015.19	0.679928	Endosphere	2016	70	Arkansas	Jonesboro	6520	1111	Endosphere	2015	70	California	Arbuckle	30493	1999	Reproductive
ARK16.145	Arb2015.19	0.615797	Endosphere	2016	70	Arkansas	Jonesboro	17326	1740	Endosphere	2015	70	California	Arbuckle	30493	1999	Reproductive
ARK16.146	Arb2015.19	0.623816	Endosphere	2016	70	Arkansas	Jonesboro	27890	1810	Endosphere	2015	70	California	Arbuckle	30493	1999	Reproductive
ARK16.147	Arb2015.19	0.602518	Endosphere	2016	70	Arkansas	Jonesboro	28945	1995	Endosphere	2015	70	California	Arbuckle	30493	1999	Reproductive
ARK16.148	Arb2015.19	0.659223	Endosphere	2016	70	Arkansas	Jonesboro	16584	1346	Endosphere	2015	70	California	Arbuckle	30493	1999	Reproductive
ARK16.149	Arb2015.19	0.61244	Endosphere	2016	70	Arkansas	Jonesboro	20151	1777	Endosphere	2015	70	California	Arbuckle	30493	1999	Reproductive
ARK16.150	Arb2015.19	0.642462	Endosphere	2016	70	Arkansas	Jonesboro	10649	1257	Endosphere	2015	70	California	Arbuckle	30493	1999	Reproductive
ARK16.151	Arb2015.19	0.696024	Endosphere	2016	70	Arkansas	Jonesboro	18642	1311	Endosphere	2015	70	California	Arbuckle	30493	1999	Reproductive
ARK16.152	Arb2015.19	0.609955	Endosphere	2016	70	Arkansas	Jonesboro	10568	1126	Endosphere	2015	70	California	Arbuckle	30493	1999	Reproductive
ARK16.305	Arb2015.2	0.671615	Endosphere	2016	98	Arkansas	Jonesboro	30721	1789	Endosphere	2015	98	California	Arbuckle	27292	1942	Reproductive
ARK16.306	Arb2015.2	0.635883	Endosphere	2016	98	Arkansas	Jonesboro	27890	2271	Endosphere	2015	98	California	Arbuckle	27292	1942	Reproductive
ARK16.307	Arb2015.2	0.658132	Endosphere	2016	98	Arkansas	Jonesboro	23289	1980	Endosphere	2015	98	California	Arbuckle	27292	1942	Reproductive
ARK16.308	Arb2015.2	0.656293	Endosphere	2016	98	Arkansas	Jonesboro	24013	2292	Endosphere	2015	98	California	Arbuckle	27292	1942	Reproductive
ARK16.309	Arb2015.2	0.663468	Endosphere	2016	98	Arkansas	Jonesboro	31144	2433	Endosphere	2015	98	California	Arbuckle	27292	1942	Reproductive
ARK16.310	Arb2015.2	0.658478	Endosphere	2016	98	Arkansas	Jonesboro	25391	1863	Endosphere	2015	98	California	Arbuckle	27292	1942	Reproductive
ARK16.311	Arb2015.2	0.64778	Endosphere	2016	98	Arkansas	Jonesboro	19263	1772	Endosphere	2015	98	California	Arbuckle	27292	1942	Reproductive
ARK16.312	Arb2015.2	0.648157	Endosphere	2016	98	Arkansas	Jonesboro	34281	2747	Endosphere	2015	98	California	Arbuckle	27292	1942	Reproductive
ARK16.313	Arb2015.2	0.64076	Endosphere	2016	98	Arkansas	Jonesboro	28056	2093	Endosphere	2015	98	California	Arbuckle	27292	1942	Reproductive
ARK16.314	Arb2015.2	0.636108	Endosphere	2016	98	Arkansas	Jonesboro	32265	2389	Endosphere	2015	98	California	Arbuckle	27292	1942	Reproductive
ARK16.315	Arb2015.2	0.593594	Endosphere	2016	98	Arkansas	Jonesboro	27799	2235	Endosphere	2015	98	California	Arbuckle	27292	1942	Reproductive
ARK16.316	Arb2015.2	0.611163	Endosphere	2016	98	Arkansas	Jonesboro	27289	2139	Endosphere	2015	98	California	Arbuckle	27292	1942	Reproductive
ARK16.317	Arb2015.2	0.625061	Endosphere	2016	98	Arkansas	Jonesboro	32781	2143	Endosphere	2015	98	California	Arbuckle	27292	1942	Reproductive
ARK16.318	Arb2015.2	0.614732	Endosphere	2016	98	Arkansas	Jonesboro	31180	1906	Endosphere	2015	98	California	Arbuckle	27292	1942	Reproductive
ARK16.319	Arb2015.2	0.647024	Endosphere	2016	98	Arkansas	Jonesboro	35719	2052	Endosphere	2015	98	California	Arbuckle	27292	1942	Reproductive
ARK16.320	Arb2015.2	0.662245	Endosphere	2016	98	Arkansas	Jonesboro	31985	2476	Endosphere	2015	98	California	Arbuckle	27292	1942	Reproductive
ARK16.41	Arb2015.20	0.648547	Rhizosphere	2016	56	Arkansas	Jonesboro	26305	3760	Rhizosphere	2015	56	California	Arbuckle	39061	3826	Vegetative
ARK16.42	Arb2015.20	0.657758	Rhizosphere	2016	56	Arkansas	Jonesboro	27283	3711	Rhizosphere	2015	56	California	Arbuckle	39061	3826	Vegetative
ARK16.43	Arb2015.20	0.644568	Rhizosphere	2016	56	Arkansas	Jonesboro	35288	3953	Rhizosphere	2015	56	California	Arbuckle	39061	3826	Vegetative
ARK16.44	Arb2015.20	0.637742	Rhizosphere	2016	56	Arkansas	Jonesboro	38756	4225	Rhizosphere	2015	56	California	Arbuckle	39061	3826	Vegetative
ARK16.45	Arb2015.20	0.664983	Rhizosphere	2016	56	Arkansas	Jonesboro	55923	4611	Rhizosphere	2015	56	California	Arbuckle	39061	3826	Vegetative
ARK16.46	Arb2015.20	0.814893	Rhizosphere	2016	56	Arkansas	Jonesboro	48330	2880	Rhizosphere	2015	56	California	Arbuckle	39061	3826	Vegetative
ARK16.47	Arb2015.20	0.61027	Rhizosphere	2016	56	Arkansas	Jonesboro	35067	4327	Rhizosphere	2015	56	California	Arbuckle	39061	3826	Vegetative
ARK16.48	Arb2015.20	0.631446	Rhizosphere	2016	56	Arkansas	Jonesboro	43826	4884	Rhizosphere	2015	56	California	Arbuckle	39061	3826	Vegetative
ARK16.49	Arb2015.20	0.615984	Rhizosphere	2016	56	Arkansas	Jonesboro	47965	4694	Rhizosphere	2015	56	California	Arbuckle	39061	3826	Vegetative
ARK16.50	Arb2015.20	0.597426	Rhizosphere	2016	56	Arkansas	Jonesboro	41166	4545	Rhizosphere	2015	56	California	Arbuckle	39061	3826	Vegetative
ARK16.51	Arb2015.20	0.611896	Rhizosphere	2016	56	Arkansas	Jonesboro	46853	4910	Rhizosphere	2015	56	California	Arbuckle	39061	3826	Vegetative
ARK16.52	Arb2015.20	0.624264	Rhizosphere	2016	56	Arkansas	Jonesboro	35467	4489	Rhizosphere	2015	56	California	Arbuckle	39061	3826	Vegetative
ARK16.53	Arb2015.20	0.606622	Rhizosphere	2016	56	Arkansas	Jonesboro	48417	4995	Rhizosphere	2015	56	California	Arbuckle	39061	3826	Vegetative
ARK16.54	Arb2015.20	0.601956	Rhizosphere	2016	56	Arkansas	Jonesboro	41344	4953	Rhizosphere	2015	56	California	Arbuckle	39061	3826	Vegetative
ARK16.55	Arb2015.20	0.620932	Rhizosphere	2016	56	Arkansas	Jonesboro	36735	4506	Rhizosphere	2015	56	California	Arbuckle	39061	3826	Vegetative
ARK16.56	Arb2015.20	0.600183	Rhizosphere	2016	56	Arkansas	Jonesboro	51602	5058	Rhizosphere	2015	56	California	Arbuckle	39061	3826	Vegetative
ARK16.265	Arb2015.21	0.67441	Endosphere	2016	112	Arkansas	Jonesboro	32868	2631	Endosphere	2015	112	California	Arbuckle	46948	2356	Reproductive
ARK16.266	Arb2015.21	0.65561	Endosphere	2016	112	Arkansas	Jonesboro	29178	2366	Endosphere	2015	112	California	Arbuckle	46948	2356	Reproductive
ARK16.267	Arb2015.21	0.620975	Endosphere	2016	112	Arkansas	Jonesboro	31532	2342	Endosphere	2015	112	California	Arbuckle	46948	2356	Reproductive
ARK16.268	Arb2015.21	0.638023	Endosphere	2016	112	Arkansas	Jonesboro	19292	1914	Endosphere	2015	112	California	Arbuckle	46948	2356	Reproductive
ARK16.269	Arb2015.21	0.62083	Endosphere	2016	112	Arkansas	Jonesboro	28119	2490	Endosphere	2015	112	California	Arbuckle	46948	2356	Reproductive
ARK16.270	Arb2015.21	0.62895	Endosphere	2016	112	Arkansas	Jonesboro	24254	2297	Endosphere	2015	112	California	Arbuckle	46948	2356	Reproductive
ARK16.271	Arb2015.21	0.645766	Endosphere	2016	112	Arkansas	Jonesboro	17604	1609	Endosphere	2015	112	California	Arbuckle	46948	2356	Reproductive
ARK16.272	Arb2015.21	0.627604	Endosphere	2016	112	Arkansas	Jonesboro	28956	2356	Endosphere	2015	112	California	Arbuckle	46948	2356	Reproductive
ARK16.273	Arb2015.21	0.628834	Endosphere	2016	112	Arkansas	Jonesboro	25418	2365	Endosphere	2015	112	California	Arbuckle	46948	2356	Reproductive
ARK16.274	Arb2015.21	0.602246	Endosphere	2016	112	Arkansas	Jonesboro	30393	2412	Endosphere	2015	112	California	Arbuckle	46948	2356	Reproductive
ARK16.275	Arb2015.21	0.668396	Endosphere	2016	112	Arkansas	Jonesboro	83235	2996	Endosphere	2015	112	California	Arbuckle	46948	2356	Reproductive
ARK16.276	Arb2015.21	0.709923	Endosphere	2016	112	Arkansas	Jonesboro	26719	2623	Endosphere	2015	112	California	Arbuckle	46948	2356	Reproductive
ARK16.277	Arb2015.21	0.644818	Endosphere	2016	112	Arkansas	Jonesboro	83351	3584	Endosphere	2015	112	California	Arbuckle	46948	2356	Reproductive
ARK16.278	Arb2015.21	0.669566	Endosphere	2016	112	Arkansas	Jonesboro	42410	2237	Endosphere	2015	112	California	Arbuckle	46948	2356	Reproductive
ARK16.279	Arb2015.21	0.638975	Endosphere	2016	112	Arkansas	Jonesboro	34593	2310	Endosphere	2015	112	California	Arbuckle	46948	2356	Reproductive
ARK16.280	Arb2015.21	0.664479	Endosphere	2016	112	Arkansas	Jonesboro	26972	2290	Endosphere	2015	112	California	Arbuckle	46948	2356	Reproductive
ARK16.305	Arb2015.22	0.639987	Endosphere	2016	98	Arkansas	Jonesboro	30721	1789	Endosphere	2015	98	California	Arbuckle	33730	1815	Reproductive
ARK16.306	Arb2015.22	0.643445	Endosphere	2016	98	Arkansas	Jonesboro	27890	2271	Endosphere	2015	98	California	Arbuckle	33730	1815	Reproductive
ARK16.307	Arb2015.22	0.635249	Endosphere	2016	98	Arkansas	Jonesboro	23289	1980	Endosphere	2015	98	California	Arbuckle	33730	1815	Reproductive
ARK16.308	Arb2015.22	0.658519	Endosphere	2016	98	Arkansas	Jonesboro	24013	2292	Endosphere	2015	98	California	Arbuckle	33730	1815	Reproductive
ARK16.309	Arb2015.22	0.672762	Endosphere	2016	98	Arkansas	Jonesboro	31144	2433	Endosphere	2015	98	California	Arbuckle	33730	1815	Reproductive
ARK16.310	Arb2015.22	0.662076	Endosphere	2016	98	Arkansas	Jonesboro	25391	1863	Endosphere	2015	98	California	Arbuckle	33730	1815	Reproductive
ARK16.311	Arb2015.22	0.621506	Endosphere	2016	98	Arkansas	Jonesboro	19263	1772	Endosphere	2015	98	California	Arbuckle	33730	1815	Reproductive
ARK16.312	Arb2015.22	0.662417	Endosphere	2016	98	Arkansas	Jonesboro	34281	2747	Endosphere	2015	98	California	Arbuckle	33730	1815	Reproductive
ARK16.313	Arb2015.22	0.661284	Endosphere	2016	98	Arkansas	Jonesboro	28056	2093	Endosphere	2015	98	California	Arbuckle	33730	1815	Reproductive
ARK16.314	Arb2015.22	0.626504	Endosphere	2016	98	Arkansas	Jonesboro	32265	2389	Endosphere	2015	98	California	Arbuckle	33730	1815	Reproductive
ARK16.315	Arb2015.22	0.646892	Endosphere	2016	98	Arkansas	Jonesboro	27799	2235	Endosphere	2015	98	California	Arbuckle	33730	1815	Reproductive
ARK16.316	Arb2015.22	0.637138	Endosphere	2016	98	Arkansas	Jonesboro	27289	2139	Endosphere	2015	98	California	Arbuckle	33730	1815	Reproductive
ARK16.317	Arb2015.22	0.620603	Endosphere	2016	98	Arkansas	Jonesboro	32781	2143	Endosphere	2015	98	California	Arbuckle	33730	1815	Reproductive
ARK16.318	Arb2015.22	0.609254	Endosphere	2016	98	Arkansas	Jonesboro	31180	1906	Endosphere	2015	98	California	Arbuckle	33730	1815	Reproductive
ARK16.319	Arb2015.22	0.624293	Endosphere	2016	98	Arkansas	Jonesboro	35719	2052	Endosphere	2015	98	California	Arbuckle	33730	1815	Reproductive
ARK16.320	Arb2015.22	0.636045	Endosphere	2016	98	Arkansas	Jonesboro	31985	2476	Endosphere	2015	98	California	Arbuckle	33730	1815	Reproductive
ARK16.265	Arb2015.23	0.641051	Endosphere	2016	112	Arkansas	Jonesboro	32868	2631	Endosphere	2015	112	California	Arbuckle	39479	2251	Reproductive
ARK16.266	Arb2015.23	0.638476	Endosphere	2016	112	Arkansas	Jonesboro	29178	2366	Endosphere	2015	112	California	Arbuckle	39479	2251	Reproductive
ARK16.267	Arb2015.23	0.611612	Endosphere	2016	112	Arkansas	Jonesboro	31532	2342	Endosphere	2015	112	California	Arbuckle	39479	2251	Reproductive
ARK16.268	Arb2015.23	0.618434	Endosphere	2016	112	Arkansas	Jonesboro	19292	1914	Endosphere	2015	112	California	Arbuckle	39479	2251	Reproductive
ARK16.269	Arb2015.23	0.594367	Endosphere	2016	112	Arkansas	Jonesboro	28119	2490	Endosphere	2015	112	California	Arbuckle	39479	2251	Reproductive
ARK16.270	Arb2015.23	0.597926	Endosphere	2016	112	Arkansas	Jonesboro	24254	2297	Endosphere	2015	112	California	Arbuckle	39479	2251	Reproductive
ARK16.271	Arb2015.23	0.612264	Endosphere	2016	112	Arkansas	Jonesboro	17604	1609	Endosphere	2015	112	California	Arbuckle	39479	2251	Reproductive
ARK16.272	Arb2015.23	0.605097	Endosphere	2016	112	Arkansas	Jonesboro	28956	2356	Endosphere	2015	112	California	Arbuckle	39479	2251	Reproductive
ARK16.273	Arb2015.23	0.600039	Endosphere	2016	112	Arkansas	Jonesboro	25418	2365	Endosphere	2015	112	California	Arbuckle	39479	2251	Reproductive
ARK16.274	Arb2015.23	0.59578	Endosphere	2016	112	Arkansas	Jonesboro	30393	2412	Endosphere	2015	112	California	Arbuckle	39479	2251	Reproductive
ARK16.275	Arb2015.23	0.642169	Endosphere	2016	112	Arkansas	Jonesboro	83235	2996	Endosphere	2015	112	California	Arbuckle	39479	2251	Reproductive
ARK16.276	Arb2015.23	0.684798	Endosphere	2016	112	Arkansas	Jonesboro	26719	2623	Endosphere	2015	112	California	Arbuckle	39479	2251	Reproductive
ARK16.277	Arb2015.23	0.621612	Endosphere	2016	112	Arkansas	Jonesboro	83351	3584	Endosphere	2015	112	California	Arbuckle	39479	2251	Reproductive
ARK16.278	Arb2015.23	0.635111	Endosphere	2016	112	Arkansas	Jonesboro	42410	2237	Endosphere	2015	112	California	Arbuckle	39479	2251	Reproductive
ARK16.279	Arb2015.23	0.60576	Endosphere	2016	112	Arkansas	Jonesboro	34593	2310	Endosphere	2015	112	California	Arbuckle	39479	2251	Reproductive
ARK16.280	Arb2015.23	0.632252	Endosphere	2016	112	Arkansas	Jonesboro	26972	2290	Endosphere	2015	112	California	Arbuckle	39479	2251	Reproductive
ARK16.289	Arb2015.24	0.614751	Rhizosphere	2016	98	Arkansas	Jonesboro	33286	4353	Rhizosphere	2015	98	California	Arbuckle	19518	3220	Reproductive
ARK16.290	Arb2015.24	0.623144	Rhizosphere	2016	98	Arkansas	Jonesboro	39302	4935	Rhizosphere	2015	98	California	Arbuckle	19518	3220	Reproductive
ARK16.291	Arb2015.24	0.627856	Rhizosphere	2016	98	Arkansas	Jonesboro	36013	4706	Rhizosphere	2015	98	California	Arbuckle	19518	3220	Reproductive
ARK16.292	Arb2015.24	0.639167	Rhizosphere	2016	98	Arkansas	Jonesboro	38559	4531	Rhizosphere	2015	98	California	Arbuckle	19518	3220	Reproductive
ARK16.293	Arb2015.24	0.621072	Rhizosphere	2016	98	Arkansas	Jonesboro	32464	4373	Rhizosphere	2015	98	California	Arbuckle	19518	3220	Reproductive
ARK16.294	Arb2015.24	0.617071	Rhizosphere	2016	98	Arkansas	Jonesboro	26673	3975	Rhizosphere	2015	98	California	Arbuckle	19518	3220	Reproductive
ARK16.295	Arb2015.24	0.627161	Rhizosphere	2016	98	Arkansas	Jonesboro	32906	4429	Rhizosphere	2015	98	California	Arbuckle	19518	3220	Reproductive
ARK16.296	Arb2015.24	0.653851	Rhizosphere	2016	98	Arkansas	Jonesboro	37391	4467	Rhizosphere	2015	98	California	Arbuckle	19518	3220	Reproductive
ARK16.297	Arb2015.24	0.621598	Rhizosphere	2016	98	Arkansas	Jonesboro	28020	4257	Rhizosphere	2015	98	California	Arbuckle	19518	3220	Reproductive
ARK16.298	Arb2015.24	0.59762	Rhizosphere	2016	98	Arkansas	Jonesboro	35831	4748	Rhizosphere	2015	98	California	Arbuckle	19518	3220	Reproductive
ARK16.299	Arb2015.24	0.61348	Rhizosphere	2016	98	Arkansas	Jonesboro	29774	4169	Rhizosphere	2015	98	California	Arbuckle	19518	3220	Reproductive
ARK16.300	Arb2015.24	0.63161	Rhizosphere	2016	98	Arkansas	Jonesboro	18547	3327	Rhizosphere	2015	98	California	Arbuckle	19518	3220	Reproductive
ARK16.301	Arb2015.24	0.638962	Rhizosphere	2016	98	Arkansas	Jonesboro	23244	3532	Rhizosphere	2015	98	California	Arbuckle	19518	3220	Reproductive
ARK16.302	Arb2015.24	0.674514	Rhizosphere	2016	98	Arkansas	Jonesboro	29969	3549	Rhizosphere	2015	98	California	Arbuckle	19518	3220	Reproductive
ARK16.303	Arb2015.24	0.645568	Rhizosphere	2016	98	Arkansas	Jonesboro	18855	3498	Rhizosphere	2015	98	California	Arbuckle	19518	3220	Reproductive
ARK16.304	Arb2015.24	0.674756	Rhizosphere	2016	98	Arkansas	Jonesboro	18724	3352	Rhizosphere	2015	98	California	Arbuckle	19518	3220	Reproductive
ARK16.161	Arb2015.25	0.706306	Rhizosphere	2016	84	Arkansas	Jonesboro	67726	4897	Rhizosphere	2015	84	California	Arbuckle	28622	3576	Reproductive
ARK16.162	Arb2015.25	0.694104	Rhizosphere	2016	84	Arkansas	Jonesboro	90128	5203	Rhizosphere	2015	84	California	Arbuckle	28622	3576	Reproductive
ARK16.163	Arb2015.25	0.661815	Rhizosphere	2016	84	Arkansas	Jonesboro	50685	4618	Rhizosphere	2015	84	California	Arbuckle	28622	3576	Reproductive
ARK16.164	Arb2015.25	0.625913	Rhizosphere	2016	84	Arkansas	Jonesboro	90796	5988	Rhizosphere	2015	84	California	Arbuckle	28622	3576	Reproductive
ARK16.165	Arb2015.25	0.601532	Rhizosphere	2016	84	Arkansas	Jonesboro	34823	4286	Rhizosphere	2015	84	California	Arbuckle	28622	3576	Reproductive
ARK16.166	Arb2015.25	0.748745	Rhizosphere	2016	84	Arkansas	Jonesboro	35899	3218	Rhizosphere	2015	84	California	Arbuckle	28622	3576	Reproductive
ARK16.167	Arb2015.25	0.613448	Rhizosphere	2016	84	Arkansas	Jonesboro	28179	4061	Rhizosphere	2015	84	California	Arbuckle	28622	3576	Reproductive
ARK16.168	Arb2015.25	0.621218	Rhizosphere	2016	84	Arkansas	Jonesboro	21182	3452	Rhizosphere	2015	84	California	Arbuckle	28622	3576	Reproductive
ARK16.169	Arb2015.25	0.6669	Rhizosphere	2016	84	Arkansas	Jonesboro	25060	3472	Rhizosphere	2015	84	California	Arbuckle	28622	3576	Reproductive
ARK16.170	Arb2015.25	0.706946	Rhizosphere	2016	84	Arkansas	Jonesboro	28677	3306	Rhizosphere	2015	84	California	Arbuckle	28622	3576	Reproductive
ARK16.171	Arb2015.25	0.627613	Rhizosphere	2016	84	Arkansas	Jonesboro	23285	3693	Rhizosphere	2015	84	California	Arbuckle	28622	3576	Reproductive
ARK16.172	Arb2015.25	0.63243	Rhizosphere	2016	84	Arkansas	Jonesboro	16893	3171	Rhizosphere	2015	84	California	Arbuckle	28622	3576	Reproductive
ARK16.173	Arb2015.25	0.695424	Rhizosphere	2016	84	Arkansas	Jonesboro	28429	3440	Rhizosphere	2015	84	California	Arbuckle	28622	3576	Reproductive
ARK16.174	Arb2015.25	0.647451	Rhizosphere	2016	84	Arkansas	Jonesboro	19892	3416	Rhizosphere	2015	84	California	Arbuckle	28622	3576	Reproductive
ARK16.175	Arb2015.25	0.653131	Rhizosphere	2016	84	Arkansas	Jonesboro	27396	3929	Rhizosphere	2015	84	California	Arbuckle	28622	3576	Reproductive
ARK16.176	Arb2015.25	0.630743	Rhizosphere	2016	84	Arkansas	Jonesboro	27128	4039	Rhizosphere	2015	84	California	Arbuckle	28622	3576	Reproductive
ARK16.161	Arb2015.26	0.702525	Rhizosphere	2016	84	Arkansas	Jonesboro	67726	4897	Rhizosphere	2015	84	California	Arbuckle	33569	3658	Reproductive
ARK16.162	Arb2015.26	0.702006	Rhizosphere	2016	84	Arkansas	Jonesboro	90128	5203	Rhizosphere	2015	84	California	Arbuckle	33569	3658	Reproductive
ARK16.163	Arb2015.26	0.660871	Rhizosphere	2016	84	Arkansas	Jonesboro	50685	4618	Rhizosphere	2015	84	California	Arbuckle	33569	3658	Reproductive
ARK16.164	Arb2015.26	0.624443	Rhizosphere	2016	84	Arkansas	Jonesboro	90796	5988	Rhizosphere	2015	84	California	Arbuckle	33569	3658	Reproductive
ARK16.165	Arb2015.26	0.596124	Rhizosphere	2016	84	Arkansas	Jonesboro	34823	4286	Rhizosphere	2015	84	California	Arbuckle	33569	3658	Reproductive
ARK16.166	Arb2015.26	0.756569	Rhizosphere	2016	84	Arkansas	Jonesboro	35899	3218	Rhizosphere	2015	84	California	Arbuckle	33569	3658	Reproductive
ARK16.167	Arb2015.26	0.607428	Rhizosphere	2016	84	Arkansas	Jonesboro	28179	4061	Rhizosphere	2015	84	California	Arbuckle	33569	3658	Reproductive
ARK16.168	Arb2015.26	0.621813	Rhizosphere	2016	84	Arkansas	Jonesboro	21182	3452	Rhizosphere	2015	84	California	Arbuckle	33569	3658	Reproductive
ARK16.169	Arb2015.26	0.67022	Rhizosphere	2016	84	Arkansas	Jonesboro	25060	3472	Rhizosphere	2015	84	California	Arbuckle	33569	3658	Reproductive
ARK16.170	Arb2015.26	0.72056	Rhizosphere	2016	84	Arkansas	Jonesboro	28677	3306	Rhizosphere	2015	84	California	Arbuckle	33569	3658	Reproductive
ARK16.171	Arb2015.26	0.622357	Rhizosphere	2016	84	Arkansas	Jonesboro	23285	3693	Rhizosphere	2015	84	California	Arbuckle	33569	3658	Reproductive
ARK16.172	Arb2015.26	0.626481	Rhizosphere	2016	84	Arkansas	Jonesboro	16893	3171	Rhizosphere	2015	84	California	Arbuckle	33569	3658	Reproductive
ARK16.173	Arb2015.26	0.702294	Rhizosphere	2016	84	Arkansas	Jonesboro	28429	3440	Rhizosphere	2015	84	California	Arbuckle	33569	3658	Reproductive
ARK16.174	Arb2015.26	0.643031	Rhizosphere	2016	84	Arkansas	Jonesboro	19892	3416	Rhizosphere	2015	84	California	Arbuckle	33569	3658	Reproductive
ARK16.175	Arb2015.26	0.642618	Rhizosphere	2016	84	Arkansas	Jonesboro	27396	3929	Rhizosphere	2015	84	California	Arbuckle	33569	3658	Reproductive
ARK16.176	Arb2015.26	0.61725	Rhizosphere	2016	84	Arkansas	Jonesboro	27128	4039	Rhizosphere	2015	84	California	Arbuckle	33569	3658	Reproductive
ARK16.161	Arb2015.27	0.708675	Rhizosphere	2016	84	Arkansas	Jonesboro	67726	4897	Rhizosphere	2015	84	California	Arbuckle	23619	3135	Reproductive
ARK16.162	Arb2015.27	0.713272	Rhizosphere	2016	84	Arkansas	Jonesboro	90128	5203	Rhizosphere	2015	84	California	Arbuckle	23619	3135	Reproductive
ARK16.163	Arb2015.27	0.67091	Rhizosphere	2016	84	Arkansas	Jonesboro	50685	4618	Rhizosphere	2015	84	California	Arbuckle	23619	3135	Reproductive
ARK16.164	Arb2015.27	0.640127	Rhizosphere	2016	84	Arkansas	Jonesboro	90796	5988	Rhizosphere	2015	84	California	Arbuckle	23619	3135	Reproductive
ARK16.165	Arb2015.27	0.611594	Rhizosphere	2016	84	Arkansas	Jonesboro	34823	4286	Rhizosphere	2015	84	California	Arbuckle	23619	3135	Reproductive
ARK16.166	Arb2015.27	0.764021	Rhizosphere	2016	84	Arkansas	Jonesboro	35899	3218	Rhizosphere	2015	84	California	Arbuckle	23619	3135	Reproductive
ARK16.167	Arb2015.27	0.618049	Rhizosphere	2016	84	Arkansas	Jonesboro	28179	4061	Rhizosphere	2015	84	California	Arbuckle	23619	3135	Reproductive
ARK16.168	Arb2015.27	0.634824	Rhizosphere	2016	84	Arkansas	Jonesboro	21182	3452	Rhizosphere	2015	84	California	Arbuckle	23619	3135	Reproductive
ARK16.169	Arb2015.27	0.679901	Rhizosphere	2016	84	Arkansas	Jonesboro	25060	3472	Rhizosphere	2015	84	California	Arbuckle	23619	3135	Reproductive
ARK16.170	Arb2015.27	0.730921	Rhizosphere	2016	84	Arkansas	Jonesboro	28677	3306	Rhizosphere	2015	84	California	Arbuckle	23619	3135	Reproductive
ARK16.171	Arb2015.27	0.635085	Rhizosphere	2016	84	Arkansas	Jonesboro	23285	3693	Rhizosphere	2015	84	California	Arbuckle	23619	3135	Reproductive
ARK16.172	Arb2015.27	0.644094	Rhizosphere	2016	84	Arkansas	Jonesboro	16893	3171	Rhizosphere	2015	84	California	Arbuckle	23619	3135	Reproductive
ARK16.173	Arb2015.27	0.713525	Rhizosphere	2016	84	Arkansas	Jonesboro	28429	3440	Rhizosphere	2015	84	California	Arbuckle	23619	3135	Reproductive
ARK16.174	Arb2015.27	0.656191	Rhizosphere	2016	84	Arkansas	Jonesboro	19892	3416	Rhizosphere	2015	84	California	Arbuckle	23619	3135	Reproductive
ARK16.175	Arb2015.27	0.650623	Rhizosphere	2016	84	Arkansas	Jonesboro	27396	3929	Rhizosphere	2015	84	California	Arbuckle	23619	3135	Reproductive
ARK16.176	Arb2015.27	0.622395	Rhizosphere	2016	84	Arkansas	Jonesboro	27128	4039	Rhizosphere	2015	84	California	Arbuckle	23619	3135	Reproductive
ARK16.249	Arb2015.28	0.631825	Rhizosphere	2016	112	Arkansas	Jonesboro	31587	4340	Rhizosphere	2015	112	California	Arbuckle	33408	3733	Reproductive
ARK16.250	Arb2015.28	0.624042	Rhizosphere	2016	112	Arkansas	Jonesboro	32953	4348	Rhizosphere	2015	112	California	Arbuckle	33408	3733	Reproductive
ARK16.251	Arb2015.28	0.625267	Rhizosphere	2016	112	Arkansas	Jonesboro	37113	4512	Rhizosphere	2015	112	California	Arbuckle	33408	3733	Reproductive
ARK16.252	Arb2015.28	0.627057	Rhizosphere	2016	112	Arkansas	Jonesboro	31599	4272	Rhizosphere	2015	112	California	Arbuckle	33408	3733	Reproductive
ARK16.253	Arb2015.28	0.610893	Rhizosphere	2016	112	Arkansas	Jonesboro	55235	5212	Rhizosphere	2015	112	California	Arbuckle	33408	3733	Reproductive
ARK16.254	Arb2015.28	0.604527	Rhizosphere	2016	112	Arkansas	Jonesboro	40712	4891	Rhizosphere	2015	112	California	Arbuckle	33408	3733	Reproductive
ARK16.255	Arb2015.28	0.645235	Rhizosphere	2016	112	Arkansas	Jonesboro	42815	4784	Rhizosphere	2015	112	California	Arbuckle	33408	3733	Reproductive
ARK16.256	Arb2015.28	0.608049	Rhizosphere	2016	112	Arkansas	Jonesboro	30348	4593	Rhizosphere	2015	112	California	Arbuckle	33408	3733	Reproductive
ARK16.257	Arb2015.28	0.635237	Rhizosphere	2016	112	Arkansas	Jonesboro	32775	4312	Rhizosphere	2015	112	California	Arbuckle	33408	3733	Reproductive
ARK16.258	Arb2015.28	0.60493	Rhizosphere	2016	112	Arkansas	Jonesboro	33032	4534	Rhizosphere	2015	112	California	Arbuckle	33408	3733	Reproductive
ARK16.259	Arb2015.28	0.610752	Rhizosphere	2016	112	Arkansas	Jonesboro	38566	4839	Rhizosphere	2015	112	California	Arbuckle	33408	3733	Reproductive
ARK16.260	Arb2015.28	0.636697	Rhizosphere	2016	112	Arkansas	Jonesboro	24669	3782	Rhizosphere	2015	112	California	Arbuckle	33408	3733	Reproductive
ARK16.261	Arb2015.28	0.619996	Rhizosphere	2016	112	Arkansas	Jonesboro	26042	3972	Rhizosphere	2015	112	California	Arbuckle	33408	3733	Reproductive
ARK16.262	Arb2015.28	0.635324	Rhizosphere	2016	112	Arkansas	Jonesboro	18273	3391	Rhizosphere	2015	112	California	Arbuckle	33408	3733	Reproductive
ARK16.263	Arb2015.28	0.637832	Rhizosphere	2016	112	Arkansas	Jonesboro	30249	4357	Rhizosphere	2015	112	California	Arbuckle	33408	3733	Reproductive
ARK16.264	Arb2015.28	0.620057	Rhizosphere	2016	112	Arkansas	Jonesboro	34544	4586	Rhizosphere	2015	112	California	Arbuckle	33408	3733	Reproductive
ARK16.121	Arb2015.29	0.628972	Rhizosphere	2016	70	Arkansas	Jonesboro	24353	3590	Rhizosphere	2015	70	California	Arbuckle	32514	3944	Reproductive
ARK16.122	Arb2015.29	0.640293	Rhizosphere	2016	70	Arkansas	Jonesboro	20389	3101	Rhizosphere	2015	70	California	Arbuckle	32514	3944	Reproductive
ARK16.123	Arb2015.29	0.662178	Rhizosphere	2016	70	Arkansas	Jonesboro	24284	3495	Rhizosphere	2015	70	California	Arbuckle	32514	3944	Reproductive
ARK16.124	Arb2015.29	0.670328	Rhizosphere	2016	70	Arkansas	Jonesboro	33218	3719	Rhizosphere	2015	70	California	Arbuckle	32514	3944	Reproductive
ARK16.125	Arb2015.29	0.625193	Rhizosphere	2016	70	Arkansas	Jonesboro	21758	3338	Rhizosphere	2015	70	California	Arbuckle	32514	3944	Reproductive
ARK16.126	Arb2015.29	0.616799	Rhizosphere	2016	70	Arkansas	Jonesboro	23359	3419	Rhizosphere	2015	70	California	Arbuckle	32514	3944	Reproductive
ARK16.127	Arb2015.29	0.637355	Rhizosphere	2016	70	Arkansas	Jonesboro	14769	2763	Rhizosphere	2015	70	California	Arbuckle	32514	3944	Reproductive
ARK16.128	Arb2015.29	0.606113	Rhizosphere	2016	70	Arkansas	Jonesboro	26139	3639	Rhizosphere	2015	70	California	Arbuckle	32514	3944	Reproductive
ARK16.129	Arb2015.29	0.631465	Rhizosphere	2016	70	Arkansas	Jonesboro	14571	2854	Rhizosphere	2015	70	California	Arbuckle	32514	3944	Reproductive
ARK16.130	Arb2015.29	0.656952	Rhizosphere	2016	70	Arkansas	Jonesboro	14152	2672	Rhizosphere	2015	70	California	Arbuckle	32514	3944	Reproductive
ARK16.131	Arb2015.29	0.629371	Rhizosphere	2016	70	Arkansas	Jonesboro	17576	3236	Rhizosphere	2015	70	California	Arbuckle	32514	3944	Reproductive
ARK16.132	Arb2015.29	0.625157	Rhizosphere	2016	70	Arkansas	Jonesboro	17304	3334	Rhizosphere	2015	70	California	Arbuckle	32514	3944	Reproductive
ARK16.133	Arb2015.29	0.614447	Rhizosphere	2016	70	Arkansas	Jonesboro	15115	3026	Rhizosphere	2015	70	California	Arbuckle	32514	3944	Reproductive
ARK16.134	Arb2015.29	0.650063	Rhizosphere	2016	70	Arkansas	Jonesboro	24016	3468	Rhizosphere	2015	70	California	Arbuckle	32514	3944	Reproductive
ARK16.135	Arb2015.29	0.631033	Rhizosphere	2016	70	Arkansas	Jonesboro	20099	3483	Rhizosphere	2015	70	California	Arbuckle	32514	3944	Reproductive
ARK16.136	Arb2015.29	0.62664	Rhizosphere	2016	70	Arkansas	Jonesboro	24368	3731	Rhizosphere	2015	70	California	Arbuckle	32514	3944	Reproductive
ARK16.81	Arb2015.3	0.772307	Rhizosphere	2016	42	Arkansas	Jonesboro	45499	3424	Rhizosphere	2015	42	California	Arbuckle	15656	2602	Vegetative
ARK16.82	Arb2015.3	0.668641	Rhizosphere	2016	42	Arkansas	Jonesboro	29675	4029	Rhizosphere	2015	42	California	Arbuckle	15656	2602	Vegetative
ARK16.83	Arb2015.3	0.789014	Rhizosphere	2016	42	Arkansas	Jonesboro	42950	3229	Rhizosphere	2015	42	California	Arbuckle	15656	2602	Vegetative
ARK16.84	Arb2015.3	0.666336	Rhizosphere	2016	42	Arkansas	Jonesboro	45046	4689	Rhizosphere	2015	42	California	Arbuckle	15656	2602	Vegetative
ARK16.85	Arb2015.3	0.741893	Rhizosphere	2016	42	Arkansas	Jonesboro	36033	3564	Rhizosphere	2015	42	California	Arbuckle	15656	2602	Vegetative
ARK16.86	Arb2015.3	0.692146	Rhizosphere	2016	42	Arkansas	Jonesboro	30910	3908	Rhizosphere	2015	42	California	Arbuckle	15656	2602	Vegetative
ARK16.87	Arb2015.3	0.691126	Rhizosphere	2016	42	Arkansas	Jonesboro	34368	4387	Rhizosphere	2015	42	California	Arbuckle	15656	2602	Vegetative
ARK16.88	Arb2015.3	0.70402	Rhizosphere	2016	42	Arkansas	Jonesboro	27322	3833	Rhizosphere	2015	42	California	Arbuckle	15656	2602	Vegetative
ARK16.89	Arb2015.3	0.696569	Rhizosphere	2016	42	Arkansas	Jonesboro	29003	3659	Rhizosphere	2015	42	California	Arbuckle	15656	2602	Vegetative
ARK16.90	Arb2015.3	0.662462	Rhizosphere	2016	42	Arkansas	Jonesboro	52769	4703	Rhizosphere	2015	42	California	Arbuckle	15656	2602	Vegetative
ARK16.91	Arb2015.3	0.668732	Rhizosphere	2016	42	Arkansas	Jonesboro	30304	4010	Rhizosphere	2015	42	California	Arbuckle	15656	2602	Vegetative
ARK16.92	Arb2015.3	0.670405	Rhizosphere	2016	42	Arkansas	Jonesboro	35301	4297	Rhizosphere	2015	42	California	Arbuckle	15656	2602	Vegetative
ARK16.93	Arb2015.3	0.648168	Rhizosphere	2016	42	Arkansas	Jonesboro	35605	4302	Rhizosphere	2015	42	California	Arbuckle	15656	2602	Vegetative
ARK16.94	Arb2015.3	0.651381	Rhizosphere	2016	42	Arkansas	Jonesboro	27100	3710	Rhizosphere	2015	42	California	Arbuckle	15656	2602	Vegetative
ARK16.95	Arb2015.3	0.66603	Rhizosphere	2016	42	Arkansas	Jonesboro	31465	3819	Rhizosphere	2015	42	California	Arbuckle	15656	2602	Vegetative
ARK16.96	Arb2015.3	0.709842	Rhizosphere	2016	42	Arkansas	Jonesboro	28120	3382	Rhizosphere	2015	42	California	Arbuckle	15656	2602	Vegetative
ARK16.177	Arb2015.31	0.630126	Endosphere	2016	84	Arkansas	Jonesboro	42613	2440	Endosphere	2015	84	California	Arbuckle	30038	1898	Reproductive
ARK16.178	Arb2015.31	0.666555	Endosphere	2016	84	Arkansas	Jonesboro	34235	2845	Endosphere	2015	84	California	Arbuckle	30038	1898	Reproductive
ARK16.179	Arb2015.31	0.631835	Endosphere	2016	84	Arkansas	Jonesboro	33492	2150	Endosphere	2015	84	California	Arbuckle	30038	1898	Reproductive
ARK16.180	Arb2015.31	0.629523	Endosphere	2016	84	Arkansas	Jonesboro	30095	2124	Endosphere	2015	84	California	Arbuckle	30038	1898	Reproductive
ARK16.181	Arb2015.31	0.603033	Endosphere	2016	84	Arkansas	Jonesboro	36133	2154	Endosphere	2015	84	California	Arbuckle	30038	1898	Reproductive
ARK16.182	Arb2015.31	0.606374	Endosphere	2016	84	Arkansas	Jonesboro	29236	2113	Endosphere	2015	84	California	Arbuckle	30038	1898	Reproductive
ARK16.183	Arb2015.31	0.63761	Endosphere	2016	84	Arkansas	Jonesboro	26255	2296	Endosphere	2015	84	California	Arbuckle	30038	1898	Reproductive
ARK16.184	Arb2015.31	0.59886	Endosphere	2016	84	Arkansas	Jonesboro	23345	1746	Endosphere	2015	84	California	Arbuckle	30038	1898	Reproductive
ARK16.185	Arb2015.31	0.643036	Endosphere	2016	84	Arkansas	Jonesboro	27351	2166	Endosphere	2015	84	California	Arbuckle	30038	1898	Reproductive
ARK16.186	Arb2015.31	0.676214	Endosphere	2016	84	Arkansas	Jonesboro	30494	2136	Endosphere	2015	84	California	Arbuckle	30038	1898	Reproductive
ARK16.187	Arb2015.31	0.632552	Endosphere	2016	84	Arkansas	Jonesboro	20514	1758	Endosphere	2015	84	California	Arbuckle	30038	1898	Reproductive
ARK16.188	Arb2015.31	0.654432	Endosphere	2016	84	Arkansas	Jonesboro	35219	2508	Endosphere	2015	84	California	Arbuckle	30038	1898	Reproductive
ARK16.189	Arb2015.31	0.646463	Endosphere	2016	84	Arkansas	Jonesboro	29369	1753	Endosphere	2015	84	California	Arbuckle	30038	1898	Reproductive
ARK16.190	Arb2015.31	0.6479	Endosphere	2016	84	Arkansas	Jonesboro	24376	1916	Endosphere	2015	84	California	Arbuckle	30038	1898	Reproductive
ARK16.191	Arb2015.31	0.62553	Endosphere	2016	84	Arkansas	Jonesboro	27004	2231	Endosphere	2015	84	California	Arbuckle	30038	1898	Reproductive
ARK16.192	Arb2015.31	0.667876	Endosphere	2016	84	Arkansas	Jonesboro	25836	1654	Endosphere	2015	84	California	Arbuckle	30038	1898	Reproductive
ARK16.57	Arb2015.32	0.746536	Endosphere	2016	56	Arkansas	Jonesboro	23768	1622	Endosphere	2015	56	California	Arbuckle	31301	1839	Vegetative
ARK16.58	Arb2015.32	0.650883	Endosphere	2016	56	Arkansas	Jonesboro	21411	1575	Endosphere	2015	56	California	Arbuckle	31301	1839	Vegetative
ARK16.59	Arb2015.32	0.667815	Endosphere	2016	56	Arkansas	Jonesboro	31383	1830	Endosphere	2015	56	California	Arbuckle	31301	1839	Vegetative
ARK16.60	Arb2015.32	0.731261	Endosphere	2016	56	Arkansas	Jonesboro	33950	1279	Endosphere	2015	56	California	Arbuckle	31301	1839	Vegetative
ARK16.61	Arb2015.32	0.766448	Endosphere	2016	56	Arkansas	Jonesboro	38089	1760	Endosphere	2015	56	California	Arbuckle	31301	1839	Vegetative
ARK16.62	Arb2015.32	0.771491	Endosphere	2016	56	Arkansas	Jonesboro	49361	1510	Endosphere	2015	56	California	Arbuckle	31301	1839	Vegetative
ARK16.63	Arb2015.32	0.623228	Endosphere	2016	56	Arkansas	Jonesboro	29595	2261	Endosphere	2015	56	California	Arbuckle	31301	1839	Vegetative
ARK16.64	Arb2015.32	0.61784	Endosphere	2016	56	Arkansas	Jonesboro	26524	2026	Endosphere	2015	56	California	Arbuckle	31301	1839	Vegetative
ARK16.65	Arb2015.32	0.622363	Endosphere	2016	56	Arkansas	Jonesboro	27701	2392	Endosphere	2015	56	California	Arbuckle	31301	1839	Vegetative
ARK16.66	Arb2015.32	0.629433	Endosphere	2016	56	Arkansas	Jonesboro	35639	2458	Endosphere	2015	56	California	Arbuckle	31301	1839	Vegetative
ARK16.67	Arb2015.32	0.59767	Endosphere	2016	56	Arkansas	Jonesboro	21532	1900	Endosphere	2015	56	California	Arbuckle	31301	1839	Vegetative
ARK16.68	Arb2015.32	0.676337	Endosphere	2016	56	Arkansas	Jonesboro	29614	1835	Endosphere	2015	56	California	Arbuckle	31301	1839	Vegetative
ARK16.69	Arb2015.32	0.598218	Endosphere	2016	56	Arkansas	Jonesboro	24896	2204	Endosphere	2015	56	California	Arbuckle	31301	1839	Vegetative
ARK16.70	Arb2015.32	0.604764	Endosphere	2016	56	Arkansas	Jonesboro	28363	2442	Endosphere	2015	56	California	Arbuckle	31301	1839	Vegetative
ARK16.72	Arb2015.32	0.625847	Endosphere	2016	56	Arkansas	Jonesboro	16818	1905	Endosphere	2015	56	California	Arbuckle	31301	1839	Vegetative
ARK16.289	Arb2015.33	0.610904	Rhizosphere	2016	98	Arkansas	Jonesboro	33286	4353	Rhizosphere	2015	98	California	Arbuckle	36730	3898	Reproductive
ARK16.290	Arb2015.33	0.621887	Rhizosphere	2016	98	Arkansas	Jonesboro	39302	4935	Rhizosphere	2015	98	California	Arbuckle	36730	3898	Reproductive
ARK16.291	Arb2015.33	0.630753	Rhizosphere	2016	98	Arkansas	Jonesboro	36013	4706	Rhizosphere	2015	98	California	Arbuckle	36730	3898	Reproductive
ARK16.292	Arb2015.33	0.657158	Rhizosphere	2016	98	Arkansas	Jonesboro	38559	4531	Rhizosphere	2015	98	California	Arbuckle	36730	3898	Reproductive
ARK16.293	Arb2015.33	0.62246	Rhizosphere	2016	98	Arkansas	Jonesboro	32464	4373	Rhizosphere	2015	98	California	Arbuckle	36730	3898	Reproductive
ARK16.294	Arb2015.33	0.621492	Rhizosphere	2016	98	Arkansas	Jonesboro	26673	3975	Rhizosphere	2015	98	California	Arbuckle	36730	3898	Reproductive
ARK16.295	Arb2015.33	0.624247	Rhizosphere	2016	98	Arkansas	Jonesboro	32906	4429	Rhizosphere	2015	98	California	Arbuckle	36730	3898	Reproductive
ARK16.296	Arb2015.33	0.654064	Rhizosphere	2016	98	Arkansas	Jonesboro	37391	4467	Rhizosphere	2015	98	California	Arbuckle	36730	3898	Reproductive
ARK16.297	Arb2015.33	0.614157	Rhizosphere	2016	98	Arkansas	Jonesboro	28020	4257	Rhizosphere	2015	98	California	Arbuckle	36730	3898	Reproductive
ARK16.298	Arb2015.33	0.585419	Rhizosphere	2016	98	Arkansas	Jonesboro	35831	4748	Rhizosphere	2015	98	California	Arbuckle	36730	3898	Reproductive
ARK16.299	Arb2015.33	0.597201	Rhizosphere	2016	98	Arkansas	Jonesboro	29774	4169	Rhizosphere	2015	98	California	Arbuckle	36730	3898	Reproductive
ARK16.300	Arb2015.33	0.613973	Rhizosphere	2016	98	Arkansas	Jonesboro	18547	3327	Rhizosphere	2015	98	California	Arbuckle	36730	3898	Reproductive
ARK16.301	Arb2015.33	0.645384	Rhizosphere	2016	98	Arkansas	Jonesboro	23244	3532	Rhizosphere	2015	98	California	Arbuckle	36730	3898	Reproductive
ARK16.302	Arb2015.33	0.680548	Rhizosphere	2016	98	Arkansas	Jonesboro	29969	3549	Rhizosphere	2015	98	California	Arbuckle	36730	3898	Reproductive
ARK16.303	Arb2015.33	0.648191	Rhizosphere	2016	98	Arkansas	Jonesboro	18855	3498	Rhizosphere	2015	98	California	Arbuckle	36730	3898	Reproductive
ARK16.304	Arb2015.33	0.692027	Rhizosphere	2016	98	Arkansas	Jonesboro	18724	3352	Rhizosphere	2015	98	California	Arbuckle	36730	3898	Reproductive
ARK16.100	Arb2015.34	0.710674	Endosphere	2016	42	Arkansas	Jonesboro	10463	1008	Endosphere	2015	42	California	Arbuckle	8999	1235	Vegetative
ARK16.101	Arb2015.34	0.797041	Endosphere	2016	42	Arkansas	Jonesboro	19915	967	Endosphere	2015	42	California	Arbuckle	8999	1235	Vegetative
ARK16.102	Arb2015.34	0.745517	Endosphere	2016	42	Arkansas	Jonesboro	9259	861	Endosphere	2015	42	California	Arbuckle	8999	1235	Vegetative
ARK16.103	Arb2015.34	0.72485	Endosphere	2016	42	Arkansas	Jonesboro	15667	1596	Endosphere	2015	42	California	Arbuckle	8999	1235	Vegetative
ARK16.104	Arb2015.34	0.736058	Endosphere	2016	42	Arkansas	Jonesboro	6924	1027	Endosphere	2015	42	California	Arbuckle	8999	1235	Vegetative
ARK16.105	Arb2015.34	0.788738	Endosphere	2016	42	Arkansas	Jonesboro	12876	598	Endosphere	2015	42	California	Arbuckle	8999	1235	Vegetative
ARK16.106	Arb2015.34	0.6777	Endosphere	2016	42	Arkansas	Jonesboro	8367	1214	Endosphere	2015	42	California	Arbuckle	8999	1235	Vegetative
ARK16.107	Arb2015.34	0.706232	Endosphere	2016	42	Arkansas	Jonesboro	13865	1369	Endosphere	2015	42	California	Arbuckle	8999	1235	Vegetative
ARK16.108	Arb2015.34	0.671665	Endosphere	2016	42	Arkansas	Jonesboro	14349	1274	Endosphere	2015	42	California	Arbuckle	8999	1235	Vegetative
ARK16.109	Arb2015.34	0.691308	Endosphere	2016	42	Arkansas	Jonesboro	17524	2075	Endosphere	2015	42	California	Arbuckle	8999	1235	Vegetative
ARK16.110	Arb2015.34	0.646631	Endosphere	2016	42	Arkansas	Jonesboro	12143	1429	Endosphere	2015	42	California	Arbuckle	8999	1235	Vegetative
ARK16.111	Arb2015.34	0.658254	Endosphere	2016	42	Arkansas	Jonesboro	13439	1386	Endosphere	2015	42	California	Arbuckle	8999	1235	Vegetative
ARK16.112	Arb2015.34	0.701598	Endosphere	2016	42	Arkansas	Jonesboro	26305	1521	Endosphere	2015	42	California	Arbuckle	8999	1235	Vegetative
ARK16.97	Arb2015.34	0.711449	Endosphere	2016	42	Arkansas	Jonesboro	15867	1355	Endosphere	2015	42	California	Arbuckle	8999	1235	Vegetative
ARK16.98	Arb2015.34	0.665736	Endosphere	2016	42	Arkansas	Jonesboro	10207	1093	Endosphere	2015	42	California	Arbuckle	8999	1235	Vegetative
ARK16.99	Arb2015.34	0.808426	Endosphere	2016	42	Arkansas	Jonesboro	18320	884	Endosphere	2015	42	California	Arbuckle	8999	1235	Vegetative
ARK16.41	Arb2015.35	0.644011	Rhizosphere	2016	56	Arkansas	Jonesboro	26305	3760	Rhizosphere	2015	56	California	Arbuckle	39534	3701	Vegetative
ARK16.42	Arb2015.35	0.65193	Rhizosphere	2016	56	Arkansas	Jonesboro	27283	3711	Rhizosphere	2015	56	California	Arbuckle	39534	3701	Vegetative
ARK16.43	Arb2015.35	0.637976	Rhizosphere	2016	56	Arkansas	Jonesboro	35288	3953	Rhizosphere	2015	56	California	Arbuckle	39534	3701	Vegetative
ARK16.44	Arb2015.35	0.643203	Rhizosphere	2016	56	Arkansas	Jonesboro	38756	4225	Rhizosphere	2015	56	California	Arbuckle	39534	3701	Vegetative
ARK16.45	Arb2015.35	0.653186	Rhizosphere	2016	56	Arkansas	Jonesboro	55923	4611	Rhizosphere	2015	56	California	Arbuckle	39534	3701	Vegetative
ARK16.46	Arb2015.35	0.798294	Rhizosphere	2016	56	Arkansas	Jonesboro	48330	2880	Rhizosphere	2015	56	California	Arbuckle	39534	3701	Vegetative
ARK16.47	Arb2015.35	0.612068	Rhizosphere	2016	56	Arkansas	Jonesboro	35067	4327	Rhizosphere	2015	56	California	Arbuckle	39534	3701	Vegetative
ARK16.48	Arb2015.35	0.638923	Rhizosphere	2016	56	Arkansas	Jonesboro	43826	4884	Rhizosphere	2015	56	California	Arbuckle	39534	3701	Vegetative
ARK16.49	Arb2015.35	0.607531	Rhizosphere	2016	56	Arkansas	Jonesboro	47965	4694	Rhizosphere	2015	56	California	Arbuckle	39534	3701	Vegetative
ARK16.50	Arb2015.35	0.604385	Rhizosphere	2016	56	Arkansas	Jonesboro	41166	4545	Rhizosphere	2015	56	California	Arbuckle	39534	3701	Vegetative
ARK16.51	Arb2015.35	0.604264	Rhizosphere	2016	56	Arkansas	Jonesboro	46853	4910	Rhizosphere	2015	56	California	Arbuckle	39534	3701	Vegetative
ARK16.52	Arb2015.35	0.618398	Rhizosphere	2016	56	Arkansas	Jonesboro	35467	4489	Rhizosphere	2015	56	California	Arbuckle	39534	3701	Vegetative
ARK16.53	Arb2015.35	0.61204	Rhizosphere	2016	56	Arkansas	Jonesboro	48417	4995	Rhizosphere	2015	56	California	Arbuckle	39534	3701	Vegetative
ARK16.54	Arb2015.35	0.608514	Rhizosphere	2016	56	Arkansas	Jonesboro	41344	4953	Rhizosphere	2015	56	California	Arbuckle	39534	3701	Vegetative
ARK16.55	Arb2015.35	0.621562	Rhizosphere	2016	56	Arkansas	Jonesboro	36735	4506	Rhizosphere	2015	56	California	Arbuckle	39534	3701	Vegetative
ARK16.56	Arb2015.35	0.60565	Rhizosphere	2016	56	Arkansas	Jonesboro	51602	5058	Rhizosphere	2015	56	California	Arbuckle	39534	3701	Vegetative
ARK16.81	Arb2015.37	0.752131	Rhizosphere	2016	42	Arkansas	Jonesboro	45499	3424	Rhizosphere	2015	42	California	Arbuckle	27019	3161	Vegetative
ARK16.82	Arb2015.37	0.646296	Rhizosphere	2016	42	Arkansas	Jonesboro	29675	4029	Rhizosphere	2015	42	California	Arbuckle	27019	3161	Vegetative
ARK16.83	Arb2015.37	0.777567	Rhizosphere	2016	42	Arkansas	Jonesboro	42950	3229	Rhizosphere	2015	42	California	Arbuckle	27019	3161	Vegetative
ARK16.84	Arb2015.37	0.654707	Rhizosphere	2016	42	Arkansas	Jonesboro	45046	4689	Rhizosphere	2015	42	California	Arbuckle	27019	3161	Vegetative
ARK16.85	Arb2015.37	0.724813	Rhizosphere	2016	42	Arkansas	Jonesboro	36033	3564	Rhizosphere	2015	42	California	Arbuckle	27019	3161	Vegetative
ARK16.86	Arb2015.37	0.682815	Rhizosphere	2016	42	Arkansas	Jonesboro	30910	3908	Rhizosphere	2015	42	California	Arbuckle	27019	3161	Vegetative
ARK16.87	Arb2015.37	0.680276	Rhizosphere	2016	42	Arkansas	Jonesboro	34368	4387	Rhizosphere	2015	42	California	Arbuckle	27019	3161	Vegetative
ARK16.88	Arb2015.37	0.68152	Rhizosphere	2016	42	Arkansas	Jonesboro	27322	3833	Rhizosphere	2015	42	California	Arbuckle	27019	3161	Vegetative
ARK16.89	Arb2015.37	0.67267	Rhizosphere	2016	42	Arkansas	Jonesboro	29003	3659	Rhizosphere	2015	42	California	Arbuckle	27019	3161	Vegetative
ARK16.90	Arb2015.37	0.640305	Rhizosphere	2016	42	Arkansas	Jonesboro	52769	4703	Rhizosphere	2015	42	California	Arbuckle	27019	3161	Vegetative
ARK16.91	Arb2015.37	0.646559	Rhizosphere	2016	42	Arkansas	Jonesboro	30304	4010	Rhizosphere	2015	42	California	Arbuckle	27019	3161	Vegetative
ARK16.92	Arb2015.37	0.647965	Rhizosphere	2016	42	Arkansas	Jonesboro	35301	4297	Rhizosphere	2015	42	California	Arbuckle	27019	3161	Vegetative
ARK16.93	Arb2015.37	0.629462	Rhizosphere	2016	42	Arkansas	Jonesboro	35605	4302	Rhizosphere	2015	42	California	Arbuckle	27019	3161	Vegetative
ARK16.94	Arb2015.37	0.640228	Rhizosphere	2016	42	Arkansas	Jonesboro	27100	3710	Rhizosphere	2015	42	California	Arbuckle	27019	3161	Vegetative
ARK16.95	Arb2015.37	0.651343	Rhizosphere	2016	42	Arkansas	Jonesboro	31465	3819	Rhizosphere	2015	42	California	Arbuckle	27019	3161	Vegetative
ARK16.96	Arb2015.37	0.692597	Rhizosphere	2016	42	Arkansas	Jonesboro	28120	3382	Rhizosphere	2015	42	California	Arbuckle	27019	3161	Vegetative
ARK16.81	Arb2015.39	0.741067	Rhizosphere	2016	42	Arkansas	Jonesboro	45499	3424	Rhizosphere	2015	42	California	Arbuckle	21856	2671	Vegetative
ARK16.82	Arb2015.39	0.682077	Rhizosphere	2016	42	Arkansas	Jonesboro	29675	4029	Rhizosphere	2015	42	California	Arbuckle	21856	2671	Vegetative
ARK16.83	Arb2015.39	0.763458	Rhizosphere	2016	42	Arkansas	Jonesboro	42950	3229	Rhizosphere	2015	42	California	Arbuckle	21856	2671	Vegetative
ARK16.84	Arb2015.39	0.685473	Rhizosphere	2016	42	Arkansas	Jonesboro	45046	4689	Rhizosphere	2015	42	California	Arbuckle	21856	2671	Vegetative
ARK16.85	Arb2015.39	0.728127	Rhizosphere	2016	42	Arkansas	Jonesboro	36033	3564	Rhizosphere	2015	42	California	Arbuckle	21856	2671	Vegetative
ARK16.86	Arb2015.39	0.699182	Rhizosphere	2016	42	Arkansas	Jonesboro	30910	3908	Rhizosphere	2015	42	California	Arbuckle	21856	2671	Vegetative
ARK16.87	Arb2015.39	0.701134	Rhizosphere	2016	42	Arkansas	Jonesboro	34368	4387	Rhizosphere	2015	42	California	Arbuckle	21856	2671	Vegetative
ARK16.88	Arb2015.39	0.700151	Rhizosphere	2016	42	Arkansas	Jonesboro	27322	3833	Rhizosphere	2015	42	California	Arbuckle	21856	2671	Vegetative
ARK16.89	Arb2015.39	0.67258	Rhizosphere	2016	42	Arkansas	Jonesboro	29003	3659	Rhizosphere	2015	42	California	Arbuckle	21856	2671	Vegetative
ARK16.90	Arb2015.39	0.664708	Rhizosphere	2016	42	Arkansas	Jonesboro	52769	4703	Rhizosphere	2015	42	California	Arbuckle	21856	2671	Vegetative
ARK16.91	Arb2015.39	0.672328	Rhizosphere	2016	42	Arkansas	Jonesboro	30304	4010	Rhizosphere	2015	42	California	Arbuckle	21856	2671	Vegetative
ARK16.92	Arb2015.39	0.678878	Rhizosphere	2016	42	Arkansas	Jonesboro	35301	4297	Rhizosphere	2015	42	California	Arbuckle	21856	2671	Vegetative
ARK16.93	Arb2015.39	0.665345	Rhizosphere	2016	42	Arkansas	Jonesboro	35605	4302	Rhizosphere	2015	42	California	Arbuckle	21856	2671	Vegetative
ARK16.94	Arb2015.39	0.671782	Rhizosphere	2016	42	Arkansas	Jonesboro	27100	3710	Rhizosphere	2015	42	California	Arbuckle	21856	2671	Vegetative
ARK16.95	Arb2015.39	0.684367	Rhizosphere	2016	42	Arkansas	Jonesboro	31465	3819	Rhizosphere	2015	42	California	Arbuckle	21856	2671	Vegetative
ARK16.96	Arb2015.39	0.704279	Rhizosphere	2016	42	Arkansas	Jonesboro	28120	3382	Rhizosphere	2015	42	California	Arbuckle	21856	2671	Vegetative
ARK16.305	Arb2015.4	0.634077	Endosphere	2016	98	Arkansas	Jonesboro	30721	1789	Endosphere	2015	98	California	Arbuckle	35398	2266	Reproductive
ARK16.306	Arb2015.4	0.601419	Endosphere	2016	98	Arkansas	Jonesboro	27890	2271	Endosphere	2015	98	California	Arbuckle	35398	2266	Reproductive
ARK16.307	Arb2015.4	0.59651	Endosphere	2016	98	Arkansas	Jonesboro	23289	1980	Endosphere	2015	98	California	Arbuckle	35398	2266	Reproductive
ARK16.308	Arb2015.4	0.58594	Endosphere	2016	98	Arkansas	Jonesboro	24013	2292	Endosphere	2015	98	California	Arbuckle	35398	2266	Reproductive
ARK16.309	Arb2015.4	0.600008	Endosphere	2016	98	Arkansas	Jonesboro	31144	2433	Endosphere	2015	98	California	Arbuckle	35398	2266	Reproductive
ARK16.310	Arb2015.4	0.594375	Endosphere	2016	98	Arkansas	Jonesboro	25391	1863	Endosphere	2015	98	California	Arbuckle	35398	2266	Reproductive
ARK16.311	Arb2015.4	0.605977	Endosphere	2016	98	Arkansas	Jonesboro	19263	1772	Endosphere	2015	98	California	Arbuckle	35398	2266	Reproductive
ARK16.312	Arb2015.4	0.581578	Endosphere	2016	98	Arkansas	Jonesboro	34281	2747	Endosphere	2015	98	California	Arbuckle	35398	2266	Reproductive
ARK16.313	Arb2015.4	0.580967	Endosphere	2016	98	Arkansas	Jonesboro	28056	2093	Endosphere	2015	98	California	Arbuckle	35398	2266	Reproductive
ARK16.314	Arb2015.4	0.570644	Endosphere	2016	98	Arkansas	Jonesboro	32265	2389	Endosphere	2015	98	California	Arbuckle	35398	2266	Reproductive
ARK16.315	Arb2015.4	0.627611	Endosphere	2016	98	Arkansas	Jonesboro	27799	2235	Endosphere	2015	98	California	Arbuckle	35398	2266	Reproductive
ARK16.316	Arb2015.4	0.620997	Endosphere	2016	98	Arkansas	Jonesboro	27289	2139	Endosphere	2015	98	California	Arbuckle	35398	2266	Reproductive
ARK16.317	Arb2015.4	0.579041	Endosphere	2016	98	Arkansas	Jonesboro	32781	2143	Endosphere	2015	98	California	Arbuckle	35398	2266	Reproductive
ARK16.318	Arb2015.4	0.605654	Endosphere	2016	98	Arkansas	Jonesboro	31180	1906	Endosphere	2015	98	California	Arbuckle	35398	2266	Reproductive
ARK16.319	Arb2015.4	0.563665	Endosphere	2016	98	Arkansas	Jonesboro	35719	2052	Endosphere	2015	98	California	Arbuckle	35398	2266	Reproductive
ARK16.320	Arb2015.4	0.575704	Endosphere	2016	98	Arkansas	Jonesboro	31985	2476	Endosphere	2015	98	California	Arbuckle	35398	2266	Reproductive
ARK16.41	Arb2015.40	0.645948	Rhizosphere	2016	56	Arkansas	Jonesboro	26305	3760	Rhizosphere	2015	56	California	Arbuckle	37451	3615	Vegetative
ARK16.42	Arb2015.40	0.654022	Rhizosphere	2016	56	Arkansas	Jonesboro	27283	3711	Rhizosphere	2015	56	California	Arbuckle	37451	3615	Vegetative
ARK16.43	Arb2015.40	0.642276	Rhizosphere	2016	56	Arkansas	Jonesboro	35288	3953	Rhizosphere	2015	56	California	Arbuckle	37451	3615	Vegetative
ARK16.44	Arb2015.40	0.643366	Rhizosphere	2016	56	Arkansas	Jonesboro	38756	4225	Rhizosphere	2015	56	California	Arbuckle	37451	3615	Vegetative
ARK16.45	Arb2015.40	0.658607	Rhizosphere	2016	56	Arkansas	Jonesboro	55923	4611	Rhizosphere	2015	56	California	Arbuckle	37451	3615	Vegetative
ARK16.46	Arb2015.40	0.805654	Rhizosphere	2016	56	Arkansas	Jonesboro	48330	2880	Rhizosphere	2015	56	California	Arbuckle	37451	3615	Vegetative
ARK16.47	Arb2015.40	0.613387	Rhizosphere	2016	56	Arkansas	Jonesboro	35067	4327	Rhizosphere	2015	56	California	Arbuckle	37451	3615	Vegetative
ARK16.48	Arb2015.40	0.642891	Rhizosphere	2016	56	Arkansas	Jonesboro	43826	4884	Rhizosphere	2015	56	California	Arbuckle	37451	3615	Vegetative
ARK16.49	Arb2015.40	0.614985	Rhizosphere	2016	56	Arkansas	Jonesboro	47965	4694	Rhizosphere	2015	56	California	Arbuckle	37451	3615	Vegetative
ARK16.50	Arb2015.40	0.606019	Rhizosphere	2016	56	Arkansas	Jonesboro	41166	4545	Rhizosphere	2015	56	California	Arbuckle	37451	3615	Vegetative
ARK16.51	Arb2015.40	0.605795	Rhizosphere	2016	56	Arkansas	Jonesboro	46853	4910	Rhizosphere	2015	56	California	Arbuckle	37451	3615	Vegetative
ARK16.52	Arb2015.40	0.616449	Rhizosphere	2016	56	Arkansas	Jonesboro	35467	4489	Rhizosphere	2015	56	California	Arbuckle	37451	3615	Vegetative
ARK16.53	Arb2015.40	0.618693	Rhizosphere	2016	56	Arkansas	Jonesboro	48417	4995	Rhizosphere	2015	56	California	Arbuckle	37451	3615	Vegetative
ARK16.54	Arb2015.40	0.612751	Rhizosphere	2016	56	Arkansas	Jonesboro	41344	4953	Rhizosphere	2015	56	California	Arbuckle	37451	3615	Vegetative
ARK16.55	Arb2015.40	0.625541	Rhizosphere	2016	56	Arkansas	Jonesboro	36735	4506	Rhizosphere	2015	56	California	Arbuckle	37451	3615	Vegetative
ARK16.56	Arb2015.40	0.606524	Rhizosphere	2016	56	Arkansas	Jonesboro	51602	5058	Rhizosphere	2015	56	California	Arbuckle	37451	3615	Vegetative
ARK16.57	Arb2015.41	0.713935	Endosphere	2016	56	Arkansas	Jonesboro	23768	1622	Endosphere	2015	56	California	Arbuckle	26460	2045	Vegetative
ARK16.58	Arb2015.41	0.656406	Endosphere	2016	56	Arkansas	Jonesboro	21411	1575	Endosphere	2015	56	California	Arbuckle	26460	2045	Vegetative
ARK16.59	Arb2015.41	0.645926	Endosphere	2016	56	Arkansas	Jonesboro	31383	1830	Endosphere	2015	56	California	Arbuckle	26460	2045	Vegetative
ARK16.60	Arb2015.41	0.708344	Endosphere	2016	56	Arkansas	Jonesboro	33950	1279	Endosphere	2015	56	California	Arbuckle	26460	2045	Vegetative
ARK16.61	Arb2015.41	0.749569	Endosphere	2016	56	Arkansas	Jonesboro	38089	1760	Endosphere	2015	56	California	Arbuckle	26460	2045	Vegetative
ARK16.62	Arb2015.41	0.758591	Endosphere	2016	56	Arkansas	Jonesboro	49361	1510	Endosphere	2015	56	California	Arbuckle	26460	2045	Vegetative
ARK16.63	Arb2015.41	0.629032	Endosphere	2016	56	Arkansas	Jonesboro	29595	2261	Endosphere	2015	56	California	Arbuckle	26460	2045	Vegetative
ARK16.64	Arb2015.41	0.618156	Endosphere	2016	56	Arkansas	Jonesboro	26524	2026	Endosphere	2015	56	California	Arbuckle	26460	2045	Vegetative
ARK16.65	Arb2015.41	0.616425	Endosphere	2016	56	Arkansas	Jonesboro	27701	2392	Endosphere	2015	56	California	Arbuckle	26460	2045	Vegetative
ARK16.66	Arb2015.41	0.612286	Endosphere	2016	56	Arkansas	Jonesboro	35639	2458	Endosphere	2015	56	California	Arbuckle	26460	2045	Vegetative
ARK16.67	Arb2015.41	0.572865	Endosphere	2016	56	Arkansas	Jonesboro	21532	1900	Endosphere	2015	56	California	Arbuckle	26460	2045	Vegetative
ARK16.68	Arb2015.41	0.655587	Endosphere	2016	56	Arkansas	Jonesboro	29614	1835	Endosphere	2015	56	California	Arbuckle	26460	2045	Vegetative
ARK16.69	Arb2015.41	0.600631	Endosphere	2016	56	Arkansas	Jonesboro	24896	2204	Endosphere	2015	56	California	Arbuckle	26460	2045	Vegetative
ARK16.70	Arb2015.41	0.600181	Endosphere	2016	56	Arkansas	Jonesboro	28363	2442	Endosphere	2015	56	California	Arbuckle	26460	2045	Vegetative
ARK16.72	Arb2015.41	0.619275	Endosphere	2016	56	Arkansas	Jonesboro	16818	1905	Endosphere	2015	56	California	Arbuckle	26460	2045	Vegetative
ARK16.305	Arb2015.43	0.607362	Endosphere	2016	98	Arkansas	Jonesboro	30721	1789	Endosphere	2015	98	California	Arbuckle	38535	2237	Reproductive
ARK16.306	Arb2015.43	0.589781	Endosphere	2016	98	Arkansas	Jonesboro	27890	2271	Endosphere	2015	98	California	Arbuckle	38535	2237	Reproductive
ARK16.307	Arb2015.43	0.600166	Endosphere	2016	98	Arkansas	Jonesboro	23289	1980	Endosphere	2015	98	California	Arbuckle	38535	2237	Reproductive
ARK16.308	Arb2015.43	0.595389	Endosphere	2016	98	Arkansas	Jonesboro	24013	2292	Endosphere	2015	98	California	Arbuckle	38535	2237	Reproductive
ARK16.309	Arb2015.43	0.624676	Endosphere	2016	98	Arkansas	Jonesboro	31144	2433	Endosphere	2015	98	California	Arbuckle	38535	2237	Reproductive
ARK16.310	Arb2015.43	0.61283	Endosphere	2016	98	Arkansas	Jonesboro	25391	1863	Endosphere	2015	98	California	Arbuckle	38535	2237	Reproductive
ARK16.311	Arb2015.43	0.592951	Endosphere	2016	98	Arkansas	Jonesboro	19263	1772	Endosphere	2015	98	California	Arbuckle	38535	2237	Reproductive
ARK16.312	Arb2015.43	0.604976	Endosphere	2016	98	Arkansas	Jonesboro	34281	2747	Endosphere	2015	98	California	Arbuckle	38535	2237	Reproductive
ARK16.313	Arb2015.43	0.616204	Endosphere	2016	98	Arkansas	Jonesboro	28056	2093	Endosphere	2015	98	California	Arbuckle	38535	2237	Reproductive
ARK16.314	Arb2015.43	0.577345	Endosphere	2016	98	Arkansas	Jonesboro	32265	2389	Endosphere	2015	98	California	Arbuckle	38535	2237	Reproductive
ARK16.315	Arb2015.43	0.638837	Endosphere	2016	98	Arkansas	Jonesboro	27799	2235	Endosphere	2015	98	California	Arbuckle	38535	2237	Reproductive
ARK16.316	Arb2015.43	0.613397	Endosphere	2016	98	Arkansas	Jonesboro	27289	2139	Endosphere	2015	98	California	Arbuckle	38535	2237	Reproductive
ARK16.317	Arb2015.43	0.583107	Endosphere	2016	98	Arkansas	Jonesboro	32781	2143	Endosphere	2015	98	California	Arbuckle	38535	2237	Reproductive
ARK16.318	Arb2015.43	0.598963	Endosphere	2016	98	Arkansas	Jonesboro	31180	1906	Endosphere	2015	98	California	Arbuckle	38535	2237	Reproductive
ARK16.319	Arb2015.43	0.595799	Endosphere	2016	98	Arkansas	Jonesboro	35719	2052	Endosphere	2015	98	California	Arbuckle	38535	2237	Reproductive
ARK16.320	Arb2015.43	0.586057	Endosphere	2016	98	Arkansas	Jonesboro	31985	2476	Endosphere	2015	98	California	Arbuckle	38535	2237	Reproductive
ARK16.249	Arb2015.45	0.62514	Rhizosphere	2016	112	Arkansas	Jonesboro	31587	4340	Rhizosphere	2015	112	California	Arbuckle	36070	3860	Reproductive
ARK16.250	Arb2015.45	0.6115	Rhizosphere	2016	112	Arkansas	Jonesboro	32953	4348	Rhizosphere	2015	112	California	Arbuckle	36070	3860	Reproductive
ARK16.251	Arb2015.45	0.607017	Rhizosphere	2016	112	Arkansas	Jonesboro	37113	4512	Rhizosphere	2015	112	California	Arbuckle	36070	3860	Reproductive
ARK16.252	Arb2015.45	0.607236	Rhizosphere	2016	112	Arkansas	Jonesboro	31599	4272	Rhizosphere	2015	112	California	Arbuckle	36070	3860	Reproductive
ARK16.253	Arb2015.45	0.583478	Rhizosphere	2016	112	Arkansas	Jonesboro	55235	5212	Rhizosphere	2015	112	California	Arbuckle	36070	3860	Reproductive
ARK16.254	Arb2015.45	0.592847	Rhizosphere	2016	112	Arkansas	Jonesboro	40712	4891	Rhizosphere	2015	112	California	Arbuckle	36070	3860	Reproductive
ARK16.255	Arb2015.45	0.633234	Rhizosphere	2016	112	Arkansas	Jonesboro	42815	4784	Rhizosphere	2015	112	California	Arbuckle	36070	3860	Reproductive
ARK16.256	Arb2015.45	0.625442	Rhizosphere	2016	112	Arkansas	Jonesboro	30348	4593	Rhizosphere	2015	112	California	Arbuckle	36070	3860	Reproductive
ARK16.257	Arb2015.45	0.613841	Rhizosphere	2016	112	Arkansas	Jonesboro	32775	4312	Rhizosphere	2015	112	California	Arbuckle	36070	3860	Reproductive
ARK16.258	Arb2015.45	0.605272	Rhizosphere	2016	112	Arkansas	Jonesboro	33032	4534	Rhizosphere	2015	112	California	Arbuckle	36070	3860	Reproductive
ARK16.259	Arb2015.45	0.603899	Rhizosphere	2016	112	Arkansas	Jonesboro	38566	4839	Rhizosphere	2015	112	California	Arbuckle	36070	3860	Reproductive
ARK16.260	Arb2015.45	0.620676	Rhizosphere	2016	112	Arkansas	Jonesboro	24669	3782	Rhizosphere	2015	112	California	Arbuckle	36070	3860	Reproductive
ARK16.261	Arb2015.45	0.614219	Rhizosphere	2016	112	Arkansas	Jonesboro	26042	3972	Rhizosphere	2015	112	California	Arbuckle	36070	3860	Reproductive
ARK16.262	Arb2015.45	0.62278	Rhizosphere	2016	112	Arkansas	Jonesboro	18273	3391	Rhizosphere	2015	112	California	Arbuckle	36070	3860	Reproductive
ARK16.263	Arb2015.45	0.619589	Rhizosphere	2016	112	Arkansas	Jonesboro	30249	4357	Rhizosphere	2015	112	California	Arbuckle	36070	3860	Reproductive
ARK16.264	Arb2015.45	0.609022	Rhizosphere	2016	112	Arkansas	Jonesboro	34544	4586	Rhizosphere	2015	112	California	Arbuckle	36070	3860	Reproductive
ARK16.57	Arb2015.46	0.745149	Endosphere	2016	56	Arkansas	Jonesboro	23768	1622	Endosphere	2015	56	California	Arbuckle	28377	2016	Vegetative
ARK16.58	Arb2015.46	0.685541	Endosphere	2016	56	Arkansas	Jonesboro	21411	1575	Endosphere	2015	56	California	Arbuckle	28377	2016	Vegetative
ARK16.59	Arb2015.46	0.664199	Endosphere	2016	56	Arkansas	Jonesboro	31383	1830	Endosphere	2015	56	California	Arbuckle	28377	2016	Vegetative
ARK16.60	Arb2015.46	0.724012	Endosphere	2016	56	Arkansas	Jonesboro	33950	1279	Endosphere	2015	56	California	Arbuckle	28377	2016	Vegetative
ARK16.61	Arb2015.46	0.785037	Endosphere	2016	56	Arkansas	Jonesboro	38089	1760	Endosphere	2015	56	California	Arbuckle	28377	2016	Vegetative
ARK16.62	Arb2015.46	0.783467	Endosphere	2016	56	Arkansas	Jonesboro	49361	1510	Endosphere	2015	56	California	Arbuckle	28377	2016	Vegetative
ARK16.63	Arb2015.46	0.624072	Endosphere	2016	56	Arkansas	Jonesboro	29595	2261	Endosphere	2015	56	California	Arbuckle	28377	2016	Vegetative
ARK16.64	Arb2015.46	0.628417	Endosphere	2016	56	Arkansas	Jonesboro	26524	2026	Endosphere	2015	56	California	Arbuckle	28377	2016	Vegetative
ARK16.65	Arb2015.46	0.633493	Endosphere	2016	56	Arkansas	Jonesboro	27701	2392	Endosphere	2015	56	California	Arbuckle	28377	2016	Vegetative
ARK16.66	Arb2015.46	0.625224	Endosphere	2016	56	Arkansas	Jonesboro	35639	2458	Endosphere	2015	56	California	Arbuckle	28377	2016	Vegetative
ARK16.67	Arb2015.46	0.606535	Endosphere	2016	56	Arkansas	Jonesboro	21532	1900	Endosphere	2015	56	California	Arbuckle	28377	2016	Vegetative
ARK16.68	Arb2015.46	0.692216	Endosphere	2016	56	Arkansas	Jonesboro	29614	1835	Endosphere	2015	56	California	Arbuckle	28377	2016	Vegetative
ARK16.69	Arb2015.46	0.601968	Endosphere	2016	56	Arkansas	Jonesboro	24896	2204	Endosphere	2015	56	California	Arbuckle	28377	2016	Vegetative
ARK16.70	Arb2015.46	0.620789	Endosphere	2016	56	Arkansas	Jonesboro	28363	2442	Endosphere	2015	56	California	Arbuckle	28377	2016	Vegetative
ARK16.72	Arb2015.46	0.620935	Endosphere	2016	56	Arkansas	Jonesboro	16818	1905	Endosphere	2015	56	California	Arbuckle	28377	2016	Vegetative
ARK16.249	Arb2015.48	0.651077	Rhizosphere	2016	112	Arkansas	Jonesboro	31587	4340	Rhizosphere	2015	112	California	Arbuckle	21946	3265	Reproductive
ARK16.250	Arb2015.48	0.643115	Rhizosphere	2016	112	Arkansas	Jonesboro	32953	4348	Rhizosphere	2015	112	California	Arbuckle	21946	3265	Reproductive
ARK16.251	Arb2015.48	0.64774	Rhizosphere	2016	112	Arkansas	Jonesboro	37113	4512	Rhizosphere	2015	112	California	Arbuckle	21946	3265	Reproductive
ARK16.252	Arb2015.48	0.644462	Rhizosphere	2016	112	Arkansas	Jonesboro	31599	4272	Rhizosphere	2015	112	California	Arbuckle	21946	3265	Reproductive
ARK16.253	Arb2015.48	0.62975	Rhizosphere	2016	112	Arkansas	Jonesboro	55235	5212	Rhizosphere	2015	112	California	Arbuckle	21946	3265	Reproductive
ARK16.254	Arb2015.48	0.624814	Rhizosphere	2016	112	Arkansas	Jonesboro	40712	4891	Rhizosphere	2015	112	California	Arbuckle	21946	3265	Reproductive
ARK16.255	Arb2015.48	0.661387	Rhizosphere	2016	112	Arkansas	Jonesboro	42815	4784	Rhizosphere	2015	112	California	Arbuckle	21946	3265	Reproductive
ARK16.256	Arb2015.48	0.624176	Rhizosphere	2016	112	Arkansas	Jonesboro	30348	4593	Rhizosphere	2015	112	California	Arbuckle	21946	3265	Reproductive
ARK16.257	Arb2015.48	0.646363	Rhizosphere	2016	112	Arkansas	Jonesboro	32775	4312	Rhizosphere	2015	112	California	Arbuckle	21946	3265	Reproductive
ARK16.258	Arb2015.48	0.623873	Rhizosphere	2016	112	Arkansas	Jonesboro	33032	4534	Rhizosphere	2015	112	California	Arbuckle	21946	3265	Reproductive
ARK16.259	Arb2015.48	0.629617	Rhizosphere	2016	112	Arkansas	Jonesboro	38566	4839	Rhizosphere	2015	112	California	Arbuckle	21946	3265	Reproductive
ARK16.260	Arb2015.48	0.652742	Rhizosphere	2016	112	Arkansas	Jonesboro	24669	3782	Rhizosphere	2015	112	California	Arbuckle	21946	3265	Reproductive
ARK16.261	Arb2015.48	0.645633	Rhizosphere	2016	112	Arkansas	Jonesboro	26042	3972	Rhizosphere	2015	112	California	Arbuckle	21946	3265	Reproductive
ARK16.262	Arb2015.48	0.656278	Rhizosphere	2016	112	Arkansas	Jonesboro	18273	3391	Rhizosphere	2015	112	California	Arbuckle	21946	3265	Reproductive
ARK16.263	Arb2015.48	0.654122	Rhizosphere	2016	112	Arkansas	Jonesboro	30249	4357	Rhizosphere	2015	112	California	Arbuckle	21946	3265	Reproductive
ARK16.264	Arb2015.48	0.634747	Rhizosphere	2016	112	Arkansas	Jonesboro	34544	4586	Rhizosphere	2015	112	California	Arbuckle	21946	3265	Reproductive
ARK16.137	Arb2015.49	0.685003	Endosphere	2016	70	Arkansas	Jonesboro	27995	1891	Endosphere	2015	70	California	Arbuckle	23675	2279	Reproductive
ARK16.138	Arb2015.49	0.663126	Endosphere	2016	70	Arkansas	Jonesboro	12670	1347	Endosphere	2015	70	California	Arbuckle	23675	2279	Reproductive
ARK16.139	Arb2015.49	0.64269	Endosphere	2016	70	Arkansas	Jonesboro	16616	1945	Endosphere	2015	70	California	Arbuckle	23675	2279	Reproductive
ARK16.140	Arb2015.49	0.7196	Endosphere	2016	70	Arkansas	Jonesboro	17506	1760	Endosphere	2015	70	California	Arbuckle	23675	2279	Reproductive
ARK16.141	Arb2015.49	0.65881	Endosphere	2016	70	Arkansas	Jonesboro	17143	1474	Endosphere	2015	70	California	Arbuckle	23675	2279	Reproductive
ARK16.142	Arb2015.49	0.642575	Endosphere	2016	70	Arkansas	Jonesboro	11494	1313	Endosphere	2015	70	California	Arbuckle	23675	2279	Reproductive
ARK16.143	Arb2015.49	0.631135	Endosphere	2016	70	Arkansas	Jonesboro	11574	1415	Endosphere	2015	70	California	Arbuckle	23675	2279	Reproductive
ARK16.144	Arb2015.49	0.681748	Endosphere	2016	70	Arkansas	Jonesboro	6520	1111	Endosphere	2015	70	California	Arbuckle	23675	2279	Reproductive
ARK16.145	Arb2015.49	0.600878	Endosphere	2016	70	Arkansas	Jonesboro	17326	1740	Endosphere	2015	70	California	Arbuckle	23675	2279	Reproductive
ARK16.146	Arb2015.49	0.622149	Endosphere	2016	70	Arkansas	Jonesboro	27890	1810	Endosphere	2015	70	California	Arbuckle	23675	2279	Reproductive
ARK16.147	Arb2015.49	0.600973	Endosphere	2016	70	Arkansas	Jonesboro	28945	1995	Endosphere	2015	70	California	Arbuckle	23675	2279	Reproductive
ARK16.148	Arb2015.49	0.641536	Endosphere	2016	70	Arkansas	Jonesboro	16584	1346	Endosphere	2015	70	California	Arbuckle	23675	2279	Reproductive
ARK16.149	Arb2015.49	0.601975	Endosphere	2016	70	Arkansas	Jonesboro	20151	1777	Endosphere	2015	70	California	Arbuckle	23675	2279	Reproductive
ARK16.150	Arb2015.49	0.645626	Endosphere	2016	70	Arkansas	Jonesboro	10649	1257	Endosphere	2015	70	California	Arbuckle	23675	2279	Reproductive
ARK16.151	Arb2015.49	0.675075	Endosphere	2016	70	Arkansas	Jonesboro	18642	1311	Endosphere	2015	70	California	Arbuckle	23675	2279	Reproductive
ARK16.152	Arb2015.49	0.631137	Endosphere	2016	70	Arkansas	Jonesboro	10568	1126	Endosphere	2015	70	California	Arbuckle	23675	2279	Reproductive
ARK16.57	Arb2015.56	0.743449	Endosphere	2016	56	Arkansas	Jonesboro	23768	1622	Endosphere	2015	56	California	Arbuckle	20926	1840	Vegetative
ARK16.58	Arb2015.56	0.668388	Endosphere	2016	56	Arkansas	Jonesboro	21411	1575	Endosphere	2015	56	California	Arbuckle	20926	1840	Vegetative
ARK16.59	Arb2015.56	0.649893	Endosphere	2016	56	Arkansas	Jonesboro	31383	1830	Endosphere	2015	56	California	Arbuckle	20926	1840	Vegetative
ARK16.60	Arb2015.56	0.71505	Endosphere	2016	56	Arkansas	Jonesboro	33950	1279	Endosphere	2015	56	California	Arbuckle	20926	1840	Vegetative
ARK16.61	Arb2015.56	0.773406	Endosphere	2016	56	Arkansas	Jonesboro	38089	1760	Endosphere	2015	56	California	Arbuckle	20926	1840	Vegetative
ARK16.62	Arb2015.56	0.775074	Endosphere	2016	56	Arkansas	Jonesboro	49361	1510	Endosphere	2015	56	California	Arbuckle	20926	1840	Vegetative
ARK16.63	Arb2015.56	0.630694	Endosphere	2016	56	Arkansas	Jonesboro	29595	2261	Endosphere	2015	56	California	Arbuckle	20926	1840	Vegetative
ARK16.64	Arb2015.56	0.623332	Endosphere	2016	56	Arkansas	Jonesboro	26524	2026	Endosphere	2015	56	California	Arbuckle	20926	1840	Vegetative
ARK16.65	Arb2015.56	0.625712	Endosphere	2016	56	Arkansas	Jonesboro	27701	2392	Endosphere	2015	56	California	Arbuckle	20926	1840	Vegetative
ARK16.66	Arb2015.56	0.622693	Endosphere	2016	56	Arkansas	Jonesboro	35639	2458	Endosphere	2015	56	California	Arbuckle	20926	1840	Vegetative
ARK16.67	Arb2015.56	0.593241	Endosphere	2016	56	Arkansas	Jonesboro	21532	1900	Endosphere	2015	56	California	Arbuckle	20926	1840	Vegetative
ARK16.68	Arb2015.56	0.670721	Endosphere	2016	56	Arkansas	Jonesboro	29614	1835	Endosphere	2015	56	California	Arbuckle	20926	1840	Vegetative
ARK16.69	Arb2015.56	0.613123	Endosphere	2016	56	Arkansas	Jonesboro	24896	2204	Endosphere	2015	56	California	Arbuckle	20926	1840	Vegetative
ARK16.70	Arb2015.56	0.627292	Endosphere	2016	56	Arkansas	Jonesboro	28363	2442	Endosphere	2015	56	California	Arbuckle	20926	1840	Vegetative
ARK16.72	Arb2015.56	0.618373	Endosphere	2016	56	Arkansas	Jonesboro	16818	1905	Endosphere	2015	56	California	Arbuckle	20926	1840	Vegetative
ARK16.100	Arb2015.6	0.746793	Endosphere	2016	42	Arkansas	Jonesboro	10463	1008	Endosphere	2015	42	California	Arbuckle	17132	1345	Vegetative
ARK16.101	Arb2015.6	0.798857	Endosphere	2016	42	Arkansas	Jonesboro	19915	967	Endosphere	2015	42	California	Arbuckle	17132	1345	Vegetative
ARK16.102	Arb2015.6	0.782032	Endosphere	2016	42	Arkansas	Jonesboro	9259	861	Endosphere	2015	42	California	Arbuckle	17132	1345	Vegetative
ARK16.103	Arb2015.6	0.771418	Endosphere	2016	42	Arkansas	Jonesboro	15667	1596	Endosphere	2015	42	California	Arbuckle	17132	1345	Vegetative
ARK16.104	Arb2015.6	0.796276	Endosphere	2016	42	Arkansas	Jonesboro	6924	1027	Endosphere	2015	42	California	Arbuckle	17132	1345	Vegetative
ARK16.105	Arb2015.6	0.796601	Endosphere	2016	42	Arkansas	Jonesboro	12876	598	Endosphere	2015	42	California	Arbuckle	17132	1345	Vegetative
ARK16.106	Arb2015.6	0.747947	Endosphere	2016	42	Arkansas	Jonesboro	8367	1214	Endosphere	2015	42	California	Arbuckle	17132	1345	Vegetative
ARK16.107	Arb2015.6	0.749462	Endosphere	2016	42	Arkansas	Jonesboro	13865	1369	Endosphere	2015	42	California	Arbuckle	17132	1345	Vegetative
ARK16.108	Arb2015.6	0.729486	Endosphere	2016	42	Arkansas	Jonesboro	14349	1274	Endosphere	2015	42	California	Arbuckle	17132	1345	Vegetative
ARK16.109	Arb2015.6	0.739598	Endosphere	2016	42	Arkansas	Jonesboro	17524	2075	Endosphere	2015	42	California	Arbuckle	17132	1345	Vegetative
ARK16.110	Arb2015.6	0.690581	Endosphere	2016	42	Arkansas	Jonesboro	12143	1429	Endosphere	2015	42	California	Arbuckle	17132	1345	Vegetative
ARK16.111	Arb2015.6	0.718024	Endosphere	2016	42	Arkansas	Jonesboro	13439	1386	Endosphere	2015	42	California	Arbuckle	17132	1345	Vegetative
ARK16.112	Arb2015.6	0.73523	Endosphere	2016	42	Arkansas	Jonesboro	26305	1521	Endosphere	2015	42	California	Arbuckle	17132	1345	Vegetative
ARK16.97	Arb2015.6	0.76428	Endosphere	2016	42	Arkansas	Jonesboro	15867	1355	Endosphere	2015	42	California	Arbuckle	17132	1345	Vegetative
ARK16.98	Arb2015.6	0.719643	Endosphere	2016	42	Arkansas	Jonesboro	10207	1093	Endosphere	2015	42	California	Arbuckle	17132	1345	Vegetative
ARK16.99	Arb2015.6	0.836144	Endosphere	2016	42	Arkansas	Jonesboro	18320	884	Endosphere	2015	42	California	Arbuckle	17132	1345	Vegetative
ARK16.265	Arb2015.7	0.646579	Endosphere	2016	112	Arkansas	Jonesboro	32868	2631	Endosphere	2015	112	California	Arbuckle	35993	2409	Reproductive
ARK16.266	Arb2015.7	0.640066	Endosphere	2016	112	Arkansas	Jonesboro	29178	2366	Endosphere	2015	112	California	Arbuckle	35993	2409	Reproductive
ARK16.267	Arb2015.7	0.622425	Endosphere	2016	112	Arkansas	Jonesboro	31532	2342	Endosphere	2015	112	California	Arbuckle	35993	2409	Reproductive
ARK16.268	Arb2015.7	0.643848	Endosphere	2016	112	Arkansas	Jonesboro	19292	1914	Endosphere	2015	112	California	Arbuckle	35993	2409	Reproductive
ARK16.269	Arb2015.7	0.602261	Endosphere	2016	112	Arkansas	Jonesboro	28119	2490	Endosphere	2015	112	California	Arbuckle	35993	2409	Reproductive
ARK16.270	Arb2015.7	0.613339	Endosphere	2016	112	Arkansas	Jonesboro	24254	2297	Endosphere	2015	112	California	Arbuckle	35993	2409	Reproductive
ARK16.271	Arb2015.7	0.668512	Endosphere	2016	112	Arkansas	Jonesboro	17604	1609	Endosphere	2015	112	California	Arbuckle	35993	2409	Reproductive
ARK16.272	Arb2015.7	0.611502	Endosphere	2016	112	Arkansas	Jonesboro	28956	2356	Endosphere	2015	112	California	Arbuckle	35993	2409	Reproductive
ARK16.273	Arb2015.7	0.623616	Endosphere	2016	112	Arkansas	Jonesboro	25418	2365	Endosphere	2015	112	California	Arbuckle	35993	2409	Reproductive
ARK16.274	Arb2015.7	0.614277	Endosphere	2016	112	Arkansas	Jonesboro	30393	2412	Endosphere	2015	112	California	Arbuckle	35993	2409	Reproductive
ARK16.275	Arb2015.7	0.686844	Endosphere	2016	112	Arkansas	Jonesboro	83235	2996	Endosphere	2015	112	California	Arbuckle	35993	2409	Reproductive
ARK16.276	Arb2015.7	0.673512	Endosphere	2016	112	Arkansas	Jonesboro	26719	2623	Endosphere	2015	112	California	Arbuckle	35993	2409	Reproductive
ARK16.277	Arb2015.7	0.632485	Endosphere	2016	112	Arkansas	Jonesboro	83351	3584	Endosphere	2015	112	California	Arbuckle	35993	2409	Reproductive
ARK16.278	Arb2015.7	0.660479	Endosphere	2016	112	Arkansas	Jonesboro	42410	2237	Endosphere	2015	112	California	Arbuckle	35993	2409	Reproductive
ARK16.279	Arb2015.7	0.64573	Endosphere	2016	112	Arkansas	Jonesboro	34593	2310	Endosphere	2015	112	California	Arbuckle	35993	2409	Reproductive
ARK16.280	Arb2015.7	0.648998	Endosphere	2016	112	Arkansas	Jonesboro	26972	2290	Endosphere	2015	112	California	Arbuckle	35993	2409	Reproductive
ARK16.121	Arb2015.8	0.649498	Rhizosphere	2016	70	Arkansas	Jonesboro	24353	3590	Rhizosphere	2015	70	California	Arbuckle	37938	3956	Reproductive
ARK16.122	Arb2015.8	0.662071	Rhizosphere	2016	70	Arkansas	Jonesboro	20389	3101	Rhizosphere	2015	70	California	Arbuckle	37938	3956	Reproductive
ARK16.123	Arb2015.8	0.664392	Rhizosphere	2016	70	Arkansas	Jonesboro	24284	3495	Rhizosphere	2015	70	California	Arbuckle	37938	3956	Reproductive
ARK16.124	Arb2015.8	0.680552	Rhizosphere	2016	70	Arkansas	Jonesboro	33218	3719	Rhizosphere	2015	70	California	Arbuckle	37938	3956	Reproductive
ARK16.125	Arb2015.8	0.625842	Rhizosphere	2016	70	Arkansas	Jonesboro	21758	3338	Rhizosphere	2015	70	California	Arbuckle	37938	3956	Reproductive
ARK16.126	Arb2015.8	0.622004	Rhizosphere	2016	70	Arkansas	Jonesboro	23359	3419	Rhizosphere	2015	70	California	Arbuckle	37938	3956	Reproductive
ARK16.127	Arb2015.8	0.643441	Rhizosphere	2016	70	Arkansas	Jonesboro	14769	2763	Rhizosphere	2015	70	California	Arbuckle	37938	3956	Reproductive
ARK16.128	Arb2015.8	0.623147	Rhizosphere	2016	70	Arkansas	Jonesboro	26139	3639	Rhizosphere	2015	70	California	Arbuckle	37938	3956	Reproductive
ARK16.129	Arb2015.8	0.650501	Rhizosphere	2016	70	Arkansas	Jonesboro	14571	2854	Rhizosphere	2015	70	California	Arbuckle	37938	3956	Reproductive
ARK16.130	Arb2015.8	0.668562	Rhizosphere	2016	70	Arkansas	Jonesboro	14152	2672	Rhizosphere	2015	70	California	Arbuckle	37938	3956	Reproductive
ARK16.131	Arb2015.8	0.642986	Rhizosphere	2016	70	Arkansas	Jonesboro	17576	3236	Rhizosphere	2015	70	California	Arbuckle	37938	3956	Reproductive
ARK16.132	Arb2015.8	0.640266	Rhizosphere	2016	70	Arkansas	Jonesboro	17304	3334	Rhizosphere	2015	70	California	Arbuckle	37938	3956	Reproductive
ARK16.133	Arb2015.8	0.639389	Rhizosphere	2016	70	Arkansas	Jonesboro	15115	3026	Rhizosphere	2015	70	California	Arbuckle	37938	3956	Reproductive
ARK16.134	Arb2015.8	0.670284	Rhizosphere	2016	70	Arkansas	Jonesboro	24016	3468	Rhizosphere	2015	70	California	Arbuckle	37938	3956	Reproductive
ARK16.135	Arb2015.8	0.648694	Rhizosphere	2016	70	Arkansas	Jonesboro	20099	3483	Rhizosphere	2015	70	California	Arbuckle	37938	3956	Reproductive
ARK16.136	Arb2015.8	0.637341	Rhizosphere	2016	70	Arkansas	Jonesboro	24368	3731	Rhizosphere	2015	70	California	Arbuckle	37938	3956	Reproductive
ARK16.177	Arb2015.9	0.634799	Endosphere	2016	84	Arkansas	Jonesboro	42613	2440	Endosphere	2015	84	California	Arbuckle	28817	1854	Reproductive
ARK16.178	Arb2015.9	0.64932	Endosphere	2016	84	Arkansas	Jonesboro	34235	2845	Endosphere	2015	84	California	Arbuckle	28817	1854	Reproductive
ARK16.179	Arb2015.9	0.629791	Endosphere	2016	84	Arkansas	Jonesboro	33492	2150	Endosphere	2015	84	California	Arbuckle	28817	1854	Reproductive
ARK16.180	Arb2015.9	0.633581	Endosphere	2016	84	Arkansas	Jonesboro	30095	2124	Endosphere	2015	84	California	Arbuckle	28817	1854	Reproductive
ARK16.181	Arb2015.9	0.588916	Endosphere	2016	84	Arkansas	Jonesboro	36133	2154	Endosphere	2015	84	California	Arbuckle	28817	1854	Reproductive
ARK16.182	Arb2015.9	0.609829	Endosphere	2016	84	Arkansas	Jonesboro	29236	2113	Endosphere	2015	84	California	Arbuckle	28817	1854	Reproductive
ARK16.183	Arb2015.9	0.637044	Endosphere	2016	84	Arkansas	Jonesboro	26255	2296	Endosphere	2015	84	California	Arbuckle	28817	1854	Reproductive
ARK16.184	Arb2015.9	0.588285	Endosphere	2016	84	Arkansas	Jonesboro	23345	1746	Endosphere	2015	84	California	Arbuckle	28817	1854	Reproductive
ARK16.185	Arb2015.9	0.630159	Endosphere	2016	84	Arkansas	Jonesboro	27351	2166	Endosphere	2015	84	California	Arbuckle	28817	1854	Reproductive
ARK16.186	Arb2015.9	0.671444	Endosphere	2016	84	Arkansas	Jonesboro	30494	2136	Endosphere	2015	84	California	Arbuckle	28817	1854	Reproductive
ARK16.187	Arb2015.9	0.6329	Endosphere	2016	84	Arkansas	Jonesboro	20514	1758	Endosphere	2015	84	California	Arbuckle	28817	1854	Reproductive
ARK16.188	Arb2015.9	0.656475	Endosphere	2016	84	Arkansas	Jonesboro	35219	2508	Endosphere	2015	84	California	Arbuckle	28817	1854	Reproductive
ARK16.189	Arb2015.9	0.634232	Endosphere	2016	84	Arkansas	Jonesboro	29369	1753	Endosphere	2015	84	California	Arbuckle	28817	1854	Reproductive
ARK16.190	Arb2015.9	0.627639	Endosphere	2016	84	Arkansas	Jonesboro	24376	1916	Endosphere	2015	84	California	Arbuckle	28817	1854	Reproductive
ARK16.191	Arb2015.9	0.62046	Endosphere	2016	84	Arkansas	Jonesboro	27004	2231	Endosphere	2015	84	California	Arbuckle	28817	1854	Reproductive
ARK16.192	Arb2015.9	0.65339	Endosphere	2016	84	Arkansas	Jonesboro	25836	1654	Endosphere	2015	84	California	Arbuckle	28817	1854	Reproductive
ARK16.225	ArbF2.20	0.776996	Endosphere	2016	14	Arkansas	Jonesboro	15890	2034	Endosphere	2015	14	California	Arbuckle	11028	1010	Vegetative
ARK16.226	ArbF2.20	0.762368	Endosphere	2016	14	Arkansas	Jonesboro	13450	1427	Endosphere	2015	14	California	Arbuckle	11028	1010	Vegetative
ARK16.227	ArbF2.20	0.766128	Endosphere	2016	14	Arkansas	Jonesboro	22998	2046	Endosphere	2015	14	California	Arbuckle	11028	1010	Vegetative
ARK16.228	ArbF2.20	0.77321	Endosphere	2016	14	Arkansas	Jonesboro	20352	1958	Endosphere	2015	14	California	Arbuckle	11028	1010	Vegetative
ARK16.229	ArbF2.20	0.76516	Endosphere	2016	14	Arkansas	Jonesboro	16350	1684	Endosphere	2015	14	California	Arbuckle	11028	1010	Vegetative
ARK16.230	ArbF2.20	0.772201	Endosphere	2016	14	Arkansas	Jonesboro	24320	2123	Endosphere	2015	14	California	Arbuckle	11028	1010	Vegetative
ARK16.231	ArbF2.20	0.764628	Endosphere	2016	14	Arkansas	Jonesboro	25215	2341	Endosphere	2015	14	California	Arbuckle	11028	1010	Vegetative
ARK16.232	ArbF2.20	0.765262	Endosphere	2016	14	Arkansas	Jonesboro	21825	1640	Endosphere	2015	14	California	Arbuckle	11028	1010	Vegetative
ARK16.233	ArbF2.20	0.782826	Endosphere	2016	14	Arkansas	Jonesboro	11523	1610	Endosphere	2015	14	California	Arbuckle	11028	1010	Vegetative
ARK16.234	ArbF2.20	0.772019	Endosphere	2016	14	Arkansas	Jonesboro	10041	1324	Endosphere	2015	14	California	Arbuckle	11028	1010	Vegetative
ARK16.235	ArbF2.20	0.767941	Endosphere	2016	14	Arkansas	Jonesboro	20218	2085	Endosphere	2015	14	California	Arbuckle	11028	1010	Vegetative
ARK16.236	ArbF2.20	0.777602	Endosphere	2016	14	Arkansas	Jonesboro	11495	1626	Endosphere	2015	14	California	Arbuckle	11028	1010	Vegetative
ARK16.237	ArbF2.20	0.81338	Endosphere	2016	14	Arkansas	Jonesboro	27230	1818	Endosphere	2015	14	California	Arbuckle	11028	1010	Vegetative
ARK16.238	ArbF2.20	0.809119	Endosphere	2016	14	Arkansas	Jonesboro	6312	1298	Endosphere	2015	14	California	Arbuckle	11028	1010	Vegetative
ARK16.239	ArbF2.20	0.775163	Endosphere	2016	14	Arkansas	Jonesboro	11698	1460	Endosphere	2015	14	California	Arbuckle	11028	1010	Vegetative
ARK16.240	ArbF2.20	0.785483	Endosphere	2016	14	Arkansas	Jonesboro	19313	1939	Endosphere	2015	14	California	Arbuckle	11028	1010	Vegetative
ARK16.225	ArbF2.49	0.771713	Endosphere	2016	14	Arkansas	Jonesboro	15890	2034	Endosphere	2015	14	California	Arbuckle	10948	1312	Vegetative
ARK16.226	ArbF2.49	0.778146	Endosphere	2016	14	Arkansas	Jonesboro	13450	1427	Endosphere	2015	14	California	Arbuckle	10948	1312	Vegetative
ARK16.227	ArbF2.49	0.764325	Endosphere	2016	14	Arkansas	Jonesboro	22998	2046	Endosphere	2015	14	California	Arbuckle	10948	1312	Vegetative
ARK16.228	ArbF2.49	0.77779	Endosphere	2016	14	Arkansas	Jonesboro	20352	1958	Endosphere	2015	14	California	Arbuckle	10948	1312	Vegetative
ARK16.229	ArbF2.49	0.769327	Endosphere	2016	14	Arkansas	Jonesboro	16350	1684	Endosphere	2015	14	California	Arbuckle	10948	1312	Vegetative
ARK16.230	ArbF2.49	0.772739	Endosphere	2016	14	Arkansas	Jonesboro	24320	2123	Endosphere	2015	14	California	Arbuckle	10948	1312	Vegetative
ARK16.231	ArbF2.49	0.7707	Endosphere	2016	14	Arkansas	Jonesboro	25215	2341	Endosphere	2015	14	California	Arbuckle	10948	1312	Vegetative
ARK16.232	ArbF2.49	0.76577	Endosphere	2016	14	Arkansas	Jonesboro	21825	1640	Endosphere	2015	14	California	Arbuckle	10948	1312	Vegetative
ARK16.233	ArbF2.49	0.789999	Endosphere	2016	14	Arkansas	Jonesboro	11523	1610	Endosphere	2015	14	California	Arbuckle	10948	1312	Vegetative
ARK16.234	ArbF2.49	0.779103	Endosphere	2016	14	Arkansas	Jonesboro	10041	1324	Endosphere	2015	14	California	Arbuckle	10948	1312	Vegetative
ARK16.235	ArbF2.49	0.770632	Endosphere	2016	14	Arkansas	Jonesboro	20218	2085	Endosphere	2015	14	California	Arbuckle	10948	1312	Vegetative
ARK16.236	ArbF2.49	0.800563	Endosphere	2016	14	Arkansas	Jonesboro	11495	1626	Endosphere	2015	14	California	Arbuckle	10948	1312	Vegetative
ARK16.237	ArbF2.49	0.816596	Endosphere	2016	14	Arkansas	Jonesboro	27230	1818	Endosphere	2015	14	California	Arbuckle	10948	1312	Vegetative
ARK16.238	ArbF2.49	0.808827	Endosphere	2016	14	Arkansas	Jonesboro	6312	1298	Endosphere	2015	14	California	Arbuckle	10948	1312	Vegetative
ARK16.239	ArbF2.49	0.779072	Endosphere	2016	14	Arkansas	Jonesboro	11698	1460	Endosphere	2015	14	California	Arbuckle	10948	1312	Vegetative
ARK16.240	ArbF2.49	0.782217	Endosphere	2016	14	Arkansas	Jonesboro	19313	1939	Endosphere	2015	14	California	Arbuckle	10948	1312	Vegetative
ARK16.201	ArbF2.52	0.698578	Bulk Soil	2016	14	Arkansas	Jonesboro	32476	3650	Bulk Soil	2015	14	California	Arbuckle	45867	3210	Vegetative
ARK16.202	ArbF2.52	0.705148	Bulk Soil	2016	14	Arkansas	Jonesboro	38599	4080	Bulk Soil	2015	14	California	Arbuckle	45867	3210	Vegetative
ARK16.203	ArbF2.52	0.694183	Bulk Soil	2016	14	Arkansas	Jonesboro	36621	4008	Bulk Soil	2015	14	California	Arbuckle	45867	3210	Vegetative
ARK16.204	ArbF2.52	0.710519	Bulk Soil	2016	14	Arkansas	Jonesboro	26190	3247	Bulk Soil	2015	14	California	Arbuckle	45867	3210	Vegetative
ARK16.205	ArbF2.52	0.7437	Bulk Soil	2016	14	Arkansas	Jonesboro	42273	3036	Bulk Soil	2015	14	California	Arbuckle	45867	3210	Vegetative
ARK16.206	ArbF2.52	0.721099	Bulk Soil	2016	14	Arkansas	Jonesboro	25156	3497	Bulk Soil	2015	14	California	Arbuckle	45867	3210	Vegetative
ARK16.207	ArbF2.52	0.736537	Bulk Soil	2016	14	Arkansas	Jonesboro	42023	3809	Bulk Soil	2015	14	California	Arbuckle	45867	3210	Vegetative
ARK16.208	ArbF2.52	0.704171	Bulk Soil	2016	14	Arkansas	Jonesboro	37010	3678	Bulk Soil	2015	14	California	Arbuckle	45867	3210	Vegetative
ARK16.225	ArbF2.65	0.772352	Endosphere	2016	14	Arkansas	Jonesboro	15890	2034	Endosphere	2015	14	California	Arbuckle	14672	1155	Vegetative
ARK16.226	ArbF2.65	0.762888	Endosphere	2016	14	Arkansas	Jonesboro	13450	1427	Endosphere	2015	14	California	Arbuckle	14672	1155	Vegetative
ARK16.227	ArbF2.65	0.759204	Endosphere	2016	14	Arkansas	Jonesboro	22998	2046	Endosphere	2015	14	California	Arbuckle	14672	1155	Vegetative
ARK16.228	ArbF2.65	0.765262	Endosphere	2016	14	Arkansas	Jonesboro	20352	1958	Endosphere	2015	14	California	Arbuckle	14672	1155	Vegetative
ARK16.229	ArbF2.65	0.756744	Endosphere	2016	14	Arkansas	Jonesboro	16350	1684	Endosphere	2015	14	California	Arbuckle	14672	1155	Vegetative
ARK16.230	ArbF2.65	0.760786	Endosphere	2016	14	Arkansas	Jonesboro	24320	2123	Endosphere	2015	14	California	Arbuckle	14672	1155	Vegetative
ARK16.231	ArbF2.65	0.763136	Endosphere	2016	14	Arkansas	Jonesboro	25215	2341	Endosphere	2015	14	California	Arbuckle	14672	1155	Vegetative
ARK16.232	ArbF2.65	0.760874	Endosphere	2016	14	Arkansas	Jonesboro	21825	1640	Endosphere	2015	14	California	Arbuckle	14672	1155	Vegetative
ARK16.233	ArbF2.65	0.777856	Endosphere	2016	14	Arkansas	Jonesboro	11523	1610	Endosphere	2015	14	California	Arbuckle	14672	1155	Vegetative
ARK16.234	ArbF2.65	0.763896	Endosphere	2016	14	Arkansas	Jonesboro	10041	1324	Endosphere	2015	14	California	Arbuckle	14672	1155	Vegetative
ARK16.235	ArbF2.65	0.755153	Endosphere	2016	14	Arkansas	Jonesboro	20218	2085	Endosphere	2015	14	California	Arbuckle	14672	1155	Vegetative
ARK16.236	ArbF2.65	0.775101	Endosphere	2016	14	Arkansas	Jonesboro	11495	1626	Endosphere	2015	14	California	Arbuckle	14672	1155	Vegetative
ARK16.237	ArbF2.65	0.811624	Endosphere	2016	14	Arkansas	Jonesboro	27230	1818	Endosphere	2015	14	California	Arbuckle	14672	1155	Vegetative
ARK16.238	ArbF2.65	0.807845	Endosphere	2016	14	Arkansas	Jonesboro	6312	1298	Endosphere	2015	14	California	Arbuckle	14672	1155	Vegetative
ARK16.239	ArbF2.65	0.770188	Endosphere	2016	14	Arkansas	Jonesboro	11698	1460	Endosphere	2015	14	California	Arbuckle	14672	1155	Vegetative
ARK16.240	ArbF2.65	0.782335	Endosphere	2016	14	Arkansas	Jonesboro	19313	1939	Endosphere	2015	14	California	Arbuckle	14672	1155	Vegetative
ARK16.209	ArbF2.76	0.747268	Rhizosphere	2016	14	Arkansas	Jonesboro	31833	3941	Rhizosphere	2015	14	California	Arbuckle	31611	2594	Vegetative
ARK16.210	ArbF2.76	0.744948	Rhizosphere	2016	14	Arkansas	Jonesboro	38529	4264	Rhizosphere	2015	14	California	Arbuckle	31611	2594	Vegetative
ARK16.211	ArbF2.76	0.747413	Rhizosphere	2016	14	Arkansas	Jonesboro	25772	3838	Rhizosphere	2015	14	California	Arbuckle	31611	2594	Vegetative
ARK16.212	ArbF2.76	0.744562	Rhizosphere	2016	14	Arkansas	Jonesboro	34676	4161	Rhizosphere	2015	14	California	Arbuckle	31611	2594	Vegetative
ARK16.213	ArbF2.76	0.737661	Rhizosphere	2016	14	Arkansas	Jonesboro	31209	4239	Rhizosphere	2015	14	California	Arbuckle	31611	2594	Vegetative
ARK16.214	ArbF2.76	0.744714	Rhizosphere	2016	14	Arkansas	Jonesboro	41614	4426	Rhizosphere	2015	14	California	Arbuckle	31611	2594	Vegetative
ARK16.215	ArbF2.76	0.744789	Rhizosphere	2016	14	Arkansas	Jonesboro	30733	3909	Rhizosphere	2015	14	California	Arbuckle	31611	2594	Vegetative
ARK16.216	ArbF2.76	0.780804	Rhizosphere	2016	14	Arkansas	Jonesboro	44312	3930	Rhizosphere	2015	14	California	Arbuckle	31611	2594	Vegetative
ARK16.217	ArbF2.76	0.752564	Rhizosphere	2016	14	Arkansas	Jonesboro	35804	4222	Rhizosphere	2015	14	California	Arbuckle	31611	2594	Vegetative
ARK16.218	ArbF2.76	0.738544	Rhizosphere	2016	14	Arkansas	Jonesboro	27982	3862	Rhizosphere	2015	14	California	Arbuckle	31611	2594	Vegetative
ARK16.219	ArbF2.76	0.741124	Rhizosphere	2016	14	Arkansas	Jonesboro	37074	4070	Rhizosphere	2015	14	California	Arbuckle	31611	2594	Vegetative
ARK16.220	ArbF2.76	0.740734	Rhizosphere	2016	14	Arkansas	Jonesboro	37854	4100	Rhizosphere	2015	14	California	Arbuckle	31611	2594	Vegetative
ARK16.221	ArbF2.76	0.753546	Rhizosphere	2016	14	Arkansas	Jonesboro	41082	4061	Rhizosphere	2015	14	California	Arbuckle	31611	2594	Vegetative
ARK16.222	ArbF2.76	0.744521	Rhizosphere	2016	14	Arkansas	Jonesboro	35756	4302	Rhizosphere	2015	14	California	Arbuckle	31611	2594	Vegetative
ARK16.223	ArbF2.76	0.731197	Rhizosphere	2016	14	Arkansas	Jonesboro	36649	4216	Rhizosphere	2015	14	California	Arbuckle	31611	2594	Vegetative
ARK16.224	ArbF2.76	0.731764	Rhizosphere	2016	14	Arkansas	Jonesboro	38830	4502	Rhizosphere	2015	14	California	Arbuckle	31611	2594	Vegetative
ARK16.209	ArbF2.79	0.726797	Rhizosphere	2016	14	Arkansas	Jonesboro	31833	3941	Rhizosphere	2015	14	California	Arbuckle	46135	3484	Vegetative
ARK16.210	ArbF2.79	0.723196	Rhizosphere	2016	14	Arkansas	Jonesboro	38529	4264	Rhizosphere	2015	14	California	Arbuckle	46135	3484	Vegetative
ARK16.211	ArbF2.79	0.731296	Rhizosphere	2016	14	Arkansas	Jonesboro	25772	3838	Rhizosphere	2015	14	California	Arbuckle	46135	3484	Vegetative
ARK16.212	ArbF2.79	0.733253	Rhizosphere	2016	14	Arkansas	Jonesboro	34676	4161	Rhizosphere	2015	14	California	Arbuckle	46135	3484	Vegetative
ARK16.213	ArbF2.79	0.72066	Rhizosphere	2016	14	Arkansas	Jonesboro	31209	4239	Rhizosphere	2015	14	California	Arbuckle	46135	3484	Vegetative
ARK16.214	ArbF2.79	0.731513	Rhizosphere	2016	14	Arkansas	Jonesboro	41614	4426	Rhizosphere	2015	14	California	Arbuckle	46135	3484	Vegetative
ARK16.215	ArbF2.79	0.737209	Rhizosphere	2016	14	Arkansas	Jonesboro	30733	3909	Rhizosphere	2015	14	California	Arbuckle	46135	3484	Vegetative
ARK16.216	ArbF2.79	0.75433	Rhizosphere	2016	14	Arkansas	Jonesboro	44312	3930	Rhizosphere	2015	14	California	Arbuckle	46135	3484	Vegetative
ARK16.217	ArbF2.79	0.727182	Rhizosphere	2016	14	Arkansas	Jonesboro	35804	4222	Rhizosphere	2015	14	California	Arbuckle	46135	3484	Vegetative
ARK16.218	ArbF2.79	0.723129	Rhizosphere	2016	14	Arkansas	Jonesboro	27982	3862	Rhizosphere	2015	14	California	Arbuckle	46135	3484	Vegetative
ARK16.219	ArbF2.79	0.720956	Rhizosphere	2016	14	Arkansas	Jonesboro	37074	4070	Rhizosphere	2015	14	California	Arbuckle	46135	3484	Vegetative
ARK16.220	ArbF2.79	0.718035	Rhizosphere	2016	14	Arkansas	Jonesboro	37854	4100	Rhizosphere	2015	14	California	Arbuckle	46135	3484	Vegetative
ARK16.221	ArbF2.79	0.729953	Rhizosphere	2016	14	Arkansas	Jonesboro	41082	4061	Rhizosphere	2015	14	California	Arbuckle	46135	3484	Vegetative
ARK16.222	ArbF2.79	0.731244	Rhizosphere	2016	14	Arkansas	Jonesboro	35756	4302	Rhizosphere	2015	14	California	Arbuckle	46135	3484	Vegetative
ARK16.223	ArbF2.79	0.718068	Rhizosphere	2016	14	Arkansas	Jonesboro	36649	4216	Rhizosphere	2015	14	California	Arbuckle	46135	3484	Vegetative
ARK16.224	ArbF2.79	0.712085	Rhizosphere	2016	14	Arkansas	Jonesboro	38830	4502	Rhizosphere	2015	14	California	Arbuckle	46135	3484	Vegetative
ARK16.201	ArbF2.80	0.675674	Bulk Soil	2016	14	Arkansas	Jonesboro	32476	3650	Bulk Soil	2015	14	California	Arbuckle	49019	2997	Vegetative
ARK16.202	ArbF2.80	0.684357	Bulk Soil	2016	14	Arkansas	Jonesboro	38599	4080	Bulk Soil	2015	14	California	Arbuckle	49019	2997	Vegetative
ARK16.203	ArbF2.80	0.675926	Bulk Soil	2016	14	Arkansas	Jonesboro	36621	4008	Bulk Soil	2015	14	California	Arbuckle	49019	2997	Vegetative
ARK16.204	ArbF2.80	0.687744	Bulk Soil	2016	14	Arkansas	Jonesboro	26190	3247	Bulk Soil	2015	14	California	Arbuckle	49019	2997	Vegetative
ARK16.205	ArbF2.80	0.716622	Bulk Soil	2016	14	Arkansas	Jonesboro	42273	3036	Bulk Soil	2015	14	California	Arbuckle	49019	2997	Vegetative
ARK16.206	ArbF2.80	0.712895	Bulk Soil	2016	14	Arkansas	Jonesboro	25156	3497	Bulk Soil	2015	14	California	Arbuckle	49019	2997	Vegetative
ARK16.207	ArbF2.80	0.713153	Bulk Soil	2016	14	Arkansas	Jonesboro	42023	3809	Bulk Soil	2015	14	California	Arbuckle	49019	2997	Vegetative
ARK16.208	ArbF2.80	0.679972	Bulk Soil	2016	14	Arkansas	Jonesboro	37010	3678	Bulk Soil	2015	14	California	Arbuckle	49019	2997	Vegetative
ARK16.209	ArbF2.82	0.734826	Rhizosphere	2016	14	Arkansas	Jonesboro	31833	3941	Rhizosphere	2015	14	California	Arbuckle	38709	3166	Vegetative
ARK16.210	ArbF2.82	0.732745	Rhizosphere	2016	14	Arkansas	Jonesboro	38529	4264	Rhizosphere	2015	14	California	Arbuckle	38709	3166	Vegetative
ARK16.211	ArbF2.82	0.742287	Rhizosphere	2016	14	Arkansas	Jonesboro	25772	3838	Rhizosphere	2015	14	California	Arbuckle	38709	3166	Vegetative
ARK16.212	ArbF2.82	0.741401	Rhizosphere	2016	14	Arkansas	Jonesboro	34676	4161	Rhizosphere	2015	14	California	Arbuckle	38709	3166	Vegetative
ARK16.213	ArbF2.82	0.736923	Rhizosphere	2016	14	Arkansas	Jonesboro	31209	4239	Rhizosphere	2015	14	California	Arbuckle	38709	3166	Vegetative
ARK16.214	ArbF2.82	0.741958	Rhizosphere	2016	14	Arkansas	Jonesboro	41614	4426	Rhizosphere	2015	14	California	Arbuckle	38709	3166	Vegetative
ARK16.215	ArbF2.82	0.750646	Rhizosphere	2016	14	Arkansas	Jonesboro	30733	3909	Rhizosphere	2015	14	California	Arbuckle	38709	3166	Vegetative
ARK16.216	ArbF2.82	0.762755	Rhizosphere	2016	14	Arkansas	Jonesboro	44312	3930	Rhizosphere	2015	14	California	Arbuckle	38709	3166	Vegetative
ARK16.217	ArbF2.82	0.735056	Rhizosphere	2016	14	Arkansas	Jonesboro	35804	4222	Rhizosphere	2015	14	California	Arbuckle	38709	3166	Vegetative
ARK16.218	ArbF2.82	0.738381	Rhizosphere	2016	14	Arkansas	Jonesboro	27982	3862	Rhizosphere	2015	14	California	Arbuckle	38709	3166	Vegetative
ARK16.219	ArbF2.82	0.733003	Rhizosphere	2016	14	Arkansas	Jonesboro	37074	4070	Rhizosphere	2015	14	California	Arbuckle	38709	3166	Vegetative
ARK16.220	ArbF2.82	0.724853	Rhizosphere	2016	14	Arkansas	Jonesboro	37854	4100	Rhizosphere	2015	14	California	Arbuckle	38709	3166	Vegetative
ARK16.221	ArbF2.82	0.743049	Rhizosphere	2016	14	Arkansas	Jonesboro	41082	4061	Rhizosphere	2015	14	California	Arbuckle	38709	3166	Vegetative
ARK16.222	ArbF2.82	0.738318	Rhizosphere	2016	14	Arkansas	Jonesboro	35756	4302	Rhizosphere	2015	14	California	Arbuckle	38709	3166	Vegetative
ARK16.223	ArbF2.82	0.729248	Rhizosphere	2016	14	Arkansas	Jonesboro	36649	4216	Rhizosphere	2015	14	California	Arbuckle	38709	3166	Vegetative
ARK16.224	ArbF2.82	0.725466	Rhizosphere	2016	14	Arkansas	Jonesboro	38830	4502	Rhizosphere	2015	14	California	Arbuckle	38709	3166	Vegetative
ARK16.225	ArbF2.96	0.744851	Endosphere	2016	14	Arkansas	Jonesboro	15890	2034	Endosphere	2015	14	California	Arbuckle	13345	1504	Vegetative
ARK16.226	ArbF2.96	0.74179	Endosphere	2016	14	Arkansas	Jonesboro	13450	1427	Endosphere	2015	14	California	Arbuckle	13345	1504	Vegetative
ARK16.227	ArbF2.96	0.742036	Endosphere	2016	14	Arkansas	Jonesboro	22998	2046	Endosphere	2015	14	California	Arbuckle	13345	1504	Vegetative
ARK16.228	ArbF2.96	0.746082	Endosphere	2016	14	Arkansas	Jonesboro	20352	1958	Endosphere	2015	14	California	Arbuckle	13345	1504	Vegetative
ARK16.229	ArbF2.96	0.741999	Endosphere	2016	14	Arkansas	Jonesboro	16350	1684	Endosphere	2015	14	California	Arbuckle	13345	1504	Vegetative
ARK16.230	ArbF2.96	0.741765	Endosphere	2016	14	Arkansas	Jonesboro	24320	2123	Endosphere	2015	14	California	Arbuckle	13345	1504	Vegetative
ARK16.231	ArbF2.96	0.747547	Endosphere	2016	14	Arkansas	Jonesboro	25215	2341	Endosphere	2015	14	California	Arbuckle	13345	1504	Vegetative
ARK16.232	ArbF2.96	0.754775	Endosphere	2016	14	Arkansas	Jonesboro	21825	1640	Endosphere	2015	14	California	Arbuckle	13345	1504	Vegetative
ARK16.233	ArbF2.96	0.759989	Endosphere	2016	14	Arkansas	Jonesboro	11523	1610	Endosphere	2015	14	California	Arbuckle	13345	1504	Vegetative
ARK16.234	ArbF2.96	0.744606	Endosphere	2016	14	Arkansas	Jonesboro	10041	1324	Endosphere	2015	14	California	Arbuckle	13345	1504	Vegetative
ARK16.235	ArbF2.96	0.745518	Endosphere	2016	14	Arkansas	Jonesboro	20218	2085	Endosphere	2015	14	California	Arbuckle	13345	1504	Vegetative
ARK16.236	ArbF2.96	0.760103	Endosphere	2016	14	Arkansas	Jonesboro	11495	1626	Endosphere	2015	14	California	Arbuckle	13345	1504	Vegetative
ARK16.237	ArbF2.96	0.805679	Endosphere	2016	14	Arkansas	Jonesboro	27230	1818	Endosphere	2015	14	California	Arbuckle	13345	1504	Vegetative
ARK16.238	ArbF2.96	0.783588	Endosphere	2016	14	Arkansas	Jonesboro	6312	1298	Endosphere	2015	14	California	Arbuckle	13345	1504	Vegetative
ARK16.239	ArbF2.96	0.754774	Endosphere	2016	14	Arkansas	Jonesboro	11698	1460	Endosphere	2015	14	California	Arbuckle	13345	1504	Vegetative
ARK16.240	ArbF2.96	0.761662	Endosphere	2016	14	Arkansas	Jonesboro	19313	1939	Endosphere	2015	14	California	Arbuckle	13345	1504	Vegetative
ARK16.201	ArbF3.28	0.741711	Bulk Soil	2016	14	Arkansas	Jonesboro	32476	3650	Bulk Soil	2015	14	California	Arbuckle	35880	2809	Vegetative
ARK16.202	ArbF3.28	0.746047	Bulk Soil	2016	14	Arkansas	Jonesboro	38599	4080	Bulk Soil	2015	14	California	Arbuckle	35880	2809	Vegetative
ARK16.203	ArbF3.28	0.735244	Bulk Soil	2016	14	Arkansas	Jonesboro	36621	4008	Bulk Soil	2015	14	California	Arbuckle	35880	2809	Vegetative
ARK16.204	ArbF3.28	0.756816	Bulk Soil	2016	14	Arkansas	Jonesboro	26190	3247	Bulk Soil	2015	14	California	Arbuckle	35880	2809	Vegetative
ARK16.205	ArbF3.28	0.787916	Bulk Soil	2016	14	Arkansas	Jonesboro	42273	3036	Bulk Soil	2015	14	California	Arbuckle	35880	2809	Vegetative
ARK16.206	ArbF3.28	0.754359	Bulk Soil	2016	14	Arkansas	Jonesboro	25156	3497	Bulk Soil	2015	14	California	Arbuckle	35880	2809	Vegetative
ARK16.207	ArbF3.28	0.773733	Bulk Soil	2016	14	Arkansas	Jonesboro	42023	3809	Bulk Soil	2015	14	California	Arbuckle	35880	2809	Vegetative
ARK16.208	ArbF3.28	0.746583	Bulk Soil	2016	14	Arkansas	Jonesboro	37010	3678	Bulk Soil	2015	14	California	Arbuckle	35880	2809	Vegetative
ARK16.209	ArbF3.46	0.737973	Rhizosphere	2016	14	Arkansas	Jonesboro	31833	3941	Rhizosphere	2015	14	California	Arbuckle	38920	3741	Vegetative
ARK16.210	ArbF3.46	0.742131	Rhizosphere	2016	14	Arkansas	Jonesboro	38529	4264	Rhizosphere	2015	14	California	Arbuckle	38920	3741	Vegetative
ARK16.211	ArbF3.46	0.744916	Rhizosphere	2016	14	Arkansas	Jonesboro	25772	3838	Rhizosphere	2015	14	California	Arbuckle	38920	3741	Vegetative
ARK16.212	ArbF3.46	0.750821	Rhizosphere	2016	14	Arkansas	Jonesboro	34676	4161	Rhizosphere	2015	14	California	Arbuckle	38920	3741	Vegetative
ARK16.213	ArbF3.46	0.740288	Rhizosphere	2016	14	Arkansas	Jonesboro	31209	4239	Rhizosphere	2015	14	California	Arbuckle	38920	3741	Vegetative
ARK16.214	ArbF3.46	0.751968	Rhizosphere	2016	14	Arkansas	Jonesboro	41614	4426	Rhizosphere	2015	14	California	Arbuckle	38920	3741	Vegetative
ARK16.215	ArbF3.46	0.764036	Rhizosphere	2016	14	Arkansas	Jonesboro	30733	3909	Rhizosphere	2015	14	California	Arbuckle	38920	3741	Vegetative
ARK16.216	ArbF3.46	0.771325	Rhizosphere	2016	14	Arkansas	Jonesboro	44312	3930	Rhizosphere	2015	14	California	Arbuckle	38920	3741	Vegetative
ARK16.217	ArbF3.46	0.746103	Rhizosphere	2016	14	Arkansas	Jonesboro	35804	4222	Rhizosphere	2015	14	California	Arbuckle	38920	3741	Vegetative
ARK16.218	ArbF3.46	0.748161	Rhizosphere	2016	14	Arkansas	Jonesboro	27982	3862	Rhizosphere	2015	14	California	Arbuckle	38920	3741	Vegetative
ARK16.219	ArbF3.46	0.745938	Rhizosphere	2016	14	Arkansas	Jonesboro	37074	4070	Rhizosphere	2015	14	California	Arbuckle	38920	3741	Vegetative
ARK16.220	ArbF3.46	0.740264	Rhizosphere	2016	14	Arkansas	Jonesboro	37854	4100	Rhizosphere	2015	14	California	Arbuckle	38920	3741	Vegetative
ARK16.221	ArbF3.46	0.750194	Rhizosphere	2016	14	Arkansas	Jonesboro	41082	4061	Rhizosphere	2015	14	California	Arbuckle	38920	3741	Vegetative
ARK16.222	ArbF3.46	0.749975	Rhizosphere	2016	14	Arkansas	Jonesboro	35756	4302	Rhizosphere	2015	14	California	Arbuckle	38920	3741	Vegetative
ARK16.223	ArbF3.46	0.738039	Rhizosphere	2016	14	Arkansas	Jonesboro	36649	4216	Rhizosphere	2015	14	California	Arbuckle	38920	3741	Vegetative
ARK16.224	ArbF3.46	0.736591	Rhizosphere	2016	14	Arkansas	Jonesboro	38830	4502	Rhizosphere	2015	14	California	Arbuckle	38920	3741	Vegetative
W4.RS.1	ARK16.1	0.709124	Rhizosphere	2014	28	California	Arbuckle	38801	3709	Rhizosphere	2016	28	Arkansas	Jonesboro	55274	4686	Vegetative
W4.RS.2	ARK16.1	0.706648	Rhizosphere	2014	28	California	Arbuckle	40099	3756	Rhizosphere	2016	28	Arkansas	Jonesboro	55274	4686	Vegetative
W4.RS.3	ARK16.1	0.699056	Rhizosphere	2014	28	California	Arbuckle	25162	3085	Rhizosphere	2016	28	Arkansas	Jonesboro	55274	4686	Vegetative
W4.RS.4	ARK16.1	0.714122	Rhizosphere	2014	28	California	Arbuckle	26161	2993	Rhizosphere	2016	28	Arkansas	Jonesboro	55274	4686	Vegetative
W4.RS.5	ARK16.1	0.712695	Rhizosphere	2014	28	California	Arbuckle	29261	3241	Rhizosphere	2016	28	Arkansas	Jonesboro	55274	4686	Vegetative
W4.RS.6	ARK16.1	0.724353	Rhizosphere	2014	28	California	Arbuckle	35512	3441	Rhizosphere	2016	28	Arkansas	Jonesboro	55274	4686	Vegetative
W4.RS.7	ARK16.1	0.705422	Rhizosphere	2014	28	California	Arbuckle	49009	3904	Rhizosphere	2016	28	Arkansas	Jonesboro	55274	4686	Vegetative
W4.RS.8	ARK16.1	0.686276	Rhizosphere	2014	28	California	Arbuckle	48007	3808	Rhizosphere	2016	28	Arkansas	Jonesboro	55274	4686	Vegetative
W4.RS.1	ARK16.10	0.667908	Rhizosphere	2014	28	California	Arbuckle	38801	3709	Rhizosphere	2016	28	Arkansas	Jonesboro	65436	5143	Vegetative
W4.RS.2	ARK16.10	0.66267	Rhizosphere	2014	28	California	Arbuckle	40099	3756	Rhizosphere	2016	28	Arkansas	Jonesboro	65436	5143	Vegetative
W4.RS.3	ARK16.10	0.655453	Rhizosphere	2014	28	California	Arbuckle	25162	3085	Rhizosphere	2016	28	Arkansas	Jonesboro	65436	5143	Vegetative
W4.RS.4	ARK16.10	0.671106	Rhizosphere	2014	28	California	Arbuckle	26161	2993	Rhizosphere	2016	28	Arkansas	Jonesboro	65436	5143	Vegetative
W4.RS.5	ARK16.10	0.667911	Rhizosphere	2014	28	California	Arbuckle	29261	3241	Rhizosphere	2016	28	Arkansas	Jonesboro	65436	5143	Vegetative
W4.RS.6	ARK16.10	0.681017	Rhizosphere	2014	28	California	Arbuckle	35512	3441	Rhizosphere	2016	28	Arkansas	Jonesboro	65436	5143	Vegetative
W4.RS.7	ARK16.10	0.660756	Rhizosphere	2014	28	California	Arbuckle	49009	3904	Rhizosphere	2016	28	Arkansas	Jonesboro	65436	5143	Vegetative
W4.RS.8	ARK16.10	0.639265	Rhizosphere	2014	28	California	Arbuckle	48007	3808	Rhizosphere	2016	28	Arkansas	Jonesboro	65436	5143	Vegetative
W6.E.1	ARK16.100	0.732395	Endosphere	2014	42	California	Arbuckle	51957	2445	Endosphere	2016	42	Arkansas	Jonesboro	10463	1008	Vegetative
W6.E.2	ARK16.100	0.718686	Endosphere	2014	42	California	Arbuckle	46890	2017	Endosphere	2016	42	Arkansas	Jonesboro	10463	1008	Vegetative
W6.E.3	ARK16.100	0.704091	Endosphere	2014	42	California	Arbuckle	50961	2393	Endosphere	2016	42	Arkansas	Jonesboro	10463	1008	Vegetative
W6.E.5	ARK16.100	0.728803	Endosphere	2014	42	California	Arbuckle	48486	2112	Endosphere	2016	42	Arkansas	Jonesboro	10463	1008	Vegetative
W6.E.6	ARK16.100	0.694715	Endosphere	2014	42	California	Arbuckle	62767	2485	Endosphere	2016	42	Arkansas	Jonesboro	10463	1008	Vegetative
W6.E.7	ARK16.100	0.710037	Endosphere	2014	42	California	Arbuckle	34545	2077	Endosphere	2016	42	Arkansas	Jonesboro	10463	1008	Vegetative
W6.E.8	ARK16.100	0.711093	Endosphere	2014	42	California	Arbuckle	14829	1655	Endosphere	2016	42	Arkansas	Jonesboro	10463	1008	Vegetative
W6.E.1	ARK16.101	0.821357	Endosphere	2014	42	California	Arbuckle	51957	2445	Endosphere	2016	42	Arkansas	Jonesboro	19915	967	Vegetative
W6.E.2	ARK16.101	0.787358	Endosphere	2014	42	California	Arbuckle	46890	2017	Endosphere	2016	42	Arkansas	Jonesboro	19915	967	Vegetative
W6.E.3	ARK16.101	0.77572	Endosphere	2014	42	California	Arbuckle	50961	2393	Endosphere	2016	42	Arkansas	Jonesboro	19915	967	Vegetative
W6.E.5	ARK16.101	0.783716	Endosphere	2014	42	California	Arbuckle	48486	2112	Endosphere	2016	42	Arkansas	Jonesboro	19915	967	Vegetative
W6.E.6	ARK16.101	0.759672	Endosphere	2014	42	California	Arbuckle	62767	2485	Endosphere	2016	42	Arkansas	Jonesboro	19915	967	Vegetative
W6.E.7	ARK16.101	0.795172	Endosphere	2014	42	California	Arbuckle	34545	2077	Endosphere	2016	42	Arkansas	Jonesboro	19915	967	Vegetative
W6.E.8	ARK16.101	0.789094	Endosphere	2014	42	California	Arbuckle	14829	1655	Endosphere	2016	42	Arkansas	Jonesboro	19915	967	Vegetative
W6.E.1	ARK16.102	0.782457	Endosphere	2014	42	California	Arbuckle	51957	2445	Endosphere	2016	42	Arkansas	Jonesboro	9259	861	Vegetative
W6.E.2	ARK16.102	0.765397	Endosphere	2014	42	California	Arbuckle	46890	2017	Endosphere	2016	42	Arkansas	Jonesboro	9259	861	Vegetative
W6.E.3	ARK16.102	0.73681	Endosphere	2014	42	California	Arbuckle	50961	2393	Endosphere	2016	42	Arkansas	Jonesboro	9259	861	Vegetative
W6.E.5	ARK16.102	0.771673	Endosphere	2014	42	California	Arbuckle	48486	2112	Endosphere	2016	42	Arkansas	Jonesboro	9259	861	Vegetative
W6.E.6	ARK16.102	0.716138	Endosphere	2014	42	California	Arbuckle	62767	2485	Endosphere	2016	42	Arkansas	Jonesboro	9259	861	Vegetative
W6.E.7	ARK16.102	0.764283	Endosphere	2014	42	California	Arbuckle	34545	2077	Endosphere	2016	42	Arkansas	Jonesboro	9259	861	Vegetative
W6.E.8	ARK16.102	0.744673	Endosphere	2014	42	California	Arbuckle	14829	1655	Endosphere	2016	42	Arkansas	Jonesboro	9259	861	Vegetative
W6.E.1	ARK16.103	0.739051	Endosphere	2014	42	California	Arbuckle	51957	2445	Endosphere	2016	42	Arkansas	Jonesboro	15667	1596	Vegetative
W6.E.2	ARK16.103	0.733687	Endosphere	2014	42	California	Arbuckle	46890	2017	Endosphere	2016	42	Arkansas	Jonesboro	15667	1596	Vegetative
W6.E.3	ARK16.103	0.723304	Endosphere	2014	42	California	Arbuckle	50961	2393	Endosphere	2016	42	Arkansas	Jonesboro	15667	1596	Vegetative
W6.E.5	ARK16.103	0.740668	Endosphere	2014	42	California	Arbuckle	48486	2112	Endosphere	2016	42	Arkansas	Jonesboro	15667	1596	Vegetative
W6.E.6	ARK16.103	0.701473	Endosphere	2014	42	California	Arbuckle	62767	2485	Endosphere	2016	42	Arkansas	Jonesboro	15667	1596	Vegetative
W6.E.7	ARK16.103	0.720263	Endosphere	2014	42	California	Arbuckle	34545	2077	Endosphere	2016	42	Arkansas	Jonesboro	15667	1596	Vegetative
W6.E.8	ARK16.103	0.727736	Endosphere	2014	42	California	Arbuckle	14829	1655	Endosphere	2016	42	Arkansas	Jonesboro	15667	1596	Vegetative
W6.E.1	ARK16.104	0.753938	Endosphere	2014	42	California	Arbuckle	51957	2445	Endosphere	2016	42	Arkansas	Jonesboro	6924	1027	Vegetative
W6.E.2	ARK16.104	0.757067	Endosphere	2014	42	California	Arbuckle	46890	2017	Endosphere	2016	42	Arkansas	Jonesboro	6924	1027	Vegetative
W6.E.3	ARK16.104	0.742337	Endosphere	2014	42	California	Arbuckle	50961	2393	Endosphere	2016	42	Arkansas	Jonesboro	6924	1027	Vegetative
W6.E.5	ARK16.104	0.772037	Endosphere	2014	42	California	Arbuckle	48486	2112	Endosphere	2016	42	Arkansas	Jonesboro	6924	1027	Vegetative
W6.E.6	ARK16.104	0.730434	Endosphere	2014	42	California	Arbuckle	62767	2485	Endosphere	2016	42	Arkansas	Jonesboro	6924	1027	Vegetative
W6.E.7	ARK16.104	0.745275	Endosphere	2014	42	California	Arbuckle	34545	2077	Endosphere	2016	42	Arkansas	Jonesboro	6924	1027	Vegetative
W6.E.8	ARK16.104	0.741273	Endosphere	2014	42	California	Arbuckle	14829	1655	Endosphere	2016	42	Arkansas	Jonesboro	6924	1027	Vegetative
W6.E.1	ARK16.105	0.815372	Endosphere	2014	42	California	Arbuckle	51957	2445	Endosphere	2016	42	Arkansas	Jonesboro	12876	598	Vegetative
W6.E.2	ARK16.105	0.757119	Endosphere	2014	42	California	Arbuckle	46890	2017	Endosphere	2016	42	Arkansas	Jonesboro	12876	598	Vegetative
W6.E.3	ARK16.105	0.763478	Endosphere	2014	42	California	Arbuckle	50961	2393	Endosphere	2016	42	Arkansas	Jonesboro	12876	598	Vegetative
W6.E.5	ARK16.105	0.791117	Endosphere	2014	42	California	Arbuckle	48486	2112	Endosphere	2016	42	Arkansas	Jonesboro	12876	598	Vegetative
W6.E.6	ARK16.105	0.763733	Endosphere	2014	42	California	Arbuckle	62767	2485	Endosphere	2016	42	Arkansas	Jonesboro	12876	598	Vegetative
W6.E.7	ARK16.105	0.781155	Endosphere	2014	42	California	Arbuckle	34545	2077	Endosphere	2016	42	Arkansas	Jonesboro	12876	598	Vegetative
W6.E.8	ARK16.105	0.785785	Endosphere	2014	42	California	Arbuckle	14829	1655	Endosphere	2016	42	Arkansas	Jonesboro	12876	598	Vegetative
W6.E.1	ARK16.106	0.643032	Endosphere	2014	42	California	Arbuckle	51957	2445	Endosphere	2016	42	Arkansas	Jonesboro	8367	1214	Vegetative
W6.E.2	ARK16.106	0.699889	Endosphere	2014	42	California	Arbuckle	46890	2017	Endosphere	2016	42	Arkansas	Jonesboro	8367	1214	Vegetative
W6.E.3	ARK16.106	0.691335	Endosphere	2014	42	California	Arbuckle	50961	2393	Endosphere	2016	42	Arkansas	Jonesboro	8367	1214	Vegetative
W6.E.5	ARK16.106	0.73316	Endosphere	2014	42	California	Arbuckle	48486	2112	Endosphere	2016	42	Arkansas	Jonesboro	8367	1214	Vegetative
W6.E.6	ARK16.106	0.706319	Endosphere	2014	42	California	Arbuckle	62767	2485	Endosphere	2016	42	Arkansas	Jonesboro	8367	1214	Vegetative
W6.E.7	ARK16.106	0.660022	Endosphere	2014	42	California	Arbuckle	34545	2077	Endosphere	2016	42	Arkansas	Jonesboro	8367	1214	Vegetative
W6.E.8	ARK16.106	0.703962	Endosphere	2014	42	California	Arbuckle	14829	1655	Endosphere	2016	42	Arkansas	Jonesboro	8367	1214	Vegetative
W6.E.1	ARK16.107	0.637994	Endosphere	2014	42	California	Arbuckle	51957	2445	Endosphere	2016	42	Arkansas	Jonesboro	13865	1369	Vegetative
W6.E.2	ARK16.107	0.706851	Endosphere	2014	42	California	Arbuckle	46890	2017	Endosphere	2016	42	Arkansas	Jonesboro	13865	1369	Vegetative
W6.E.3	ARK16.107	0.705772	Endosphere	2014	42	California	Arbuckle	50961	2393	Endosphere	2016	42	Arkansas	Jonesboro	13865	1369	Vegetative
W6.E.5	ARK16.107	0.730759	Endosphere	2014	42	California	Arbuckle	48486	2112	Endosphere	2016	42	Arkansas	Jonesboro	13865	1369	Vegetative
W6.E.6	ARK16.107	0.709088	Endosphere	2014	42	California	Arbuckle	62767	2485	Endosphere	2016	42	Arkansas	Jonesboro	13865	1369	Vegetative
W6.E.7	ARK16.107	0.674634	Endosphere	2014	42	California	Arbuckle	34545	2077	Endosphere	2016	42	Arkansas	Jonesboro	13865	1369	Vegetative
W6.E.8	ARK16.107	0.708173	Endosphere	2014	42	California	Arbuckle	14829	1655	Endosphere	2016	42	Arkansas	Jonesboro	13865	1369	Vegetative
W6.E.1	ARK16.108	0.689406	Endosphere	2014	42	California	Arbuckle	51957	2445	Endosphere	2016	42	Arkansas	Jonesboro	14349	1274	Vegetative
W6.E.2	ARK16.108	0.684457	Endosphere	2014	42	California	Arbuckle	46890	2017	Endosphere	2016	42	Arkansas	Jonesboro	14349	1274	Vegetative
W6.E.3	ARK16.108	0.667386	Endosphere	2014	42	California	Arbuckle	50961	2393	Endosphere	2016	42	Arkansas	Jonesboro	14349	1274	Vegetative
W6.E.5	ARK16.108	0.710095	Endosphere	2014	42	California	Arbuckle	48486	2112	Endosphere	2016	42	Arkansas	Jonesboro	14349	1274	Vegetative
W6.E.6	ARK16.108	0.649934	Endosphere	2014	42	California	Arbuckle	62767	2485	Endosphere	2016	42	Arkansas	Jonesboro	14349	1274	Vegetative
W6.E.7	ARK16.108	0.664386	Endosphere	2014	42	California	Arbuckle	34545	2077	Endosphere	2016	42	Arkansas	Jonesboro	14349	1274	Vegetative
W6.E.8	ARK16.108	0.674482	Endosphere	2014	42	California	Arbuckle	14829	1655	Endosphere	2016	42	Arkansas	Jonesboro	14349	1274	Vegetative
W6.E.1	ARK16.109	0.738317	Endosphere	2014	42	California	Arbuckle	51957	2445	Endosphere	2016	42	Arkansas	Jonesboro	17524	2075	Vegetative
W6.E.2	ARK16.109	0.723358	Endosphere	2014	42	California	Arbuckle	46890	2017	Endosphere	2016	42	Arkansas	Jonesboro	17524	2075	Vegetative
W6.E.3	ARK16.109	0.696972	Endosphere	2014	42	California	Arbuckle	50961	2393	Endosphere	2016	42	Arkansas	Jonesboro	17524	2075	Vegetative
W6.E.5	ARK16.109	0.731874	Endosphere	2014	42	California	Arbuckle	48486	2112	Endosphere	2016	42	Arkansas	Jonesboro	17524	2075	Vegetative
W6.E.6	ARK16.109	0.670115	Endosphere	2014	42	California	Arbuckle	62767	2485	Endosphere	2016	42	Arkansas	Jonesboro	17524	2075	Vegetative
W6.E.7	ARK16.109	0.712	Endosphere	2014	42	California	Arbuckle	34545	2077	Endosphere	2016	42	Arkansas	Jonesboro	17524	2075	Vegetative
W6.E.8	ARK16.109	0.690361	Endosphere	2014	42	California	Arbuckle	14829	1655	Endosphere	2016	42	Arkansas	Jonesboro	17524	2075	Vegetative
W4.RS.1	ARK16.11	0.6481	Rhizosphere	2014	28	California	Arbuckle	38801	3709	Rhizosphere	2016	28	Arkansas	Jonesboro	69065	4975	Vegetative
W4.RS.2	ARK16.11	0.643813	Rhizosphere	2014	28	California	Arbuckle	40099	3756	Rhizosphere	2016	28	Arkansas	Jonesboro	69065	4975	Vegetative
W4.RS.3	ARK16.11	0.630643	Rhizosphere	2014	28	California	Arbuckle	25162	3085	Rhizosphere	2016	28	Arkansas	Jonesboro	69065	4975	Vegetative
W4.RS.4	ARK16.11	0.653017	Rhizosphere	2014	28	California	Arbuckle	26161	2993	Rhizosphere	2016	28	Arkansas	Jonesboro	69065	4975	Vegetative
W4.RS.5	ARK16.11	0.653796	Rhizosphere	2014	28	California	Arbuckle	29261	3241	Rhizosphere	2016	28	Arkansas	Jonesboro	69065	4975	Vegetative
W4.RS.6	ARK16.11	0.660059	Rhizosphere	2014	28	California	Arbuckle	35512	3441	Rhizosphere	2016	28	Arkansas	Jonesboro	69065	4975	Vegetative
W4.RS.7	ARK16.11	0.642012	Rhizosphere	2014	28	California	Arbuckle	49009	3904	Rhizosphere	2016	28	Arkansas	Jonesboro	69065	4975	Vegetative
W4.RS.8	ARK16.11	0.615369	Rhizosphere	2014	28	California	Arbuckle	48007	3808	Rhizosphere	2016	28	Arkansas	Jonesboro	69065	4975	Vegetative
W6.E.1	ARK16.110	0.698325	Endosphere	2014	42	California	Arbuckle	51957	2445	Endosphere	2016	42	Arkansas	Jonesboro	12143	1429	Vegetative
W6.E.2	ARK16.110	0.662703	Endosphere	2014	42	California	Arbuckle	46890	2017	Endosphere	2016	42	Arkansas	Jonesboro	12143	1429	Vegetative
W6.E.3	ARK16.110	0.642322	Endosphere	2014	42	California	Arbuckle	50961	2393	Endosphere	2016	42	Arkansas	Jonesboro	12143	1429	Vegetative
W6.E.5	ARK16.110	0.680131	Endosphere	2014	42	California	Arbuckle	48486	2112	Endosphere	2016	42	Arkansas	Jonesboro	12143	1429	Vegetative
W6.E.6	ARK16.110	0.621466	Endosphere	2014	42	California	Arbuckle	62767	2485	Endosphere	2016	42	Arkansas	Jonesboro	12143	1429	Vegetative
W6.E.7	ARK16.110	0.65805	Endosphere	2014	42	California	Arbuckle	34545	2077	Endosphere	2016	42	Arkansas	Jonesboro	12143	1429	Vegetative
W6.E.8	ARK16.110	0.650763	Endosphere	2014	42	California	Arbuckle	14829	1655	Endosphere	2016	42	Arkansas	Jonesboro	12143	1429	Vegetative
W6.E.1	ARK16.111	0.696372	Endosphere	2014	42	California	Arbuckle	51957	2445	Endosphere	2016	42	Arkansas	Jonesboro	13439	1386	Vegetative
W6.E.2	ARK16.111	0.679733	Endosphere	2014	42	California	Arbuckle	46890	2017	Endosphere	2016	42	Arkansas	Jonesboro	13439	1386	Vegetative
W6.E.3	ARK16.111	0.652073	Endosphere	2014	42	California	Arbuckle	50961	2393	Endosphere	2016	42	Arkansas	Jonesboro	13439	1386	Vegetative
W6.E.5	ARK16.111	0.693948	Endosphere	2014	42	California	Arbuckle	48486	2112	Endosphere	2016	42	Arkansas	Jonesboro	13439	1386	Vegetative
W6.E.6	ARK16.111	0.657794	Endosphere	2014	42	California	Arbuckle	62767	2485	Endosphere	2016	42	Arkansas	Jonesboro	13439	1386	Vegetative
W6.E.7	ARK16.111	0.670978	Endosphere	2014	42	California	Arbuckle	34545	2077	Endosphere	2016	42	Arkansas	Jonesboro	13439	1386	Vegetative
W6.E.8	ARK16.111	0.659256	Endosphere	2014	42	California	Arbuckle	14829	1655	Endosphere	2016	42	Arkansas	Jonesboro	13439	1386	Vegetative
W6.E.1	ARK16.112	0.70361	Endosphere	2014	42	California	Arbuckle	51957	2445	Endosphere	2016	42	Arkansas	Jonesboro	26305	1521	Vegetative
W6.E.2	ARK16.112	0.683687	Endosphere	2014	42	California	Arbuckle	46890	2017	Endosphere	2016	42	Arkansas	Jonesboro	26305	1521	Vegetative
W6.E.3	ARK16.112	0.684098	Endosphere	2014	42	California	Arbuckle	50961	2393	Endosphere	2016	42	Arkansas	Jonesboro	26305	1521	Vegetative
W6.E.5	ARK16.112	0.710551	Endosphere	2014	42	California	Arbuckle	48486	2112	Endosphere	2016	42	Arkansas	Jonesboro	26305	1521	Vegetative
W6.E.6	ARK16.112	0.685566	Endosphere	2014	42	California	Arbuckle	62767	2485	Endosphere	2016	42	Arkansas	Jonesboro	26305	1521	Vegetative
W6.E.7	ARK16.112	0.684654	Endosphere	2014	42	California	Arbuckle	34545	2077	Endosphere	2016	42	Arkansas	Jonesboro	26305	1521	Vegetative
W6.E.8	ARK16.112	0.703048	Endosphere	2014	42	California	Arbuckle	14829	1655	Endosphere	2016	42	Arkansas	Jonesboro	26305	1521	Vegetative
W6.BS.1	ARK16.113	0.686197	Bulk Soil	2014	42	California	Arbuckle	39928	3456	Bulk Soil	2016	42	Arkansas	Jonesboro	25249	3233	Vegetative
W6.BS.2	ARK16.113	0.698522	Bulk Soil	2014	42	California	Arbuckle	39048	2804	Bulk Soil	2016	42	Arkansas	Jonesboro	25249	3233	Vegetative
W6.BS.3	ARK16.113	0.713265	Bulk Soil	2014	42	California	Arbuckle	33530	2659	Bulk Soil	2016	42	Arkansas	Jonesboro	25249	3233	Vegetative
W6.BS.4	ARK16.113	0.817678	Bulk Soil	2014	42	California	Arbuckle	21739	1025	Bulk Soil	2016	42	Arkansas	Jonesboro	25249	3233	Vegetative
W6.BS.5	ARK16.113	0.710417	Bulk Soil	2014	42	California	Arbuckle	35485	2718	Bulk Soil	2016	42	Arkansas	Jonesboro	25249	3233	Vegetative
W6.BS.6	ARK16.113	0.71602	Bulk Soil	2014	42	California	Arbuckle	26967	2351	Bulk Soil	2016	42	Arkansas	Jonesboro	25249	3233	Vegetative
W6.BS.1	ARK16.114	0.65949	Bulk Soil	2014	42	California	Arbuckle	39928	3456	Bulk Soil	2016	42	Arkansas	Jonesboro	20756	3341	Vegetative
W6.BS.2	ARK16.114	0.675508	Bulk Soil	2014	42	California	Arbuckle	39048	2804	Bulk Soil	2016	42	Arkansas	Jonesboro	20756	3341	Vegetative
W6.BS.3	ARK16.114	0.681736	Bulk Soil	2014	42	California	Arbuckle	33530	2659	Bulk Soil	2016	42	Arkansas	Jonesboro	20756	3341	Vegetative
W6.BS.4	ARK16.114	0.807193	Bulk Soil	2014	42	California	Arbuckle	21739	1025	Bulk Soil	2016	42	Arkansas	Jonesboro	20756	3341	Vegetative
W6.BS.5	ARK16.114	0.6923	Bulk Soil	2014	42	California	Arbuckle	35485	2718	Bulk Soil	2016	42	Arkansas	Jonesboro	20756	3341	Vegetative
W6.BS.6	ARK16.114	0.687929	Bulk Soil	2014	42	California	Arbuckle	26967	2351	Bulk Soil	2016	42	Arkansas	Jonesboro	20756	3341	Vegetative
W6.BS.1	ARK16.115	0.674878	Bulk Soil	2014	42	California	Arbuckle	39928	3456	Bulk Soil	2016	42	Arkansas	Jonesboro	28393	3365	Vegetative
W6.BS.2	ARK16.115	0.681061	Bulk Soil	2014	42	California	Arbuckle	39048	2804	Bulk Soil	2016	42	Arkansas	Jonesboro	28393	3365	Vegetative
W6.BS.3	ARK16.115	0.696714	Bulk Soil	2014	42	California	Arbuckle	33530	2659	Bulk Soil	2016	42	Arkansas	Jonesboro	28393	3365	Vegetative
W6.BS.4	ARK16.115	0.803959	Bulk Soil	2014	42	California	Arbuckle	21739	1025	Bulk Soil	2016	42	Arkansas	Jonesboro	28393	3365	Vegetative
W6.BS.5	ARK16.115	0.692632	Bulk Soil	2014	42	California	Arbuckle	35485	2718	Bulk Soil	2016	42	Arkansas	Jonesboro	28393	3365	Vegetative
W6.BS.6	ARK16.115	0.698019	Bulk Soil	2014	42	California	Arbuckle	26967	2351	Bulk Soil	2016	42	Arkansas	Jonesboro	28393	3365	Vegetative
W6.BS.1	ARK16.116	0.627784	Bulk Soil	2014	42	California	Arbuckle	39928	3456	Bulk Soil	2016	42	Arkansas	Jonesboro	43364	3731	Vegetative
W6.BS.2	ARK16.116	0.632009	Bulk Soil	2014	42	California	Arbuckle	39048	2804	Bulk Soil	2016	42	Arkansas	Jonesboro	43364	3731	Vegetative
W6.BS.3	ARK16.116	0.645512	Bulk Soil	2014	42	California	Arbuckle	33530	2659	Bulk Soil	2016	42	Arkansas	Jonesboro	43364	3731	Vegetative
W6.BS.4	ARK16.116	0.76613	Bulk Soil	2014	42	California	Arbuckle	21739	1025	Bulk Soil	2016	42	Arkansas	Jonesboro	43364	3731	Vegetative
W6.BS.5	ARK16.116	0.647093	Bulk Soil	2014	42	California	Arbuckle	35485	2718	Bulk Soil	2016	42	Arkansas	Jonesboro	43364	3731	Vegetative
W6.BS.6	ARK16.116	0.654128	Bulk Soil	2014	42	California	Arbuckle	26967	2351	Bulk Soil	2016	42	Arkansas	Jonesboro	43364	3731	Vegetative
W6.BS.1	ARK16.117	0.73501	Bulk Soil	2014	42	California	Arbuckle	39928	3456	Bulk Soil	2016	42	Arkansas	Jonesboro	20918	2638	Vegetative
W6.BS.2	ARK16.117	0.741138	Bulk Soil	2014	42	California	Arbuckle	39048	2804	Bulk Soil	2016	42	Arkansas	Jonesboro	20918	2638	Vegetative
W6.BS.3	ARK16.117	0.747462	Bulk Soil	2014	42	California	Arbuckle	33530	2659	Bulk Soil	2016	42	Arkansas	Jonesboro	20918	2638	Vegetative
W6.BS.4	ARK16.117	0.836866	Bulk Soil	2014	42	California	Arbuckle	21739	1025	Bulk Soil	2016	42	Arkansas	Jonesboro	20918	2638	Vegetative
W6.BS.5	ARK16.117	0.739409	Bulk Soil	2014	42	California	Arbuckle	35485	2718	Bulk Soil	2016	42	Arkansas	Jonesboro	20918	2638	Vegetative
W6.BS.6	ARK16.117	0.755682	Bulk Soil	2014	42	California	Arbuckle	26967	2351	Bulk Soil	2016	42	Arkansas	Jonesboro	20918	2638	Vegetative
W6.BS.1	ARK16.118	0.726678	Bulk Soil	2014	42	California	Arbuckle	39928	3456	Bulk Soil	2016	42	Arkansas	Jonesboro	22485	2716	Vegetative
W6.BS.2	ARK16.118	0.731126	Bulk Soil	2014	42	California	Arbuckle	39048	2804	Bulk Soil	2016	42	Arkansas	Jonesboro	22485	2716	Vegetative
W6.BS.3	ARK16.118	0.741854	Bulk Soil	2014	42	California	Arbuckle	33530	2659	Bulk Soil	2016	42	Arkansas	Jonesboro	22485	2716	Vegetative
W6.BS.4	ARK16.118	0.82884	Bulk Soil	2014	42	California	Arbuckle	21739	1025	Bulk Soil	2016	42	Arkansas	Jonesboro	22485	2716	Vegetative
W6.BS.5	ARK16.118	0.738969	Bulk Soil	2014	42	California	Arbuckle	35485	2718	Bulk Soil	2016	42	Arkansas	Jonesboro	22485	2716	Vegetative
W6.BS.6	ARK16.118	0.742322	Bulk Soil	2014	42	California	Arbuckle	26967	2351	Bulk Soil	2016	42	Arkansas	Jonesboro	22485	2716	Vegetative
W6.BS.1	ARK16.119	0.71895	Bulk Soil	2014	42	California	Arbuckle	39928	3456	Bulk Soil	2016	42	Arkansas	Jonesboro	22888	2747	Vegetative
W6.BS.2	ARK16.119	0.722533	Bulk Soil	2014	42	California	Arbuckle	39048	2804	Bulk Soil	2016	42	Arkansas	Jonesboro	22888	2747	Vegetative
W6.BS.3	ARK16.119	0.734462	Bulk Soil	2014	42	California	Arbuckle	33530	2659	Bulk Soil	2016	42	Arkansas	Jonesboro	22888	2747	Vegetative
W6.BS.4	ARK16.119	0.809766	Bulk Soil	2014	42	California	Arbuckle	21739	1025	Bulk Soil	2016	42	Arkansas	Jonesboro	22888	2747	Vegetative
W6.BS.5	ARK16.119	0.72992	Bulk Soil	2014	42	California	Arbuckle	35485	2718	Bulk Soil	2016	42	Arkansas	Jonesboro	22888	2747	Vegetative
W6.BS.6	ARK16.119	0.740655	Bulk Soil	2014	42	California	Arbuckle	26967	2351	Bulk Soil	2016	42	Arkansas	Jonesboro	22888	2747	Vegetative
W4.RS.1	ARK16.12	0.651631	Rhizosphere	2014	28	California	Arbuckle	38801	3709	Rhizosphere	2016	28	Arkansas	Jonesboro	68930	5105	Vegetative
W4.RS.2	ARK16.12	0.64353	Rhizosphere	2014	28	California	Arbuckle	40099	3756	Rhizosphere	2016	28	Arkansas	Jonesboro	68930	5105	Vegetative
W4.RS.3	ARK16.12	0.641727	Rhizosphere	2014	28	California	Arbuckle	25162	3085	Rhizosphere	2016	28	Arkansas	Jonesboro	68930	5105	Vegetative
W4.RS.4	ARK16.12	0.658209	Rhizosphere	2014	28	California	Arbuckle	26161	2993	Rhizosphere	2016	28	Arkansas	Jonesboro	68930	5105	Vegetative
W4.RS.5	ARK16.12	0.655106	Rhizosphere	2014	28	California	Arbuckle	29261	3241	Rhizosphere	2016	28	Arkansas	Jonesboro	68930	5105	Vegetative
W4.RS.6	ARK16.12	0.66074	Rhizosphere	2014	28	California	Arbuckle	35512	3441	Rhizosphere	2016	28	Arkansas	Jonesboro	68930	5105	Vegetative
W4.RS.7	ARK16.12	0.644328	Rhizosphere	2014	28	California	Arbuckle	49009	3904	Rhizosphere	2016	28	Arkansas	Jonesboro	68930	5105	Vegetative
W4.RS.8	ARK16.12	0.624605	Rhizosphere	2014	28	California	Arbuckle	48007	3808	Rhizosphere	2016	28	Arkansas	Jonesboro	68930	5105	Vegetative
W6.BS.1	ARK16.120	0.713972	Bulk Soil	2014	42	California	Arbuckle	39928	3456	Bulk Soil	2016	42	Arkansas	Jonesboro	22318	2830	Vegetative
W6.BS.2	ARK16.120	0.721526	Bulk Soil	2014	42	California	Arbuckle	39048	2804	Bulk Soil	2016	42	Arkansas	Jonesboro	22318	2830	Vegetative
W6.BS.3	ARK16.120	0.733891	Bulk Soil	2014	42	California	Arbuckle	33530	2659	Bulk Soil	2016	42	Arkansas	Jonesboro	22318	2830	Vegetative
W6.BS.4	ARK16.120	0.828514	Bulk Soil	2014	42	California	Arbuckle	21739	1025	Bulk Soil	2016	42	Arkansas	Jonesboro	22318	2830	Vegetative
W6.BS.5	ARK16.120	0.731581	Bulk Soil	2014	42	California	Arbuckle	35485	2718	Bulk Soil	2016	42	Arkansas	Jonesboro	22318	2830	Vegetative
W6.BS.6	ARK16.120	0.736347	Bulk Soil	2014	42	California	Arbuckle	26967	2351	Bulk Soil	2016	42	Arkansas	Jonesboro	22318	2830	Vegetative
W10.RS.1	ARK16.121	0.632689	Rhizosphere	2014	70	California	Arbuckle	59313	4495	Rhizosphere	2016	70	Arkansas	Jonesboro	24353	3590	Reproductive
W10.RS.2	ARK16.121	0.632795	Rhizosphere	2014	70	California	Arbuckle	54328	4052	Rhizosphere	2016	70	Arkansas	Jonesboro	24353	3590	Reproductive
W10.RS.3	ARK16.121	0.633434	Rhizosphere	2014	70	California	Arbuckle	37580	3835	Rhizosphere	2016	70	Arkansas	Jonesboro	24353	3590	Reproductive
W10.RS.4	ARK16.121	0.636735	Rhizosphere	2014	70	California	Arbuckle	65589	4289	Rhizosphere	2016	70	Arkansas	Jonesboro	24353	3590	Reproductive
W10.RS.5	ARK16.121	0.634176	Rhizosphere	2014	70	California	Arbuckle	48873	4126	Rhizosphere	2016	70	Arkansas	Jonesboro	24353	3590	Reproductive
W10.RS.6	ARK16.121	0.644088	Rhizosphere	2014	70	California	Arbuckle	43784	3786	Rhizosphere	2016	70	Arkansas	Jonesboro	24353	3590	Reproductive
W10.RS.7	ARK16.121	0.63274	Rhizosphere	2014	70	California	Arbuckle	51899	4291	Rhizosphere	2016	70	Arkansas	Jonesboro	24353	3590	Reproductive
W10.RS.8	ARK16.121	0.630996	Rhizosphere	2014	70	California	Arbuckle	49765	4059	Rhizosphere	2016	70	Arkansas	Jonesboro	24353	3590	Reproductive
W10.RS.1	ARK16.122	0.658908	Rhizosphere	2014	70	California	Arbuckle	59313	4495	Rhizosphere	2016	70	Arkansas	Jonesboro	20389	3101	Reproductive
W10.RS.2	ARK16.122	0.659125	Rhizosphere	2014	70	California	Arbuckle	54328	4052	Rhizosphere	2016	70	Arkansas	Jonesboro	20389	3101	Reproductive
W10.RS.3	ARK16.122	0.641197	Rhizosphere	2014	70	California	Arbuckle	37580	3835	Rhizosphere	2016	70	Arkansas	Jonesboro	20389	3101	Reproductive
W10.RS.4	ARK16.122	0.647017	Rhizosphere	2014	70	California	Arbuckle	65589	4289	Rhizosphere	2016	70	Arkansas	Jonesboro	20389	3101	Reproductive
W10.RS.5	ARK16.122	0.647094	Rhizosphere	2014	70	California	Arbuckle	48873	4126	Rhizosphere	2016	70	Arkansas	Jonesboro	20389	3101	Reproductive
W10.RS.6	ARK16.122	0.650146	Rhizosphere	2014	70	California	Arbuckle	43784	3786	Rhizosphere	2016	70	Arkansas	Jonesboro	20389	3101	Reproductive
W10.RS.7	ARK16.122	0.651222	Rhizosphere	2014	70	California	Arbuckle	51899	4291	Rhizosphere	2016	70	Arkansas	Jonesboro	20389	3101	Reproductive
W10.RS.8	ARK16.122	0.657426	Rhizosphere	2014	70	California	Arbuckle	49765	4059	Rhizosphere	2016	70	Arkansas	Jonesboro	20389	3101	Reproductive
W10.RS.1	ARK16.123	0.656519	Rhizosphere	2014	70	California	Arbuckle	59313	4495	Rhizosphere	2016	70	Arkansas	Jonesboro	24284	3495	Reproductive
W10.RS.2	ARK16.123	0.665558	Rhizosphere	2014	70	California	Arbuckle	54328	4052	Rhizosphere	2016	70	Arkansas	Jonesboro	24284	3495	Reproductive
W10.RS.3	ARK16.123	0.669653	Rhizosphere	2014	70	California	Arbuckle	37580	3835	Rhizosphere	2016	70	Arkansas	Jonesboro	24284	3495	Reproductive
W10.RS.4	ARK16.123	0.67173	Rhizosphere	2014	70	California	Arbuckle	65589	4289	Rhizosphere	2016	70	Arkansas	Jonesboro	24284	3495	Reproductive
W10.RS.5	ARK16.123	0.660657	Rhizosphere	2014	70	California	Arbuckle	48873	4126	Rhizosphere	2016	70	Arkansas	Jonesboro	24284	3495	Reproductive
W10.RS.6	ARK16.123	0.676146	Rhizosphere	2014	70	California	Arbuckle	43784	3786	Rhizosphere	2016	70	Arkansas	Jonesboro	24284	3495	Reproductive
W10.RS.7	ARK16.123	0.666757	Rhizosphere	2014	70	California	Arbuckle	51899	4291	Rhizosphere	2016	70	Arkansas	Jonesboro	24284	3495	Reproductive
W10.RS.8	ARK16.123	0.661033	Rhizosphere	2014	70	California	Arbuckle	49765	4059	Rhizosphere	2016	70	Arkansas	Jonesboro	24284	3495	Reproductive
W10.RS.1	ARK16.124	0.678782	Rhizosphere	2014	70	California	Arbuckle	59313	4495	Rhizosphere	2016	70	Arkansas	Jonesboro	33218	3719	Reproductive
W10.RS.2	ARK16.124	0.69347	Rhizosphere	2014	70	California	Arbuckle	54328	4052	Rhizosphere	2016	70	Arkansas	Jonesboro	33218	3719	Reproductive
W10.RS.3	ARK16.124	0.687612	Rhizosphere	2014	70	California	Arbuckle	37580	3835	Rhizosphere	2016	70	Arkansas	Jonesboro	33218	3719	Reproductive
W10.RS.4	ARK16.124	0.684272	Rhizosphere	2014	70	California	Arbuckle	65589	4289	Rhizosphere	2016	70	Arkansas	Jonesboro	33218	3719	Reproductive
W10.RS.5	ARK16.124	0.675191	Rhizosphere	2014	70	California	Arbuckle	48873	4126	Rhizosphere	2016	70	Arkansas	Jonesboro	33218	3719	Reproductive
W10.RS.6	ARK16.124	0.688394	Rhizosphere	2014	70	California	Arbuckle	43784	3786	Rhizosphere	2016	70	Arkansas	Jonesboro	33218	3719	Reproductive
W10.RS.7	ARK16.124	0.682372	Rhizosphere	2014	70	California	Arbuckle	51899	4291	Rhizosphere	2016	70	Arkansas	Jonesboro	33218	3719	Reproductive
W10.RS.8	ARK16.124	0.68478	Rhizosphere	2014	70	California	Arbuckle	49765	4059	Rhizosphere	2016	70	Arkansas	Jonesboro	33218	3719	Reproductive
W10.RS.1	ARK16.125	0.61128	Rhizosphere	2014	70	California	Arbuckle	59313	4495	Rhizosphere	2016	70	Arkansas	Jonesboro	21758	3338	Reproductive
W10.RS.2	ARK16.125	0.605491	Rhizosphere	2014	70	California	Arbuckle	54328	4052	Rhizosphere	2016	70	Arkansas	Jonesboro	21758	3338	Reproductive
W10.RS.3	ARK16.125	0.624083	Rhizosphere	2014	70	California	Arbuckle	37580	3835	Rhizosphere	2016	70	Arkansas	Jonesboro	21758	3338	Reproductive
W10.RS.4	ARK16.125	0.616498	Rhizosphere	2014	70	California	Arbuckle	65589	4289	Rhizosphere	2016	70	Arkansas	Jonesboro	21758	3338	Reproductive
W10.RS.5	ARK16.125	0.64215	Rhizosphere	2014	70	California	Arbuckle	48873	4126	Rhizosphere	2016	70	Arkansas	Jonesboro	21758	3338	Reproductive
W10.RS.6	ARK16.125	0.635983	Rhizosphere	2014	70	California	Arbuckle	43784	3786	Rhizosphere	2016	70	Arkansas	Jonesboro	21758	3338	Reproductive
W10.RS.7	ARK16.125	0.619808	Rhizosphere	2014	70	California	Arbuckle	51899	4291	Rhizosphere	2016	70	Arkansas	Jonesboro	21758	3338	Reproductive
W10.RS.8	ARK16.125	0.612892	Rhizosphere	2014	70	California	Arbuckle	49765	4059	Rhizosphere	2016	70	Arkansas	Jonesboro	21758	3338	Reproductive
W10.RS.1	ARK16.126	0.603924	Rhizosphere	2014	70	California	Arbuckle	59313	4495	Rhizosphere	2016	70	Arkansas	Jonesboro	23359	3419	Reproductive
W10.RS.2	ARK16.126	0.596218	Rhizosphere	2014	70	California	Arbuckle	54328	4052	Rhizosphere	2016	70	Arkansas	Jonesboro	23359	3419	Reproductive
W10.RS.3	ARK16.126	0.617519	Rhizosphere	2014	70	California	Arbuckle	37580	3835	Rhizosphere	2016	70	Arkansas	Jonesboro	23359	3419	Reproductive
W10.RS.4	ARK16.126	0.614297	Rhizosphere	2014	70	California	Arbuckle	65589	4289	Rhizosphere	2016	70	Arkansas	Jonesboro	23359	3419	Reproductive
W10.RS.5	ARK16.126	0.628417	Rhizosphere	2014	70	California	Arbuckle	48873	4126	Rhizosphere	2016	70	Arkansas	Jonesboro	23359	3419	Reproductive
W10.RS.6	ARK16.126	0.628496	Rhizosphere	2014	70	California	Arbuckle	43784	3786	Rhizosphere	2016	70	Arkansas	Jonesboro	23359	3419	Reproductive
W10.RS.7	ARK16.126	0.61382	Rhizosphere	2014	70	California	Arbuckle	51899	4291	Rhizosphere	2016	70	Arkansas	Jonesboro	23359	3419	Reproductive
W10.RS.8	ARK16.126	0.604627	Rhizosphere	2014	70	California	Arbuckle	49765	4059	Rhizosphere	2016	70	Arkansas	Jonesboro	23359	3419	Reproductive
W10.RS.1	ARK16.127	0.644	Rhizosphere	2014	70	California	Arbuckle	59313	4495	Rhizosphere	2016	70	Arkansas	Jonesboro	14769	2763	Reproductive
W10.RS.2	ARK16.127	0.649092	Rhizosphere	2014	70	California	Arbuckle	54328	4052	Rhizosphere	2016	70	Arkansas	Jonesboro	14769	2763	Reproductive
W10.RS.3	ARK16.127	0.649137	Rhizosphere	2014	70	California	Arbuckle	37580	3835	Rhizosphere	2016	70	Arkansas	Jonesboro	14769	2763	Reproductive
W10.RS.4	ARK16.127	0.649533	Rhizosphere	2014	70	California	Arbuckle	65589	4289	Rhizosphere	2016	70	Arkansas	Jonesboro	14769	2763	Reproductive
W10.RS.5	ARK16.127	0.643014	Rhizosphere	2014	70	California	Arbuckle	48873	4126	Rhizosphere	2016	70	Arkansas	Jonesboro	14769	2763	Reproductive
W10.RS.6	ARK16.127	0.659498	Rhizosphere	2014	70	California	Arbuckle	43784	3786	Rhizosphere	2016	70	Arkansas	Jonesboro	14769	2763	Reproductive
W10.RS.7	ARK16.127	0.645014	Rhizosphere	2014	70	California	Arbuckle	51899	4291	Rhizosphere	2016	70	Arkansas	Jonesboro	14769	2763	Reproductive
W10.RS.8	ARK16.127	0.645805	Rhizosphere	2014	70	California	Arbuckle	49765	4059	Rhizosphere	2016	70	Arkansas	Jonesboro	14769	2763	Reproductive
W10.RS.1	ARK16.128	0.624547	Rhizosphere	2014	70	California	Arbuckle	59313	4495	Rhizosphere	2016	70	Arkansas	Jonesboro	26139	3639	Reproductive
W10.RS.2	ARK16.128	0.637574	Rhizosphere	2014	70	California	Arbuckle	54328	4052	Rhizosphere	2016	70	Arkansas	Jonesboro	26139	3639	Reproductive
W10.RS.3	ARK16.128	0.626329	Rhizosphere	2014	70	California	Arbuckle	37580	3835	Rhizosphere	2016	70	Arkansas	Jonesboro	26139	3639	Reproductive
W10.RS.4	ARK16.128	0.621764	Rhizosphere	2014	70	California	Arbuckle	65589	4289	Rhizosphere	2016	70	Arkansas	Jonesboro	26139	3639	Reproductive
W10.RS.5	ARK16.128	0.616485	Rhizosphere	2014	70	California	Arbuckle	48873	4126	Rhizosphere	2016	70	Arkansas	Jonesboro	26139	3639	Reproductive
W10.RS.6	ARK16.128	0.633709	Rhizosphere	2014	70	California	Arbuckle	43784	3786	Rhizosphere	2016	70	Arkansas	Jonesboro	26139	3639	Reproductive
W10.RS.7	ARK16.128	0.619562	Rhizosphere	2014	70	California	Arbuckle	51899	4291	Rhizosphere	2016	70	Arkansas	Jonesboro	26139	3639	Reproductive
W10.RS.8	ARK16.128	0.629259	Rhizosphere	2014	70	California	Arbuckle	49765	4059	Rhizosphere	2016	70	Arkansas	Jonesboro	26139	3639	Reproductive
W10.RS.1	ARK16.129	0.654976	Rhizosphere	2014	70	California	Arbuckle	59313	4495	Rhizosphere	2016	70	Arkansas	Jonesboro	14571	2854	Reproductive
W10.RS.2	ARK16.129	0.65965	Rhizosphere	2014	70	California	Arbuckle	54328	4052	Rhizosphere	2016	70	Arkansas	Jonesboro	14571	2854	Reproductive
W10.RS.3	ARK16.129	0.645058	Rhizosphere	2014	70	California	Arbuckle	37580	3835	Rhizosphere	2016	70	Arkansas	Jonesboro	14571	2854	Reproductive
W10.RS.4	ARK16.129	0.64818	Rhizosphere	2014	70	California	Arbuckle	65589	4289	Rhizosphere	2016	70	Arkansas	Jonesboro	14571	2854	Reproductive
W10.RS.5	ARK16.129	0.643911	Rhizosphere	2014	70	California	Arbuckle	48873	4126	Rhizosphere	2016	70	Arkansas	Jonesboro	14571	2854	Reproductive
W10.RS.6	ARK16.129	0.648925	Rhizosphere	2014	70	California	Arbuckle	43784	3786	Rhizosphere	2016	70	Arkansas	Jonesboro	14571	2854	Reproductive
W10.RS.7	ARK16.129	0.640065	Rhizosphere	2014	70	California	Arbuckle	51899	4291	Rhizosphere	2016	70	Arkansas	Jonesboro	14571	2854	Reproductive
W10.RS.8	ARK16.129	0.651466	Rhizosphere	2014	70	California	Arbuckle	49765	4059	Rhizosphere	2016	70	Arkansas	Jonesboro	14571	2854	Reproductive
W4.RS.1	ARK16.13	0.679247	Rhizosphere	2014	28	California	Arbuckle	38801	3709	Rhizosphere	2016	28	Arkansas	Jonesboro	75896	5138	Vegetative
W4.RS.2	ARK16.13	0.670462	Rhizosphere	2014	28	California	Arbuckle	40099	3756	Rhizosphere	2016	28	Arkansas	Jonesboro	75896	5138	Vegetative
W4.RS.3	ARK16.13	0.654812	Rhizosphere	2014	28	California	Arbuckle	25162	3085	Rhizosphere	2016	28	Arkansas	Jonesboro	75896	5138	Vegetative
W4.RS.4	ARK16.13	0.680412	Rhizosphere	2014	28	California	Arbuckle	26161	2993	Rhizosphere	2016	28	Arkansas	Jonesboro	75896	5138	Vegetative
W4.RS.5	ARK16.13	0.677168	Rhizosphere	2014	28	California	Arbuckle	29261	3241	Rhizosphere	2016	28	Arkansas	Jonesboro	75896	5138	Vegetative
W4.RS.6	ARK16.13	0.695339	Rhizosphere	2014	28	California	Arbuckle	35512	3441	Rhizosphere	2016	28	Arkansas	Jonesboro	75896	5138	Vegetative
W4.RS.7	ARK16.13	0.662327	Rhizosphere	2014	28	California	Arbuckle	49009	3904	Rhizosphere	2016	28	Arkansas	Jonesboro	75896	5138	Vegetative
W4.RS.8	ARK16.13	0.642248	Rhizosphere	2014	28	California	Arbuckle	48007	3808	Rhizosphere	2016	28	Arkansas	Jonesboro	75896	5138	Vegetative
W10.RS.1	ARK16.130	0.678618	Rhizosphere	2014	70	California	Arbuckle	59313	4495	Rhizosphere	2016	70	Arkansas	Jonesboro	14152	2672	Reproductive
W10.RS.2	ARK16.130	0.69272	Rhizosphere	2014	70	California	Arbuckle	54328	4052	Rhizosphere	2016	70	Arkansas	Jonesboro	14152	2672	Reproductive
W10.RS.3	ARK16.130	0.676498	Rhizosphere	2014	70	California	Arbuckle	37580	3835	Rhizosphere	2016	70	Arkansas	Jonesboro	14152	2672	Reproductive
W10.RS.4	ARK16.130	0.681864	Rhizosphere	2014	70	California	Arbuckle	65589	4289	Rhizosphere	2016	70	Arkansas	Jonesboro	14152	2672	Reproductive
W10.RS.5	ARK16.130	0.66583	Rhizosphere	2014	70	California	Arbuckle	48873	4126	Rhizosphere	2016	70	Arkansas	Jonesboro	14152	2672	Reproductive
W10.RS.6	ARK16.130	0.678891	Rhizosphere	2014	70	California	Arbuckle	43784	3786	Rhizosphere	2016	70	Arkansas	Jonesboro	14152	2672	Reproductive
W10.RS.7	ARK16.130	0.673141	Rhizosphere	2014	70	California	Arbuckle	51899	4291	Rhizosphere	2016	70	Arkansas	Jonesboro	14152	2672	Reproductive
W10.RS.8	ARK16.130	0.683281	Rhizosphere	2014	70	California	Arbuckle	49765	4059	Rhizosphere	2016	70	Arkansas	Jonesboro	14152	2672	Reproductive
W10.RS.1	ARK16.131	0.640318	Rhizosphere	2014	70	California	Arbuckle	59313	4495	Rhizosphere	2016	70	Arkansas	Jonesboro	17576	3236	Reproductive
W10.RS.2	ARK16.131	0.651804	Rhizosphere	2014	70	California	Arbuckle	54328	4052	Rhizosphere	2016	70	Arkansas	Jonesboro	17576	3236	Reproductive
W10.RS.3	ARK16.131	0.648678	Rhizosphere	2014	70	California	Arbuckle	37580	3835	Rhizosphere	2016	70	Arkansas	Jonesboro	17576	3236	Reproductive
W10.RS.4	ARK16.131	0.64881	Rhizosphere	2014	70	California	Arbuckle	65589	4289	Rhizosphere	2016	70	Arkansas	Jonesboro	17576	3236	Reproductive
W10.RS.5	ARK16.131	0.634516	Rhizosphere	2014	70	California	Arbuckle	48873	4126	Rhizosphere	2016	70	Arkansas	Jonesboro	17576	3236	Reproductive
W10.RS.6	ARK16.131	0.649864	Rhizosphere	2014	70	California	Arbuckle	43784	3786	Rhizosphere	2016	70	Arkansas	Jonesboro	17576	3236	Reproductive
W10.RS.7	ARK16.131	0.641323	Rhizosphere	2014	70	California	Arbuckle	51899	4291	Rhizosphere	2016	70	Arkansas	Jonesboro	17576	3236	Reproductive
W10.RS.8	ARK16.131	0.641195	Rhizosphere	2014	70	California	Arbuckle	49765	4059	Rhizosphere	2016	70	Arkansas	Jonesboro	17576	3236	Reproductive
W10.RS.1	ARK16.132	0.62909	Rhizosphere	2014	70	California	Arbuckle	59313	4495	Rhizosphere	2016	70	Arkansas	Jonesboro	17304	3334	Reproductive
W10.RS.2	ARK16.132	0.637748	Rhizosphere	2014	70	California	Arbuckle	54328	4052	Rhizosphere	2016	70	Arkansas	Jonesboro	17304	3334	Reproductive
W10.RS.3	ARK16.132	0.640634	Rhizosphere	2014	70	California	Arbuckle	37580	3835	Rhizosphere	2016	70	Arkansas	Jonesboro	17304	3334	Reproductive
W10.RS.4	ARK16.132	0.646507	Rhizosphere	2014	70	California	Arbuckle	65589	4289	Rhizosphere	2016	70	Arkansas	Jonesboro	17304	3334	Reproductive
W10.RS.5	ARK16.132	0.627026	Rhizosphere	2014	70	California	Arbuckle	48873	4126	Rhizosphere	2016	70	Arkansas	Jonesboro	17304	3334	Reproductive
W10.RS.6	ARK16.132	0.64295	Rhizosphere	2014	70	California	Arbuckle	43784	3786	Rhizosphere	2016	70	Arkansas	Jonesboro	17304	3334	Reproductive
W10.RS.7	ARK16.132	0.630207	Rhizosphere	2014	70	California	Arbuckle	51899	4291	Rhizosphere	2016	70	Arkansas	Jonesboro	17304	3334	Reproductive
W10.RS.8	ARK16.132	0.628107	Rhizosphere	2014	70	California	Arbuckle	49765	4059	Rhizosphere	2016	70	Arkansas	Jonesboro	17304	3334	Reproductive
W10.RS.1	ARK16.133	0.626295	Rhizosphere	2014	70	California	Arbuckle	59313	4495	Rhizosphere	2016	70	Arkansas	Jonesboro	15115	3026	Reproductive
W10.RS.2	ARK16.133	0.626169	Rhizosphere	2014	70	California	Arbuckle	54328	4052	Rhizosphere	2016	70	Arkansas	Jonesboro	15115	3026	Reproductive
W10.RS.3	ARK16.133	0.616874	Rhizosphere	2014	70	California	Arbuckle	37580	3835	Rhizosphere	2016	70	Arkansas	Jonesboro	15115	3026	Reproductive
W10.RS.4	ARK16.133	0.627108	Rhizosphere	2014	70	California	Arbuckle	65589	4289	Rhizosphere	2016	70	Arkansas	Jonesboro	15115	3026	Reproductive
W10.RS.5	ARK16.133	0.61952	Rhizosphere	2014	70	California	Arbuckle	48873	4126	Rhizosphere	2016	70	Arkansas	Jonesboro	15115	3026	Reproductive
W10.RS.6	ARK16.133	0.628793	Rhizosphere	2014	70	California	Arbuckle	43784	3786	Rhizosphere	2016	70	Arkansas	Jonesboro	15115	3026	Reproductive
W10.RS.7	ARK16.133	0.619993	Rhizosphere	2014	70	California	Arbuckle	51899	4291	Rhizosphere	2016	70	Arkansas	Jonesboro	15115	3026	Reproductive
W10.RS.8	ARK16.133	0.623662	Rhizosphere	2014	70	California	Arbuckle	49765	4059	Rhizosphere	2016	70	Arkansas	Jonesboro	15115	3026	Reproductive
W10.RS.1	ARK16.134	0.684095	Rhizosphere	2014	70	California	Arbuckle	59313	4495	Rhizosphere	2016	70	Arkansas	Jonesboro	24016	3468	Reproductive
W10.RS.2	ARK16.134	0.69804	Rhizosphere	2014	70	California	Arbuckle	54328	4052	Rhizosphere	2016	70	Arkansas	Jonesboro	24016	3468	Reproductive
W10.RS.3	ARK16.134	0.671144	Rhizosphere	2014	70	California	Arbuckle	37580	3835	Rhizosphere	2016	70	Arkansas	Jonesboro	24016	3468	Reproductive
W10.RS.4	ARK16.134	0.679116	Rhizosphere	2014	70	California	Arbuckle	65589	4289	Rhizosphere	2016	70	Arkansas	Jonesboro	24016	3468	Reproductive
W10.RS.5	ARK16.134	0.658097	Rhizosphere	2014	70	California	Arbuckle	48873	4126	Rhizosphere	2016	70	Arkansas	Jonesboro	24016	3468	Reproductive
W10.RS.6	ARK16.134	0.673603	Rhizosphere	2014	70	California	Arbuckle	43784	3786	Rhizosphere	2016	70	Arkansas	Jonesboro	24016	3468	Reproductive
W10.RS.7	ARK16.134	0.662332	Rhizosphere	2014	70	California	Arbuckle	51899	4291	Rhizosphere	2016	70	Arkansas	Jonesboro	24016	3468	Reproductive
W10.RS.8	ARK16.134	0.686395	Rhizosphere	2014	70	California	Arbuckle	49765	4059	Rhizosphere	2016	70	Arkansas	Jonesboro	24016	3468	Reproductive
W10.RS.1	ARK16.135	0.628673	Rhizosphere	2014	70	California	Arbuckle	59313	4495	Rhizosphere	2016	70	Arkansas	Jonesboro	20099	3483	Reproductive
W10.RS.2	ARK16.135	0.632755	Rhizosphere	2014	70	California	Arbuckle	54328	4052	Rhizosphere	2016	70	Arkansas	Jonesboro	20099	3483	Reproductive
W10.RS.3	ARK16.135	0.641578	Rhizosphere	2014	70	California	Arbuckle	37580	3835	Rhizosphere	2016	70	Arkansas	Jonesboro	20099	3483	Reproductive
W10.RS.4	ARK16.135	0.638431	Rhizosphere	2014	70	California	Arbuckle	65589	4289	Rhizosphere	2016	70	Arkansas	Jonesboro	20099	3483	Reproductive
W10.RS.5	ARK16.135	0.633576	Rhizosphere	2014	70	California	Arbuckle	48873	4126	Rhizosphere	2016	70	Arkansas	Jonesboro	20099	3483	Reproductive
W10.RS.6	ARK16.135	0.646593	Rhizosphere	2014	70	California	Arbuckle	43784	3786	Rhizosphere	2016	70	Arkansas	Jonesboro	20099	3483	Reproductive
W10.RS.7	ARK16.135	0.629182	Rhizosphere	2014	70	California	Arbuckle	51899	4291	Rhizosphere	2016	70	Arkansas	Jonesboro	20099	3483	Reproductive
W10.RS.8	ARK16.135	0.62642	Rhizosphere	2014	70	California	Arbuckle	49765	4059	Rhizosphere	2016	70	Arkansas	Jonesboro	20099	3483	Reproductive
W10.RS.1	ARK16.136	0.627126	Rhizosphere	2014	70	California	Arbuckle	59313	4495	Rhizosphere	2016	70	Arkansas	Jonesboro	24368	3731	Reproductive
W10.RS.2	ARK16.136	0.633339	Rhizosphere	2014	70	California	Arbuckle	54328	4052	Rhizosphere	2016	70	Arkansas	Jonesboro	24368	3731	Reproductive
W10.RS.3	ARK16.136	0.634044	Rhizosphere	2014	70	California	Arbuckle	37580	3835	Rhizosphere	2016	70	Arkansas	Jonesboro	24368	3731	Reproductive
W10.RS.4	ARK16.136	0.63019	Rhizosphere	2014	70	California	Arbuckle	65589	4289	Rhizosphere	2016	70	Arkansas	Jonesboro	24368	3731	Reproductive
W10.RS.5	ARK16.136	0.626655	Rhizosphere	2014	70	California	Arbuckle	48873	4126	Rhizosphere	2016	70	Arkansas	Jonesboro	24368	3731	Reproductive
W10.RS.6	ARK16.136	0.636279	Rhizosphere	2014	70	California	Arbuckle	43784	3786	Rhizosphere	2016	70	Arkansas	Jonesboro	24368	3731	Reproductive
W10.RS.7	ARK16.136	0.626328	Rhizosphere	2014	70	California	Arbuckle	51899	4291	Rhizosphere	2016	70	Arkansas	Jonesboro	24368	3731	Reproductive
W10.RS.8	ARK16.136	0.629721	Rhizosphere	2014	70	California	Arbuckle	49765	4059	Rhizosphere	2016	70	Arkansas	Jonesboro	24368	3731	Reproductive
W10.E.1	ARK16.137	0.684285	Endosphere	2014	70	California	Arbuckle	24571	1903	Endosphere	2016	70	Arkansas	Jonesboro	27995	1891	Reproductive
W10.E.2	ARK16.137	0.683909	Endosphere	2014	70	California	Arbuckle	26410	1809	Endosphere	2016	70	Arkansas	Jonesboro	27995	1891	Reproductive
W10.E.3	ARK16.137	0.703308	Endosphere	2014	70	California	Arbuckle	14673	1367	Endosphere	2016	70	Arkansas	Jonesboro	27995	1891	Reproductive
W10.E.4	ARK16.137	0.706971	Endosphere	2014	70	California	Arbuckle	17578	1395	Endosphere	2016	70	Arkansas	Jonesboro	27995	1891	Reproductive
W10.E.5	ARK16.137	0.695837	Endosphere	2014	70	California	Arbuckle	16882	1627	Endosphere	2016	70	Arkansas	Jonesboro	27995	1891	Reproductive
W10.E.6	ARK16.137	0.68054	Endosphere	2014	70	California	Arbuckle	21879	1571	Endosphere	2016	70	Arkansas	Jonesboro	27995	1891	Reproductive
W10.E.7	ARK16.137	0.659719	Endosphere	2014	70	California	Arbuckle	26626	1729	Endosphere	2016	70	Arkansas	Jonesboro	27995	1891	Reproductive
W10.E.8	ARK16.137	0.686102	Endosphere	2014	70	California	Arbuckle	35570	2069	Endosphere	2016	70	Arkansas	Jonesboro	27995	1891	Reproductive
W10.E.1	ARK16.138	0.652009	Endosphere	2014	70	California	Arbuckle	24571	1903	Endosphere	2016	70	Arkansas	Jonesboro	12670	1347	Reproductive
W10.E.2	ARK16.138	0.630158	Endosphere	2014	70	California	Arbuckle	26410	1809	Endosphere	2016	70	Arkansas	Jonesboro	12670	1347	Reproductive
W10.E.3	ARK16.138	0.682659	Endosphere	2014	70	California	Arbuckle	14673	1367	Endosphere	2016	70	Arkansas	Jonesboro	12670	1347	Reproductive
W10.E.4	ARK16.138	0.673262	Endosphere	2014	70	California	Arbuckle	17578	1395	Endosphere	2016	70	Arkansas	Jonesboro	12670	1347	Reproductive
W10.E.5	ARK16.138	0.695879	Endosphere	2014	70	California	Arbuckle	16882	1627	Endosphere	2016	70	Arkansas	Jonesboro	12670	1347	Reproductive
W10.E.6	ARK16.138	0.658472	Endosphere	2014	70	California	Arbuckle	21879	1571	Endosphere	2016	70	Arkansas	Jonesboro	12670	1347	Reproductive
W10.E.7	ARK16.138	0.660599	Endosphere	2014	70	California	Arbuckle	26626	1729	Endosphere	2016	70	Arkansas	Jonesboro	12670	1347	Reproductive
W10.E.8	ARK16.138	0.644847	Endosphere	2014	70	California	Arbuckle	35570	2069	Endosphere	2016	70	Arkansas	Jonesboro	12670	1347	Reproductive
W10.E.1	ARK16.139	0.650717	Endosphere	2014	70	California	Arbuckle	24571	1903	Endosphere	2016	70	Arkansas	Jonesboro	16616	1945	Reproductive
W10.E.2	ARK16.139	0.64492	Endosphere	2014	70	California	Arbuckle	26410	1809	Endosphere	2016	70	Arkansas	Jonesboro	16616	1945	Reproductive
W10.E.3	ARK16.139	0.671543	Endosphere	2014	70	California	Arbuckle	14673	1367	Endosphere	2016	70	Arkansas	Jonesboro	16616	1945	Reproductive
W10.E.4	ARK16.139	0.66836	Endosphere	2014	70	California	Arbuckle	17578	1395	Endosphere	2016	70	Arkansas	Jonesboro	16616	1945	Reproductive
W10.E.5	ARK16.139	0.639807	Endosphere	2014	70	California	Arbuckle	16882	1627	Endosphere	2016	70	Arkansas	Jonesboro	16616	1945	Reproductive
W10.E.6	ARK16.139	0.659274	Endosphere	2014	70	California	Arbuckle	21879	1571	Endosphere	2016	70	Arkansas	Jonesboro	16616	1945	Reproductive
W10.E.7	ARK16.139	0.642071	Endosphere	2014	70	California	Arbuckle	26626	1729	Endosphere	2016	70	Arkansas	Jonesboro	16616	1945	Reproductive
W10.E.8	ARK16.139	0.655005	Endosphere	2014	70	California	Arbuckle	35570	2069	Endosphere	2016	70	Arkansas	Jonesboro	16616	1945	Reproductive
W4.RS.1	ARK16.14	0.669597	Rhizosphere	2014	28	California	Arbuckle	38801	3709	Rhizosphere	2016	28	Arkansas	Jonesboro	92693	5347	Vegetative
W4.RS.2	ARK16.14	0.671699	Rhizosphere	2014	28	California	Arbuckle	40099	3756	Rhizosphere	2016	28	Arkansas	Jonesboro	92693	5347	Vegetative
W4.RS.3	ARK16.14	0.663009	Rhizosphere	2014	28	California	Arbuckle	25162	3085	Rhizosphere	2016	28	Arkansas	Jonesboro	92693	5347	Vegetative
W4.RS.4	ARK16.14	0.683098	Rhizosphere	2014	28	California	Arbuckle	26161	2993	Rhizosphere	2016	28	Arkansas	Jonesboro	92693	5347	Vegetative
W4.RS.5	ARK16.14	0.67546	Rhizosphere	2014	28	California	Arbuckle	29261	3241	Rhizosphere	2016	28	Arkansas	Jonesboro	92693	5347	Vegetative
W4.RS.6	ARK16.14	0.687433	Rhizosphere	2014	28	California	Arbuckle	35512	3441	Rhizosphere	2016	28	Arkansas	Jonesboro	92693	5347	Vegetative
W4.RS.7	ARK16.14	0.662938	Rhizosphere	2014	28	California	Arbuckle	49009	3904	Rhizosphere	2016	28	Arkansas	Jonesboro	92693	5347	Vegetative
W4.RS.8	ARK16.14	0.645185	Rhizosphere	2014	28	California	Arbuckle	48007	3808	Rhizosphere	2016	28	Arkansas	Jonesboro	92693	5347	Vegetative
W10.E.1	ARK16.140	0.713478	Endosphere	2014	70	California	Arbuckle	24571	1903	Endosphere	2016	70	Arkansas	Jonesboro	17506	1760	Reproductive
W10.E.2	ARK16.140	0.712041	Endosphere	2014	70	California	Arbuckle	26410	1809	Endosphere	2016	70	Arkansas	Jonesboro	17506	1760	Reproductive
W10.E.3	ARK16.140	0.745379	Endosphere	2014	70	California	Arbuckle	14673	1367	Endosphere	2016	70	Arkansas	Jonesboro	17506	1760	Reproductive
W10.E.4	ARK16.140	0.744966	Endosphere	2014	70	California	Arbuckle	17578	1395	Endosphere	2016	70	Arkansas	Jonesboro	17506	1760	Reproductive
W10.E.5	ARK16.140	0.724192	Endosphere	2014	70	California	Arbuckle	16882	1627	Endosphere	2016	70	Arkansas	Jonesboro	17506	1760	Reproductive
W10.E.6	ARK16.140	0.720156	Endosphere	2014	70	California	Arbuckle	21879	1571	Endosphere	2016	70	Arkansas	Jonesboro	17506	1760	Reproductive
W10.E.7	ARK16.140	0.712117	Endosphere	2014	70	California	Arbuckle	26626	1729	Endosphere	2016	70	Arkansas	Jonesboro	17506	1760	Reproductive
W10.E.8	ARK16.140	0.705801	Endosphere	2014	70	California	Arbuckle	35570	2069	Endosphere	2016	70	Arkansas	Jonesboro	17506	1760	Reproductive
W10.E.1	ARK16.141	0.644164	Endosphere	2014	70	California	Arbuckle	24571	1903	Endosphere	2016	70	Arkansas	Jonesboro	17143	1474	Reproductive
W10.E.2	ARK16.141	0.64913	Endosphere	2014	70	California	Arbuckle	26410	1809	Endosphere	2016	70	Arkansas	Jonesboro	17143	1474	Reproductive
W10.E.3	ARK16.141	0.679648	Endosphere	2014	70	California	Arbuckle	14673	1367	Endosphere	2016	70	Arkansas	Jonesboro	17143	1474	Reproductive
W10.E.4	ARK16.141	0.675311	Endosphere	2014	70	California	Arbuckle	17578	1395	Endosphere	2016	70	Arkansas	Jonesboro	17143	1474	Reproductive
W10.E.5	ARK16.141	0.689457	Endosphere	2014	70	California	Arbuckle	16882	1627	Endosphere	2016	70	Arkansas	Jonesboro	17143	1474	Reproductive
W10.E.6	ARK16.141	0.645366	Endosphere	2014	70	California	Arbuckle	21879	1571	Endosphere	2016	70	Arkansas	Jonesboro	17143	1474	Reproductive
W10.E.7	ARK16.141	0.641897	Endosphere	2014	70	California	Arbuckle	26626	1729	Endosphere	2016	70	Arkansas	Jonesboro	17143	1474	Reproductive
W10.E.8	ARK16.141	0.644906	Endosphere	2014	70	California	Arbuckle	35570	2069	Endosphere	2016	70	Arkansas	Jonesboro	17143	1474	Reproductive
W10.E.1	ARK16.142	0.640683	Endosphere	2014	70	California	Arbuckle	24571	1903	Endosphere	2016	70	Arkansas	Jonesboro	11494	1313	Reproductive
W10.E.2	ARK16.142	0.63904	Endosphere	2014	70	California	Arbuckle	26410	1809	Endosphere	2016	70	Arkansas	Jonesboro	11494	1313	Reproductive
W10.E.3	ARK16.142	0.670761	Endosphere	2014	70	California	Arbuckle	14673	1367	Endosphere	2016	70	Arkansas	Jonesboro	11494	1313	Reproductive
W10.E.4	ARK16.142	0.672669	Endosphere	2014	70	California	Arbuckle	17578	1395	Endosphere	2016	70	Arkansas	Jonesboro	11494	1313	Reproductive
W10.E.5	ARK16.142	0.664561	Endosphere	2014	70	California	Arbuckle	16882	1627	Endosphere	2016	70	Arkansas	Jonesboro	11494	1313	Reproductive
W10.E.6	ARK16.142	0.648992	Endosphere	2014	70	California	Arbuckle	21879	1571	Endosphere	2016	70	Arkansas	Jonesboro	11494	1313	Reproductive
W10.E.7	ARK16.142	0.641655	Endosphere	2014	70	California	Arbuckle	26626	1729	Endosphere	2016	70	Arkansas	Jonesboro	11494	1313	Reproductive
W10.E.8	ARK16.142	0.650216	Endosphere	2014	70	California	Arbuckle	35570	2069	Endosphere	2016	70	Arkansas	Jonesboro	11494	1313	Reproductive
W10.E.1	ARK16.143	0.646425	Endosphere	2014	70	California	Arbuckle	24571	1903	Endosphere	2016	70	Arkansas	Jonesboro	11574	1415	Reproductive
W10.E.2	ARK16.143	0.630812	Endosphere	2014	70	California	Arbuckle	26410	1809	Endosphere	2016	70	Arkansas	Jonesboro	11574	1415	Reproductive
W10.E.3	ARK16.143	0.669915	Endosphere	2014	70	California	Arbuckle	14673	1367	Endosphere	2016	70	Arkansas	Jonesboro	11574	1415	Reproductive
W10.E.4	ARK16.143	0.679987	Endosphere	2014	70	California	Arbuckle	17578	1395	Endosphere	2016	70	Arkansas	Jonesboro	11574	1415	Reproductive
W10.E.5	ARK16.143	0.660328	Endosphere	2014	70	California	Arbuckle	16882	1627	Endosphere	2016	70	Arkansas	Jonesboro	11574	1415	Reproductive
W10.E.6	ARK16.143	0.652845	Endosphere	2014	70	California	Arbuckle	21879	1571	Endosphere	2016	70	Arkansas	Jonesboro	11574	1415	Reproductive
W10.E.7	ARK16.143	0.643631	Endosphere	2014	70	California	Arbuckle	26626	1729	Endosphere	2016	70	Arkansas	Jonesboro	11574	1415	Reproductive
W10.E.8	ARK16.143	0.630959	Endosphere	2014	70	California	Arbuckle	35570	2069	Endosphere	2016	70	Arkansas	Jonesboro	11574	1415	Reproductive
W10.E.1	ARK16.144	0.682509	Endosphere	2014	70	California	Arbuckle	24571	1903	Endosphere	2016	70	Arkansas	Jonesboro	6520	1111	Reproductive
W10.E.2	ARK16.144	0.684758	Endosphere	2014	70	California	Arbuckle	26410	1809	Endosphere	2016	70	Arkansas	Jonesboro	6520	1111	Reproductive
W10.E.3	ARK16.144	0.710917	Endosphere	2014	70	California	Arbuckle	14673	1367	Endosphere	2016	70	Arkansas	Jonesboro	6520	1111	Reproductive
W10.E.4	ARK16.144	0.711156	Endosphere	2014	70	California	Arbuckle	17578	1395	Endosphere	2016	70	Arkansas	Jonesboro	6520	1111	Reproductive
W10.E.5	ARK16.144	0.702459	Endosphere	2014	70	California	Arbuckle	16882	1627	Endosphere	2016	70	Arkansas	Jonesboro	6520	1111	Reproductive
W10.E.6	ARK16.144	0.685072	Endosphere	2014	70	California	Arbuckle	21879	1571	Endosphere	2016	70	Arkansas	Jonesboro	6520	1111	Reproductive
W10.E.7	ARK16.144	0.680956	Endosphere	2014	70	California	Arbuckle	26626	1729	Endosphere	2016	70	Arkansas	Jonesboro	6520	1111	Reproductive
W10.E.8	ARK16.144	0.691413	Endosphere	2014	70	California	Arbuckle	35570	2069	Endosphere	2016	70	Arkansas	Jonesboro	6520	1111	Reproductive
W10.E.1	ARK16.145	0.628284	Endosphere	2014	70	California	Arbuckle	24571	1903	Endosphere	2016	70	Arkansas	Jonesboro	17326	1740	Reproductive
W10.E.2	ARK16.145	0.597312	Endosphere	2014	70	California	Arbuckle	26410	1809	Endosphere	2016	70	Arkansas	Jonesboro	17326	1740	Reproductive
W10.E.3	ARK16.145	0.648059	Endosphere	2014	70	California	Arbuckle	14673	1367	Endosphere	2016	70	Arkansas	Jonesboro	17326	1740	Reproductive
W10.E.4	ARK16.145	0.648542	Endosphere	2014	70	California	Arbuckle	17578	1395	Endosphere	2016	70	Arkansas	Jonesboro	17326	1740	Reproductive
W10.E.5	ARK16.145	0.633777	Endosphere	2014	70	California	Arbuckle	16882	1627	Endosphere	2016	70	Arkansas	Jonesboro	17326	1740	Reproductive
W10.E.6	ARK16.145	0.619966	Endosphere	2014	70	California	Arbuckle	21879	1571	Endosphere	2016	70	Arkansas	Jonesboro	17326	1740	Reproductive
W10.E.7	ARK16.145	0.613228	Endosphere	2014	70	California	Arbuckle	26626	1729	Endosphere	2016	70	Arkansas	Jonesboro	17326	1740	Reproductive
W10.E.8	ARK16.145	0.627609	Endosphere	2014	70	California	Arbuckle	35570	2069	Endosphere	2016	70	Arkansas	Jonesboro	17326	1740	Reproductive
W10.E.1	ARK16.146	0.691088	Endosphere	2014	70	California	Arbuckle	24571	1903	Endosphere	2016	70	Arkansas	Jonesboro	27890	1810	Reproductive
W10.E.2	ARK16.146	0.631337	Endosphere	2014	70	California	Arbuckle	26410	1809	Endosphere	2016	70	Arkansas	Jonesboro	27890	1810	Reproductive
W10.E.3	ARK16.146	0.694938	Endosphere	2014	70	California	Arbuckle	14673	1367	Endosphere	2016	70	Arkansas	Jonesboro	27890	1810	Reproductive
W10.E.4	ARK16.146	0.685593	Endosphere	2014	70	California	Arbuckle	17578	1395	Endosphere	2016	70	Arkansas	Jonesboro	27890	1810	Reproductive
W10.E.5	ARK16.146	0.636825	Endosphere	2014	70	California	Arbuckle	16882	1627	Endosphere	2016	70	Arkansas	Jonesboro	27890	1810	Reproductive
W10.E.6	ARK16.146	0.680657	Endosphere	2014	70	California	Arbuckle	21879	1571	Endosphere	2016	70	Arkansas	Jonesboro	27890	1810	Reproductive
W10.E.7	ARK16.146	0.657493	Endosphere	2014	70	California	Arbuckle	26626	1729	Endosphere	2016	70	Arkansas	Jonesboro	27890	1810	Reproductive
W10.E.8	ARK16.146	0.652745	Endosphere	2014	70	California	Arbuckle	35570	2069	Endosphere	2016	70	Arkansas	Jonesboro	27890	1810	Reproductive
W10.E.1	ARK16.147	0.64264	Endosphere	2014	70	California	Arbuckle	24571	1903	Endosphere	2016	70	Arkansas	Jonesboro	28945	1995	Reproductive
W10.E.2	ARK16.147	0.598603	Endosphere	2014	70	California	Arbuckle	26410	1809	Endosphere	2016	70	Arkansas	Jonesboro	28945	1995	Reproductive
W10.E.3	ARK16.147	0.662927	Endosphere	2014	70	California	Arbuckle	14673	1367	Endosphere	2016	70	Arkansas	Jonesboro	28945	1995	Reproductive
W10.E.4	ARK16.147	0.661959	Endosphere	2014	70	California	Arbuckle	17578	1395	Endosphere	2016	70	Arkansas	Jonesboro	28945	1995	Reproductive
W10.E.5	ARK16.147	0.619062	Endosphere	2014	70	California	Arbuckle	16882	1627	Endosphere	2016	70	Arkansas	Jonesboro	28945	1995	Reproductive
W10.E.6	ARK16.147	0.638865	Endosphere	2014	70	California	Arbuckle	21879	1571	Endosphere	2016	70	Arkansas	Jonesboro	28945	1995	Reproductive
W10.E.7	ARK16.147	0.620412	Endosphere	2014	70	California	Arbuckle	26626	1729	Endosphere	2016	70	Arkansas	Jonesboro	28945	1995	Reproductive
W10.E.8	ARK16.147	0.621244	Endosphere	2014	70	California	Arbuckle	35570	2069	Endosphere	2016	70	Arkansas	Jonesboro	28945	1995	Reproductive
W10.E.1	ARK16.148	0.642384	Endosphere	2014	70	California	Arbuckle	24571	1903	Endosphere	2016	70	Arkansas	Jonesboro	16584	1346	Reproductive
W10.E.2	ARK16.148	0.610574	Endosphere	2014	70	California	Arbuckle	26410	1809	Endosphere	2016	70	Arkansas	Jonesboro	16584	1346	Reproductive
W10.E.3	ARK16.148	0.654699	Endosphere	2014	70	California	Arbuckle	14673	1367	Endosphere	2016	70	Arkansas	Jonesboro	16584	1346	Reproductive
W10.E.4	ARK16.148	0.6446	Endosphere	2014	70	California	Arbuckle	17578	1395	Endosphere	2016	70	Arkansas	Jonesboro	16584	1346	Reproductive
W10.E.5	ARK16.148	0.660581	Endosphere	2014	70	California	Arbuckle	16882	1627	Endosphere	2016	70	Arkansas	Jonesboro	16584	1346	Reproductive
W10.E.6	ARK16.148	0.622607	Endosphere	2014	70	California	Arbuckle	21879	1571	Endosphere	2016	70	Arkansas	Jonesboro	16584	1346	Reproductive
W10.E.7	ARK16.148	0.623671	Endosphere	2014	70	California	Arbuckle	26626	1729	Endosphere	2016	70	Arkansas	Jonesboro	16584	1346	Reproductive
W10.E.8	ARK16.148	0.632278	Endosphere	2014	70	California	Arbuckle	35570	2069	Endosphere	2016	70	Arkansas	Jonesboro	16584	1346	Reproductive
W10.E.1	ARK16.149	0.611846	Endosphere	2014	70	California	Arbuckle	24571	1903	Endosphere	2016	70	Arkansas	Jonesboro	20151	1777	Reproductive
W10.E.2	ARK16.149	0.595418	Endosphere	2014	70	California	Arbuckle	26410	1809	Endosphere	2016	70	Arkansas	Jonesboro	20151	1777	Reproductive
W10.E.3	ARK16.149	0.631018	Endosphere	2014	70	California	Arbuckle	14673	1367	Endosphere	2016	70	Arkansas	Jonesboro	20151	1777	Reproductive
W10.E.4	ARK16.149	0.63443	Endosphere	2014	70	California	Arbuckle	17578	1395	Endosphere	2016	70	Arkansas	Jonesboro	20151	1777	Reproductive
W10.E.5	ARK16.149	0.627796	Endosphere	2014	70	California	Arbuckle	16882	1627	Endosphere	2016	70	Arkansas	Jonesboro	20151	1777	Reproductive
W10.E.6	ARK16.149	0.604337	Endosphere	2014	70	California	Arbuckle	21879	1571	Endosphere	2016	70	Arkansas	Jonesboro	20151	1777	Reproductive
W10.E.7	ARK16.149	0.598018	Endosphere	2014	70	California	Arbuckle	26626	1729	Endosphere	2016	70	Arkansas	Jonesboro	20151	1777	Reproductive
W10.E.8	ARK16.149	0.603042	Endosphere	2014	70	California	Arbuckle	35570	2069	Endosphere	2016	70	Arkansas	Jonesboro	20151	1777	Reproductive
W4.RS.1	ARK16.15	0.704303	Rhizosphere	2014	28	California	Arbuckle	38801	3709	Rhizosphere	2016	28	Arkansas	Jonesboro	77028	4900	Vegetative
W4.RS.2	ARK16.15	0.699879	Rhizosphere	2014	28	California	Arbuckle	40099	3756	Rhizosphere	2016	28	Arkansas	Jonesboro	77028	4900	Vegetative
W4.RS.3	ARK16.15	0.674809	Rhizosphere	2014	28	California	Arbuckle	25162	3085	Rhizosphere	2016	28	Arkansas	Jonesboro	77028	4900	Vegetative
W4.RS.4	ARK16.15	0.701688	Rhizosphere	2014	28	California	Arbuckle	26161	2993	Rhizosphere	2016	28	Arkansas	Jonesboro	77028	4900	Vegetative
W4.RS.5	ARK16.15	0.703871	Rhizosphere	2014	28	California	Arbuckle	29261	3241	Rhizosphere	2016	28	Arkansas	Jonesboro	77028	4900	Vegetative
W4.RS.6	ARK16.15	0.718218	Rhizosphere	2014	28	California	Arbuckle	35512	3441	Rhizosphere	2016	28	Arkansas	Jonesboro	77028	4900	Vegetative
W4.RS.7	ARK16.15	0.697008	Rhizosphere	2014	28	California	Arbuckle	49009	3904	Rhizosphere	2016	28	Arkansas	Jonesboro	77028	4900	Vegetative
W4.RS.8	ARK16.15	0.66993	Rhizosphere	2014	28	California	Arbuckle	48007	3808	Rhizosphere	2016	28	Arkansas	Jonesboro	77028	4900	Vegetative
W10.E.1	ARK16.150	0.642622	Endosphere	2014	70	California	Arbuckle	24571	1903	Endosphere	2016	70	Arkansas	Jonesboro	10649	1257	Reproductive
W10.E.2	ARK16.150	0.63794	Endosphere	2014	70	California	Arbuckle	26410	1809	Endosphere	2016	70	Arkansas	Jonesboro	10649	1257	Reproductive
W10.E.3	ARK16.150	0.669776	Endosphere	2014	70	California	Arbuckle	14673	1367	Endosphere	2016	70	Arkansas	Jonesboro	10649	1257	Reproductive
W10.E.4	ARK16.150	0.675137	Endosphere	2014	70	California	Arbuckle	17578	1395	Endosphere	2016	70	Arkansas	Jonesboro	10649	1257	Reproductive
W10.E.5	ARK16.150	0.671209	Endosphere	2014	70	California	Arbuckle	16882	1627	Endosphere	2016	70	Arkansas	Jonesboro	10649	1257	Reproductive
W10.E.6	ARK16.150	0.640462	Endosphere	2014	70	California	Arbuckle	21879	1571	Endosphere	2016	70	Arkansas	Jonesboro	10649	1257	Reproductive
W10.E.7	ARK16.150	0.635037	Endosphere	2014	70	California	Arbuckle	26626	1729	Endosphere	2016	70	Arkansas	Jonesboro	10649	1257	Reproductive
W10.E.8	ARK16.150	0.655425	Endosphere	2014	70	California	Arbuckle	35570	2069	Endosphere	2016	70	Arkansas	Jonesboro	10649	1257	Reproductive
W10.E.1	ARK16.151	0.63163	Endosphere	2014	70	California	Arbuckle	24571	1903	Endosphere	2016	70	Arkansas	Jonesboro	18642	1311	Reproductive
W10.E.2	ARK16.151	0.652501	Endosphere	2014	70	California	Arbuckle	26410	1809	Endosphere	2016	70	Arkansas	Jonesboro	18642	1311	Reproductive
W10.E.3	ARK16.151	0.664935	Endosphere	2014	70	California	Arbuckle	14673	1367	Endosphere	2016	70	Arkansas	Jonesboro	18642	1311	Reproductive
W10.E.4	ARK16.151	0.672026	Endosphere	2014	70	California	Arbuckle	17578	1395	Endosphere	2016	70	Arkansas	Jonesboro	18642	1311	Reproductive
W10.E.5	ARK16.151	0.692317	Endosphere	2014	70	California	Arbuckle	16882	1627	Endosphere	2016	70	Arkansas	Jonesboro	18642	1311	Reproductive
W10.E.6	ARK16.151	0.630065	Endosphere	2014	70	California	Arbuckle	21879	1571	Endosphere	2016	70	Arkansas	Jonesboro	18642	1311	Reproductive
W10.E.7	ARK16.151	0.631106	Endosphere	2014	70	California	Arbuckle	26626	1729	Endosphere	2016	70	Arkansas	Jonesboro	18642	1311	Reproductive
W10.E.8	ARK16.151	0.667625	Endosphere	2014	70	California	Arbuckle	35570	2069	Endosphere	2016	70	Arkansas	Jonesboro	18642	1311	Reproductive
W10.E.1	ARK16.152	0.635875	Endosphere	2014	70	California	Arbuckle	24571	1903	Endosphere	2016	70	Arkansas	Jonesboro	10568	1126	Reproductive
W10.E.2	ARK16.152	0.616797	Endosphere	2014	70	California	Arbuckle	26410	1809	Endosphere	2016	70	Arkansas	Jonesboro	10568	1126	Reproductive
W10.E.3	ARK16.152	0.656375	Endosphere	2014	70	California	Arbuckle	14673	1367	Endosphere	2016	70	Arkansas	Jonesboro	10568	1126	Reproductive
W10.E.4	ARK16.152	0.652061	Endosphere	2014	70	California	Arbuckle	17578	1395	Endosphere	2016	70	Arkansas	Jonesboro	10568	1126	Reproductive
W10.E.5	ARK16.152	0.627585	Endosphere	2014	70	California	Arbuckle	16882	1627	Endosphere	2016	70	Arkansas	Jonesboro	10568	1126	Reproductive
W10.E.6	ARK16.152	0.631009	Endosphere	2014	70	California	Arbuckle	21879	1571	Endosphere	2016	70	Arkansas	Jonesboro	10568	1126	Reproductive
W10.E.7	ARK16.152	0.605287	Endosphere	2014	70	California	Arbuckle	26626	1729	Endosphere	2016	70	Arkansas	Jonesboro	10568	1126	Reproductive
W10.E.8	ARK16.152	0.651506	Endosphere	2014	70	California	Arbuckle	35570	2069	Endosphere	2016	70	Arkansas	Jonesboro	10568	1126	Reproductive
W4.RS.1	ARK16.16	0.696913	Rhizosphere	2014	28	California	Arbuckle	38801	3709	Rhizosphere	2016	28	Arkansas	Jonesboro	57978	4698	Vegetative
W4.RS.2	ARK16.16	0.693449	Rhizosphere	2014	28	California	Arbuckle	40099	3756	Rhizosphere	2016	28	Arkansas	Jonesboro	57978	4698	Vegetative
W4.RS.3	ARK16.16	0.672547	Rhizosphere	2014	28	California	Arbuckle	25162	3085	Rhizosphere	2016	28	Arkansas	Jonesboro	57978	4698	Vegetative
W4.RS.4	ARK16.16	0.698634	Rhizosphere	2014	28	California	Arbuckle	26161	2993	Rhizosphere	2016	28	Arkansas	Jonesboro	57978	4698	Vegetative
W4.RS.5	ARK16.16	0.693001	Rhizosphere	2014	28	California	Arbuckle	29261	3241	Rhizosphere	2016	28	Arkansas	Jonesboro	57978	4698	Vegetative
W4.RS.6	ARK16.16	0.711933	Rhizosphere	2014	28	California	Arbuckle	35512	3441	Rhizosphere	2016	28	Arkansas	Jonesboro	57978	4698	Vegetative
W4.RS.7	ARK16.16	0.682365	Rhizosphere	2014	28	California	Arbuckle	49009	3904	Rhizosphere	2016	28	Arkansas	Jonesboro	57978	4698	Vegetative
W4.RS.8	ARK16.16	0.659562	Rhizosphere	2014	28	California	Arbuckle	48007	3808	Rhizosphere	2016	28	Arkansas	Jonesboro	57978	4698	Vegetative
W12.RP.1	ARK16.161	0.736656	Rhizosphere	2014	84	California	Arbuckle	31071	3048	Rhizosphere	2016	84	Arkansas	Jonesboro	67726	4897	Reproductive
W12.RP.2	ARK16.161	0.738037	Rhizosphere	2014	84	California	Arbuckle	49277	3567	Rhizosphere	2016	84	Arkansas	Jonesboro	67726	4897	Reproductive
W12.RP.3	ARK16.161	0.706635	Rhizosphere	2014	84	California	Arbuckle	33151	3234	Rhizosphere	2016	84	Arkansas	Jonesboro	67726	4897	Reproductive
W12.RP.4	ARK16.161	0.720915	Rhizosphere	2014	84	California	Arbuckle	34255	2942	Rhizosphere	2016	84	Arkansas	Jonesboro	67726	4897	Reproductive
W12.RP.5	ARK16.161	0.707162	Rhizosphere	2014	84	California	Arbuckle	42181	3813	Rhizosphere	2016	84	Arkansas	Jonesboro	67726	4897	Reproductive
W12.RP.6	ARK16.161	0.716534	Rhizosphere	2014	84	California	Arbuckle	31296	3544	Rhizosphere	2016	84	Arkansas	Jonesboro	67726	4897	Reproductive
W12.RP.7	ARK16.161	0.695454	Rhizosphere	2014	84	California	Arbuckle	44351	4070	Rhizosphere	2016	84	Arkansas	Jonesboro	67726	4897	Reproductive
W12.RP.8	ARK16.161	0.725588	Rhizosphere	2014	84	California	Arbuckle	20287	2812	Rhizosphere	2016	84	Arkansas	Jonesboro	67726	4897	Reproductive
W12.RP.1	ARK16.162	0.739331	Rhizosphere	2014	84	California	Arbuckle	31071	3048	Rhizosphere	2016	84	Arkansas	Jonesboro	90128	5203	Reproductive
W12.RP.2	ARK16.162	0.747933	Rhizosphere	2014	84	California	Arbuckle	49277	3567	Rhizosphere	2016	84	Arkansas	Jonesboro	90128	5203	Reproductive
W12.RP.3	ARK16.162	0.696717	Rhizosphere	2014	84	California	Arbuckle	33151	3234	Rhizosphere	2016	84	Arkansas	Jonesboro	90128	5203	Reproductive
W12.RP.4	ARK16.162	0.720427	Rhizosphere	2014	84	California	Arbuckle	34255	2942	Rhizosphere	2016	84	Arkansas	Jonesboro	90128	5203	Reproductive
W12.RP.5	ARK16.162	0.710917	Rhizosphere	2014	84	California	Arbuckle	42181	3813	Rhizosphere	2016	84	Arkansas	Jonesboro	90128	5203	Reproductive
W12.RP.6	ARK16.162	0.711696	Rhizosphere	2014	84	California	Arbuckle	31296	3544	Rhizosphere	2016	84	Arkansas	Jonesboro	90128	5203	Reproductive
W12.RP.7	ARK16.162	0.695448	Rhizosphere	2014	84	California	Arbuckle	44351	4070	Rhizosphere	2016	84	Arkansas	Jonesboro	90128	5203	Reproductive
W12.RP.8	ARK16.162	0.719565	Rhizosphere	2014	84	California	Arbuckle	20287	2812	Rhizosphere	2016	84	Arkansas	Jonesboro	90128	5203	Reproductive
W12.RP.1	ARK16.163	0.705068	Rhizosphere	2014	84	California	Arbuckle	31071	3048	Rhizosphere	2016	84	Arkansas	Jonesboro	50685	4618	Reproductive
W12.RP.2	ARK16.163	0.710625	Rhizosphere	2014	84	California	Arbuckle	49277	3567	Rhizosphere	2016	84	Arkansas	Jonesboro	50685	4618	Reproductive
W12.RP.3	ARK16.163	0.659381	Rhizosphere	2014	84	California	Arbuckle	33151	3234	Rhizosphere	2016	84	Arkansas	Jonesboro	50685	4618	Reproductive
W12.RP.4	ARK16.163	0.683122	Rhizosphere	2014	84	California	Arbuckle	34255	2942	Rhizosphere	2016	84	Arkansas	Jonesboro	50685	4618	Reproductive
W12.RP.5	ARK16.163	0.671428	Rhizosphere	2014	84	California	Arbuckle	42181	3813	Rhizosphere	2016	84	Arkansas	Jonesboro	50685	4618	Reproductive
W12.RP.6	ARK16.163	0.678496	Rhizosphere	2014	84	California	Arbuckle	31296	3544	Rhizosphere	2016	84	Arkansas	Jonesboro	50685	4618	Reproductive
W12.RP.7	ARK16.163	0.654966	Rhizosphere	2014	84	California	Arbuckle	44351	4070	Rhizosphere	2016	84	Arkansas	Jonesboro	50685	4618	Reproductive
W12.RP.8	ARK16.163	0.686463	Rhizosphere	2014	84	California	Arbuckle	20287	2812	Rhizosphere	2016	84	Arkansas	Jonesboro	50685	4618	Reproductive
W12.RP.1	ARK16.164	0.677541	Rhizosphere	2014	84	California	Arbuckle	31071	3048	Rhizosphere	2016	84	Arkansas	Jonesboro	90796	5988	Reproductive
W12.RP.2	ARK16.164	0.682235	Rhizosphere	2014	84	California	Arbuckle	49277	3567	Rhizosphere	2016	84	Arkansas	Jonesboro	90796	5988	Reproductive
W12.RP.3	ARK16.164	0.625093	Rhizosphere	2014	84	California	Arbuckle	33151	3234	Rhizosphere	2016	84	Arkansas	Jonesboro	90796	5988	Reproductive
W12.RP.4	ARK16.164	0.651857	Rhizosphere	2014	84	California	Arbuckle	34255	2942	Rhizosphere	2016	84	Arkansas	Jonesboro	90796	5988	Reproductive
W12.RP.5	ARK16.164	0.637219	Rhizosphere	2014	84	California	Arbuckle	42181	3813	Rhizosphere	2016	84	Arkansas	Jonesboro	90796	5988	Reproductive
W12.RP.6	ARK16.164	0.641776	Rhizosphere	2014	84	California	Arbuckle	31296	3544	Rhizosphere	2016	84	Arkansas	Jonesboro	90796	5988	Reproductive
W12.RP.7	ARK16.164	0.615743	Rhizosphere	2014	84	California	Arbuckle	44351	4070	Rhizosphere	2016	84	Arkansas	Jonesboro	90796	5988	Reproductive
W12.RP.8	ARK16.164	0.65289	Rhizosphere	2014	84	California	Arbuckle	20287	2812	Rhizosphere	2016	84	Arkansas	Jonesboro	90796	5988	Reproductive
W12.RP.1	ARK16.165	0.687915	Rhizosphere	2014	84	California	Arbuckle	31071	3048	Rhizosphere	2016	84	Arkansas	Jonesboro	34823	4286	Reproductive
W12.RP.2	ARK16.165	0.698838	Rhizosphere	2014	84	California	Arbuckle	49277	3567	Rhizosphere	2016	84	Arkansas	Jonesboro	34823	4286	Reproductive
W12.RP.3	ARK16.165	0.608836	Rhizosphere	2014	84	California	Arbuckle	33151	3234	Rhizosphere	2016	84	Arkansas	Jonesboro	34823	4286	Reproductive
W12.RP.4	ARK16.165	0.64754	Rhizosphere	2014	84	California	Arbuckle	34255	2942	Rhizosphere	2016	84	Arkansas	Jonesboro	34823	4286	Reproductive
W12.RP.5	ARK16.165	0.617378	Rhizosphere	2014	84	California	Arbuckle	42181	3813	Rhizosphere	2016	84	Arkansas	Jonesboro	34823	4286	Reproductive
W12.RP.6	ARK16.165	0.615304	Rhizosphere	2014	84	California	Arbuckle	31296	3544	Rhizosphere	2016	84	Arkansas	Jonesboro	34823	4286	Reproductive
W12.RP.7	ARK16.165	0.596623	Rhizosphere	2014	84	California	Arbuckle	44351	4070	Rhizosphere	2016	84	Arkansas	Jonesboro	34823	4286	Reproductive
W12.RP.8	ARK16.165	0.64248	Rhizosphere	2014	84	California	Arbuckle	20287	2812	Rhizosphere	2016	84	Arkansas	Jonesboro	34823	4286	Reproductive
W12.RP.1	ARK16.166	0.757911	Rhizosphere	2014	84	California	Arbuckle	31071	3048	Rhizosphere	2016	84	Arkansas	Jonesboro	35899	3218	Reproductive
W12.RP.2	ARK16.166	0.761842	Rhizosphere	2014	84	California	Arbuckle	49277	3567	Rhizosphere	2016	84	Arkansas	Jonesboro	35899	3218	Reproductive
W12.RP.3	ARK16.166	0.741844	Rhizosphere	2014	84	California	Arbuckle	33151	3234	Rhizosphere	2016	84	Arkansas	Jonesboro	35899	3218	Reproductive
W12.RP.4	ARK16.166	0.746956	Rhizosphere	2014	84	California	Arbuckle	34255	2942	Rhizosphere	2016	84	Arkansas	Jonesboro	35899	3218	Reproductive
W12.RP.5	ARK16.166	0.75167	Rhizosphere	2014	84	California	Arbuckle	42181	3813	Rhizosphere	2016	84	Arkansas	Jonesboro	35899	3218	Reproductive
W12.RP.6	ARK16.166	0.757537	Rhizosphere	2014	84	California	Arbuckle	31296	3544	Rhizosphere	2016	84	Arkansas	Jonesboro	35899	3218	Reproductive
W12.RP.7	ARK16.166	0.749701	Rhizosphere	2014	84	California	Arbuckle	44351	4070	Rhizosphere	2016	84	Arkansas	Jonesboro	35899	3218	Reproductive
W12.RP.8	ARK16.166	0.750108	Rhizosphere	2014	84	California	Arbuckle	20287	2812	Rhizosphere	2016	84	Arkansas	Jonesboro	35899	3218	Reproductive
W12.RP.1	ARK16.167	0.694049	Rhizosphere	2014	84	California	Arbuckle	31071	3048	Rhizosphere	2016	84	Arkansas	Jonesboro	28179	4061	Reproductive
W12.RP.2	ARK16.167	0.705652	Rhizosphere	2014	84	California	Arbuckle	49277	3567	Rhizosphere	2016	84	Arkansas	Jonesboro	28179	4061	Reproductive
W12.RP.3	ARK16.167	0.624227	Rhizosphere	2014	84	California	Arbuckle	33151	3234	Rhizosphere	2016	84	Arkansas	Jonesboro	28179	4061	Reproductive
W12.RP.4	ARK16.167	0.664943	Rhizosphere	2014	84	California	Arbuckle	34255	2942	Rhizosphere	2016	84	Arkansas	Jonesboro	28179	4061	Reproductive
W12.RP.5	ARK16.167	0.62769	Rhizosphere	2014	84	California	Arbuckle	42181	3813	Rhizosphere	2016	84	Arkansas	Jonesboro	28179	4061	Reproductive
W12.RP.6	ARK16.167	0.624683	Rhizosphere	2014	84	California	Arbuckle	31296	3544	Rhizosphere	2016	84	Arkansas	Jonesboro	28179	4061	Reproductive
W12.RP.7	ARK16.167	0.610403	Rhizosphere	2014	84	California	Arbuckle	44351	4070	Rhizosphere	2016	84	Arkansas	Jonesboro	28179	4061	Reproductive
W12.RP.8	ARK16.167	0.659759	Rhizosphere	2014	84	California	Arbuckle	20287	2812	Rhizosphere	2016	84	Arkansas	Jonesboro	28179	4061	Reproductive
W12.RP.1	ARK16.168	0.693802	Rhizosphere	2014	84	California	Arbuckle	31071	3048	Rhizosphere	2016	84	Arkansas	Jonesboro	21182	3452	Reproductive
W12.RP.2	ARK16.168	0.69983	Rhizosphere	2014	84	California	Arbuckle	49277	3567	Rhizosphere	2016	84	Arkansas	Jonesboro	21182	3452	Reproductive
W12.RP.3	ARK16.168	0.621303	Rhizosphere	2014	84	California	Arbuckle	33151	3234	Rhizosphere	2016	84	Arkansas	Jonesboro	21182	3452	Reproductive
W12.RP.4	ARK16.168	0.658856	Rhizosphere	2014	84	California	Arbuckle	34255	2942	Rhizosphere	2016	84	Arkansas	Jonesboro	21182	3452	Reproductive
W12.RP.5	ARK16.168	0.631206	Rhizosphere	2014	84	California	Arbuckle	42181	3813	Rhizosphere	2016	84	Arkansas	Jonesboro	21182	3452	Reproductive
W12.RP.6	ARK16.168	0.630385	Rhizosphere	2014	84	California	Arbuckle	31296	3544	Rhizosphere	2016	84	Arkansas	Jonesboro	21182	3452	Reproductive
W12.RP.7	ARK16.168	0.614436	Rhizosphere	2014	84	California	Arbuckle	44351	4070	Rhizosphere	2016	84	Arkansas	Jonesboro	21182	3452	Reproductive
W12.RP.8	ARK16.168	0.655395	Rhizosphere	2014	84	California	Arbuckle	20287	2812	Rhizosphere	2016	84	Arkansas	Jonesboro	21182	3452	Reproductive
W12.RP.1	ARK16.169	0.664369	Rhizosphere	2014	84	California	Arbuckle	31071	3048	Rhizosphere	2016	84	Arkansas	Jonesboro	25060	3472	Reproductive
W12.RP.2	ARK16.169	0.659257	Rhizosphere	2014	84	California	Arbuckle	49277	3567	Rhizosphere	2016	84	Arkansas	Jonesboro	25060	3472	Reproductive
W12.RP.3	ARK16.169	0.653392	Rhizosphere	2014	84	California	Arbuckle	33151	3234	Rhizosphere	2016	84	Arkansas	Jonesboro	25060	3472	Reproductive
W12.RP.4	ARK16.169	0.660567	Rhizosphere	2014	84	California	Arbuckle	34255	2942	Rhizosphere	2016	84	Arkansas	Jonesboro	25060	3472	Reproductive
W12.RP.5	ARK16.169	0.663038	Rhizosphere	2014	84	California	Arbuckle	42181	3813	Rhizosphere	2016	84	Arkansas	Jonesboro	25060	3472	Reproductive
W12.RP.6	ARK16.169	0.682932	Rhizosphere	2014	84	California	Arbuckle	31296	3544	Rhizosphere	2016	84	Arkansas	Jonesboro	25060	3472	Reproductive
W12.RP.7	ARK16.169	0.656839	Rhizosphere	2014	84	California	Arbuckle	44351	4070	Rhizosphere	2016	84	Arkansas	Jonesboro	25060	3472	Reproductive
W12.RP.8	ARK16.169	0.665967	Rhizosphere	2014	84	California	Arbuckle	20287	2812	Rhizosphere	2016	84	Arkansas	Jonesboro	25060	3472	Reproductive
W4.E.1	ARK16.17	0.745401	Endosphere	2014	28	California	Arbuckle	7238	847	Endosphere	2016	28	Arkansas	Jonesboro	37963	2506	Vegetative
W4.E.2	ARK16.17	0.73976	Endosphere	2014	28	California	Arbuckle	21732	1207	Endosphere	2016	28	Arkansas	Jonesboro	37963	2506	Vegetative
W4.E.3	ARK16.17	0.70078	Endosphere	2014	28	California	Arbuckle	20047	1522	Endosphere	2016	28	Arkansas	Jonesboro	37963	2506	Vegetative
W4.E.4	ARK16.17	0.752545	Endosphere	2014	28	California	Arbuckle	9870	1124	Endosphere	2016	28	Arkansas	Jonesboro	37963	2506	Vegetative
W4.E.5	ARK16.17	0.769625	Endosphere	2014	28	California	Arbuckle	9876	1044	Endosphere	2016	28	Arkansas	Jonesboro	37963	2506	Vegetative
W4.E.6	ARK16.17	0.777807	Endosphere	2014	28	California	Arbuckle	29367	1397	Endosphere	2016	28	Arkansas	Jonesboro	37963	2506	Vegetative
W4.E.7	ARK16.17	0.775366	Endosphere	2014	28	California	Arbuckle	5385	637	Endosphere	2016	28	Arkansas	Jonesboro	37963	2506	Vegetative
W4.E.8	ARK16.17	0.695049	Endosphere	2014	28	California	Arbuckle	14327	1378	Endosphere	2016	28	Arkansas	Jonesboro	37963	2506	Vegetative
W12.RP.1	ARK16.170	0.732459	Rhizosphere	2014	84	California	Arbuckle	31071	3048	Rhizosphere	2016	84	Arkansas	Jonesboro	28677	3306	Reproductive
W12.RP.2	ARK16.170	0.737115	Rhizosphere	2014	84	California	Arbuckle	49277	3567	Rhizosphere	2016	84	Arkansas	Jonesboro	28677	3306	Reproductive
W12.RP.3	ARK16.170	0.711387	Rhizosphere	2014	84	California	Arbuckle	33151	3234	Rhizosphere	2016	84	Arkansas	Jonesboro	28677	3306	Reproductive
W12.RP.4	ARK16.170	0.722845	Rhizosphere	2014	84	California	Arbuckle	34255	2942	Rhizosphere	2016	84	Arkansas	Jonesboro	28677	3306	Reproductive
W12.RP.5	ARK16.170	0.718819	Rhizosphere	2014	84	California	Arbuckle	42181	3813	Rhizosphere	2016	84	Arkansas	Jonesboro	28677	3306	Reproductive
W12.RP.6	ARK16.170	0.731179	Rhizosphere	2014	84	California	Arbuckle	31296	3544	Rhizosphere	2016	84	Arkansas	Jonesboro	28677	3306	Reproductive
W12.RP.7	ARK16.170	0.70964	Rhizosphere	2014	84	California	Arbuckle	44351	4070	Rhizosphere	2016	84	Arkansas	Jonesboro	28677	3306	Reproductive
W12.RP.8	ARK16.170	0.723626	Rhizosphere	2014	84	California	Arbuckle	20287	2812	Rhizosphere	2016	84	Arkansas	Jonesboro	28677	3306	Reproductive
W12.RP.1	ARK16.171	0.700799	Rhizosphere	2014	84	California	Arbuckle	31071	3048	Rhizosphere	2016	84	Arkansas	Jonesboro	23285	3693	Reproductive
W12.RP.2	ARK16.171	0.722946	Rhizosphere	2014	84	California	Arbuckle	49277	3567	Rhizosphere	2016	84	Arkansas	Jonesboro	23285	3693	Reproductive
W12.RP.3	ARK16.171	0.626396	Rhizosphere	2014	84	California	Arbuckle	33151	3234	Rhizosphere	2016	84	Arkansas	Jonesboro	23285	3693	Reproductive
W12.RP.4	ARK16.171	0.666833	Rhizosphere	2014	84	California	Arbuckle	34255	2942	Rhizosphere	2016	84	Arkansas	Jonesboro	23285	3693	Reproductive
W12.RP.5	ARK16.171	0.638076	Rhizosphere	2014	84	California	Arbuckle	42181	3813	Rhizosphere	2016	84	Arkansas	Jonesboro	23285	3693	Reproductive
W12.RP.6	ARK16.171	0.634363	Rhizosphere	2014	84	California	Arbuckle	31296	3544	Rhizosphere	2016	84	Arkansas	Jonesboro	23285	3693	Reproductive
W12.RP.7	ARK16.171	0.622463	Rhizosphere	2014	84	California	Arbuckle	44351	4070	Rhizosphere	2016	84	Arkansas	Jonesboro	23285	3693	Reproductive
W12.RP.8	ARK16.171	0.657415	Rhizosphere	2014	84	California	Arbuckle	20287	2812	Rhizosphere	2016	84	Arkansas	Jonesboro	23285	3693	Reproductive
W12.RP.1	ARK16.172	0.692772	Rhizosphere	2014	84	California	Arbuckle	31071	3048	Rhizosphere	2016	84	Arkansas	Jonesboro	16893	3171	Reproductive
W12.RP.2	ARK16.172	0.707873	Rhizosphere	2014	84	California	Arbuckle	49277	3567	Rhizosphere	2016	84	Arkansas	Jonesboro	16893	3171	Reproductive
W12.RP.3	ARK16.172	0.628834	Rhizosphere	2014	84	California	Arbuckle	33151	3234	Rhizosphere	2016	84	Arkansas	Jonesboro	16893	3171	Reproductive
W12.RP.4	ARK16.172	0.66143	Rhizosphere	2014	84	California	Arbuckle	34255	2942	Rhizosphere	2016	84	Arkansas	Jonesboro	16893	3171	Reproductive
W12.RP.5	ARK16.172	0.645932	Rhizosphere	2014	84	California	Arbuckle	42181	3813	Rhizosphere	2016	84	Arkansas	Jonesboro	16893	3171	Reproductive
W12.RP.6	ARK16.172	0.641899	Rhizosphere	2014	84	California	Arbuckle	31296	3544	Rhizosphere	2016	84	Arkansas	Jonesboro	16893	3171	Reproductive
W12.RP.7	ARK16.172	0.629055	Rhizosphere	2014	84	California	Arbuckle	44351	4070	Rhizosphere	2016	84	Arkansas	Jonesboro	16893	3171	Reproductive
W12.RP.8	ARK16.172	0.658654	Rhizosphere	2014	84	California	Arbuckle	20287	2812	Rhizosphere	2016	84	Arkansas	Jonesboro	16893	3171	Reproductive
W12.RP.1	ARK16.173	0.730968	Rhizosphere	2014	84	California	Arbuckle	31071	3048	Rhizosphere	2016	84	Arkansas	Jonesboro	28429	3440	Reproductive
W12.RP.2	ARK16.173	0.736361	Rhizosphere	2014	84	California	Arbuckle	49277	3567	Rhizosphere	2016	84	Arkansas	Jonesboro	28429	3440	Reproductive
W12.RP.3	ARK16.173	0.705421	Rhizosphere	2014	84	California	Arbuckle	33151	3234	Rhizosphere	2016	84	Arkansas	Jonesboro	28429	3440	Reproductive
W12.RP.4	ARK16.173	0.712701	Rhizosphere	2014	84	California	Arbuckle	34255	2942	Rhizosphere	2016	84	Arkansas	Jonesboro	28429	3440	Reproductive
W12.RP.5	ARK16.173	0.709519	Rhizosphere	2014	84	California	Arbuckle	42181	3813	Rhizosphere	2016	84	Arkansas	Jonesboro	28429	3440	Reproductive
W12.RP.6	ARK16.173	0.712984	Rhizosphere	2014	84	California	Arbuckle	31296	3544	Rhizosphere	2016	84	Arkansas	Jonesboro	28429	3440	Reproductive
W12.RP.7	ARK16.173	0.7018	Rhizosphere	2014	84	California	Arbuckle	44351	4070	Rhizosphere	2016	84	Arkansas	Jonesboro	28429	3440	Reproductive
W12.RP.8	ARK16.173	0.720669	Rhizosphere	2014	84	California	Arbuckle	20287	2812	Rhizosphere	2016	84	Arkansas	Jonesboro	28429	3440	Reproductive
W12.RP.1	ARK16.174	0.706533	Rhizosphere	2014	84	California	Arbuckle	31071	3048	Rhizosphere	2016	84	Arkansas	Jonesboro	19892	3416	Reproductive
W12.RP.2	ARK16.174	0.716633	Rhizosphere	2014	84	California	Arbuckle	49277	3567	Rhizosphere	2016	84	Arkansas	Jonesboro	19892	3416	Reproductive
W12.RP.3	ARK16.174	0.650461	Rhizosphere	2014	84	California	Arbuckle	33151	3234	Rhizosphere	2016	84	Arkansas	Jonesboro	19892	3416	Reproductive
W12.RP.4	ARK16.174	0.675898	Rhizosphere	2014	84	California	Arbuckle	34255	2942	Rhizosphere	2016	84	Arkansas	Jonesboro	19892	3416	Reproductive
W12.RP.5	ARK16.174	0.658109	Rhizosphere	2014	84	California	Arbuckle	42181	3813	Rhizosphere	2016	84	Arkansas	Jonesboro	19892	3416	Reproductive
W12.RP.6	ARK16.174	0.661491	Rhizosphere	2014	84	California	Arbuckle	31296	3544	Rhizosphere	2016	84	Arkansas	Jonesboro	19892	3416	Reproductive
W12.RP.7	ARK16.174	0.645022	Rhizosphere	2014	84	California	Arbuckle	44351	4070	Rhizosphere	2016	84	Arkansas	Jonesboro	19892	3416	Reproductive
W12.RP.8	ARK16.174	0.676754	Rhizosphere	2014	84	California	Arbuckle	20287	2812	Rhizosphere	2016	84	Arkansas	Jonesboro	19892	3416	Reproductive
W12.RP.1	ARK16.175	0.726348	Rhizosphere	2014	84	California	Arbuckle	31071	3048	Rhizosphere	2016	84	Arkansas	Jonesboro	27396	3929	Reproductive
W12.RP.2	ARK16.175	0.735324	Rhizosphere	2014	84	California	Arbuckle	49277	3567	Rhizosphere	2016	84	Arkansas	Jonesboro	27396	3929	Reproductive
W12.RP.3	ARK16.175	0.671735	Rhizosphere	2014	84	California	Arbuckle	33151	3234	Rhizosphere	2016	84	Arkansas	Jonesboro	27396	3929	Reproductive
W12.RP.4	ARK16.175	0.69784	Rhizosphere	2014	84	California	Arbuckle	34255	2942	Rhizosphere	2016	84	Arkansas	Jonesboro	27396	3929	Reproductive
W12.RP.5	ARK16.175	0.664292	Rhizosphere	2014	84	California	Arbuckle	42181	3813	Rhizosphere	2016	84	Arkansas	Jonesboro	27396	3929	Reproductive
W12.RP.6	ARK16.175	0.668117	Rhizosphere	2014	84	California	Arbuckle	31296	3544	Rhizosphere	2016	84	Arkansas	Jonesboro	27396	3929	Reproductive
W12.RP.7	ARK16.175	0.650768	Rhizosphere	2014	84	California	Arbuckle	44351	4070	Rhizosphere	2016	84	Arkansas	Jonesboro	27396	3929	Reproductive
W12.RP.8	ARK16.175	0.697299	Rhizosphere	2014	84	California	Arbuckle	20287	2812	Rhizosphere	2016	84	Arkansas	Jonesboro	27396	3929	Reproductive
W12.RP.1	ARK16.176	0.710201	Rhizosphere	2014	84	California	Arbuckle	31071	3048	Rhizosphere	2016	84	Arkansas	Jonesboro	27128	4039	Reproductive
W12.RP.2	ARK16.176	0.71439	Rhizosphere	2014	84	California	Arbuckle	49277	3567	Rhizosphere	2016	84	Arkansas	Jonesboro	27128	4039	Reproductive
W12.RP.3	ARK16.176	0.639196	Rhizosphere	2014	84	California	Arbuckle	33151	3234	Rhizosphere	2016	84	Arkansas	Jonesboro	27128	4039	Reproductive
W12.RP.4	ARK16.176	0.67573	Rhizosphere	2014	84	California	Arbuckle	34255	2942	Rhizosphere	2016	84	Arkansas	Jonesboro	27128	4039	Reproductive
W12.RP.5	ARK16.176	0.635085	Rhizosphere	2014	84	California	Arbuckle	42181	3813	Rhizosphere	2016	84	Arkansas	Jonesboro	27128	4039	Reproductive
W12.RP.6	ARK16.176	0.63459	Rhizosphere	2014	84	California	Arbuckle	31296	3544	Rhizosphere	2016	84	Arkansas	Jonesboro	27128	4039	Reproductive
W12.RP.7	ARK16.176	0.610096	Rhizosphere	2014	84	California	Arbuckle	44351	4070	Rhizosphere	2016	84	Arkansas	Jonesboro	27128	4039	Reproductive
W12.RP.8	ARK16.176	0.669755	Rhizosphere	2014	84	California	Arbuckle	20287	2812	Rhizosphere	2016	84	Arkansas	Jonesboro	27128	4039	Reproductive
W12.E.1	ARK16.177	0.634623	Endosphere	2014	84	California	Arbuckle	52950	2154	Endosphere	2016	84	Arkansas	Jonesboro	42613	2440	Reproductive
W12.E.2	ARK16.177	0.623478	Endosphere	2014	84	California	Arbuckle	59314	2430	Endosphere	2016	84	Arkansas	Jonesboro	42613	2440	Reproductive
W12.E.3	ARK16.177	0.624173	Endosphere	2014	84	California	Arbuckle	78821	2522	Endosphere	2016	84	Arkansas	Jonesboro	42613	2440	Reproductive
W12.E.4	ARK16.177	0.682748	Endosphere	2014	84	California	Arbuckle	25839	1282	Endosphere	2016	84	Arkansas	Jonesboro	42613	2440	Reproductive
W12.E.5	ARK16.177	0.619394	Endosphere	2014	84	California	Arbuckle	40575	1977	Endosphere	2016	84	Arkansas	Jonesboro	42613	2440	Reproductive
W12.E.6	ARK16.177	0.664935	Endosphere	2014	84	California	Arbuckle	92775	2211	Endosphere	2016	84	Arkansas	Jonesboro	42613	2440	Reproductive
W12.E.7	ARK16.177	0.627002	Endosphere	2014	84	California	Arbuckle	50497	1904	Endosphere	2016	84	Arkansas	Jonesboro	42613	2440	Reproductive
W12.E.8	ARK16.177	0.6246	Endosphere	2014	84	California	Arbuckle	46205	1988	Endosphere	2016	84	Arkansas	Jonesboro	42613	2440	Reproductive
W12.E.1	ARK16.178	0.670025	Endosphere	2014	84	California	Arbuckle	52950	2154	Endosphere	2016	84	Arkansas	Jonesboro	34235	2845	Reproductive
W12.E.2	ARK16.178	0.644847	Endosphere	2014	84	California	Arbuckle	59314	2430	Endosphere	2016	84	Arkansas	Jonesboro	34235	2845	Reproductive
W12.E.3	ARK16.178	0.655863	Endosphere	2014	84	California	Arbuckle	78821	2522	Endosphere	2016	84	Arkansas	Jonesboro	34235	2845	Reproductive
W12.E.4	ARK16.178	0.707739	Endosphere	2014	84	California	Arbuckle	25839	1282	Endosphere	2016	84	Arkansas	Jonesboro	34235	2845	Reproductive
W12.E.5	ARK16.178	0.64431	Endosphere	2014	84	California	Arbuckle	40575	1977	Endosphere	2016	84	Arkansas	Jonesboro	34235	2845	Reproductive
W12.E.6	ARK16.178	0.694014	Endosphere	2014	84	California	Arbuckle	92775	2211	Endosphere	2016	84	Arkansas	Jonesboro	34235	2845	Reproductive
W12.E.7	ARK16.178	0.661705	Endosphere	2014	84	California	Arbuckle	50497	1904	Endosphere	2016	84	Arkansas	Jonesboro	34235	2845	Reproductive
W12.E.8	ARK16.178	0.651048	Endosphere	2014	84	California	Arbuckle	46205	1988	Endosphere	2016	84	Arkansas	Jonesboro	34235	2845	Reproductive
W12.E.1	ARK16.179	0.617431	Endosphere	2014	84	California	Arbuckle	52950	2154	Endosphere	2016	84	Arkansas	Jonesboro	33492	2150	Reproductive
W12.E.2	ARK16.179	0.605393	Endosphere	2014	84	California	Arbuckle	59314	2430	Endosphere	2016	84	Arkansas	Jonesboro	33492	2150	Reproductive
W12.E.3	ARK16.179	0.650417	Endosphere	2014	84	California	Arbuckle	78821	2522	Endosphere	2016	84	Arkansas	Jonesboro	33492	2150	Reproductive
W12.E.4	ARK16.179	0.683381	Endosphere	2014	84	California	Arbuckle	25839	1282	Endosphere	2016	84	Arkansas	Jonesboro	33492	2150	Reproductive
W12.E.5	ARK16.179	0.590051	Endosphere	2014	84	California	Arbuckle	40575	1977	Endosphere	2016	84	Arkansas	Jonesboro	33492	2150	Reproductive
W12.E.6	ARK16.179	0.686214	Endosphere	2014	84	California	Arbuckle	92775	2211	Endosphere	2016	84	Arkansas	Jonesboro	33492	2150	Reproductive
W12.E.7	ARK16.179	0.642396	Endosphere	2014	84	California	Arbuckle	50497	1904	Endosphere	2016	84	Arkansas	Jonesboro	33492	2150	Reproductive
W12.E.8	ARK16.179	0.618631	Endosphere	2014	84	California	Arbuckle	46205	1988	Endosphere	2016	84	Arkansas	Jonesboro	33492	2150	Reproductive
W4.E.1	ARK16.18	0.78916	Endosphere	2014	28	California	Arbuckle	7238	847	Endosphere	2016	28	Arkansas	Jonesboro	45789	2247	Vegetative
W4.E.2	ARK16.18	0.779687	Endosphere	2014	28	California	Arbuckle	21732	1207	Endosphere	2016	28	Arkansas	Jonesboro	45789	2247	Vegetative
W4.E.3	ARK16.18	0.745916	Endosphere	2014	28	California	Arbuckle	20047	1522	Endosphere	2016	28	Arkansas	Jonesboro	45789	2247	Vegetative
W4.E.4	ARK16.18	0.800871	Endosphere	2014	28	California	Arbuckle	9870	1124	Endosphere	2016	28	Arkansas	Jonesboro	45789	2247	Vegetative
W4.E.5	ARK16.18	0.808249	Endosphere	2014	28	California	Arbuckle	9876	1044	Endosphere	2016	28	Arkansas	Jonesboro	45789	2247	Vegetative
W4.E.6	ARK16.18	0.815243	Endosphere	2014	28	California	Arbuckle	29367	1397	Endosphere	2016	28	Arkansas	Jonesboro	45789	2247	Vegetative
W4.E.7	ARK16.18	0.806447	Endosphere	2014	28	California	Arbuckle	5385	637	Endosphere	2016	28	Arkansas	Jonesboro	45789	2247	Vegetative
W4.E.8	ARK16.18	0.742921	Endosphere	2014	28	California	Arbuckle	14327	1378	Endosphere	2016	28	Arkansas	Jonesboro	45789	2247	Vegetative
W12.E.1	ARK16.180	0.606345	Endosphere	2014	84	California	Arbuckle	52950	2154	Endosphere	2016	84	Arkansas	Jonesboro	30095	2124	Reproductive
W12.E.2	ARK16.180	0.60136	Endosphere	2014	84	California	Arbuckle	59314	2430	Endosphere	2016	84	Arkansas	Jonesboro	30095	2124	Reproductive
W12.E.3	ARK16.180	0.634543	Endosphere	2014	84	California	Arbuckle	78821	2522	Endosphere	2016	84	Arkansas	Jonesboro	30095	2124	Reproductive
W12.E.4	ARK16.180	0.695874	Endosphere	2014	84	California	Arbuckle	25839	1282	Endosphere	2016	84	Arkansas	Jonesboro	30095	2124	Reproductive
W12.E.5	ARK16.180	0.597784	Endosphere	2014	84	California	Arbuckle	40575	1977	Endosphere	2016	84	Arkansas	Jonesboro	30095	2124	Reproductive
W12.E.6	ARK16.180	0.694573	Endosphere	2014	84	California	Arbuckle	92775	2211	Endosphere	2016	84	Arkansas	Jonesboro	30095	2124	Reproductive
W12.E.7	ARK16.180	0.637203	Endosphere	2014	84	California	Arbuckle	50497	1904	Endosphere	2016	84	Arkansas	Jonesboro	30095	2124	Reproductive
W12.E.8	ARK16.180	0.627935	Endosphere	2014	84	California	Arbuckle	46205	1988	Endosphere	2016	84	Arkansas	Jonesboro	30095	2124	Reproductive
W12.E.1	ARK16.181	0.592675	Endosphere	2014	84	California	Arbuckle	52950	2154	Endosphere	2016	84	Arkansas	Jonesboro	36133	2154	Reproductive
W12.E.2	ARK16.181	0.575825	Endosphere	2014	84	California	Arbuckle	59314	2430	Endosphere	2016	84	Arkansas	Jonesboro	36133	2154	Reproductive
W12.E.3	ARK16.181	0.603263	Endosphere	2014	84	California	Arbuckle	78821	2522	Endosphere	2016	84	Arkansas	Jonesboro	36133	2154	Reproductive
W12.E.4	ARK16.181	0.657235	Endosphere	2014	84	California	Arbuckle	25839	1282	Endosphere	2016	84	Arkansas	Jonesboro	36133	2154	Reproductive
W12.E.5	ARK16.181	0.55377	Endosphere	2014	84	California	Arbuckle	40575	1977	Endosphere	2016	84	Arkansas	Jonesboro	36133	2154	Reproductive
W12.E.6	ARK16.181	0.64871	Endosphere	2014	84	California	Arbuckle	92775	2211	Endosphere	2016	84	Arkansas	Jonesboro	36133	2154	Reproductive
W12.E.7	ARK16.181	0.594789	Endosphere	2014	84	California	Arbuckle	50497	1904	Endosphere	2016	84	Arkansas	Jonesboro	36133	2154	Reproductive
W12.E.8	ARK16.181	0.573687	Endosphere	2014	84	California	Arbuckle	46205	1988	Endosphere	2016	84	Arkansas	Jonesboro	36133	2154	Reproductive
W12.E.1	ARK16.182	0.623397	Endosphere	2014	84	California	Arbuckle	52950	2154	Endosphere	2016	84	Arkansas	Jonesboro	29236	2113	Reproductive
W12.E.2	ARK16.182	0.609373	Endosphere	2014	84	California	Arbuckle	59314	2430	Endosphere	2016	84	Arkansas	Jonesboro	29236	2113	Reproductive
W12.E.3	ARK16.182	0.603697	Endosphere	2014	84	California	Arbuckle	78821	2522	Endosphere	2016	84	Arkansas	Jonesboro	29236	2113	Reproductive
W12.E.4	ARK16.182	0.653266	Endosphere	2014	84	California	Arbuckle	25839	1282	Endosphere	2016	84	Arkansas	Jonesboro	29236	2113	Reproductive
W12.E.5	ARK16.182	0.601454	Endosphere	2014	84	California	Arbuckle	40575	1977	Endosphere	2016	84	Arkansas	Jonesboro	29236	2113	Reproductive
W12.E.6	ARK16.182	0.664446	Endosphere	2014	84	California	Arbuckle	92775	2211	Endosphere	2016	84	Arkansas	Jonesboro	29236	2113	Reproductive
W12.E.7	ARK16.182	0.601384	Endosphere	2014	84	California	Arbuckle	50497	1904	Endosphere	2016	84	Arkansas	Jonesboro	29236	2113	Reproductive
W12.E.8	ARK16.182	0.59874	Endosphere	2014	84	California	Arbuckle	46205	1988	Endosphere	2016	84	Arkansas	Jonesboro	29236	2113	Reproductive
W12.E.1	ARK16.183	0.660474	Endosphere	2014	84	California	Arbuckle	52950	2154	Endosphere	2016	84	Arkansas	Jonesboro	26255	2296	Reproductive
W12.E.2	ARK16.183	0.635547	Endosphere	2014	84	California	Arbuckle	59314	2430	Endosphere	2016	84	Arkansas	Jonesboro	26255	2296	Reproductive
W12.E.3	ARK16.183	0.631642	Endosphere	2014	84	California	Arbuckle	78821	2522	Endosphere	2016	84	Arkansas	Jonesboro	26255	2296	Reproductive
W12.E.4	ARK16.183	0.68052	Endosphere	2014	84	California	Arbuckle	25839	1282	Endosphere	2016	84	Arkansas	Jonesboro	26255	2296	Reproductive
W12.E.5	ARK16.183	0.644789	Endosphere	2014	84	California	Arbuckle	40575	1977	Endosphere	2016	84	Arkansas	Jonesboro	26255	2296	Reproductive
W12.E.6	ARK16.183	0.683903	Endosphere	2014	84	California	Arbuckle	92775	2211	Endosphere	2016	84	Arkansas	Jonesboro	26255	2296	Reproductive
W12.E.7	ARK16.183	0.635073	Endosphere	2014	84	California	Arbuckle	50497	1904	Endosphere	2016	84	Arkansas	Jonesboro	26255	2296	Reproductive
W12.E.8	ARK16.183	0.636834	Endosphere	2014	84	California	Arbuckle	46205	1988	Endosphere	2016	84	Arkansas	Jonesboro	26255	2296	Reproductive
W12.E.1	ARK16.184	0.610289	Endosphere	2014	84	California	Arbuckle	52950	2154	Endosphere	2016	84	Arkansas	Jonesboro	23345	1746	Reproductive
W12.E.2	ARK16.184	0.598733	Endosphere	2014	84	California	Arbuckle	59314	2430	Endosphere	2016	84	Arkansas	Jonesboro	23345	1746	Reproductive
W12.E.3	ARK16.184	0.576647	Endosphere	2014	84	California	Arbuckle	78821	2522	Endosphere	2016	84	Arkansas	Jonesboro	23345	1746	Reproductive
W12.E.4	ARK16.184	0.624487	Endosphere	2014	84	California	Arbuckle	25839	1282	Endosphere	2016	84	Arkansas	Jonesboro	23345	1746	Reproductive
W12.E.5	ARK16.184	0.579832	Endosphere	2014	84	California	Arbuckle	40575	1977	Endosphere	2016	84	Arkansas	Jonesboro	23345	1746	Reproductive
W12.E.6	ARK16.184	0.600035	Endosphere	2014	84	California	Arbuckle	92775	2211	Endosphere	2016	84	Arkansas	Jonesboro	23345	1746	Reproductive
W12.E.7	ARK16.184	0.56737	Endosphere	2014	84	California	Arbuckle	50497	1904	Endosphere	2016	84	Arkansas	Jonesboro	23345	1746	Reproductive
W12.E.8	ARK16.184	0.574691	Endosphere	2014	84	California	Arbuckle	46205	1988	Endosphere	2016	84	Arkansas	Jonesboro	23345	1746	Reproductive
W12.E.1	ARK16.185	0.646231	Endosphere	2014	84	California	Arbuckle	52950	2154	Endosphere	2016	84	Arkansas	Jonesboro	27351	2166	Reproductive
W12.E.2	ARK16.185	0.621111	Endosphere	2014	84	California	Arbuckle	59314	2430	Endosphere	2016	84	Arkansas	Jonesboro	27351	2166	Reproductive
W12.E.3	ARK16.185	0.628446	Endosphere	2014	84	California	Arbuckle	78821	2522	Endosphere	2016	84	Arkansas	Jonesboro	27351	2166	Reproductive
W12.E.4	ARK16.185	0.681925	Endosphere	2014	84	California	Arbuckle	25839	1282	Endosphere	2016	84	Arkansas	Jonesboro	27351	2166	Reproductive
W12.E.5	ARK16.185	0.617297	Endosphere	2014	84	California	Arbuckle	40575	1977	Endosphere	2016	84	Arkansas	Jonesboro	27351	2166	Reproductive
W12.E.6	ARK16.185	0.65972	Endosphere	2014	84	California	Arbuckle	92775	2211	Endosphere	2016	84	Arkansas	Jonesboro	27351	2166	Reproductive
W12.E.7	ARK16.185	0.625761	Endosphere	2014	84	California	Arbuckle	50497	1904	Endosphere	2016	84	Arkansas	Jonesboro	27351	2166	Reproductive
W12.E.8	ARK16.185	0.636345	Endosphere	2014	84	California	Arbuckle	46205	1988	Endosphere	2016	84	Arkansas	Jonesboro	27351	2166	Reproductive
W12.E.1	ARK16.186	0.686183	Endosphere	2014	84	California	Arbuckle	52950	2154	Endosphere	2016	84	Arkansas	Jonesboro	30494	2136	Reproductive
W12.E.2	ARK16.186	0.660461	Endosphere	2014	84	California	Arbuckle	59314	2430	Endosphere	2016	84	Arkansas	Jonesboro	30494	2136	Reproductive
W12.E.3	ARK16.186	0.678356	Endosphere	2014	84	California	Arbuckle	78821	2522	Endosphere	2016	84	Arkansas	Jonesboro	30494	2136	Reproductive
W12.E.4	ARK16.186	0.709842	Endosphere	2014	84	California	Arbuckle	25839	1282	Endosphere	2016	84	Arkansas	Jonesboro	30494	2136	Reproductive
W12.E.5	ARK16.186	0.658599	Endosphere	2014	84	California	Arbuckle	40575	1977	Endosphere	2016	84	Arkansas	Jonesboro	30494	2136	Reproductive
W12.E.6	ARK16.186	0.704763	Endosphere	2014	84	California	Arbuckle	92775	2211	Endosphere	2016	84	Arkansas	Jonesboro	30494	2136	Reproductive
W12.E.7	ARK16.186	0.664749	Endosphere	2014	84	California	Arbuckle	50497	1904	Endosphere	2016	84	Arkansas	Jonesboro	30494	2136	Reproductive
W12.E.8	ARK16.186	0.663909	Endosphere	2014	84	California	Arbuckle	46205	1988	Endosphere	2016	84	Arkansas	Jonesboro	30494	2136	Reproductive
W12.E.1	ARK16.187	0.622689	Endosphere	2014	84	California	Arbuckle	52950	2154	Endosphere	2016	84	Arkansas	Jonesboro	20514	1758	Reproductive
W12.E.2	ARK16.187	0.619305	Endosphere	2014	84	California	Arbuckle	59314	2430	Endosphere	2016	84	Arkansas	Jonesboro	20514	1758	Reproductive
W12.E.3	ARK16.187	0.613348	Endosphere	2014	84	California	Arbuckle	78821	2522	Endosphere	2016	84	Arkansas	Jonesboro	20514	1758	Reproductive
W12.E.4	ARK16.187	0.679953	Endosphere	2014	84	California	Arbuckle	25839	1282	Endosphere	2016	84	Arkansas	Jonesboro	20514	1758	Reproductive
W12.E.5	ARK16.187	0.616547	Endosphere	2014	84	California	Arbuckle	40575	1977	Endosphere	2016	84	Arkansas	Jonesboro	20514	1758	Reproductive
W12.E.6	ARK16.187	0.661038	Endosphere	2014	84	California	Arbuckle	92775	2211	Endosphere	2016	84	Arkansas	Jonesboro	20514	1758	Reproductive
W12.E.7	ARK16.187	0.620949	Endosphere	2014	84	California	Arbuckle	50497	1904	Endosphere	2016	84	Arkansas	Jonesboro	20514	1758	Reproductive
W12.E.8	ARK16.187	0.620003	Endosphere	2014	84	California	Arbuckle	46205	1988	Endosphere	2016	84	Arkansas	Jonesboro	20514	1758	Reproductive
W12.E.1	ARK16.188	0.658277	Endosphere	2014	84	California	Arbuckle	52950	2154	Endosphere	2016	84	Arkansas	Jonesboro	35219	2508	Reproductive
W12.E.2	ARK16.188	0.656937	Endosphere	2014	84	California	Arbuckle	59314	2430	Endosphere	2016	84	Arkansas	Jonesboro	35219	2508	Reproductive
W12.E.3	ARK16.188	0.627051	Endosphere	2014	84	California	Arbuckle	78821	2522	Endosphere	2016	84	Arkansas	Jonesboro	35219	2508	Reproductive
W12.E.4	ARK16.188	0.692424	Endosphere	2014	84	California	Arbuckle	25839	1282	Endosphere	2016	84	Arkansas	Jonesboro	35219	2508	Reproductive
W12.E.5	ARK16.188	0.655606	Endosphere	2014	84	California	Arbuckle	40575	1977	Endosphere	2016	84	Arkansas	Jonesboro	35219	2508	Reproductive
W12.E.6	ARK16.188	0.682112	Endosphere	2014	84	California	Arbuckle	92775	2211	Endosphere	2016	84	Arkansas	Jonesboro	35219	2508	Reproductive
W12.E.7	ARK16.188	0.633294	Endosphere	2014	84	California	Arbuckle	50497	1904	Endosphere	2016	84	Arkansas	Jonesboro	35219	2508	Reproductive
W12.E.8	ARK16.188	0.646425	Endosphere	2014	84	California	Arbuckle	46205	1988	Endosphere	2016	84	Arkansas	Jonesboro	35219	2508	Reproductive
W12.E.1	ARK16.189	0.656247	Endosphere	2014	84	California	Arbuckle	52950	2154	Endosphere	2016	84	Arkansas	Jonesboro	29369	1753	Reproductive
W12.E.2	ARK16.189	0.647001	Endosphere	2014	84	California	Arbuckle	59314	2430	Endosphere	2016	84	Arkansas	Jonesboro	29369	1753	Reproductive
W12.E.3	ARK16.189	0.642146	Endosphere	2014	84	California	Arbuckle	78821	2522	Endosphere	2016	84	Arkansas	Jonesboro	29369	1753	Reproductive
W12.E.4	ARK16.189	0.690452	Endosphere	2014	84	California	Arbuckle	25839	1282	Endosphere	2016	84	Arkansas	Jonesboro	29369	1753	Reproductive
W12.E.5	ARK16.189	0.630291	Endosphere	2014	84	California	Arbuckle	40575	1977	Endosphere	2016	84	Arkansas	Jonesboro	29369	1753	Reproductive
W12.E.6	ARK16.189	0.689984	Endosphere	2014	84	California	Arbuckle	92775	2211	Endosphere	2016	84	Arkansas	Jonesboro	29369	1753	Reproductive
W12.E.7	ARK16.189	0.638745	Endosphere	2014	84	California	Arbuckle	50497	1904	Endosphere	2016	84	Arkansas	Jonesboro	29369	1753	Reproductive
W12.E.8	ARK16.189	0.620918	Endosphere	2014	84	California	Arbuckle	46205	1988	Endosphere	2016	84	Arkansas	Jonesboro	29369	1753	Reproductive
W4.E.1	ARK16.19	0.744733	Endosphere	2014	28	California	Arbuckle	7238	847	Endosphere	2016	28	Arkansas	Jonesboro	12323	1514	Vegetative
W4.E.2	ARK16.19	0.749453	Endosphere	2014	28	California	Arbuckle	21732	1207	Endosphere	2016	28	Arkansas	Jonesboro	12323	1514	Vegetative
W4.E.3	ARK16.19	0.702886	Endosphere	2014	28	California	Arbuckle	20047	1522	Endosphere	2016	28	Arkansas	Jonesboro	12323	1514	Vegetative
W4.E.4	ARK16.19	0.754561	Endosphere	2014	28	California	Arbuckle	9870	1124	Endosphere	2016	28	Arkansas	Jonesboro	12323	1514	Vegetative
W4.E.5	ARK16.19	0.746095	Endosphere	2014	28	California	Arbuckle	9876	1044	Endosphere	2016	28	Arkansas	Jonesboro	12323	1514	Vegetative
W4.E.6	ARK16.19	0.7692	Endosphere	2014	28	California	Arbuckle	29367	1397	Endosphere	2016	28	Arkansas	Jonesboro	12323	1514	Vegetative
W4.E.7	ARK16.19	0.760396	Endosphere	2014	28	California	Arbuckle	5385	637	Endosphere	2016	28	Arkansas	Jonesboro	12323	1514	Vegetative
W4.E.8	ARK16.19	0.712943	Endosphere	2014	28	California	Arbuckle	14327	1378	Endosphere	2016	28	Arkansas	Jonesboro	12323	1514	Vegetative
W12.E.1	ARK16.190	0.665212	Endosphere	2014	84	California	Arbuckle	52950	2154	Endosphere	2016	84	Arkansas	Jonesboro	24376	1916	Reproductive
W12.E.2	ARK16.190	0.640584	Endosphere	2014	84	California	Arbuckle	59314	2430	Endosphere	2016	84	Arkansas	Jonesboro	24376	1916	Reproductive
W12.E.3	ARK16.190	0.633496	Endosphere	2014	84	California	Arbuckle	78821	2522	Endosphere	2016	84	Arkansas	Jonesboro	24376	1916	Reproductive
W12.E.4	ARK16.190	0.686031	Endosphere	2014	84	California	Arbuckle	25839	1282	Endosphere	2016	84	Arkansas	Jonesboro	24376	1916	Reproductive
W12.E.5	ARK16.190	0.625835	Endosphere	2014	84	California	Arbuckle	40575	1977	Endosphere	2016	84	Arkansas	Jonesboro	24376	1916	Reproductive
W12.E.6	ARK16.190	0.667965	Endosphere	2014	84	California	Arbuckle	92775	2211	Endosphere	2016	84	Arkansas	Jonesboro	24376	1916	Reproductive
W12.E.7	ARK16.190	0.629115	Endosphere	2014	84	California	Arbuckle	50497	1904	Endosphere	2016	84	Arkansas	Jonesboro	24376	1916	Reproductive
W12.E.8	ARK16.190	0.615801	Endosphere	2014	84	California	Arbuckle	46205	1988	Endosphere	2016	84	Arkansas	Jonesboro	24376	1916	Reproductive
W12.E.1	ARK16.191	0.654614	Endosphere	2014	84	California	Arbuckle	52950	2154	Endosphere	2016	84	Arkansas	Jonesboro	27004	2231	Reproductive
W12.E.2	ARK16.191	0.638374	Endosphere	2014	84	California	Arbuckle	59314	2430	Endosphere	2016	84	Arkansas	Jonesboro	27004	2231	Reproductive
W12.E.3	ARK16.191	0.610196	Endosphere	2014	84	California	Arbuckle	78821	2522	Endosphere	2016	84	Arkansas	Jonesboro	27004	2231	Reproductive
W12.E.4	ARK16.191	0.666489	Endosphere	2014	84	California	Arbuckle	25839	1282	Endosphere	2016	84	Arkansas	Jonesboro	27004	2231	Reproductive
W12.E.5	ARK16.191	0.622191	Endosphere	2014	84	California	Arbuckle	40575	1977	Endosphere	2016	84	Arkansas	Jonesboro	27004	2231	Reproductive
W12.E.6	ARK16.191	0.657774	Endosphere	2014	84	California	Arbuckle	92775	2211	Endosphere	2016	84	Arkansas	Jonesboro	27004	2231	Reproductive
W12.E.7	ARK16.191	0.610982	Endosphere	2014	84	California	Arbuckle	50497	1904	Endosphere	2016	84	Arkansas	Jonesboro	27004	2231	Reproductive
W12.E.8	ARK16.191	0.626143	Endosphere	2014	84	California	Arbuckle	46205	1988	Endosphere	2016	84	Arkansas	Jonesboro	27004	2231	Reproductive
W12.E.1	ARK16.192	0.692097	Endosphere	2014	84	California	Arbuckle	52950	2154	Endosphere	2016	84	Arkansas	Jonesboro	25836	1654	Reproductive
W12.E.2	ARK16.192	0.668579	Endosphere	2014	84	California	Arbuckle	59314	2430	Endosphere	2016	84	Arkansas	Jonesboro	25836	1654	Reproductive
W12.E.3	ARK16.192	0.647962	Endosphere	2014	84	California	Arbuckle	78821	2522	Endosphere	2016	84	Arkansas	Jonesboro	25836	1654	Reproductive
W12.E.4	ARK16.192	0.662203	Endosphere	2014	84	California	Arbuckle	25839	1282	Endosphere	2016	84	Arkansas	Jonesboro	25836	1654	Reproductive
W12.E.5	ARK16.192	0.652533	Endosphere	2014	84	California	Arbuckle	40575	1977	Endosphere	2016	84	Arkansas	Jonesboro	25836	1654	Reproductive
W12.E.6	ARK16.192	0.660573	Endosphere	2014	84	California	Arbuckle	92775	2211	Endosphere	2016	84	Arkansas	Jonesboro	25836	1654	Reproductive
W12.E.7	ARK16.192	0.642365	Endosphere	2014	84	California	Arbuckle	50497	1904	Endosphere	2016	84	Arkansas	Jonesboro	25836	1654	Reproductive
W12.E.8	ARK16.192	0.659868	Endosphere	2014	84	California	Arbuckle	46205	1988	Endosphere	2016	84	Arkansas	Jonesboro	25836	1654	Reproductive
W4.RS.1	ARK16.2	0.69233	Rhizosphere	2014	28	California	Arbuckle	38801	3709	Rhizosphere	2016	28	Arkansas	Jonesboro	74679	5089	Vegetative
W4.RS.2	ARK16.2	0.698371	Rhizosphere	2014	28	California	Arbuckle	40099	3756	Rhizosphere	2016	28	Arkansas	Jonesboro	74679	5089	Vegetative
W4.RS.3	ARK16.2	0.693012	Rhizosphere	2014	28	California	Arbuckle	25162	3085	Rhizosphere	2016	28	Arkansas	Jonesboro	74679	5089	Vegetative
W4.RS.4	ARK16.2	0.707437	Rhizosphere	2014	28	California	Arbuckle	26161	2993	Rhizosphere	2016	28	Arkansas	Jonesboro	74679	5089	Vegetative
W4.RS.5	ARK16.2	0.703883	Rhizosphere	2014	28	California	Arbuckle	29261	3241	Rhizosphere	2016	28	Arkansas	Jonesboro	74679	5089	Vegetative
W4.RS.6	ARK16.2	0.716083	Rhizosphere	2014	28	California	Arbuckle	35512	3441	Rhizosphere	2016	28	Arkansas	Jonesboro	74679	5089	Vegetative
W4.RS.7	ARK16.2	0.697819	Rhizosphere	2014	28	California	Arbuckle	49009	3904	Rhizosphere	2016	28	Arkansas	Jonesboro	74679	5089	Vegetative
W4.RS.8	ARK16.2	0.67958	Rhizosphere	2014	28	California	Arbuckle	48007	3808	Rhizosphere	2016	28	Arkansas	Jonesboro	74679	5089	Vegetative
W4.E.1	ARK16.20	0.707058	Endosphere	2014	28	California	Arbuckle	7238	847	Endosphere	2016	28	Arkansas	Jonesboro	25904	2223	Vegetative
W4.E.2	ARK16.20	0.71148	Endosphere	2014	28	California	Arbuckle	21732	1207	Endosphere	2016	28	Arkansas	Jonesboro	25904	2223	Vegetative
W4.E.3	ARK16.20	0.646734	Endosphere	2014	28	California	Arbuckle	20047	1522	Endosphere	2016	28	Arkansas	Jonesboro	25904	2223	Vegetative
W4.E.4	ARK16.20	0.710722	Endosphere	2014	28	California	Arbuckle	9870	1124	Endosphere	2016	28	Arkansas	Jonesboro	25904	2223	Vegetative
W4.E.5	ARK16.20	0.707323	Endosphere	2014	28	California	Arbuckle	9876	1044	Endosphere	2016	28	Arkansas	Jonesboro	25904	2223	Vegetative
W4.E.6	ARK16.20	0.729774	Endosphere	2014	28	California	Arbuckle	29367	1397	Endosphere	2016	28	Arkansas	Jonesboro	25904	2223	Vegetative
W4.E.7	ARK16.20	0.721686	Endosphere	2014	28	California	Arbuckle	5385	637	Endosphere	2016	28	Arkansas	Jonesboro	25904	2223	Vegetative
W4.E.8	ARK16.20	0.655999	Endosphere	2014	28	California	Arbuckle	14327	1378	Endosphere	2016	28	Arkansas	Jonesboro	25904	2223	Vegetative
W2.BS.1	ARK16.201	0.699246	Bulk Soil	2014	14	California	Arbuckle	39740	3135	Bulk Soil	2016	14	Arkansas	Jonesboro	32476	3650	Vegetative
W2.BS.2	ARK16.201	0.774135	Bulk Soil	2014	14	California	Arbuckle	19241	1689	Bulk Soil	2016	14	Arkansas	Jonesboro	32476	3650	Vegetative
W2.BS.1	ARK16.202	0.696554	Bulk Soil	2014	14	California	Arbuckle	39740	3135	Bulk Soil	2016	14	Arkansas	Jonesboro	38599	4080	Vegetative
W2.BS.2	ARK16.202	0.776689	Bulk Soil	2014	14	California	Arbuckle	19241	1689	Bulk Soil	2016	14	Arkansas	Jonesboro	38599	4080	Vegetative
W2.BS.1	ARK16.203	0.68502	Bulk Soil	2014	14	California	Arbuckle	39740	3135	Bulk Soil	2016	14	Arkansas	Jonesboro	36621	4008	Vegetative
W2.BS.2	ARK16.203	0.764875	Bulk Soil	2014	14	California	Arbuckle	19241	1689	Bulk Soil	2016	14	Arkansas	Jonesboro	36621	4008	Vegetative
W2.BS.1	ARK16.204	0.714286	Bulk Soil	2014	14	California	Arbuckle	39740	3135	Bulk Soil	2016	14	Arkansas	Jonesboro	26190	3247	Vegetative
W2.BS.2	ARK16.204	0.784281	Bulk Soil	2014	14	California	Arbuckle	19241	1689	Bulk Soil	2016	14	Arkansas	Jonesboro	26190	3247	Vegetative
W2.BS.1	ARK16.205	0.762315	Bulk Soil	2014	14	California	Arbuckle	39740	3135	Bulk Soil	2016	14	Arkansas	Jonesboro	42273	3036	Vegetative
W2.BS.2	ARK16.205	0.828141	Bulk Soil	2014	14	California	Arbuckle	19241	1689	Bulk Soil	2016	14	Arkansas	Jonesboro	42273	3036	Vegetative
W2.BS.1	ARK16.206	0.70573	Bulk Soil	2014	14	California	Arbuckle	39740	3135	Bulk Soil	2016	14	Arkansas	Jonesboro	25156	3497	Vegetative
W2.BS.2	ARK16.206	0.784126	Bulk Soil	2014	14	California	Arbuckle	19241	1689	Bulk Soil	2016	14	Arkansas	Jonesboro	25156	3497	Vegetative
W2.BS.1	ARK16.207	0.746264	Bulk Soil	2014	14	California	Arbuckle	39740	3135	Bulk Soil	2016	14	Arkansas	Jonesboro	42023	3809	Vegetative
W2.BS.2	ARK16.207	0.807815	Bulk Soil	2014	14	California	Arbuckle	19241	1689	Bulk Soil	2016	14	Arkansas	Jonesboro	42023	3809	Vegetative
W2.BS.1	ARK16.208	0.706293	Bulk Soil	2014	14	California	Arbuckle	39740	3135	Bulk Soil	2016	14	Arkansas	Jonesboro	37010	3678	Vegetative
W2.BS.2	ARK16.208	0.78258	Bulk Soil	2014	14	California	Arbuckle	19241	1689	Bulk Soil	2016	14	Arkansas	Jonesboro	37010	3678	Vegetative
W2.RS.1	ARK16.209	0.702202	Rhizosphere	2014	14	California	Arbuckle	75217	4544	Rhizosphere	2016	14	Arkansas	Jonesboro	31833	3941	Vegetative
W2.RS.2	ARK16.209	0.689546	Rhizosphere	2014	14	California	Arbuckle	40204	3877	Rhizosphere	2016	14	Arkansas	Jonesboro	31833	3941	Vegetative
W2.RS.3	ARK16.209	0.695837	Rhizosphere	2014	14	California	Arbuckle	54028	3827	Rhizosphere	2016	14	Arkansas	Jonesboro	31833	3941	Vegetative
W2.RS.4	ARK16.209	0.735661	Rhizosphere	2014	14	California	Arbuckle	41035	3368	Rhizosphere	2016	14	Arkansas	Jonesboro	31833	3941	Vegetative
W2.RS.5	ARK16.209	0.68668	Rhizosphere	2014	14	California	Arbuckle	48193	4018	Rhizosphere	2016	14	Arkansas	Jonesboro	31833	3941	Vegetative
W2.RS.6	ARK16.209	0.701422	Rhizosphere	2014	14	California	Arbuckle	57605	4035	Rhizosphere	2016	14	Arkansas	Jonesboro	31833	3941	Vegetative
W2.RS.7	ARK16.209	0.718159	Rhizosphere	2014	14	California	Arbuckle	56331	3993	Rhizosphere	2016	14	Arkansas	Jonesboro	31833	3941	Vegetative
W2.RS.8	ARK16.209	0.696483	Rhizosphere	2014	14	California	Arbuckle	74712	4646	Rhizosphere	2016	14	Arkansas	Jonesboro	31833	3941	Vegetative
W4.E.1	ARK16.21	0.741537	Endosphere	2014	28	California	Arbuckle	7238	847	Endosphere	2016	28	Arkansas	Jonesboro	31835	2334	Vegetative
W4.E.2	ARK16.21	0.755543	Endosphere	2014	28	California	Arbuckle	21732	1207	Endosphere	2016	28	Arkansas	Jonesboro	31835	2334	Vegetative
W4.E.3	ARK16.21	0.681435	Endosphere	2014	28	California	Arbuckle	20047	1522	Endosphere	2016	28	Arkansas	Jonesboro	31835	2334	Vegetative
W4.E.4	ARK16.21	0.751404	Endosphere	2014	28	California	Arbuckle	9870	1124	Endosphere	2016	28	Arkansas	Jonesboro	31835	2334	Vegetative
W4.E.5	ARK16.21	0.767379	Endosphere	2014	28	California	Arbuckle	9876	1044	Endosphere	2016	28	Arkansas	Jonesboro	31835	2334	Vegetative
W4.E.6	ARK16.21	0.784192	Endosphere	2014	28	California	Arbuckle	29367	1397	Endosphere	2016	28	Arkansas	Jonesboro	31835	2334	Vegetative
W4.E.7	ARK16.21	0.766702	Endosphere	2014	28	California	Arbuckle	5385	637	Endosphere	2016	28	Arkansas	Jonesboro	31835	2334	Vegetative
W4.E.8	ARK16.21	0.691125	Endosphere	2014	28	California	Arbuckle	14327	1378	Endosphere	2016	28	Arkansas	Jonesboro	31835	2334	Vegetative
W2.RS.1	ARK16.210	0.693595	Rhizosphere	2014	14	California	Arbuckle	75217	4544	Rhizosphere	2016	14	Arkansas	Jonesboro	38529	4264	Vegetative
W2.RS.2	ARK16.210	0.682633	Rhizosphere	2014	14	California	Arbuckle	40204	3877	Rhizosphere	2016	14	Arkansas	Jonesboro	38529	4264	Vegetative
W2.RS.3	ARK16.210	0.69053	Rhizosphere	2014	14	California	Arbuckle	54028	3827	Rhizosphere	2016	14	Arkansas	Jonesboro	38529	4264	Vegetative
W2.RS.4	ARK16.210	0.742665	Rhizosphere	2014	14	California	Arbuckle	41035	3368	Rhizosphere	2016	14	Arkansas	Jonesboro	38529	4264	Vegetative
W2.RS.5	ARK16.210	0.678105	Rhizosphere	2014	14	California	Arbuckle	48193	4018	Rhizosphere	2016	14	Arkansas	Jonesboro	38529	4264	Vegetative
W2.RS.6	ARK16.210	0.690619	Rhizosphere	2014	14	California	Arbuckle	57605	4035	Rhizosphere	2016	14	Arkansas	Jonesboro	38529	4264	Vegetative
W2.RS.7	ARK16.210	0.708577	Rhizosphere	2014	14	California	Arbuckle	56331	3993	Rhizosphere	2016	14	Arkansas	Jonesboro	38529	4264	Vegetative
W2.RS.8	ARK16.210	0.700554	Rhizosphere	2014	14	California	Arbuckle	74712	4646	Rhizosphere	2016	14	Arkansas	Jonesboro	38529	4264	Vegetative
W2.RS.1	ARK16.211	0.708856	Rhizosphere	2014	14	California	Arbuckle	75217	4544	Rhizosphere	2016	14	Arkansas	Jonesboro	25772	3838	Vegetative
W2.RS.2	ARK16.211	0.692639	Rhizosphere	2014	14	California	Arbuckle	40204	3877	Rhizosphere	2016	14	Arkansas	Jonesboro	25772	3838	Vegetative
W2.RS.3	ARK16.211	0.697051	Rhizosphere	2014	14	California	Arbuckle	54028	3827	Rhizosphere	2016	14	Arkansas	Jonesboro	25772	3838	Vegetative
W2.RS.4	ARK16.211	0.742142	Rhizosphere	2014	14	California	Arbuckle	41035	3368	Rhizosphere	2016	14	Arkansas	Jonesboro	25772	3838	Vegetative
W2.RS.5	ARK16.211	0.690102	Rhizosphere	2014	14	California	Arbuckle	48193	4018	Rhizosphere	2016	14	Arkansas	Jonesboro	25772	3838	Vegetative
W2.RS.6	ARK16.211	0.711439	Rhizosphere	2014	14	California	Arbuckle	57605	4035	Rhizosphere	2016	14	Arkansas	Jonesboro	25772	3838	Vegetative
W2.RS.7	ARK16.211	0.729887	Rhizosphere	2014	14	California	Arbuckle	56331	3993	Rhizosphere	2016	14	Arkansas	Jonesboro	25772	3838	Vegetative
W2.RS.8	ARK16.211	0.690669	Rhizosphere	2014	14	California	Arbuckle	74712	4646	Rhizosphere	2016	14	Arkansas	Jonesboro	25772	3838	Vegetative
W2.RS.1	ARK16.212	0.709544	Rhizosphere	2014	14	California	Arbuckle	75217	4544	Rhizosphere	2016	14	Arkansas	Jonesboro	34676	4161	Vegetative
W2.RS.2	ARK16.212	0.697575	Rhizosphere	2014	14	California	Arbuckle	40204	3877	Rhizosphere	2016	14	Arkansas	Jonesboro	34676	4161	Vegetative
W2.RS.3	ARK16.212	0.704562	Rhizosphere	2014	14	California	Arbuckle	54028	3827	Rhizosphere	2016	14	Arkansas	Jonesboro	34676	4161	Vegetative
W2.RS.4	ARK16.212	0.739639	Rhizosphere	2014	14	California	Arbuckle	41035	3368	Rhizosphere	2016	14	Arkansas	Jonesboro	34676	4161	Vegetative
W2.RS.5	ARK16.212	0.697791	Rhizosphere	2014	14	California	Arbuckle	48193	4018	Rhizosphere	2016	14	Arkansas	Jonesboro	34676	4161	Vegetative
W2.RS.6	ARK16.212	0.712954	Rhizosphere	2014	14	California	Arbuckle	57605	4035	Rhizosphere	2016	14	Arkansas	Jonesboro	34676	4161	Vegetative
W2.RS.7	ARK16.212	0.72888	Rhizosphere	2014	14	California	Arbuckle	56331	3993	Rhizosphere	2016	14	Arkansas	Jonesboro	34676	4161	Vegetative
W2.RS.8	ARK16.212	0.702116	Rhizosphere	2014	14	California	Arbuckle	74712	4646	Rhizosphere	2016	14	Arkansas	Jonesboro	34676	4161	Vegetative
W2.RS.1	ARK16.213	0.697899	Rhizosphere	2014	14	California	Arbuckle	75217	4544	Rhizosphere	2016	14	Arkansas	Jonesboro	31209	4239	Vegetative
W2.RS.2	ARK16.213	0.683173	Rhizosphere	2014	14	California	Arbuckle	40204	3877	Rhizosphere	2016	14	Arkansas	Jonesboro	31209	4239	Vegetative
W2.RS.3	ARK16.213	0.6887	Rhizosphere	2014	14	California	Arbuckle	54028	3827	Rhizosphere	2016	14	Arkansas	Jonesboro	31209	4239	Vegetative
W2.RS.4	ARK16.213	0.734233	Rhizosphere	2014	14	California	Arbuckle	41035	3368	Rhizosphere	2016	14	Arkansas	Jonesboro	31209	4239	Vegetative
W2.RS.5	ARK16.213	0.6813	Rhizosphere	2014	14	California	Arbuckle	48193	4018	Rhizosphere	2016	14	Arkansas	Jonesboro	31209	4239	Vegetative
W2.RS.6	ARK16.213	0.700011	Rhizosphere	2014	14	California	Arbuckle	57605	4035	Rhizosphere	2016	14	Arkansas	Jonesboro	31209	4239	Vegetative
W2.RS.7	ARK16.213	0.718529	Rhizosphere	2014	14	California	Arbuckle	56331	3993	Rhizosphere	2016	14	Arkansas	Jonesboro	31209	4239	Vegetative
W2.RS.8	ARK16.213	0.690716	Rhizosphere	2014	14	California	Arbuckle	74712	4646	Rhizosphere	2016	14	Arkansas	Jonesboro	31209	4239	Vegetative
W2.RS.1	ARK16.214	0.706575	Rhizosphere	2014	14	California	Arbuckle	75217	4544	Rhizosphere	2016	14	Arkansas	Jonesboro	41614	4426	Vegetative
W2.RS.2	ARK16.214	0.688807	Rhizosphere	2014	14	California	Arbuckle	40204	3877	Rhizosphere	2016	14	Arkansas	Jonesboro	41614	4426	Vegetative
W2.RS.3	ARK16.214	0.698587	Rhizosphere	2014	14	California	Arbuckle	54028	3827	Rhizosphere	2016	14	Arkansas	Jonesboro	41614	4426	Vegetative
W2.RS.4	ARK16.214	0.742378	Rhizosphere	2014	14	California	Arbuckle	41035	3368	Rhizosphere	2016	14	Arkansas	Jonesboro	41614	4426	Vegetative
W2.RS.5	ARK16.214	0.692726	Rhizosphere	2014	14	California	Arbuckle	48193	4018	Rhizosphere	2016	14	Arkansas	Jonesboro	41614	4426	Vegetative
W2.RS.6	ARK16.214	0.711242	Rhizosphere	2014	14	California	Arbuckle	57605	4035	Rhizosphere	2016	14	Arkansas	Jonesboro	41614	4426	Vegetative
W2.RS.7	ARK16.214	0.728085	Rhizosphere	2014	14	California	Arbuckle	56331	3993	Rhizosphere	2016	14	Arkansas	Jonesboro	41614	4426	Vegetative
W2.RS.8	ARK16.214	0.703987	Rhizosphere	2014	14	California	Arbuckle	74712	4646	Rhizosphere	2016	14	Arkansas	Jonesboro	41614	4426	Vegetative
W2.RS.1	ARK16.215	0.711066	Rhizosphere	2014	14	California	Arbuckle	75217	4544	Rhizosphere	2016	14	Arkansas	Jonesboro	30733	3909	Vegetative
W2.RS.2	ARK16.215	0.691931	Rhizosphere	2014	14	California	Arbuckle	40204	3877	Rhizosphere	2016	14	Arkansas	Jonesboro	30733	3909	Vegetative
W2.RS.3	ARK16.215	0.700203	Rhizosphere	2014	14	California	Arbuckle	54028	3827	Rhizosphere	2016	14	Arkansas	Jonesboro	30733	3909	Vegetative
W2.RS.4	ARK16.215	0.745779	Rhizosphere	2014	14	California	Arbuckle	41035	3368	Rhizosphere	2016	14	Arkansas	Jonesboro	30733	3909	Vegetative
W2.RS.5	ARK16.215	0.694377	Rhizosphere	2014	14	California	Arbuckle	48193	4018	Rhizosphere	2016	14	Arkansas	Jonesboro	30733	3909	Vegetative
W2.RS.6	ARK16.215	0.718885	Rhizosphere	2014	14	California	Arbuckle	57605	4035	Rhizosphere	2016	14	Arkansas	Jonesboro	30733	3909	Vegetative
W2.RS.7	ARK16.215	0.737005	Rhizosphere	2014	14	California	Arbuckle	56331	3993	Rhizosphere	2016	14	Arkansas	Jonesboro	30733	3909	Vegetative
W2.RS.8	ARK16.215	0.700984	Rhizosphere	2014	14	California	Arbuckle	74712	4646	Rhizosphere	2016	14	Arkansas	Jonesboro	30733	3909	Vegetative
W2.RS.1	ARK16.216	0.748679	Rhizosphere	2014	14	California	Arbuckle	75217	4544	Rhizosphere	2016	14	Arkansas	Jonesboro	44312	3930	Vegetative
W2.RS.2	ARK16.216	0.742077	Rhizosphere	2014	14	California	Arbuckle	40204	3877	Rhizosphere	2016	14	Arkansas	Jonesboro	44312	3930	Vegetative
W2.RS.3	ARK16.216	0.740745	Rhizosphere	2014	14	California	Arbuckle	54028	3827	Rhizosphere	2016	14	Arkansas	Jonesboro	44312	3930	Vegetative
W2.RS.4	ARK16.216	0.768968	Rhizosphere	2014	14	California	Arbuckle	41035	3368	Rhizosphere	2016	14	Arkansas	Jonesboro	44312	3930	Vegetative
W2.RS.5	ARK16.216	0.731652	Rhizosphere	2014	14	California	Arbuckle	48193	4018	Rhizosphere	2016	14	Arkansas	Jonesboro	44312	3930	Vegetative
W2.RS.6	ARK16.216	0.752691	Rhizosphere	2014	14	California	Arbuckle	57605	4035	Rhizosphere	2016	14	Arkansas	Jonesboro	44312	3930	Vegetative
W2.RS.7	ARK16.216	0.763012	Rhizosphere	2014	14	California	Arbuckle	56331	3993	Rhizosphere	2016	14	Arkansas	Jonesboro	44312	3930	Vegetative
W2.RS.8	ARK16.216	0.74529	Rhizosphere	2014	14	California	Arbuckle	74712	4646	Rhizosphere	2016	14	Arkansas	Jonesboro	44312	3930	Vegetative
W2.RS.1	ARK16.217	0.69341	Rhizosphere	2014	14	California	Arbuckle	75217	4544	Rhizosphere	2016	14	Arkansas	Jonesboro	35804	4222	Vegetative
W2.RS.2	ARK16.217	0.672289	Rhizosphere	2014	14	California	Arbuckle	40204	3877	Rhizosphere	2016	14	Arkansas	Jonesboro	35804	4222	Vegetative
W2.RS.3	ARK16.217	0.693311	Rhizosphere	2014	14	California	Arbuckle	54028	3827	Rhizosphere	2016	14	Arkansas	Jonesboro	35804	4222	Vegetative
W2.RS.4	ARK16.217	0.735848	Rhizosphere	2014	14	California	Arbuckle	41035	3368	Rhizosphere	2016	14	Arkansas	Jonesboro	35804	4222	Vegetative
W2.RS.5	ARK16.217	0.672999	Rhizosphere	2014	14	California	Arbuckle	48193	4018	Rhizosphere	2016	14	Arkansas	Jonesboro	35804	4222	Vegetative
W2.RS.6	ARK16.217	0.689686	Rhizosphere	2014	14	California	Arbuckle	57605	4035	Rhizosphere	2016	14	Arkansas	Jonesboro	35804	4222	Vegetative
W2.RS.7	ARK16.217	0.712841	Rhizosphere	2014	14	California	Arbuckle	56331	3993	Rhizosphere	2016	14	Arkansas	Jonesboro	35804	4222	Vegetative
W2.RS.8	ARK16.217	0.695584	Rhizosphere	2014	14	California	Arbuckle	74712	4646	Rhizosphere	2016	14	Arkansas	Jonesboro	35804	4222	Vegetative
W2.RS.1	ARK16.218	0.699583	Rhizosphere	2014	14	California	Arbuckle	75217	4544	Rhizosphere	2016	14	Arkansas	Jonesboro	27982	3862	Vegetative
W2.RS.2	ARK16.218	0.680735	Rhizosphere	2014	14	California	Arbuckle	40204	3877	Rhizosphere	2016	14	Arkansas	Jonesboro	27982	3862	Vegetative
W2.RS.3	ARK16.218	0.690398	Rhizosphere	2014	14	California	Arbuckle	54028	3827	Rhizosphere	2016	14	Arkansas	Jonesboro	27982	3862	Vegetative
W2.RS.4	ARK16.218	0.732783	Rhizosphere	2014	14	California	Arbuckle	41035	3368	Rhizosphere	2016	14	Arkansas	Jonesboro	27982	3862	Vegetative
W2.RS.5	ARK16.218	0.678546	Rhizosphere	2014	14	California	Arbuckle	48193	4018	Rhizosphere	2016	14	Arkansas	Jonesboro	27982	3862	Vegetative
W2.RS.6	ARK16.218	0.69686	Rhizosphere	2014	14	California	Arbuckle	57605	4035	Rhizosphere	2016	14	Arkansas	Jonesboro	27982	3862	Vegetative
W2.RS.7	ARK16.218	0.722464	Rhizosphere	2014	14	California	Arbuckle	56331	3993	Rhizosphere	2016	14	Arkansas	Jonesboro	27982	3862	Vegetative
W2.RS.8	ARK16.218	0.696152	Rhizosphere	2014	14	California	Arbuckle	74712	4646	Rhizosphere	2016	14	Arkansas	Jonesboro	27982	3862	Vegetative
W2.RS.1	ARK16.219	0.685907	Rhizosphere	2014	14	California	Arbuckle	75217	4544	Rhizosphere	2016	14	Arkansas	Jonesboro	37074	4070	Vegetative
W2.RS.2	ARK16.219	0.662003	Rhizosphere	2014	14	California	Arbuckle	40204	3877	Rhizosphere	2016	14	Arkansas	Jonesboro	37074	4070	Vegetative
W2.RS.3	ARK16.219	0.67828	Rhizosphere	2014	14	California	Arbuckle	54028	3827	Rhizosphere	2016	14	Arkansas	Jonesboro	37074	4070	Vegetative
W2.RS.4	ARK16.219	0.723815	Rhizosphere	2014	14	California	Arbuckle	41035	3368	Rhizosphere	2016	14	Arkansas	Jonesboro	37074	4070	Vegetative
W2.RS.5	ARK16.219	0.664824	Rhizosphere	2014	14	California	Arbuckle	48193	4018	Rhizosphere	2016	14	Arkansas	Jonesboro	37074	4070	Vegetative
W2.RS.6	ARK16.219	0.680271	Rhizosphere	2014	14	California	Arbuckle	57605	4035	Rhizosphere	2016	14	Arkansas	Jonesboro	37074	4070	Vegetative
W2.RS.7	ARK16.219	0.707679	Rhizosphere	2014	14	California	Arbuckle	56331	3993	Rhizosphere	2016	14	Arkansas	Jonesboro	37074	4070	Vegetative
W2.RS.8	ARK16.219	0.686803	Rhizosphere	2014	14	California	Arbuckle	74712	4646	Rhizosphere	2016	14	Arkansas	Jonesboro	37074	4070	Vegetative
W4.E.1	ARK16.22	0.766151	Endosphere	2014	28	California	Arbuckle	7238	847	Endosphere	2016	28	Arkansas	Jonesboro	40264	3082	Vegetative
W4.E.2	ARK16.22	0.777807	Endosphere	2014	28	California	Arbuckle	21732	1207	Endosphere	2016	28	Arkansas	Jonesboro	40264	3082	Vegetative
W4.E.3	ARK16.22	0.710551	Endosphere	2014	28	California	Arbuckle	20047	1522	Endosphere	2016	28	Arkansas	Jonesboro	40264	3082	Vegetative
W4.E.4	ARK16.22	0.765106	Endosphere	2014	28	California	Arbuckle	9870	1124	Endosphere	2016	28	Arkansas	Jonesboro	40264	3082	Vegetative
W4.E.5	ARK16.22	0.789467	Endosphere	2014	28	California	Arbuckle	9876	1044	Endosphere	2016	28	Arkansas	Jonesboro	40264	3082	Vegetative
W4.E.6	ARK16.22	0.791328	Endosphere	2014	28	California	Arbuckle	29367	1397	Endosphere	2016	28	Arkansas	Jonesboro	40264	3082	Vegetative
W4.E.7	ARK16.22	0.787031	Endosphere	2014	28	California	Arbuckle	5385	637	Endosphere	2016	28	Arkansas	Jonesboro	40264	3082	Vegetative
W4.E.8	ARK16.22	0.713425	Endosphere	2014	28	California	Arbuckle	14327	1378	Endosphere	2016	28	Arkansas	Jonesboro	40264	3082	Vegetative
W2.RS.1	ARK16.220	0.683169	Rhizosphere	2014	14	California	Arbuckle	75217	4544	Rhizosphere	2016	14	Arkansas	Jonesboro	37854	4100	Vegetative
W2.RS.2	ARK16.220	0.66101	Rhizosphere	2014	14	California	Arbuckle	40204	3877	Rhizosphere	2016	14	Arkansas	Jonesboro	37854	4100	Vegetative
W2.RS.3	ARK16.220	0.682041	Rhizosphere	2014	14	California	Arbuckle	54028	3827	Rhizosphere	2016	14	Arkansas	Jonesboro	37854	4100	Vegetative
W2.RS.4	ARK16.220	0.722962	Rhizosphere	2014	14	California	Arbuckle	41035	3368	Rhizosphere	2016	14	Arkansas	Jonesboro	37854	4100	Vegetative
W2.RS.5	ARK16.220	0.662451	Rhizosphere	2014	14	California	Arbuckle	48193	4018	Rhizosphere	2016	14	Arkansas	Jonesboro	37854	4100	Vegetative
W2.RS.6	ARK16.220	0.679687	Rhizosphere	2014	14	California	Arbuckle	57605	4035	Rhizosphere	2016	14	Arkansas	Jonesboro	37854	4100	Vegetative
W2.RS.7	ARK16.220	0.707879	Rhizosphere	2014	14	California	Arbuckle	56331	3993	Rhizosphere	2016	14	Arkansas	Jonesboro	37854	4100	Vegetative
W2.RS.8	ARK16.220	0.683773	Rhizosphere	2014	14	California	Arbuckle	74712	4646	Rhizosphere	2016	14	Arkansas	Jonesboro	37854	4100	Vegetative
W2.RS.1	ARK16.221	0.710569	Rhizosphere	2014	14	California	Arbuckle	75217	4544	Rhizosphere	2016	14	Arkansas	Jonesboro	41082	4061	Vegetative
W2.RS.2	ARK16.221	0.69122	Rhizosphere	2014	14	California	Arbuckle	40204	3877	Rhizosphere	2016	14	Arkansas	Jonesboro	41082	4061	Vegetative
W2.RS.3	ARK16.221	0.706843	Rhizosphere	2014	14	California	Arbuckle	54028	3827	Rhizosphere	2016	14	Arkansas	Jonesboro	41082	4061	Vegetative
W2.RS.4	ARK16.221	0.742801	Rhizosphere	2014	14	California	Arbuckle	41035	3368	Rhizosphere	2016	14	Arkansas	Jonesboro	41082	4061	Vegetative
W2.RS.5	ARK16.221	0.693166	Rhizosphere	2014	14	California	Arbuckle	48193	4018	Rhizosphere	2016	14	Arkansas	Jonesboro	41082	4061	Vegetative
W2.RS.6	ARK16.221	0.704978	Rhizosphere	2014	14	California	Arbuckle	57605	4035	Rhizosphere	2016	14	Arkansas	Jonesboro	41082	4061	Vegetative
W2.RS.7	ARK16.221	0.729771	Rhizosphere	2014	14	California	Arbuckle	56331	3993	Rhizosphere	2016	14	Arkansas	Jonesboro	41082	4061	Vegetative
W2.RS.8	ARK16.221	0.714705	Rhizosphere	2014	14	California	Arbuckle	74712	4646	Rhizosphere	2016	14	Arkansas	Jonesboro	41082	4061	Vegetative
W2.RS.1	ARK16.222	0.696171	Rhizosphere	2014	14	California	Arbuckle	75217	4544	Rhizosphere	2016	14	Arkansas	Jonesboro	35756	4302	Vegetative
W2.RS.2	ARK16.222	0.679469	Rhizosphere	2014	14	California	Arbuckle	40204	3877	Rhizosphere	2016	14	Arkansas	Jonesboro	35756	4302	Vegetative
W2.RS.3	ARK16.222	0.691481	Rhizosphere	2014	14	California	Arbuckle	54028	3827	Rhizosphere	2016	14	Arkansas	Jonesboro	35756	4302	Vegetative
W2.RS.4	ARK16.222	0.736276	Rhizosphere	2014	14	California	Arbuckle	41035	3368	Rhizosphere	2016	14	Arkansas	Jonesboro	35756	4302	Vegetative
W2.RS.5	ARK16.222	0.681188	Rhizosphere	2014	14	California	Arbuckle	48193	4018	Rhizosphere	2016	14	Arkansas	Jonesboro	35756	4302	Vegetative
W2.RS.6	ARK16.222	0.695712	Rhizosphere	2014	14	California	Arbuckle	57605	4035	Rhizosphere	2016	14	Arkansas	Jonesboro	35756	4302	Vegetative
W2.RS.7	ARK16.222	0.718782	Rhizosphere	2014	14	California	Arbuckle	56331	3993	Rhizosphere	2016	14	Arkansas	Jonesboro	35756	4302	Vegetative
W2.RS.8	ARK16.222	0.693152	Rhizosphere	2014	14	California	Arbuckle	74712	4646	Rhizosphere	2016	14	Arkansas	Jonesboro	35756	4302	Vegetative
W2.RS.1	ARK16.223	0.691962	Rhizosphere	2014	14	California	Arbuckle	75217	4544	Rhizosphere	2016	14	Arkansas	Jonesboro	36649	4216	Vegetative
W2.RS.2	ARK16.223	0.672973	Rhizosphere	2014	14	California	Arbuckle	40204	3877	Rhizosphere	2016	14	Arkansas	Jonesboro	36649	4216	Vegetative
W2.RS.3	ARK16.223	0.6818	Rhizosphere	2014	14	California	Arbuckle	54028	3827	Rhizosphere	2016	14	Arkansas	Jonesboro	36649	4216	Vegetative
W2.RS.4	ARK16.223	0.729185	Rhizosphere	2014	14	California	Arbuckle	41035	3368	Rhizosphere	2016	14	Arkansas	Jonesboro	36649	4216	Vegetative
W2.RS.5	ARK16.223	0.674695	Rhizosphere	2014	14	California	Arbuckle	48193	4018	Rhizosphere	2016	14	Arkansas	Jonesboro	36649	4216	Vegetative
W2.RS.6	ARK16.223	0.690915	Rhizosphere	2014	14	California	Arbuckle	57605	4035	Rhizosphere	2016	14	Arkansas	Jonesboro	36649	4216	Vegetative
W2.RS.7	ARK16.223	0.715412	Rhizosphere	2014	14	California	Arbuckle	56331	3993	Rhizosphere	2016	14	Arkansas	Jonesboro	36649	4216	Vegetative
W2.RS.8	ARK16.223	0.688332	Rhizosphere	2014	14	California	Arbuckle	74712	4646	Rhizosphere	2016	14	Arkansas	Jonesboro	36649	4216	Vegetative
W2.RS.1	ARK16.224	0.685611	Rhizosphere	2014	14	California	Arbuckle	75217	4544	Rhizosphere	2016	14	Arkansas	Jonesboro	38830	4502	Vegetative
W2.RS.2	ARK16.224	0.66507	Rhizosphere	2014	14	California	Arbuckle	40204	3877	Rhizosphere	2016	14	Arkansas	Jonesboro	38830	4502	Vegetative
W2.RS.3	ARK16.224	0.680747	Rhizosphere	2014	14	California	Arbuckle	54028	3827	Rhizosphere	2016	14	Arkansas	Jonesboro	38830	4502	Vegetative
W2.RS.4	ARK16.224	0.721455	Rhizosphere	2014	14	California	Arbuckle	41035	3368	Rhizosphere	2016	14	Arkansas	Jonesboro	38830	4502	Vegetative
W2.RS.5	ARK16.224	0.660686	Rhizosphere	2014	14	California	Arbuckle	48193	4018	Rhizosphere	2016	14	Arkansas	Jonesboro	38830	4502	Vegetative
W2.RS.6	ARK16.224	0.685908	Rhizosphere	2014	14	California	Arbuckle	57605	4035	Rhizosphere	2016	14	Arkansas	Jonesboro	38830	4502	Vegetative
W2.RS.7	ARK16.224	0.708389	Rhizosphere	2014	14	California	Arbuckle	56331	3993	Rhizosphere	2016	14	Arkansas	Jonesboro	38830	4502	Vegetative
W2.RS.8	ARK16.224	0.680372	Rhizosphere	2014	14	California	Arbuckle	74712	4646	Rhizosphere	2016	14	Arkansas	Jonesboro	38830	4502	Vegetative
W2.E.1	ARK16.225	0.765285	Endosphere	2014	14	California	Arbuckle	5126	1038	Endosphere	2016	14	Arkansas	Jonesboro	15890	2034	Vegetative
W2.E.2	ARK16.225	0.72106	Endosphere	2014	14	California	Arbuckle	26979	2501	Endosphere	2016	14	Arkansas	Jonesboro	15890	2034	Vegetative
W2.E.3	ARK16.225	0.772632	Endosphere	2014	14	California	Arbuckle	5024	762	Endosphere	2016	14	Arkansas	Jonesboro	15890	2034	Vegetative
W2.E.4	ARK16.225	0.77018	Endosphere	2014	14	California	Arbuckle	25559	2001	Endosphere	2016	14	Arkansas	Jonesboro	15890	2034	Vegetative
W2.E.5	ARK16.225	0.750788	Endosphere	2014	14	California	Arbuckle	11768	1608	Endosphere	2016	14	Arkansas	Jonesboro	15890	2034	Vegetative
W2.E.6	ARK16.225	0.767082	Endosphere	2014	14	California	Arbuckle	41704	2262	Endosphere	2016	14	Arkansas	Jonesboro	15890	2034	Vegetative
W2.E.7	ARK16.225	0.74129	Endosphere	2014	14	California	Arbuckle	20033	2099	Endosphere	2016	14	Arkansas	Jonesboro	15890	2034	Vegetative
W2.E.8	ARK16.225	0.79277	Endosphere	2014	14	California	Arbuckle	62016	3055	Endosphere	2016	14	Arkansas	Jonesboro	15890	2034	Vegetative
W2.E.1	ARK16.226	0.78701	Endosphere	2014	14	California	Arbuckle	5126	1038	Endosphere	2016	14	Arkansas	Jonesboro	13450	1427	Vegetative
W2.E.2	ARK16.226	0.74781	Endosphere	2014	14	California	Arbuckle	26979	2501	Endosphere	2016	14	Arkansas	Jonesboro	13450	1427	Vegetative
W2.E.3	ARK16.226	0.772338	Endosphere	2014	14	California	Arbuckle	5024	762	Endosphere	2016	14	Arkansas	Jonesboro	13450	1427	Vegetative
W2.E.4	ARK16.226	0.788958	Endosphere	2014	14	California	Arbuckle	25559	2001	Endosphere	2016	14	Arkansas	Jonesboro	13450	1427	Vegetative
W2.E.5	ARK16.226	0.759126	Endosphere	2014	14	California	Arbuckle	11768	1608	Endosphere	2016	14	Arkansas	Jonesboro	13450	1427	Vegetative
W2.E.6	ARK16.226	0.771324	Endosphere	2014	14	California	Arbuckle	41704	2262	Endosphere	2016	14	Arkansas	Jonesboro	13450	1427	Vegetative
W2.E.7	ARK16.226	0.76143	Endosphere	2014	14	California	Arbuckle	20033	2099	Endosphere	2016	14	Arkansas	Jonesboro	13450	1427	Vegetative
W2.E.8	ARK16.226	0.813313	Endosphere	2014	14	California	Arbuckle	62016	3055	Endosphere	2016	14	Arkansas	Jonesboro	13450	1427	Vegetative
W2.E.1	ARK16.227	0.773576	Endosphere	2014	14	California	Arbuckle	5126	1038	Endosphere	2016	14	Arkansas	Jonesboro	22998	2046	Vegetative
W2.E.2	ARK16.227	0.713953	Endosphere	2014	14	California	Arbuckle	26979	2501	Endosphere	2016	14	Arkansas	Jonesboro	22998	2046	Vegetative
W2.E.3	ARK16.227	0.768676	Endosphere	2014	14	California	Arbuckle	5024	762	Endosphere	2016	14	Arkansas	Jonesboro	22998	2046	Vegetative
W2.E.4	ARK16.227	0.767453	Endosphere	2014	14	California	Arbuckle	25559	2001	Endosphere	2016	14	Arkansas	Jonesboro	22998	2046	Vegetative
W2.E.5	ARK16.227	0.750609	Endosphere	2014	14	California	Arbuckle	11768	1608	Endosphere	2016	14	Arkansas	Jonesboro	22998	2046	Vegetative
W2.E.6	ARK16.227	0.755832	Endosphere	2014	14	California	Arbuckle	41704	2262	Endosphere	2016	14	Arkansas	Jonesboro	22998	2046	Vegetative
W2.E.7	ARK16.227	0.744634	Endosphere	2014	14	California	Arbuckle	20033	2099	Endosphere	2016	14	Arkansas	Jonesboro	22998	2046	Vegetative
W2.E.8	ARK16.227	0.790068	Endosphere	2014	14	California	Arbuckle	62016	3055	Endosphere	2016	14	Arkansas	Jonesboro	22998	2046	Vegetative
W2.E.1	ARK16.228	0.78474	Endosphere	2014	14	California	Arbuckle	5126	1038	Endosphere	2016	14	Arkansas	Jonesboro	20352	1958	Vegetative
W2.E.2	ARK16.228	0.727756	Endosphere	2014	14	California	Arbuckle	26979	2501	Endosphere	2016	14	Arkansas	Jonesboro	20352	1958	Vegetative
W2.E.3	ARK16.228	0.770879	Endosphere	2014	14	California	Arbuckle	5024	762	Endosphere	2016	14	Arkansas	Jonesboro	20352	1958	Vegetative
W2.E.4	ARK16.228	0.770232	Endosphere	2014	14	California	Arbuckle	25559	2001	Endosphere	2016	14	Arkansas	Jonesboro	20352	1958	Vegetative
W2.E.5	ARK16.228	0.752291	Endosphere	2014	14	California	Arbuckle	11768	1608	Endosphere	2016	14	Arkansas	Jonesboro	20352	1958	Vegetative
W2.E.6	ARK16.228	0.760963	Endosphere	2014	14	California	Arbuckle	41704	2262	Endosphere	2016	14	Arkansas	Jonesboro	20352	1958	Vegetative
W2.E.7	ARK16.228	0.745469	Endosphere	2014	14	California	Arbuckle	20033	2099	Endosphere	2016	14	Arkansas	Jonesboro	20352	1958	Vegetative
W2.E.8	ARK16.228	0.803357	Endosphere	2014	14	California	Arbuckle	62016	3055	Endosphere	2016	14	Arkansas	Jonesboro	20352	1958	Vegetative
W2.E.1	ARK16.229	0.771766	Endosphere	2014	14	California	Arbuckle	5126	1038	Endosphere	2016	14	Arkansas	Jonesboro	16350	1684	Vegetative
W2.E.2	ARK16.229	0.726805	Endosphere	2014	14	California	Arbuckle	26979	2501	Endosphere	2016	14	Arkansas	Jonesboro	16350	1684	Vegetative
W2.E.3	ARK16.229	0.763043	Endosphere	2014	14	California	Arbuckle	5024	762	Endosphere	2016	14	Arkansas	Jonesboro	16350	1684	Vegetative
W2.E.4	ARK16.229	0.768536	Endosphere	2014	14	California	Arbuckle	25559	2001	Endosphere	2016	14	Arkansas	Jonesboro	16350	1684	Vegetative
W2.E.5	ARK16.229	0.742336	Endosphere	2014	14	California	Arbuckle	11768	1608	Endosphere	2016	14	Arkansas	Jonesboro	16350	1684	Vegetative
W2.E.6	ARK16.229	0.758442	Endosphere	2014	14	California	Arbuckle	41704	2262	Endosphere	2016	14	Arkansas	Jonesboro	16350	1684	Vegetative
W2.E.7	ARK16.229	0.750142	Endosphere	2014	14	California	Arbuckle	20033	2099	Endosphere	2016	14	Arkansas	Jonesboro	16350	1684	Vegetative
W2.E.8	ARK16.229	0.800221	Endosphere	2014	14	California	Arbuckle	62016	3055	Endosphere	2016	14	Arkansas	Jonesboro	16350	1684	Vegetative
W4.E.1	ARK16.23	0.762635	Endosphere	2014	28	California	Arbuckle	7238	847	Endosphere	2016	28	Arkansas	Jonesboro	32432	2260	Vegetative
W4.E.2	ARK16.23	0.764319	Endosphere	2014	28	California	Arbuckle	21732	1207	Endosphere	2016	28	Arkansas	Jonesboro	32432	2260	Vegetative
W4.E.3	ARK16.23	0.719496	Endosphere	2014	28	California	Arbuckle	20047	1522	Endosphere	2016	28	Arkansas	Jonesboro	32432	2260	Vegetative
W4.E.4	ARK16.23	0.781442	Endosphere	2014	28	California	Arbuckle	9870	1124	Endosphere	2016	28	Arkansas	Jonesboro	32432	2260	Vegetative
W4.E.5	ARK16.23	0.786243	Endosphere	2014	28	California	Arbuckle	9876	1044	Endosphere	2016	28	Arkansas	Jonesboro	32432	2260	Vegetative
W4.E.6	ARK16.23	0.794172	Endosphere	2014	28	California	Arbuckle	29367	1397	Endosphere	2016	28	Arkansas	Jonesboro	32432	2260	Vegetative
W4.E.7	ARK16.23	0.788865	Endosphere	2014	28	California	Arbuckle	5385	637	Endosphere	2016	28	Arkansas	Jonesboro	32432	2260	Vegetative
W4.E.8	ARK16.23	0.717358	Endosphere	2014	28	California	Arbuckle	14327	1378	Endosphere	2016	28	Arkansas	Jonesboro	32432	2260	Vegetative
W2.E.1	ARK16.230	0.778014	Endosphere	2014	14	California	Arbuckle	5126	1038	Endosphere	2016	14	Arkansas	Jonesboro	24320	2123	Vegetative
W2.E.2	ARK16.230	0.7186	Endosphere	2014	14	California	Arbuckle	26979	2501	Endosphere	2016	14	Arkansas	Jonesboro	24320	2123	Vegetative
W2.E.3	ARK16.230	0.770612	Endosphere	2014	14	California	Arbuckle	5024	762	Endosphere	2016	14	Arkansas	Jonesboro	24320	2123	Vegetative
W2.E.4	ARK16.230	0.770897	Endosphere	2014	14	California	Arbuckle	25559	2001	Endosphere	2016	14	Arkansas	Jonesboro	24320	2123	Vegetative
W2.E.5	ARK16.230	0.743863	Endosphere	2014	14	California	Arbuckle	11768	1608	Endosphere	2016	14	Arkansas	Jonesboro	24320	2123	Vegetative
W2.E.6	ARK16.230	0.760107	Endosphere	2014	14	California	Arbuckle	41704	2262	Endosphere	2016	14	Arkansas	Jonesboro	24320	2123	Vegetative
W2.E.7	ARK16.230	0.747079	Endosphere	2014	14	California	Arbuckle	20033	2099	Endosphere	2016	14	Arkansas	Jonesboro	24320	2123	Vegetative
W2.E.8	ARK16.230	0.799148	Endosphere	2014	14	California	Arbuckle	62016	3055	Endosphere	2016	14	Arkansas	Jonesboro	24320	2123	Vegetative
W2.E.1	ARK16.231	0.785524	Endosphere	2014	14	California	Arbuckle	5126	1038	Endosphere	2016	14	Arkansas	Jonesboro	25215	2341	Vegetative
W2.E.2	ARK16.231	0.709356	Endosphere	2014	14	California	Arbuckle	26979	2501	Endosphere	2016	14	Arkansas	Jonesboro	25215	2341	Vegetative
W2.E.3	ARK16.231	0.767837	Endosphere	2014	14	California	Arbuckle	5024	762	Endosphere	2016	14	Arkansas	Jonesboro	25215	2341	Vegetative
W2.E.4	ARK16.231	0.75505	Endosphere	2014	14	California	Arbuckle	25559	2001	Endosphere	2016	14	Arkansas	Jonesboro	25215	2341	Vegetative
W2.E.5	ARK16.231	0.751549	Endosphere	2014	14	California	Arbuckle	11768	1608	Endosphere	2016	14	Arkansas	Jonesboro	25215	2341	Vegetative
W2.E.6	ARK16.231	0.776032	Endosphere	2014	14	California	Arbuckle	41704	2262	Endosphere	2016	14	Arkansas	Jonesboro	25215	2341	Vegetative
W2.E.7	ARK16.231	0.752826	Endosphere	2014	14	California	Arbuckle	20033	2099	Endosphere	2016	14	Arkansas	Jonesboro	25215	2341	Vegetative
W2.E.8	ARK16.231	0.792262	Endosphere	2014	14	California	Arbuckle	62016	3055	Endosphere	2016	14	Arkansas	Jonesboro	25215	2341	Vegetative
W2.E.1	ARK16.232	0.789436	Endosphere	2014	14	California	Arbuckle	5126	1038	Endosphere	2016	14	Arkansas	Jonesboro	21825	1640	Vegetative
W2.E.2	ARK16.232	0.726665	Endosphere	2014	14	California	Arbuckle	26979	2501	Endosphere	2016	14	Arkansas	Jonesboro	21825	1640	Vegetative
W2.E.3	ARK16.232	0.782433	Endosphere	2014	14	California	Arbuckle	5024	762	Endosphere	2016	14	Arkansas	Jonesboro	21825	1640	Vegetative
W2.E.4	ARK16.232	0.771055	Endosphere	2014	14	California	Arbuckle	25559	2001	Endosphere	2016	14	Arkansas	Jonesboro	21825	1640	Vegetative
W2.E.5	ARK16.232	0.767263	Endosphere	2014	14	California	Arbuckle	11768	1608	Endosphere	2016	14	Arkansas	Jonesboro	21825	1640	Vegetative
W2.E.6	ARK16.232	0.785563	Endosphere	2014	14	California	Arbuckle	41704	2262	Endosphere	2016	14	Arkansas	Jonesboro	21825	1640	Vegetative
W2.E.7	ARK16.232	0.766879	Endosphere	2014	14	California	Arbuckle	20033	2099	Endosphere	2016	14	Arkansas	Jonesboro	21825	1640	Vegetative
W2.E.8	ARK16.232	0.802233	Endosphere	2014	14	California	Arbuckle	62016	3055	Endosphere	2016	14	Arkansas	Jonesboro	21825	1640	Vegetative
W2.E.1	ARK16.233	0.789536	Endosphere	2014	14	California	Arbuckle	5126	1038	Endosphere	2016	14	Arkansas	Jonesboro	11523	1610	Vegetative
W2.E.2	ARK16.233	0.734571	Endosphere	2014	14	California	Arbuckle	26979	2501	Endosphere	2016	14	Arkansas	Jonesboro	11523	1610	Vegetative
W2.E.3	ARK16.233	0.774381	Endosphere	2014	14	California	Arbuckle	5024	762	Endosphere	2016	14	Arkansas	Jonesboro	11523	1610	Vegetative
W2.E.4	ARK16.233	0.78167	Endosphere	2014	14	California	Arbuckle	25559	2001	Endosphere	2016	14	Arkansas	Jonesboro	11523	1610	Vegetative
W2.E.5	ARK16.233	0.757259	Endosphere	2014	14	California	Arbuckle	11768	1608	Endosphere	2016	14	Arkansas	Jonesboro	11523	1610	Vegetative
W2.E.6	ARK16.233	0.769879	Endosphere	2014	14	California	Arbuckle	41704	2262	Endosphere	2016	14	Arkansas	Jonesboro	11523	1610	Vegetative
W2.E.7	ARK16.233	0.760957	Endosphere	2014	14	California	Arbuckle	20033	2099	Endosphere	2016	14	Arkansas	Jonesboro	11523	1610	Vegetative
W2.E.8	ARK16.233	0.804413	Endosphere	2014	14	California	Arbuckle	62016	3055	Endosphere	2016	14	Arkansas	Jonesboro	11523	1610	Vegetative
W2.E.1	ARK16.234	0.773742	Endosphere	2014	14	California	Arbuckle	5126	1038	Endosphere	2016	14	Arkansas	Jonesboro	10041	1324	Vegetative
W2.E.2	ARK16.234	0.737944	Endosphere	2014	14	California	Arbuckle	26979	2501	Endosphere	2016	14	Arkansas	Jonesboro	10041	1324	Vegetative
W2.E.3	ARK16.234	0.768657	Endosphere	2014	14	California	Arbuckle	5024	762	Endosphere	2016	14	Arkansas	Jonesboro	10041	1324	Vegetative
W2.E.4	ARK16.234	0.786948	Endosphere	2014	14	California	Arbuckle	25559	2001	Endosphere	2016	14	Arkansas	Jonesboro	10041	1324	Vegetative
W2.E.5	ARK16.234	0.752809	Endosphere	2014	14	California	Arbuckle	11768	1608	Endosphere	2016	14	Arkansas	Jonesboro	10041	1324	Vegetative
W2.E.6	ARK16.234	0.766155	Endosphere	2014	14	California	Arbuckle	41704	2262	Endosphere	2016	14	Arkansas	Jonesboro	10041	1324	Vegetative
W2.E.7	ARK16.234	0.75597	Endosphere	2014	14	California	Arbuckle	20033	2099	Endosphere	2016	14	Arkansas	Jonesboro	10041	1324	Vegetative
W2.E.8	ARK16.234	0.801776	Endosphere	2014	14	California	Arbuckle	62016	3055	Endosphere	2016	14	Arkansas	Jonesboro	10041	1324	Vegetative
W2.E.1	ARK16.235	0.77434	Endosphere	2014	14	California	Arbuckle	5126	1038	Endosphere	2016	14	Arkansas	Jonesboro	20218	2085	Vegetative
W2.E.2	ARK16.235	0.706173	Endosphere	2014	14	California	Arbuckle	26979	2501	Endosphere	2016	14	Arkansas	Jonesboro	20218	2085	Vegetative
W2.E.3	ARK16.235	0.758874	Endosphere	2014	14	California	Arbuckle	5024	762	Endosphere	2016	14	Arkansas	Jonesboro	20218	2085	Vegetative
W2.E.4	ARK16.235	0.760283	Endosphere	2014	14	California	Arbuckle	25559	2001	Endosphere	2016	14	Arkansas	Jonesboro	20218	2085	Vegetative
W2.E.5	ARK16.235	0.734456	Endosphere	2014	14	California	Arbuckle	11768	1608	Endosphere	2016	14	Arkansas	Jonesboro	20218	2085	Vegetative
W2.E.6	ARK16.235	0.754987	Endosphere	2014	14	California	Arbuckle	41704	2262	Endosphere	2016	14	Arkansas	Jonesboro	20218	2085	Vegetative
W2.E.7	ARK16.235	0.735418	Endosphere	2014	14	California	Arbuckle	20033	2099	Endosphere	2016	14	Arkansas	Jonesboro	20218	2085	Vegetative
W2.E.8	ARK16.235	0.793752	Endosphere	2014	14	California	Arbuckle	62016	3055	Endosphere	2016	14	Arkansas	Jonesboro	20218	2085	Vegetative
W2.E.1	ARK16.236	0.789824	Endosphere	2014	14	California	Arbuckle	5126	1038	Endosphere	2016	14	Arkansas	Jonesboro	11495	1626	Vegetative
W2.E.2	ARK16.236	0.738173	Endosphere	2014	14	California	Arbuckle	26979	2501	Endosphere	2016	14	Arkansas	Jonesboro	11495	1626	Vegetative
W2.E.3	ARK16.236	0.775079	Endosphere	2014	14	California	Arbuckle	5024	762	Endosphere	2016	14	Arkansas	Jonesboro	11495	1626	Vegetative
W2.E.4	ARK16.236	0.780973	Endosphere	2014	14	California	Arbuckle	25559	2001	Endosphere	2016	14	Arkansas	Jonesboro	11495	1626	Vegetative
W2.E.5	ARK16.236	0.750384	Endosphere	2014	14	California	Arbuckle	11768	1608	Endosphere	2016	14	Arkansas	Jonesboro	11495	1626	Vegetative
W2.E.6	ARK16.236	0.780325	Endosphere	2014	14	California	Arbuckle	41704	2262	Endosphere	2016	14	Arkansas	Jonesboro	11495	1626	Vegetative
W2.E.7	ARK16.236	0.767635	Endosphere	2014	14	California	Arbuckle	20033	2099	Endosphere	2016	14	Arkansas	Jonesboro	11495	1626	Vegetative
W2.E.8	ARK16.236	0.81576	Endosphere	2014	14	California	Arbuckle	62016	3055	Endosphere	2016	14	Arkansas	Jonesboro	11495	1626	Vegetative
W2.E.1	ARK16.237	0.835776	Endosphere	2014	14	California	Arbuckle	5126	1038	Endosphere	2016	14	Arkansas	Jonesboro	27230	1818	Vegetative
W2.E.2	ARK16.237	0.75793	Endosphere	2014	14	California	Arbuckle	26979	2501	Endosphere	2016	14	Arkansas	Jonesboro	27230	1818	Vegetative
W2.E.3	ARK16.237	0.830425	Endosphere	2014	14	California	Arbuckle	5024	762	Endosphere	2016	14	Arkansas	Jonesboro	27230	1818	Vegetative
W2.E.4	ARK16.237	0.810488	Endosphere	2014	14	California	Arbuckle	25559	2001	Endosphere	2016	14	Arkansas	Jonesboro	27230	1818	Vegetative
W2.E.5	ARK16.237	0.80657	Endosphere	2014	14	California	Arbuckle	11768	1608	Endosphere	2016	14	Arkansas	Jonesboro	27230	1818	Vegetative
W2.E.6	ARK16.237	0.80121	Endosphere	2014	14	California	Arbuckle	41704	2262	Endosphere	2016	14	Arkansas	Jonesboro	27230	1818	Vegetative
W2.E.7	ARK16.237	0.808238	Endosphere	2014	14	California	Arbuckle	20033	2099	Endosphere	2016	14	Arkansas	Jonesboro	27230	1818	Vegetative
W2.E.8	ARK16.237	0.828284	Endosphere	2014	14	California	Arbuckle	62016	3055	Endosphere	2016	14	Arkansas	Jonesboro	27230	1818	Vegetative
W2.E.1	ARK16.238	0.816679	Endosphere	2014	14	California	Arbuckle	5126	1038	Endosphere	2016	14	Arkansas	Jonesboro	6312	1298	Vegetative
W2.E.2	ARK16.238	0.755434	Endosphere	2014	14	California	Arbuckle	26979	2501	Endosphere	2016	14	Arkansas	Jonesboro	6312	1298	Vegetative
W2.E.3	ARK16.238	0.799464	Endosphere	2014	14	California	Arbuckle	5024	762	Endosphere	2016	14	Arkansas	Jonesboro	6312	1298	Vegetative
W2.E.4	ARK16.238	0.795356	Endosphere	2014	14	California	Arbuckle	25559	2001	Endosphere	2016	14	Arkansas	Jonesboro	6312	1298	Vegetative
W2.E.5	ARK16.238	0.774253	Endosphere	2014	14	California	Arbuckle	11768	1608	Endosphere	2016	14	Arkansas	Jonesboro	6312	1298	Vegetative
W2.E.6	ARK16.238	0.807915	Endosphere	2014	14	California	Arbuckle	41704	2262	Endosphere	2016	14	Arkansas	Jonesboro	6312	1298	Vegetative
W2.E.7	ARK16.238	0.789978	Endosphere	2014	14	California	Arbuckle	20033	2099	Endosphere	2016	14	Arkansas	Jonesboro	6312	1298	Vegetative
W2.E.8	ARK16.238	0.833265	Endosphere	2014	14	California	Arbuckle	62016	3055	Endosphere	2016	14	Arkansas	Jonesboro	6312	1298	Vegetative
W2.E.1	ARK16.239	0.791817	Endosphere	2014	14	California	Arbuckle	5126	1038	Endosphere	2016	14	Arkansas	Jonesboro	11698	1460	Vegetative
W2.E.2	ARK16.239	0.734692	Endosphere	2014	14	California	Arbuckle	26979	2501	Endosphere	2016	14	Arkansas	Jonesboro	11698	1460	Vegetative
W2.E.3	ARK16.239	0.784505	Endosphere	2014	14	California	Arbuckle	5024	762	Endosphere	2016	14	Arkansas	Jonesboro	11698	1460	Vegetative
W2.E.4	ARK16.239	0.775564	Endosphere	2014	14	California	Arbuckle	25559	2001	Endosphere	2016	14	Arkansas	Jonesboro	11698	1460	Vegetative
W2.E.5	ARK16.239	0.762826	Endosphere	2014	14	California	Arbuckle	11768	1608	Endosphere	2016	14	Arkansas	Jonesboro	11698	1460	Vegetative
W2.E.6	ARK16.239	0.775482	Endosphere	2014	14	California	Arbuckle	41704	2262	Endosphere	2016	14	Arkansas	Jonesboro	11698	1460	Vegetative
W2.E.7	ARK16.239	0.772507	Endosphere	2014	14	California	Arbuckle	20033	2099	Endosphere	2016	14	Arkansas	Jonesboro	11698	1460	Vegetative
W2.E.8	ARK16.239	0.811439	Endosphere	2014	14	California	Arbuckle	62016	3055	Endosphere	2016	14	Arkansas	Jonesboro	11698	1460	Vegetative
W4.E.1	ARK16.24	0.710359	Endosphere	2014	28	California	Arbuckle	7238	847	Endosphere	2016	28	Arkansas	Jonesboro	30356	2689	Vegetative
W4.E.2	ARK16.24	0.720443	Endosphere	2014	28	California	Arbuckle	21732	1207	Endosphere	2016	28	Arkansas	Jonesboro	30356	2689	Vegetative
W4.E.3	ARK16.24	0.660587	Endosphere	2014	28	California	Arbuckle	20047	1522	Endosphere	2016	28	Arkansas	Jonesboro	30356	2689	Vegetative
W4.E.4	ARK16.24	0.72293	Endosphere	2014	28	California	Arbuckle	9870	1124	Endosphere	2016	28	Arkansas	Jonesboro	30356	2689	Vegetative
W4.E.5	ARK16.24	0.717068	Endosphere	2014	28	California	Arbuckle	9876	1044	Endosphere	2016	28	Arkansas	Jonesboro	30356	2689	Vegetative
W4.E.6	ARK16.24	0.74247	Endosphere	2014	28	California	Arbuckle	29367	1397	Endosphere	2016	28	Arkansas	Jonesboro	30356	2689	Vegetative
W4.E.7	ARK16.24	0.737775	Endosphere	2014	28	California	Arbuckle	5385	637	Endosphere	2016	28	Arkansas	Jonesboro	30356	2689	Vegetative
W4.E.8	ARK16.24	0.666457	Endosphere	2014	28	California	Arbuckle	14327	1378	Endosphere	2016	28	Arkansas	Jonesboro	30356	2689	Vegetative
W2.E.1	ARK16.240	0.795132	Endosphere	2014	14	California	Arbuckle	5126	1038	Endosphere	2016	14	Arkansas	Jonesboro	19313	1939	Vegetative
W2.E.2	ARK16.240	0.715073	Endosphere	2014	14	California	Arbuckle	26979	2501	Endosphere	2016	14	Arkansas	Jonesboro	19313	1939	Vegetative
W2.E.3	ARK16.240	0.794002	Endosphere	2014	14	California	Arbuckle	5024	762	Endosphere	2016	14	Arkansas	Jonesboro	19313	1939	Vegetative
W2.E.4	ARK16.240	0.761833	Endosphere	2014	14	California	Arbuckle	25559	2001	Endosphere	2016	14	Arkansas	Jonesboro	19313	1939	Vegetative
W2.E.5	ARK16.240	0.753864	Endosphere	2014	14	California	Arbuckle	11768	1608	Endosphere	2016	14	Arkansas	Jonesboro	19313	1939	Vegetative
W2.E.6	ARK16.240	0.780042	Endosphere	2014	14	California	Arbuckle	41704	2262	Endosphere	2016	14	Arkansas	Jonesboro	19313	1939	Vegetative
W2.E.7	ARK16.240	0.766121	Endosphere	2014	14	California	Arbuckle	20033	2099	Endosphere	2016	14	Arkansas	Jonesboro	19313	1939	Vegetative
W2.E.8	ARK16.240	0.800492	Endosphere	2014	14	California	Arbuckle	62016	3055	Endosphere	2016	14	Arkansas	Jonesboro	19313	1939	Vegetative
W16.RS.1	ARK16.249	0.662705	Rhizosphere	2014	112	California	Arbuckle	29647	3117	Rhizosphere	2016	112	Arkansas	Jonesboro	31587	4340	Reproductive
W16.RS.2	ARK16.249	0.635401	Rhizosphere	2014	112	California	Arbuckle	30161	3509	Rhizosphere	2016	112	Arkansas	Jonesboro	31587	4340	Reproductive
W16.RS.3	ARK16.249	0.641301	Rhizosphere	2014	112	California	Arbuckle	36462	3812	Rhizosphere	2016	112	Arkansas	Jonesboro	31587	4340	Reproductive
W16.RS.4	ARK16.249	0.647805	Rhizosphere	2014	112	California	Arbuckle	30013	3232	Rhizosphere	2016	112	Arkansas	Jonesboro	31587	4340	Reproductive
W16.RS.5	ARK16.249	0.645747	Rhizosphere	2014	112	California	Arbuckle	35639	3465	Rhizosphere	2016	112	Arkansas	Jonesboro	31587	4340	Reproductive
W16.RS.6	ARK16.249	0.625177	Rhizosphere	2014	112	California	Arbuckle	35889	3925	Rhizosphere	2016	112	Arkansas	Jonesboro	31587	4340	Reproductive
W16.RS.7	ARK16.249	0.644444	Rhizosphere	2014	112	California	Arbuckle	28059	3503	Rhizosphere	2016	112	Arkansas	Jonesboro	31587	4340	Reproductive
W16.RS.8	ARK16.249	0.644778	Rhizosphere	2014	112	California	Arbuckle	26240	3449	Rhizosphere	2016	112	Arkansas	Jonesboro	31587	4340	Reproductive
W4.E.1	ARK16.25	0.715528	Endosphere	2014	28	California	Arbuckle	7238	847	Endosphere	2016	28	Arkansas	Jonesboro	38073	2767	Vegetative
W4.E.2	ARK16.25	0.708829	Endosphere	2014	28	California	Arbuckle	21732	1207	Endosphere	2016	28	Arkansas	Jonesboro	38073	2767	Vegetative
W4.E.3	ARK16.25	0.667794	Endosphere	2014	28	California	Arbuckle	20047	1522	Endosphere	2016	28	Arkansas	Jonesboro	38073	2767	Vegetative
W4.E.4	ARK16.25	0.706414	Endosphere	2014	28	California	Arbuckle	9870	1124	Endosphere	2016	28	Arkansas	Jonesboro	38073	2767	Vegetative
W4.E.5	ARK16.25	0.720533	Endosphere	2014	28	California	Arbuckle	9876	1044	Endosphere	2016	28	Arkansas	Jonesboro	38073	2767	Vegetative
W4.E.6	ARK16.25	0.726319	Endosphere	2014	28	California	Arbuckle	29367	1397	Endosphere	2016	28	Arkansas	Jonesboro	38073	2767	Vegetative
W4.E.7	ARK16.25	0.728529	Endosphere	2014	28	California	Arbuckle	5385	637	Endosphere	2016	28	Arkansas	Jonesboro	38073	2767	Vegetative
W4.E.8	ARK16.25	0.668418	Endosphere	2014	28	California	Arbuckle	14327	1378	Endosphere	2016	28	Arkansas	Jonesboro	38073	2767	Vegetative
W16.RS.1	ARK16.250	0.654815	Rhizosphere	2014	112	California	Arbuckle	29647	3117	Rhizosphere	2016	112	Arkansas	Jonesboro	32953	4348	Reproductive
W16.RS.2	ARK16.250	0.619483	Rhizosphere	2014	112	California	Arbuckle	30161	3509	Rhizosphere	2016	112	Arkansas	Jonesboro	32953	4348	Reproductive
W16.RS.3	ARK16.250	0.63265	Rhizosphere	2014	112	California	Arbuckle	36462	3812	Rhizosphere	2016	112	Arkansas	Jonesboro	32953	4348	Reproductive
W16.RS.4	ARK16.250	0.636936	Rhizosphere	2014	112	California	Arbuckle	30013	3232	Rhizosphere	2016	112	Arkansas	Jonesboro	32953	4348	Reproductive
W16.RS.5	ARK16.250	0.633348	Rhizosphere	2014	112	California	Arbuckle	35639	3465	Rhizosphere	2016	112	Arkansas	Jonesboro	32953	4348	Reproductive
W16.RS.6	ARK16.250	0.610746	Rhizosphere	2014	112	California	Arbuckle	35889	3925	Rhizosphere	2016	112	Arkansas	Jonesboro	32953	4348	Reproductive
W16.RS.7	ARK16.250	0.634134	Rhizosphere	2014	112	California	Arbuckle	28059	3503	Rhizosphere	2016	112	Arkansas	Jonesboro	32953	4348	Reproductive
W16.RS.8	ARK16.250	0.627742	Rhizosphere	2014	112	California	Arbuckle	26240	3449	Rhizosphere	2016	112	Arkansas	Jonesboro	32953	4348	Reproductive
W16.RS.1	ARK16.251	0.653452	Rhizosphere	2014	112	California	Arbuckle	29647	3117	Rhizosphere	2016	112	Arkansas	Jonesboro	37113	4512	Reproductive
W16.RS.2	ARK16.251	0.610527	Rhizosphere	2014	112	California	Arbuckle	30161	3509	Rhizosphere	2016	112	Arkansas	Jonesboro	37113	4512	Reproductive
W16.RS.3	ARK16.251	0.635207	Rhizosphere	2014	112	California	Arbuckle	36462	3812	Rhizosphere	2016	112	Arkansas	Jonesboro	37113	4512	Reproductive
W16.RS.4	ARK16.251	0.63738	Rhizosphere	2014	112	California	Arbuckle	30013	3232	Rhizosphere	2016	112	Arkansas	Jonesboro	37113	4512	Reproductive
W16.RS.5	ARK16.251	0.623729	Rhizosphere	2014	112	California	Arbuckle	35639	3465	Rhizosphere	2016	112	Arkansas	Jonesboro	37113	4512	Reproductive
W16.RS.6	ARK16.251	0.610642	Rhizosphere	2014	112	California	Arbuckle	35889	3925	Rhizosphere	2016	112	Arkansas	Jonesboro	37113	4512	Reproductive
W16.RS.7	ARK16.251	0.634289	Rhizosphere	2014	112	California	Arbuckle	28059	3503	Rhizosphere	2016	112	Arkansas	Jonesboro	37113	4512	Reproductive
W16.RS.8	ARK16.251	0.623115	Rhizosphere	2014	112	California	Arbuckle	26240	3449	Rhizosphere	2016	112	Arkansas	Jonesboro	37113	4512	Reproductive
W16.RS.1	ARK16.252	0.648101	Rhizosphere	2014	112	California	Arbuckle	29647	3117	Rhizosphere	2016	112	Arkansas	Jonesboro	31599	4272	Reproductive
W16.RS.2	ARK16.252	0.619576	Rhizosphere	2014	112	California	Arbuckle	30161	3509	Rhizosphere	2016	112	Arkansas	Jonesboro	31599	4272	Reproductive
W16.RS.3	ARK16.252	0.633175	Rhizosphere	2014	112	California	Arbuckle	36462	3812	Rhizosphere	2016	112	Arkansas	Jonesboro	31599	4272	Reproductive
W16.RS.4	ARK16.252	0.638871	Rhizosphere	2014	112	California	Arbuckle	30013	3232	Rhizosphere	2016	112	Arkansas	Jonesboro	31599	4272	Reproductive
W16.RS.5	ARK16.252	0.629584	Rhizosphere	2014	112	California	Arbuckle	35639	3465	Rhizosphere	2016	112	Arkansas	Jonesboro	31599	4272	Reproductive
W16.RS.6	ARK16.252	0.616116	Rhizosphere	2014	112	California	Arbuckle	35889	3925	Rhizosphere	2016	112	Arkansas	Jonesboro	31599	4272	Reproductive
W16.RS.7	ARK16.252	0.634328	Rhizosphere	2014	112	California	Arbuckle	28059	3503	Rhizosphere	2016	112	Arkansas	Jonesboro	31599	4272	Reproductive
W16.RS.8	ARK16.252	0.632179	Rhizosphere	2014	112	California	Arbuckle	26240	3449	Rhizosphere	2016	112	Arkansas	Jonesboro	31599	4272	Reproductive
W16.RS.1	ARK16.253	0.631538	Rhizosphere	2014	112	California	Arbuckle	29647	3117	Rhizosphere	2016	112	Arkansas	Jonesboro	55235	5212	Reproductive
W16.RS.2	ARK16.253	0.58427	Rhizosphere	2014	112	California	Arbuckle	30161	3509	Rhizosphere	2016	112	Arkansas	Jonesboro	55235	5212	Reproductive
W16.RS.3	ARK16.253	0.613476	Rhizosphere	2014	112	California	Arbuckle	36462	3812	Rhizosphere	2016	112	Arkansas	Jonesboro	55235	5212	Reproductive
W16.RS.4	ARK16.253	0.609594	Rhizosphere	2014	112	California	Arbuckle	30013	3232	Rhizosphere	2016	112	Arkansas	Jonesboro	55235	5212	Reproductive
W16.RS.5	ARK16.253	0.597742	Rhizosphere	2014	112	California	Arbuckle	35639	3465	Rhizosphere	2016	112	Arkansas	Jonesboro	55235	5212	Reproductive
W16.RS.6	ARK16.253	0.586717	Rhizosphere	2014	112	California	Arbuckle	35889	3925	Rhizosphere	2016	112	Arkansas	Jonesboro	55235	5212	Reproductive
W16.RS.7	ARK16.253	0.612379	Rhizosphere	2014	112	California	Arbuckle	28059	3503	Rhizosphere	2016	112	Arkansas	Jonesboro	55235	5212	Reproductive
W16.RS.8	ARK16.253	0.602106	Rhizosphere	2014	112	California	Arbuckle	26240	3449	Rhizosphere	2016	112	Arkansas	Jonesboro	55235	5212	Reproductive
W16.RS.1	ARK16.254	0.646049	Rhizosphere	2014	112	California	Arbuckle	29647	3117	Rhizosphere	2016	112	Arkansas	Jonesboro	40712	4891	Reproductive
W16.RS.2	ARK16.254	0.594034	Rhizosphere	2014	112	California	Arbuckle	30161	3509	Rhizosphere	2016	112	Arkansas	Jonesboro	40712	4891	Reproductive
W16.RS.3	ARK16.254	0.618956	Rhizosphere	2014	112	California	Arbuckle	36462	3812	Rhizosphere	2016	112	Arkansas	Jonesboro	40712	4891	Reproductive
W16.RS.4	ARK16.254	0.619607	Rhizosphere	2014	112	California	Arbuckle	30013	3232	Rhizosphere	2016	112	Arkansas	Jonesboro	40712	4891	Reproductive
W16.RS.5	ARK16.254	0.616503	Rhizosphere	2014	112	California	Arbuckle	35639	3465	Rhizosphere	2016	112	Arkansas	Jonesboro	40712	4891	Reproductive
W16.RS.6	ARK16.254	0.590443	Rhizosphere	2014	112	California	Arbuckle	35889	3925	Rhizosphere	2016	112	Arkansas	Jonesboro	40712	4891	Reproductive
W16.RS.7	ARK16.254	0.613525	Rhizosphere	2014	112	California	Arbuckle	28059	3503	Rhizosphere	2016	112	Arkansas	Jonesboro	40712	4891	Reproductive
W16.RS.8	ARK16.254	0.611038	Rhizosphere	2014	112	California	Arbuckle	26240	3449	Rhizosphere	2016	112	Arkansas	Jonesboro	40712	4891	Reproductive
W16.RS.1	ARK16.255	0.676238	Rhizosphere	2014	112	California	Arbuckle	29647	3117	Rhizosphere	2016	112	Arkansas	Jonesboro	42815	4784	Reproductive
W16.RS.2	ARK16.255	0.638684	Rhizosphere	2014	112	California	Arbuckle	30161	3509	Rhizosphere	2016	112	Arkansas	Jonesboro	42815	4784	Reproductive
W16.RS.3	ARK16.255	0.65442	Rhizosphere	2014	112	California	Arbuckle	36462	3812	Rhizosphere	2016	112	Arkansas	Jonesboro	42815	4784	Reproductive
W16.RS.4	ARK16.255	0.658296	Rhizosphere	2014	112	California	Arbuckle	30013	3232	Rhizosphere	2016	112	Arkansas	Jonesboro	42815	4784	Reproductive
W16.RS.5	ARK16.255	0.653662	Rhizosphere	2014	112	California	Arbuckle	35639	3465	Rhizosphere	2016	112	Arkansas	Jonesboro	42815	4784	Reproductive
W16.RS.6	ARK16.255	0.636423	Rhizosphere	2014	112	California	Arbuckle	35889	3925	Rhizosphere	2016	112	Arkansas	Jonesboro	42815	4784	Reproductive
W16.RS.7	ARK16.255	0.662257	Rhizosphere	2014	112	California	Arbuckle	28059	3503	Rhizosphere	2016	112	Arkansas	Jonesboro	42815	4784	Reproductive
W16.RS.8	ARK16.255	0.6529	Rhizosphere	2014	112	California	Arbuckle	26240	3449	Rhizosphere	2016	112	Arkansas	Jonesboro	42815	4784	Reproductive
W16.RS.1	ARK16.256	0.668931	Rhizosphere	2014	112	California	Arbuckle	29647	3117	Rhizosphere	2016	112	Arkansas	Jonesboro	30348	4593	Reproductive
W16.RS.2	ARK16.256	0.62043	Rhizosphere	2014	112	California	Arbuckle	30161	3509	Rhizosphere	2016	112	Arkansas	Jonesboro	30348	4593	Reproductive
W16.RS.3	ARK16.256	0.63855	Rhizosphere	2014	112	California	Arbuckle	36462	3812	Rhizosphere	2016	112	Arkansas	Jonesboro	30348	4593	Reproductive
W16.RS.4	ARK16.256	0.653104	Rhizosphere	2014	112	California	Arbuckle	30013	3232	Rhizosphere	2016	112	Arkansas	Jonesboro	30348	4593	Reproductive
W16.RS.5	ARK16.256	0.653183	Rhizosphere	2014	112	California	Arbuckle	35639	3465	Rhizosphere	2016	112	Arkansas	Jonesboro	30348	4593	Reproductive
W16.RS.6	ARK16.256	0.616463	Rhizosphere	2014	112	California	Arbuckle	35889	3925	Rhizosphere	2016	112	Arkansas	Jonesboro	30348	4593	Reproductive
W16.RS.7	ARK16.256	0.629056	Rhizosphere	2014	112	California	Arbuckle	28059	3503	Rhizosphere	2016	112	Arkansas	Jonesboro	30348	4593	Reproductive
W16.RS.8	ARK16.256	0.640277	Rhizosphere	2014	112	California	Arbuckle	26240	3449	Rhizosphere	2016	112	Arkansas	Jonesboro	30348	4593	Reproductive
W16.RS.1	ARK16.257	0.66543	Rhizosphere	2014	112	California	Arbuckle	29647	3117	Rhizosphere	2016	112	Arkansas	Jonesboro	32775	4312	Reproductive
W16.RS.2	ARK16.257	0.611629	Rhizosphere	2014	112	California	Arbuckle	30161	3509	Rhizosphere	2016	112	Arkansas	Jonesboro	32775	4312	Reproductive
W16.RS.3	ARK16.257	0.644148	Rhizosphere	2014	112	California	Arbuckle	36462	3812	Rhizosphere	2016	112	Arkansas	Jonesboro	32775	4312	Reproductive
W16.RS.4	ARK16.257	0.647702	Rhizosphere	2014	112	California	Arbuckle	30013	3232	Rhizosphere	2016	112	Arkansas	Jonesboro	32775	4312	Reproductive
W16.RS.5	ARK16.257	0.632357	Rhizosphere	2014	112	California	Arbuckle	35639	3465	Rhizosphere	2016	112	Arkansas	Jonesboro	32775	4312	Reproductive
W16.RS.6	ARK16.257	0.61628	Rhizosphere	2014	112	California	Arbuckle	35889	3925	Rhizosphere	2016	112	Arkansas	Jonesboro	32775	4312	Reproductive
W16.RS.7	ARK16.257	0.642624	Rhizosphere	2014	112	California	Arbuckle	28059	3503	Rhizosphere	2016	112	Arkansas	Jonesboro	32775	4312	Reproductive
W16.RS.8	ARK16.257	0.631937	Rhizosphere	2014	112	California	Arbuckle	26240	3449	Rhizosphere	2016	112	Arkansas	Jonesboro	32775	4312	Reproductive
W16.RS.1	ARK16.258	0.661562	Rhizosphere	2014	112	California	Arbuckle	29647	3117	Rhizosphere	2016	112	Arkansas	Jonesboro	33032	4534	Reproductive
W16.RS.2	ARK16.258	0.608409	Rhizosphere	2014	112	California	Arbuckle	30161	3509	Rhizosphere	2016	112	Arkansas	Jonesboro	33032	4534	Reproductive
W16.RS.3	ARK16.258	0.63378	Rhizosphere	2014	112	California	Arbuckle	36462	3812	Rhizosphere	2016	112	Arkansas	Jonesboro	33032	4534	Reproductive
W16.RS.4	ARK16.258	0.646884	Rhizosphere	2014	112	California	Arbuckle	30013	3232	Rhizosphere	2016	112	Arkansas	Jonesboro	33032	4534	Reproductive
W16.RS.5	ARK16.258	0.637943	Rhizosphere	2014	112	California	Arbuckle	35639	3465	Rhizosphere	2016	112	Arkansas	Jonesboro	33032	4534	Reproductive
W16.RS.6	ARK16.258	0.602146	Rhizosphere	2014	112	California	Arbuckle	35889	3925	Rhizosphere	2016	112	Arkansas	Jonesboro	33032	4534	Reproductive
W16.RS.7	ARK16.258	0.620589	Rhizosphere	2014	112	California	Arbuckle	28059	3503	Rhizosphere	2016	112	Arkansas	Jonesboro	33032	4534	Reproductive
W16.RS.8	ARK16.258	0.626642	Rhizosphere	2014	112	California	Arbuckle	26240	3449	Rhizosphere	2016	112	Arkansas	Jonesboro	33032	4534	Reproductive
W16.RS.1	ARK16.259	0.633977	Rhizosphere	2014	112	California	Arbuckle	29647	3117	Rhizosphere	2016	112	Arkansas	Jonesboro	38566	4839	Reproductive
W16.RS.2	ARK16.259	0.614387	Rhizosphere	2014	112	California	Arbuckle	30161	3509	Rhizosphere	2016	112	Arkansas	Jonesboro	38566	4839	Reproductive
W16.RS.3	ARK16.259	0.614067	Rhizosphere	2014	112	California	Arbuckle	36462	3812	Rhizosphere	2016	112	Arkansas	Jonesboro	38566	4839	Reproductive
W16.RS.4	ARK16.259	0.621005	Rhizosphere	2014	112	California	Arbuckle	30013	3232	Rhizosphere	2016	112	Arkansas	Jonesboro	38566	4839	Reproductive
W16.RS.5	ARK16.259	0.625527	Rhizosphere	2014	112	California	Arbuckle	35639	3465	Rhizosphere	2016	112	Arkansas	Jonesboro	38566	4839	Reproductive
W16.RS.6	ARK16.259	0.599673	Rhizosphere	2014	112	California	Arbuckle	35889	3925	Rhizosphere	2016	112	Arkansas	Jonesboro	38566	4839	Reproductive
W16.RS.7	ARK16.259	0.614526	Rhizosphere	2014	112	California	Arbuckle	28059	3503	Rhizosphere	2016	112	Arkansas	Jonesboro	38566	4839	Reproductive
W16.RS.8	ARK16.259	0.61774	Rhizosphere	2014	112	California	Arbuckle	26240	3449	Rhizosphere	2016	112	Arkansas	Jonesboro	38566	4839	Reproductive
W4.E.1	ARK16.26	0.710285	Endosphere	2014	28	California	Arbuckle	7238	847	Endosphere	2016	28	Arkansas	Jonesboro	27237	2321	Vegetative
W4.E.2	ARK16.26	0.707512	Endosphere	2014	28	California	Arbuckle	21732	1207	Endosphere	2016	28	Arkansas	Jonesboro	27237	2321	Vegetative
W4.E.3	ARK16.26	0.659475	Endosphere	2014	28	California	Arbuckle	20047	1522	Endosphere	2016	28	Arkansas	Jonesboro	27237	2321	Vegetative
W4.E.4	ARK16.26	0.706325	Endosphere	2014	28	California	Arbuckle	9870	1124	Endosphere	2016	28	Arkansas	Jonesboro	27237	2321	Vegetative
W4.E.5	ARK16.26	0.713778	Endosphere	2014	28	California	Arbuckle	9876	1044	Endosphere	2016	28	Arkansas	Jonesboro	27237	2321	Vegetative
W4.E.6	ARK16.26	0.729101	Endosphere	2014	28	California	Arbuckle	29367	1397	Endosphere	2016	28	Arkansas	Jonesboro	27237	2321	Vegetative
W4.E.7	ARK16.26	0.726376	Endosphere	2014	28	California	Arbuckle	5385	637	Endosphere	2016	28	Arkansas	Jonesboro	27237	2321	Vegetative
W4.E.8	ARK16.26	0.66679	Endosphere	2014	28	California	Arbuckle	14327	1378	Endosphere	2016	28	Arkansas	Jonesboro	27237	2321	Vegetative
W16.RS.1	ARK16.260	0.648679	Rhizosphere	2014	112	California	Arbuckle	29647	3117	Rhizosphere	2016	112	Arkansas	Jonesboro	24669	3782	Reproductive
W16.RS.2	ARK16.260	0.628744	Rhizosphere	2014	112	California	Arbuckle	30161	3509	Rhizosphere	2016	112	Arkansas	Jonesboro	24669	3782	Reproductive
W16.RS.3	ARK16.260	0.634356	Rhizosphere	2014	112	California	Arbuckle	36462	3812	Rhizosphere	2016	112	Arkansas	Jonesboro	24669	3782	Reproductive
W16.RS.4	ARK16.260	0.637253	Rhizosphere	2014	112	California	Arbuckle	30013	3232	Rhizosphere	2016	112	Arkansas	Jonesboro	24669	3782	Reproductive
W16.RS.5	ARK16.260	0.636203	Rhizosphere	2014	112	California	Arbuckle	35639	3465	Rhizosphere	2016	112	Arkansas	Jonesboro	24669	3782	Reproductive
W16.RS.6	ARK16.260	0.620151	Rhizosphere	2014	112	California	Arbuckle	35889	3925	Rhizosphere	2016	112	Arkansas	Jonesboro	24669	3782	Reproductive
W16.RS.7	ARK16.260	0.638592	Rhizosphere	2014	112	California	Arbuckle	28059	3503	Rhizosphere	2016	112	Arkansas	Jonesboro	24669	3782	Reproductive
W16.RS.8	ARK16.260	0.636729	Rhizosphere	2014	112	California	Arbuckle	26240	3449	Rhizosphere	2016	112	Arkansas	Jonesboro	24669	3782	Reproductive
W16.RS.1	ARK16.261	0.656573	Rhizosphere	2014	112	California	Arbuckle	29647	3117	Rhizosphere	2016	112	Arkansas	Jonesboro	26042	3972	Reproductive
W16.RS.2	ARK16.261	0.635443	Rhizosphere	2014	112	California	Arbuckle	30161	3509	Rhizosphere	2016	112	Arkansas	Jonesboro	26042	3972	Reproductive
W16.RS.3	ARK16.261	0.6383	Rhizosphere	2014	112	California	Arbuckle	36462	3812	Rhizosphere	2016	112	Arkansas	Jonesboro	26042	3972	Reproductive
W16.RS.4	ARK16.261	0.638267	Rhizosphere	2014	112	California	Arbuckle	30013	3232	Rhizosphere	2016	112	Arkansas	Jonesboro	26042	3972	Reproductive
W16.RS.5	ARK16.261	0.645029	Rhizosphere	2014	112	California	Arbuckle	35639	3465	Rhizosphere	2016	112	Arkansas	Jonesboro	26042	3972	Reproductive
W16.RS.6	ARK16.261	0.617302	Rhizosphere	2014	112	California	Arbuckle	35889	3925	Rhizosphere	2016	112	Arkansas	Jonesboro	26042	3972	Reproductive
W16.RS.7	ARK16.261	0.625683	Rhizosphere	2014	112	California	Arbuckle	28059	3503	Rhizosphere	2016	112	Arkansas	Jonesboro	26042	3972	Reproductive
W16.RS.8	ARK16.261	0.634962	Rhizosphere	2014	112	California	Arbuckle	26240	3449	Rhizosphere	2016	112	Arkansas	Jonesboro	26042	3972	Reproductive
W16.RS.1	ARK16.262	0.663455	Rhizosphere	2014	112	California	Arbuckle	29647	3117	Rhizosphere	2016	112	Arkansas	Jonesboro	18273	3391	Reproductive
W16.RS.2	ARK16.262	0.626954	Rhizosphere	2014	112	California	Arbuckle	30161	3509	Rhizosphere	2016	112	Arkansas	Jonesboro	18273	3391	Reproductive
W16.RS.3	ARK16.262	0.646575	Rhizosphere	2014	112	California	Arbuckle	36462	3812	Rhizosphere	2016	112	Arkansas	Jonesboro	18273	3391	Reproductive
W16.RS.4	ARK16.262	0.643145	Rhizosphere	2014	112	California	Arbuckle	30013	3232	Rhizosphere	2016	112	Arkansas	Jonesboro	18273	3391	Reproductive
W16.RS.5	ARK16.262	0.640493	Rhizosphere	2014	112	California	Arbuckle	35639	3465	Rhizosphere	2016	112	Arkansas	Jonesboro	18273	3391	Reproductive
W16.RS.6	ARK16.262	0.622031	Rhizosphere	2014	112	California	Arbuckle	35889	3925	Rhizosphere	2016	112	Arkansas	Jonesboro	18273	3391	Reproductive
W16.RS.7	ARK16.262	0.634021	Rhizosphere	2014	112	California	Arbuckle	28059	3503	Rhizosphere	2016	112	Arkansas	Jonesboro	18273	3391	Reproductive
W16.RS.8	ARK16.262	0.633779	Rhizosphere	2014	112	California	Arbuckle	26240	3449	Rhizosphere	2016	112	Arkansas	Jonesboro	18273	3391	Reproductive
W16.RS.1	ARK16.263	0.654814	Rhizosphere	2014	112	California	Arbuckle	29647	3117	Rhizosphere	2016	112	Arkansas	Jonesboro	30249	4357	Reproductive
W16.RS.2	ARK16.263	0.61951	Rhizosphere	2014	112	California	Arbuckle	30161	3509	Rhizosphere	2016	112	Arkansas	Jonesboro	30249	4357	Reproductive
W16.RS.3	ARK16.263	0.639022	Rhizosphere	2014	112	California	Arbuckle	36462	3812	Rhizosphere	2016	112	Arkansas	Jonesboro	30249	4357	Reproductive
W16.RS.4	ARK16.263	0.639087	Rhizosphere	2014	112	California	Arbuckle	30013	3232	Rhizosphere	2016	112	Arkansas	Jonesboro	30249	4357	Reproductive
W16.RS.5	ARK16.263	0.634801	Rhizosphere	2014	112	California	Arbuckle	35639	3465	Rhizosphere	2016	112	Arkansas	Jonesboro	30249	4357	Reproductive
W16.RS.6	ARK16.263	0.620694	Rhizosphere	2014	112	California	Arbuckle	35889	3925	Rhizosphere	2016	112	Arkansas	Jonesboro	30249	4357	Reproductive
W16.RS.7	ARK16.263	0.647471	Rhizosphere	2014	112	California	Arbuckle	28059	3503	Rhizosphere	2016	112	Arkansas	Jonesboro	30249	4357	Reproductive
W16.RS.8	ARK16.263	0.639776	Rhizosphere	2014	112	California	Arbuckle	26240	3449	Rhizosphere	2016	112	Arkansas	Jonesboro	30249	4357	Reproductive
[truncated: 941 more rows]
