# Supplementary material for: Compositional shifts in root-associated bacterial and archaeal microbiota track the plant life cycle in field-grown rice
Source: PLoS Biol. 2018 Feb 23;16(2):e2003862. doi: 10.1371/journal.pbio.2003862 (PMC5841827; doi:10.1371/journal.pbio.2003862)
Supplement: S12 Data — (XLSX) [file pbio.2003862.s012.xlsx]

## Sheet: S12 Data
Age	Compartment	OTU	estimate	logCPM	p.value	p.adj	direction	Kingdom	Phylum	Class	Order	Family	Genus	Species	Phylum2
42	Endosphere	1108989	-5.26134	7.59443	6.42808e-08	0.00560169	California	Bacteria	Proteobacteria	Alphaproteobacteria	Rhizobiales	Hyphomicrobiaceae	unclassified	unclassified	Alphaproteobacteria
42	Endosphere	1107608	-6.16334	9.34925	7.1967e-11	6.27149e-06	California	Bacteria	Proteobacteria	Deltaproteobacteria	Myxococcales	unclassified	unclassified	unclassified	Deltaproteobacteria
42	Endosphere	1087462	-6.87145	8.53778	3.74455e-12	3.26315e-07	California	Bacteria	Bacteroidetes	Cytophagia	Cytophagales	Cytophagaceae	Cytophaga	unclassified	Bacteroidetes
42	Endosphere	1056070	-4.75416	7.69083	1.57724e-08	0.00137447	California	Bacteria	Proteobacteria	Alphaproteobacteria	Rhizobiales	Hyphomicrobiaceae	Hyphomicrobium	zavarzinii	Alphaproteobacteria
42	Endosphere	1021984	-5.32548	12.1712	4.73388e-12	4.12529e-07	California	Bacteria	Proteobacteria	Deltaproteobacteria	Myxococcales	unclassified	unclassified	unclassified	Deltaproteobacteria
42	Endosphere	1021333	-5.02192	7.48847	1.13219e-07	0.00986635	California	Bacteria	Armatimonadetes	SJA-176	RB046	unclassified	unclassified	unclassified	Armatimonadetes
42	Endosphere	920852	4.96092	9.68694	1.20103e-08	0.00104662	Arkansas	Bacteria	Actinobacteria	Actinobacteria	Actinomycetales	Streptomycetaceae	Streptomyces	mirabilis	Actinobacteria
42	Endosphere	856536	-6.4605	8.73078	3.59803e-15	3.13546e-10	California	Bacteria	Proteobacteria	Deltaproteobacteria	Myxococcales	unclassified	unclassified	unclassified	Deltaproteobacteria
42	Endosphere	816441	7.6847	11.8073	7.69227e-15	6.70336e-10	Arkansas	Bacteria	Proteobacteria	Gammaproteobacteria	Xanthomonadales	Sinobacteraceae	Steroidobacter	unclassified	Gammaproteobacteria
42	Endosphere	814647	-4.63139	7.94271	4.25261e-07	0.0370589	California	Bacteria	Bacteroidetes	Sphingobacteriia	Sphingobacteriales	unclassified	unclassified	unclassified	Bacteroidetes
42	Endosphere	811434	6.29611	8.80788	1.63431e-07	0.014242	Arkansas	Bacteria	Chloroflexi	Anaerolineae	SBR1031	A4b	unclassified	unclassified	Chloroflexi
42	Endosphere	809485	6.23864	8.76653	4.34656e-09	0.000378777	Arkansas	Bacteria	Bacteroidetes	Cytophagia	Cytophagales	Cytophagaceae	unclassified	unclassified	Bacteroidetes
42	Endosphere	805122	-7.82652	9.83599	3.18468e-24	2.77526e-19	California	Bacteria	Proteobacteria	Deltaproteobacteria	Myxococcales	unclassified	unclassified	unclassified	Deltaproteobacteria
42	Endosphere	798634	-6.09009	12.0068	6.48324e-20	5.64976e-15	California	Bacteria	Proteobacteria	Betaproteobacteria	Burkholderiales	Comamonadaceae	unclassified	unclassified	Betaproteobacteria
42	Endosphere	680509	-6.22521	11.2305	1.98803e-10	1.73245e-05	California	Bacteria	Proteobacteria	Betaproteobacteria	Rhodocyclales	Rhodocyclaceae	Uliginosibacterium	unclassified	Betaproteobacteria
42	Endosphere	637937	7.49048	9.81114	3.91782e-14	3.41414e-09	Arkansas	Bacteria	Acidobacteria	Acidobacteria-6	CCU21	unclassified	unclassified	unclassified	Acidobacteria
42	Endosphere	592970	-3.85591	13.0007	2.42091e-08	0.00210968	California	Bacteria	Proteobacteria	Deltaproteobacteria	Myxococcales	Myxococcaceae	Anaeromyxobacter	unclassified	Deltaproteobacteria
42	Endosphere	588861	-2.10612	12.3981	2.64601e-07	0.0230583	California	Bacteria	Chloroflexi	Chloroflexi	[Roseiflexales]	[Kouleothrixaceae]	unclassified	unclassified	Chloroflexi
42	Endosphere	588559	-7.37403	8.91039	2.50276e-13	2.18101e-08	California	Bacteria	Proteobacteria	Gammaproteobacteria	Methylococcales	Methylococcaceae	Methylomonas	unclassified	Gammaproteobacteria
42	Endosphere	588420	-7.41867	11.0381	1.75055e-20	1.5255e-15	California	Bacteria	Chloroflexi	Anaerolineae	S0208	unclassified	unclassified	unclassified	Chloroflexi
42	Endosphere	587552	-6.2394	8.97365	4.03219e-14	3.51381e-09	California	Bacteria	Fibrobacteres	TG3	TG3-1	TSCOR003-O20	unclassified	unclassified	Fibrobacteres
42	Endosphere	584331	7.352	10.8709	2.71896e-10	2.36941e-05	Arkansas	Bacteria	Actinobacteria	Actinobacteria	Actinomycetales	Streptomycetaceae	Streptomyces	unclassified	Actinobacteria
42	Endosphere	580379	-4.34869	7.77515	6.41052e-08	0.00558638	California	Bacteria	Gemmatimonadetes	Gemm-5	unclassified	unclassified	unclassified	unclassified	Gemmatimonadetes
42	Endosphere	569066	5.86509	8.48238	3.7083e-07	0.0323156	Arkansas	Bacteria	Proteobacteria	Gammaproteobacteria	Xanthomonadales	Xanthomonadaceae	Dokdonella	unclassified	Gammaproteobacteria
42	Endosphere	565375	-5.28582	10.4546	5.53329e-11	4.82193e-06	California	Bacteria	Proteobacteria	Deltaproteobacteria	Myxococcales	unclassified	unclassified	unclassified	Deltaproteobacteria
42	Endosphere	563358	-4.25639	9.02171	7.19873e-10	6.27326e-05	California	Bacteria	Chloroflexi	Chloroflexi	[Roseiflexales]	[Kouleothrixaceae]	unclassified	unclassified	Chloroflexi
42	Endosphere	563339	-4.06749	10.7928	3.7646e-15	3.28062e-10	California	Bacteria	Chloroflexi	Anaerolineae	GCA004	unclassified	unclassified	unclassified	Chloroflexi
42	Endosphere	562973	8.97793	13.8345	8.83345e-16	7.69782e-11	Arkansas	Bacteria	Actinobacteria	Actinobacteria	Actinomycetales	Streptomycetaceae	Streptomyces	unclassified	Actinobacteria
42	Endosphere	561008	-4.60251	7.6286	6.35163e-08	0.00553506	California	Bacteria	Chlorobi	Ignavibacteria	Ignavibacteriales	Ignavibacteriaceae	unclassified	unclassified	Chlorobi
42	Endosphere	560806	-7.82773	9.26965	7.36957e-23	6.42213e-18	California	Bacteria	Proteobacteria	Deltaproteobacteria	Myxococcales	unclassified	unclassified	unclassified	Deltaproteobacteria
42	Endosphere	559587	-5.42313	7.67277	2.28465e-07	0.0199093	California	Bacteria	Bacteroidetes	Bacteroidia	Bacteroidales	Rikenellaceae	Blvii28	unclassified	Bacteroidetes
42	Endosphere	557467	-4.4059	7.26839	3.61938e-07	0.0315407	California	Bacteria	Gemmatimonadetes	Gemmatimonadetes	Gemmatimonadales	Ellin5301	unclassified	unclassified	Gemmatimonadetes
42	Endosphere	555684	6.36361	8.85712	2.74161e-07	0.0238915	Arkansas	Bacteria	Acidobacteria	Acidobacteria-6	CCU21	unclassified	unclassified	unclassified	Acidobacteria
42	Endosphere	554299	-5.94605	8.37415	8.09844e-11	7.05731e-06	California	Bacteria	Proteobacteria	Alphaproteobacteria	Rhodospirillales	Rhodospirillaceae	unclassified	unclassified	Alphaproteobacteria
42	Endosphere	549954	-4.37682	8.56503	8.58879e-10	7.48462e-05	California	Bacteria	Chloroflexi	Thermomicrobia	JG30-KF-CM45	unclassified	unclassified	unclassified	Chloroflexi
42	Endosphere	547824	-4.97212	8.54269	1.30314e-07	0.0113561	California	Bacteria	Proteobacteria	Betaproteobacteria	Burkholderiales	Comamonadaceae	unclassified	unclassified	Betaproteobacteria
42	Endosphere	544493	-6.02443	7.98989	1.45392e-08	0.001267	California	Bacteria	Proteobacteria	Betaproteobacteria	Burkholderiales	Oxalobacteraceae	unclassified	unclassified	Betaproteobacteria
42	Endosphere	542576	-5.22102	7.57633	4.87402e-08	0.00424742	California	Bacteria	Proteobacteria	Betaproteobacteria	Rhodocyclales	Rhodocyclaceae	Dechloromonas	unclassified	Betaproteobacteria
42	Endosphere	542118	5.32189	9.84568	4.60104e-07	0.0400953	Arkansas	Bacteria	Actinobacteria	Actinobacteria	Actinomycetales	Micromonosporaceae	unclassified	unclassified	Actinobacteria
42	Endosphere	541345	-5.86376	7.89968	8.13625e-09	0.000709025	California	Bacteria	Verrucomicrobia	[Pedosphaerae]	[Pedosphaerales]	auto67_4W	unclassified	unclassified	Verrucomicrobia
42	Endosphere	532956	-9.63713	10.8816	4.24004e-09	0.000369494	California	Bacteria	Spirochaetes	Spirochaetes	Spirochaetales	Spirochaetaceae	Treponema	unclassified	Spirochaetes
42	Endosphere	513950	-5.23849	7.58239	3.12727e-09	0.000272523	California	Bacteria	Actinobacteria	OPB41	unclassified	unclassified	unclassified	unclassified	Actinobacteria
42	Endosphere	509684	-3.52434	8.15127	4.84557e-08	0.00422262	California	Bacteria	Bacteroidetes	Cytophagia	Cytophagales	Cytophagaceae	unclassified	unclassified	Bacteroidetes
42	Endosphere	433880	-5.78275	7.85503	7.54006e-08	0.00657071	California	Bacteria	Acidobacteria	Holophagae	Holophagales	Holophagaceae	unclassified	unclassified	Acidobacteria
42	Endosphere	409932	3.40983	13.6423	3.26312e-07	0.0284361	Arkansas	Bacteria	Actinobacteria	Actinobacteria	Actinomycetales	Micromonosporaceae	unclassified	unclassified	Actinobacteria
42	Endosphere	380204	-9.6429	10.8863	1.92447e-22	1.67706e-17	California	Bacteria	Proteobacteria	Gammaproteobacteria	Methylococcales	Methylococcaceae	Methylocaldum	unclassified	Gammaproteobacteria
42	Endosphere	361082	-6.94448	9.08697	1.9219e-14	1.67482e-09	California	Bacteria	Proteobacteria	Alphaproteobacteria	Rhizobiales	Methylocystaceae	Methylosinus	unclassified	Alphaproteobacteria
42	Endosphere	359433	-2.78486	10.834	1.31095e-08	0.00114241	California	Bacteria	Acidobacteria	Acidobacteria-6	CCU21	unclassified	unclassified	unclassified	Acidobacteria
42	Endosphere	353729	-5.49909	13.1635	3.40526e-15	2.96748e-10	California	Bacteria	Proteobacteria	Deltaproteobacteria	Myxococcales	Myxococcaceae	Anaeromyxobacter	unclassified	Deltaproteobacteria
42	Endosphere	353499	-4.69464	7.36349	2.88276e-07	0.0251215	California	Bacteria	Proteobacteria	Deltaproteobacteria	Bdellovibrionales	Bdellovibrionaceae	Bdellovibrio	unclassified	Deltaproteobacteria
42	Endosphere	347524	-4.41996	9.00475	1.51699e-08	0.00132196	California	Bacteria	Proteobacteria	Deltaproteobacteria	Myxococcales	Polyangiaceae	unclassified	unclassified	Deltaproteobacteria
42	Endosphere	337786	-6.30839	8.15774	9.07774e-14	7.9107e-09	California	Bacteria	Acidobacteria	iii1-8	SJA-36	unclassified	unclassified	unclassified	Acidobacteria
42	Endosphere	335316	-5.34312	9.93012	2.35068e-12	2.04848e-07	California	Bacteria	Firmicutes	Clostridia	Clostridiales	Veillonellaceae	unclassified	unclassified	Firmicutes
42	Endosphere	334113	-3.10766	12.0155	5.38829e-11	4.69558e-06	California	Bacteria	Acidobacteria	Acidobacteria-6	iii1-15	unclassified	unclassified	unclassified	Acidobacteria
42	Endosphere	333628	5.85874	8.48122	5.38445e-08	0.00469223	Arkansas	Bacteria	Proteobacteria	Gammaproteobacteria	Xanthomonadales	Xanthomonadaceae	Lysobacter	unclassified	Gammaproteobacteria
42	Endosphere	329490	8.14688	10.4093	1.36448e-07	0.0118906	Arkansas	Bacteria	Actinobacteria	Actinobacteria	Actinomycetales	Actinosynnemataceae	Lentzea	unclassified	Actinobacteria
42	Endosphere	306973	-5.76893	9.47492	1.10969e-12	9.67025e-08	California	Bacteria	Proteobacteria	Deltaproteobacteria	Myxococcales	Myxococcaceae	Anaeromyxobacter	unclassified	Deltaproteobacteria
42	Endosphere	265527	-5.21843	7.57681	3.495e-07	0.0304569	California	Bacteria	Proteobacteria	Gammaproteobacteria	Methylococcales	Methylococcaceae	Methylomonas	unclassified	Gammaproteobacteria
42	Endosphere	261055	-7.70287	9.17132	8.16141e-09	0.000711218	California	Bacteria	Proteobacteria	Alphaproteobacteria	Ellin329	unclassified	unclassified	unclassified	Alphaproteobacteria
42	Endosphere	257495	-6.65021	8.91087	1.37139e-14	1.19508e-09	California	Bacteria	Proteobacteria	Gammaproteobacteria	Methylococcales	unclassified	unclassified	unclassified	Gammaproteobacteria
42	Endosphere	254954	-7.70838	9.17191	4.53458e-21	3.95162e-16	California	Bacteria	Acidobacteria	Acidobacteria-6	CCU21	unclassified	unclassified	unclassified	Acidobacteria
42	Endosphere	252723	4.98486	10.5368	2.48106e-08	0.00216209	Arkansas	Bacteria	Actinobacteria	Actinobacteria	Actinomycetales	Streptomycetaceae	Streptomyces	unclassified	Actinobacteria
42	Endosphere	252045	-6.68641	8.4168	2.2447e-07	0.0195612	California	Bacteria	Planctomycetes	Planctomycetia	Planctomycetales	Planctomycetaceae	Planctomyces	unclassified	Planctomycetes
42	Endosphere	250724	4.97199	13.0665	1.35142e-08	0.00117768	Arkansas	Bacteria	Actinobacteria	Actinobacteria	Actinomycetales	Streptomycetaceae	unclassified	unclassified	Actinobacteria
42	Endosphere	248404	-6.02071	7.98618	1.38356e-10	1.20569e-05	California	Bacteria	Bacteroidetes	[Saprospirae]	[Saprospirales]	Saprospiraceae	Haliscomenobacter	unclassified	Bacteroidetes
42	Endosphere	240866	6.26751	8.78013	2.46544e-10	2.14848e-05	Arkansas	Bacteria	Proteobacteria	Alphaproteobacteria	Rhodospirillales	Rhodospirillaceae	unclassified	unclassified	Alphaproteobacteria
42	Endosphere	234790	-8.70978	10.0276	2.70138e-17	2.35409e-12	California	Bacteria	Proteobacteria	Deltaproteobacteria	Desulfovibrionales	Desulfovibrionaceae	Desulfovibrio	mexicanus	Deltaproteobacteria
42	Endosphere	231447	-4.31174	11.0186	1.13805e-18	9.91741e-14	California	Bacteria	Verrucomicrobia	Opitutae	Opitutales	Opitutaceae	Opitutus	unclassified	Verrucomicrobia
42	Endosphere	230386	-5.36881	8.71593	7.72646e-14	6.73315e-09	California	Bacteria	Chloroflexi	Anaerolineae	Anaerolineales	Anaerolinaceae	Anaerolinea	unclassified	Chloroflexi
42	Endosphere	223904	-7.34383	8.88545	8.73105e-16	7.60859e-11	California	Bacteria	Acidobacteria	Acidobacteriia	Acidobacteriales	Koribacteraceae	Candidatus_Koribacter	unclassified	Acidobacteria
42	Endosphere	223706	-4.9766	7.79616	3.31793e-08	0.00289138	California	Bacteria	Proteobacteria	Deltaproteobacteria	Desulfuromonadales	Geobacteraceae	Geobacter	unclassified	Deltaproteobacteria
42	Endosphere	221411	-7.06584	8.68661	4.68196e-07	0.0408005	California	Bacteria	Armatimonadetes	Armatimonadia	Armatimonadales	Armatimonadaceae	unclassified	unclassified	Armatimonadetes
42	Endosphere	220353	-5.3267	9.44233	4.84798e-10	4.22473e-05	California	Bacteria	Chloroflexi	Chloroflexi	[Roseiflexales]	[Kouleothrixaceae]	unclassified	unclassified	Chloroflexi
42	Endosphere	218456	-5.1639	7.54635	9.31914e-09	0.000812107	California	Bacteria	Verrucomicrobia	[Pedosphaerae]	[Pedosphaerales]	unclassified	unclassified	unclassified	Verrucomicrobia
42	Endosphere	217328	-5.95437	8.37191	3.02434e-07	0.0263553	California	Bacteria	Proteobacteria	Deltaproteobacteria	Myxococcales	Haliangiaceae	unclassified	unclassified	Deltaproteobacteria
42	Endosphere	215379	-4.04451	10.6037	1.57698e-07	0.0137424	California	Bacteria	Chloroflexi	Anaerolineae	SBR1031	oc28	unclassified	unclassified	Chloroflexi
42	Endosphere	213088	-6.29566	8.14855	4.2605e-14	3.71277e-09	California	Bacteria	Proteobacteria	Alphaproteobacteria	Sphingomonadales	Sphingomonadaceae	Novosphingobium	unclassified	Alphaproteobacteria
42	Endosphere	211684	-4.92675	7.44843	1.45819e-07	0.0127072	California	Bacteria	Acidobacteria	Acidobacteria-6	CCU21	unclassified	unclassified	unclassified	Acidobacteria
42	Endosphere	179879	-6.42946	16.0411	1.23034e-15	1.07217e-10	California	Bacteria	Proteobacteria	Deltaproteobacteria	Myxococcales	Myxococcaceae	Anaeromyxobacter	unclassified	Deltaproteobacteria
42	Endosphere	174873	-5.36155	8.9166	1.67555e-11	1.46014e-06	California	Bacteria	Proteobacteria	Betaproteobacteria	Burkholderiales	Comamonadaceae	Hydrogenophaga	unclassified	Betaproteobacteria
42	Endosphere	173071	-4.80432	9.50786	1.42985e-15	1.24603e-10	California	Bacteria	Proteobacteria	Alphaproteobacteria	Rhizobiales	unclassified	unclassified	unclassified	Alphaproteobacteria
42	Endosphere	159950	-4.76068	10.498	2.67088e-08	0.00232751	California	Bacteria	Proteobacteria	Betaproteobacteria	Burkholderiales	Comamonadaceae	Limnohabitans	unclassified	Betaproteobacteria
42	Endosphere	150587	-6.50443	9.12282	3.72611e-16	3.24708e-11	California	Bacteria	Proteobacteria	Deltaproteobacteria	Myxococcales	Myxococcaceae	Anaeromyxobacter	unclassified	Deltaproteobacteria
42	Endosphere	149163	-7.709	10.464	2.32196e-18	2.02345e-13	California	Bacteria	Proteobacteria	Deltaproteobacteria	Desulfovibrionales	Desulfovibrionaceae	Desulfovibrio	putealis	Deltaproteobacteria
42	Endosphere	144821	-5.00046	10.159	5.03502e-09	0.000438772	California	Bacteria	Proteobacteria	Betaproteobacteria	SBla14	unclassified	unclassified	unclassified	Betaproteobacteria
42	Endosphere	144545	-3.38673	13.2901	2.05282e-14	1.78891e-09	California	Bacteria	Chloroflexi	Chloroflexi	[Roseiflexales]	[Kouleothrixaceae]	unclassified	unclassified	Chloroflexi
42	Endosphere	144089	-5.46534	8.36045	2.4966e-11	2.17564e-06	California	Bacteria	Verrucomicrobia	Opitutae	Opitutales	Opitutaceae	unclassified	unclassified	Verrucomicrobia
42	Endosphere	143935	-5.11787	10.5044	2.18158e-13	1.90111e-08	California	Bacteria	Chloroflexi	Anaerolineae	Anaerolineales	Anaerolinaceae	Anaerolinea	unclassified	Chloroflexi
42	Endosphere	143744	-5.28609	11.422	1.99877e-11	1.74181e-06	California	Bacteria	Bacteroidetes	Bacteroidia	Bacteroidales	unclassified	unclassified	unclassified	Bacteroidetes
42	Endosphere	143135	-8.1451	9.53744	2.54761e-14	2.22009e-09	California	Bacteria	Proteobacteria	Betaproteobacteria	Gallionellales	Gallionellaceae	Gallionella	unclassified	Betaproteobacteria
42	Endosphere	142411	-6.72705	8.96547	2.60195e-17	2.26744e-12	California	Bacteria	Acidobacteria	Acidobacteria-6	iii1-15	unclassified	unclassified	unclassified	Acidobacteria
42	Endosphere	142005	-4.85182	10.2161	4.13901e-10	3.6069e-05	California	Bacteria	Acidobacteria	Acidobacteria-6	CCU21	unclassified	unclassified	unclassified	Acidobacteria
42	Endosphere	141815	-7.51804	9.02977	8.16943e-08	0.00711917	California	Bacteria	Armatimonadetes	Armatimonadia	Armatimonadales	Armatimonadaceae	Armatimonas	unclassified	Armatimonadetes
42	Endosphere	141079	-4.89436	8.30726	2.28882e-08	0.00199457	California	Bacteria	Proteobacteria	Alphaproteobacteria	Ellin329	unclassified	unclassified	unclassified	Alphaproteobacteria
42	Endosphere	137956	4.69685	9.65771	3.64025e-08	0.00317226	Arkansas	Bacteria	Actinobacteria	Actinobacteria	Actinomycetales	Streptomycetaceae	Streptomyces	unclassified	Actinobacteria
42	Endosphere	137235	-5.05843	7.83541	3.82325e-11	3.33173e-06	California	Bacteria	Proteobacteria	Deltaproteobacteria	Myxococcales	unclassified	unclassified	unclassified	Deltaproteobacteria
42	Endosphere	137233	-4.93763	7.45796	1.13413e-08	0.000988329	California	Bacteria	Proteobacteria	Betaproteobacteria	Methylophilales	Methylophilaceae	unclassified	unclassified	Betaproteobacteria
42	Endosphere	133176	-7.72178	9.183	5.92218e-22	5.16083e-17	California	Bacteria	Acidobacteria	Holophagae	Holophagales	Holophagaceae	unclassified	unclassified	Acidobacteria
42	Endosphere	120422	-4.46664	7.93081	5.38876e-07	0.0469598	California	Bacteria	Proteobacteria	Alphaproteobacteria	Rhizobiales	Rhizobiaceae	Agrobacterium	unclassified	Alphaproteobacteria
42	Endosphere	113942	5.56194	8.27475	1.68251e-07	0.0146621	Arkansas	Bacteria	Chloroflexi	Chloroflexi	[Roseiflexales]	[Kouleothrixaceae]	Kouleothrix	unclassified	Chloroflexi
42	Endosphere	111050	-4.40195	7.93923	1.21583e-09	0.000105952	California	Bacteria	Actinobacteria	Thermoleophilia	Solirubrobacterales	Conexibacteraceae	unclassified	unclassified	Actinobacteria
42	Endosphere	110215	-5.64633	9.56412	2.28263e-14	1.98918e-09	California	Bacteria	Proteobacteria	Betaproteobacteria	Burkholderiales	Comamonadaceae	Paucibacter	unclassified	Betaproteobacteria
42	Endosphere	102749	-5.61535	7.76722	1.34199e-08	0.00116946	California	Bacteria	Fibrobacteres	Fibrobacteria	258ds10	unclassified	unclassified	unclassified	Fibrobacteres
42	Endosphere	82007	-3.93872	8.12615	2.23962e-07	0.019517	California	Bacteria	Chloroflexi	Ellin6529	unclassified	unclassified	unclassified	unclassified	Chloroflexi
42	Endosphere	81611	-6.06987	9.29361	5.70158e-18	4.96858e-13	California	Bacteria	Proteobacteria	Betaproteobacteria	Burkholderiales	Comamonadaceae	unclassified	unclassified	Betaproteobacteria
42	Endosphere	78422	5.47288	9.95599	2.07992e-11	1.81252e-06	Arkansas	Bacteria	Bacteroidetes	[Saprospirae]	[Saprospirales]	Chitinophagaceae	unclassified	unclassified	Bacteroidetes
42	Endosphere	73954	-5.5099	7.71319	2.66452e-08	0.00232197	California	Bacteria	Proteobacteria	Deltaproteobacteria	Desulfovibrionales	Desulfovibrionaceae	Desulfovibrio	mexicanus	Deltaproteobacteria
42	Endosphere	71078	-5.76673	9.40305	7.03851e-16	6.13364e-11	California	Bacteria	Proteobacteria	Betaproteobacteria	Burkholderiales	Comamonadaceae	Rhodoferax	unclassified	Betaproteobacteria
42	Endosphere	59900	-6.61277	8.35719	5.19413e-13	4.52637e-08	California	Bacteria	Proteobacteria	Deltaproteobacteria	Desulfovibrionales	Desulfovibrionaceae	Desulfovibrio	mexicanus	Deltaproteobacteria
42	Endosphere	4752	-6.04067	8.00283	1.17145e-07	0.0102085	California	Bacteria	Proteobacteria	Alphaproteobacteria	Rhizobiales	Methylocystaceae	Methylosinus	unclassified	Alphaproteobacteria
42	Endosphere	1120868	-6.83333	8.51551	5.20038e-09	0.000453182	California	Bacteria	Proteobacteria	Gammaproteobacteria	Methylococcales	Methylococcaceae	Methylomonas	unclassified	Gammaproteobacteria
42	Endosphere	1141377	-5.37275	10.6396	8.08101e-10	7.04211e-05	California	Bacteria	Proteobacteria	Betaproteobacteria	Rhodocyclales	Rhodocyclaceae	unclassified	unclassified	Betaproteobacteria
42	Endosphere	849821	-4.75241	8.38853	2.60984e-11	2.27432e-06	California	Bacteria	Chloroflexi	Ellin6529	unclassified	unclassified	unclassified	unclassified	Chloroflexi
42	Endosphere	1692229	-3.69783	10.601	1.87369e-09	0.000163281	California	Bacteria	Chloroflexi	Ellin6529	unclassified	unclassified	unclassified	unclassified	Chloroflexi
42	Endosphere	1105149	-4.51933	7.99507	3.727e-09	0.000324786	California	Bacteria	Acidobacteria	Acidobacteriia	Acidobacteriales	Koribacteraceae	Candidatus_Koribacter	unclassified	Acidobacteria
42	Endosphere	1698511	-5.60344	9.22279	1.39094e-08	0.00121212	California	Bacteria	Firmicutes	Clostridia	Clostridiales	Veillonellaceae	BSV43	unclassified	Firmicutes
42	Endosphere	850137	-6.94537	9.78811	8.75846e-13	7.63248e-08	California	Bacteria	Proteobacteria	Alphaproteobacteria	Caulobacterales	Caulobacteraceae	Asticcacaulis	unclassified	Alphaproteobacteria
42	Endosphere	1933399	-6.24615	8.12351	8.37017e-10	7.2941e-05	California	Bacteria	Proteobacteria	Betaproteobacteria	Rhodocyclales	Rhodocyclaceae	unclassified	unclassified	Betaproteobacteria
42	Endosphere	1933407	-4.9719	7.78972	6.46573e-09	0.00056345	California	Bacteria	Gemmatimonadetes	Gemmatimonadetes	unclassified	unclassified	unclassified	unclassified	Gemmatimonadetes
42	Endosphere	1954099	-5.45513	8.42334	2.38874e-08	0.00208164	California	Bacteria	Proteobacteria	Gammaproteobacteria	Xanthomonadales	Sinobacteraceae	Steroidobacter	unclassified	Gammaproteobacteria
42	Endosphere	1145649	-3.73034	8.61021	1.59414e-09	0.00013892	California	Bacteria	Acidobacteria	[Chloracidobacteria]	RB41	Ellin6075	unclassified	unclassified	Acidobacteria
42	Endosphere	2047931	-3.18853	8.96567	3.67049e-09	0.000319861	California	Bacteria	Chloroflexi	Anaerolineae	SBR1031	A4b	unclassified	unclassified	Chloroflexi
42	Endosphere	819185	-6.1747	8.5549	1.00618e-07	0.00876823	California	Bacteria	Proteobacteria	Deltaproteobacteria	Myxococcales	Polyangiaceae	unclassified	unclassified	Deltaproteobacteria
42	Endosphere	1117255	-4.45033	7.27875	9.79577e-08	0.00853643	California	Bacteria	Proteobacteria	Betaproteobacteria	Burkholderiales	Comamonadaceae	Delftia	unclassified	Betaproteobacteria
42	Endosphere	1124243	-5.99536	8.72405	1.05341e-14	9.17987e-10	California	Bacteria	Proteobacteria	Gammaproteobacteria	Methylococcales	Methylococcaceae	unclassified	unclassified	Gammaproteobacteria
42	Endosphere	2278600	-10.6697	11.8684	2.67255e-09	0.000232896	California	Bacteria	Spirochaetes	Spirochaetes	Spirochaetales	Spirochaetaceae	Treponema	unclassified	Spirochaetes
42	Endosphere	2303416	-9.12418	10.4036	3.31034e-26	2.88476e-21	California	Bacteria	Proteobacteria	Deltaproteobacteria	Myxococcales	unclassified	unclassified	unclassified	Deltaproteobacteria
42	Endosphere	927380	-4.68958	7.35783	7.16138e-08	0.00624071	California	Bacteria	Planctomycetes	Phycisphaerae	WD2101	unclassified	unclassified	unclassified	Planctomycetes
42	Endosphere	1110955	-5.54978	7.7304	6.39744e-09	0.000557498	California	Bacteria	Proteobacteria	Betaproteobacteria	Rhodocyclales	Rhodocyclaceae	Candidatus_Accumulibacter	unclassified	Betaproteobacteria
42	Endosphere	661442	-3.01259	8.68951	3.86796e-07	0.033707	California	Bacteria	Proteobacteria	Betaproteobacteria	Burkholderiales	Comamonadaceae	unclassified	unclassified	Betaproteobacteria
42	Endosphere	1106595	7.12066	9.48136	1.17407e-15	1.02313e-10	Arkansas	Bacteria	Chloroflexi	Anaerolineae	SBR1031	A4b	unclassified	unclassified	Chloroflexi
42	Endosphere	2591424	-3.91408	10.2643	1.20736e-09	0.000105214	California	Bacteria	Proteobacteria	Deltaproteobacteria	Myxococcales	unclassified	unclassified	unclassified	Deltaproteobacteria
42	Endosphere	625054	-5.86247	11.2977	1.26694e-10	1.10406e-05	California	Bacteria	Proteobacteria	Betaproteobacteria	Burkholderiales	Comamonadaceae	Hylemonella	unclassified	Betaproteobacteria
42	Endosphere	1132285	-6.86702	8.54274	1.56895e-07	0.0136724	California	Bacteria	Planctomycetes	Planctomycetia	Gemmatales	Gemmataceae	Gemmata	unclassified	Planctomycetes
42	Endosphere	818016	-4.67526	7.35576	8.01508e-08	0.00698466	California	Bacteria	Chloroflexi	Chloroflexi	[Roseiflexales]	[Kouleothrixaceae]	unclassified	unclassified	Chloroflexi
42	Endosphere	637420	-5.55076	8.44934	7.19098e-10	6.26651e-05	California	Bacteria	Chloroflexi	Anaerolineae	GCA004	unclassified	unclassified	unclassified	Chloroflexi
42	Endosphere	672695	-5.30728	9.55019	7.66098e-12	6.67608e-07	California	Bacteria	Proteobacteria	Betaproteobacteria	Burkholderiales	Comamonadaceae	unclassified	unclassified	Betaproteobacteria
42	Endosphere	657631	3.57821	9.80298	5.73241e-08	0.00499545	Arkansas	Bacteria	Proteobacteria	Betaproteobacteria	Burkholderiales	Comamonadaceae	unclassified	unclassified	Betaproteobacteria
42	Endosphere	3100155	6.09607	8.64943	2.45493e-07	0.0213932	Arkansas	Bacteria	Proteobacteria	Deltaproteobacteria	Myxococcales	Haliangiaceae	unclassified	unclassified	Deltaproteobacteria
42	Endosphere	3116297	-3.18062	13.6369	1.04e-07	0.00906296	California	Bacteria	Proteobacteria	Deltaproteobacteria	Myxococcales	unclassified	unclassified	unclassified	Deltaproteobacteria
42	Endosphere	3198474	-7.76559	9.22263	7.17874e-13	6.25585e-08	California	Bacteria	Proteobacteria	Gammaproteobacteria	Methylococcales	Methylococcaceae	Methylomonas	unclassified	Gammaproteobacteria
42	Endosphere	1025155	-5.44583	7.67986	1.21902e-09	0.000106231	California	Bacteria	Proteobacteria	Betaproteobacteria	Burkholderiales	Comamonadaceae	unclassified	unclassified	Betaproteobacteria
42	Endosphere	3430519	-5.12368	11.1969	9.48211e-16	8.26309e-11	California	Bacteria	Proteobacteria	Deltaproteobacteria	Myxococcales	Myxococcaceae	Anaeromyxobacter	unclassified	Deltaproteobacteria
42	Endosphere	3430522	-4.91589	8.01962	6.38257e-12	5.56203e-07	California	Bacteria	Acidobacteria	Acidobacteria-6	iii1-15	unclassified	unclassified	unclassified	Acidobacteria
42	Endosphere	3514708	-5.4185	7.67226	8.00368e-10	6.97473e-05	California	Bacteria	Bacteroidetes	Bacteroidia	Bacteroidales	unclassified	unclassified	unclassified	Bacteroidetes
42	Endosphere	3518313	4.2239	10.5079	8.37845e-12	7.30132e-07	Arkansas	Bacteria	Chloroflexi	Chloroflexi	[Roseiflexales]	[Kouleothrixaceae]	unclassified	unclassified	Chloroflexi
42	Endosphere	994959	-7.42996	8.95047	4.07418e-09	0.00035504	California	Bacteria	Proteobacteria	Alphaproteobacteria	Rhizobiales	Hyphomicrobiaceae	unclassified	unclassified	Alphaproteobacteria
42	Endosphere	3699308	-6.854	8.52325	2.67733e-14	2.33313e-09	California	Bacteria	Chlorobi	BSV26	VC38	unclassified	unclassified	unclassified	Chlorobi
42	Endosphere	1131789	-4.45975	7.55311	1.58578e-08	0.00138191	California	Bacteria	Proteobacteria	Betaproteobacteria	Burkholderiales	Comamonadaceae	Hydrogenophaga	unclassified	Betaproteobacteria
42	Endosphere	805044	-4.21654	7.66789	5.33331e-07	0.0464766	California	Bacteria	Proteobacteria	Betaproteobacteria	Burkholderiales	Comamonadaceae	Aquabacterium	unclassified	Betaproteobacteria
42	Endosphere	974797	-4.86444	12.1031	2.39759e-13	2.08936e-08	California	Bacteria	Proteobacteria	Betaproteobacteria	Burkholderiales	Comamonadaceae	unclassified	unclassified	Betaproteobacteria
42	Endosphere	3954601	-3.40242	9.77608	1.4616e-07	0.012737	California	Bacteria	Bacteroidetes	Bacteroidia	Bacteroidales	unclassified	unclassified	unclassified	Bacteroidetes
42	Endosphere	4043609	-6.98603	8.62139	1.29075e-09	0.000112481	California	Bacteria	Bacteroidetes	Flavobacteriia	Flavobacteriales	Cryomorphaceae	Fluviicola	unclassified	Bacteroidetes
42	Endosphere	759624	4.4799	11.927	3.91478e-12	3.4115e-07	Arkansas	Bacteria	Proteobacteria	Betaproteobacteria	Burkholderiales	Oxalobacteraceae	unclassified	unclassified	Betaproteobacteria
42	Endosphere	4178734	-3.82888	8.42389	2.52609e-07	0.0220133	California	Bacteria	Proteobacteria	Alphaproteobacteria	Rhizobiales	Methylocystaceae	Pleomorphomonas	unclassified	Alphaproteobacteria
42	Endosphere	4254478	-3.04143	11.1726	3.96334e-09	0.000345382	California	Bacteria	Proteobacteria	Betaproteobacteria	Burkholderiales	Comamonadaceae	unclassified	unclassified	Betaproteobacteria
42	Endosphere	1042683	6.68243	9.1216	8.83451e-12	7.69874e-07	Arkansas	Bacteria	Proteobacteria	Deltaproteobacteria	Myxococcales	unclassified	unclassified	unclassified	Deltaproteobacteria
42	Endosphere	4298908	-7.1017	10.4291	1.09005e-17	9.49911e-13	California	Bacteria	Proteobacteria	Betaproteobacteria	Rhodocyclales	Rhodocyclaceae	Uliginosibacterium	unclassified	Betaproteobacteria
42	Endosphere	4301165	-4.37058	12.5414	3.51829e-19	3.06598e-14	California	Bacteria	Proteobacteria	Betaproteobacteria	Burkholderiales	Comamonadaceae	Acidovorax	unclassified	Betaproteobacteria
42	Endosphere	4306228	-5.40042	8.0533	6.00883e-11	5.23633e-06	California	Bacteria	Acidobacteria	Acidobacteriia	Acidobacteriales	Koribacteraceae	Candidatus_Koribacter	unclassified	Acidobacteria
42	Endosphere	4309024	3.46975	11.8551	1.30678e-07	0.0113878	Arkansas	Bacteria	Chloroflexi	Anaerolineae	S0208	unclassified	unclassified	unclassified	Chloroflexi
42	Endosphere	4309997	-8.54568	10.5653	3.05987e-14	2.66649e-09	California	Bacteria	Bacteroidetes	Flavobacteriia	Flavobacteriales	Cryomorphaceae	Fluviicola	unclassified	Bacteroidetes
42	Endosphere	4311663	-6.6768	8.89148	6.31685e-11	5.50475e-06	California	Bacteria	Proteobacteria	Betaproteobacteria	Methylophilales	Methylophilaceae	unclassified	unclassified	Betaproteobacteria
42	Endosphere	4312335	-6.53751	12.1877	9.61253e-14	8.37674e-09	California	Bacteria	Proteobacteria	Betaproteobacteria	Burkholderiales	Comamonadaceae	unclassified	unclassified	Betaproteobacteria
42	Endosphere	4312443	-4.63324	7.64229	4.17873e-07	0.0364152	California	Bacteria	Proteobacteria	Betaproteobacteria	Burkholderiales	Comamonadaceae	unclassified	unclassified	Betaproteobacteria
42	Endosphere	4315164	-5.6424	9.62127	8.46276e-19	7.37479e-14	California	Bacteria	Proteobacteria	Betaproteobacteria	Rhodocyclales	Rhodocyclaceae	unclassified	unclassified	Betaproteobacteria
42	Endosphere	4323609	-4.83085	10.466	1.1201e-07	0.00976096	California	Bacteria	Proteobacteria	Betaproteobacteria	unclassified	unclassified	unclassified	unclassified	Betaproteobacteria
42	Endosphere	4340806	-4.10773	9.97783	9.59513e-09	0.000836158	California	Bacteria	Proteobacteria	Deltaproteobacteria	Myxococcales	Myxococcaceae	Anaeromyxobacter	unclassified	Deltaproteobacteria
42	Endosphere	4344472	-5.00172	9.80848	1.48754e-14	1.2963e-09	California	Bacteria	Acidobacteria	Holophagae	Holophagales	Holophagaceae	unclassified	unclassified	Acidobacteria
42	Endosphere	4351849	-4.80968	7.4011	1.16879e-07	0.0101853	California	Bacteria	Proteobacteria	Deltaproteobacteria	Myxococcales	unclassified	unclassified	unclassified	Deltaproteobacteria
42	Endosphere	4357886	-8.34384	9.70751	9.90689e-15	8.63326e-10	California	Bacteria	Proteobacteria	Alphaproteobacteria	Rhizobiales	Methylocystaceae	Methylosinus	unclassified	Alphaproteobacteria
42	Endosphere	4360252	7.62093	9.92004	8.56177e-17	7.46107e-12	Arkansas	Bacteria	Chloroflexi	Chloroflexi	[Roseiflexales]	unclassified	unclassified	unclassified	Chloroflexi
42	Endosphere	4366045	-7.30618	8.85602	1.09039e-15	9.50206e-11	California	Bacteria	Firmicutes	Clostridia	Clostridiales	Veillonellaceae	BSV43	unclassified	Firmicutes
42	Endosphere	4379112	-9.02086	10.3082	1.28176e-33	1.11698e-28	California	Bacteria	Acidobacteria	Holophagae	Holophagales	Holophagaceae	unclassified	unclassified	Acidobacteria
42	Endosphere	4383386	-6.00155	7.97459	8.98971e-09	0.000783399	California	Bacteria	Actinobacteria	Actinobacteria	Actinomycetales	Actinosynnemataceae	unclassified	unclassified	Actinobacteria
42	Endosphere	4389407	-5.85415	9.55936	7.32309e-08	0.00638164	California	Bacteria	Bacteroidetes	Cytophagia	Cytophagales	Cytophagaceae	unclassified	unclassified	Bacteroidetes
42	Endosphere	4390466	-2.82357	11.5271	1.75721e-07	0.0153131	California	Bacteria	Bacteroidetes	Bacteroidia	Bacteroidales	unclassified	unclassified	unclassified	Bacteroidetes
42	Endosphere	4398983	-6.13793	8.05527	5.94549e-12	5.18113e-07	California	Bacteria	Chloroflexi	Chloroflexi	[Roseiflexales]	unclassified	unclassified	unclassified	Chloroflexi
42	Endosphere	4401954	-6.11436	8.04015	1.03745e-11	9.04074e-07	California	Bacteria	Proteobacteria	Deltaproteobacteria	Myxococcales	unclassified	unclassified	unclassified	Deltaproteobacteria
42	Endosphere	4409930	-3.93233	9.96265	3.18575e-10	2.77619e-05	California	Bacteria	Acidobacteria	Acidobacteria-6	iii1-15	unclassified	unclassified	unclassified	Acidobacteria
42	Endosphere	4414706	-6.61952	8.36104	6.9058e-14	6.01799e-09	California	Bacteria	Acidobacteria	Acidobacteriia	Acidobacteriales	Koribacteraceae	Candidatus_Koribacter	unclassified	Acidobacteria
42	Endosphere	4414809	-3.56066	9.84258	3.07663e-09	0.00026811	California	Bacteria	Verrucomicrobia	Opitutae	Opitutales	Opitutaceae	unclassified	unclassified	Verrucomicrobia
42	Endosphere	4417091	-2.75831	11.334	2.01556e-11	1.75644e-06	California	Bacteria	Acidobacteria	Acidobacteria-6	CCU21	unclassified	unclassified	unclassified	Acidobacteria
42	Endosphere	4418945	-5.74468	8.26614	1.07274e-12	9.34825e-08	California	Bacteria	Bacteroidetes	Bacteroidia	Bacteroidales	unclassified	unclassified	unclassified	Bacteroidetes
42	Endosphere	4434051	-4.34332	7.71776	4.53331e-09	0.00039505	California	Bacteria	Proteobacteria	Gammaproteobacteria	Methylococcales	Methylococcaceae	unclassified	unclassified	Gammaproteobacteria
42	Endosphere	4444012	-3.03758	12.6069	1.81495e-11	1.58162e-06	California	Bacteria	Chloroflexi	Anaerolineae	S0208	unclassified	unclassified	unclassified	Chloroflexi
42	Endosphere	4449384	-7.57236	9.06587	2.9258e-12	2.54966e-07	California	Bacteria	Proteobacteria	Gammaproteobacteria	Methylococcales	unclassified	unclassified	unclassified	Gammaproteobacteria
42	Endosphere	4453710	-9.63419	14.5026	4.22051e-40	3.67792e-35	California	Bacteria	Proteobacteria	Betaproteobacteria	Burkholderiales	Comamonadaceae	Rhodoferax	unclassified	Betaproteobacteria
42	Endosphere	4464809	-6.54833	10.8134	2.06804e-22	1.80217e-17	California	Bacteria	Acidobacteria	Acidobacteria-6	iii1-15	unclassified	unclassified	unclassified	Acidobacteria
42	Endosphere	4470541	-4.70393	7.3729	1.91099e-07	0.0166531	California	Bacteria	Acidobacteria	Holophagae	Holophagales	Holophagaceae	unclassified	unclassified	Acidobacteria
42	Endosphere	4480593	-4.00216	12.8811	1.07712e-08	0.000938642	California	Bacteria	Proteobacteria	Deltaproteobacteria	Myxococcales	Myxococcaceae	Anaeromyxobacter	unclassified	Deltaproteobacteria
42	Endosphere	4482769	-7.64923	10.6935	7.98817e-24	6.96121e-19	California	Bacteria	Proteobacteria	Alphaproteobacteria	Rhizobiales	Methylocystaceae	Pleomorphomonas	unclassified	Alphaproteobacteria
42	Endosphere	626383	-6.04253	8.46781	1.1447e-12	9.97539e-08	California	Archaea	Euryarchaeota	Methanobacteria	Methanobacteriales	Methanobacteriaceae	Methanobacterium	unclassified	Euryarchaeota
28	Rhizosphere	1111565	-5.69849	6.44284	1.59482e-20	1.38979e-15	California	Bacteria	Acidobacteria	Solibacteres	Solibacterales	unclassified	unclassified	unclassified	Acidobacteria
28	Rhizosphere	1111517	5.39622	6.66524	1.73187e-07	0.0150922	Arkansas	Bacteria	Acidobacteria	[Chloracidobacteria]	2017-11-24	unclassified	unclassified	unclassified	Acidobacteria
28	Rhizosphere	1110996	5.9232	7.0219	1.36943e-10	1.19337e-05	Arkansas	Bacteria	Verrucomicrobia	[Pedosphaerae]	[Pedosphaerales]	auto67_4W	unclassified	unclassified	Verrucomicrobia
28	Rhizosphere	1110182	5.08469	8.88401	3.67051e-17	3.19863e-12	Arkansas	Bacteria	Acidobacteria	[Chloracidobacteria]	RB41	Ellin6075	unclassified	unclassified	Acidobacteria
28	Rhizosphere	1109142	3.82027	6.93763	1.35181e-07	0.0117803	Arkansas	Bacteria	Verrucomicrobia	Verrucomicrobiae	Verrucomicrobiales	Verrucomicrobiaceae	unclassified	unclassified	Verrucomicrobia
28	Rhizosphere	1108899	4.29174	7.27093	6.87903e-09	0.000599466	Arkansas	Bacteria	Proteobacteria	Gammaproteobacteria	Xanthomonadales	Sinobacteraceae	Steroidobacter	unclassified	Gammaproteobacteria
28	Rhizosphere	1108523	-3.28298	9.05756	9.80863e-27	8.54763e-22	California	Bacteria	Acidobacteria	iii1-8	DS-18	unclassified	unclassified	unclassified	Acidobacteria
28	Rhizosphere	1107985	4.70183	9.98889	1.95969e-15	1.70775e-10	Arkansas	Bacteria	Proteobacteria	Deltaproteobacteria	Myxococcales	unclassified	unclassified	unclassified	Deltaproteobacteria
28	Rhizosphere	1107738	5.48036	7.67759	2.6233e-16	2.28605e-11	Arkansas	Bacteria	Acidobacteria	Acidobacteria-6	iii1-15	unclassified	unclassified	unclassified	Acidobacteria
28	Rhizosphere	1106471	5.26221	7.49441	7.63362e-12	6.65224e-07	Arkansas	Bacteria	Actinobacteria	Actinobacteria	Actinomycetales	Nocardioidaceae	unclassified	unclassified	Actinobacteria
28	Rhizosphere	1104556	-7.37752	7.26731	1.6188e-29	1.41069e-24	California	Bacteria	Proteobacteria	Alphaproteobacteria	Rhodospirillales	Rhodospirillaceae	unclassified	unclassified	Alphaproteobacteria
28	Rhizosphere	1104437	6.61037	7.54807	1.95307e-11	1.70198e-06	Arkansas	Bacteria	Bacteroidetes	[Saprospirae]	[Saprospirales]	Saprospiraceae	unclassified	unclassified	Bacteroidetes
28	Rhizosphere	1101156	6.77732	7.68504	4.88397e-16	4.25608e-11	Arkansas	Bacteria	Proteobacteria	Deltaproteobacteria	Myxococcales	Haliangiaceae	unclassified	unclassified	Deltaproteobacteria
28	Rhizosphere	1096572	5.64021	7.79803	1.37929e-20	1.20197e-15	Arkansas	Bacteria	Actinobacteria	Thermoleophilia	Gaiellales	Gaiellaceae	unclassified	unclassified	Actinobacteria
28	Rhizosphere	1092163	5.81901	6.95085	1.88925e-08	0.00164637	Arkansas	Bacteria	Gemmatimonadetes	Gemm-3	unclassified	unclassified	unclassified	unclassified	Gemmatimonadetes
28	Rhizosphere	1089939	2.67464	7.50145	6.86024e-09	0.000597829	Arkansas	Bacteria	Proteobacteria	Deltaproteobacteria	Myxococcales	unclassified	unclassified	unclassified	Deltaproteobacteria
28	Rhizosphere	1087611	-7.6779	8.8232	4.87583e-76	4.24899e-71	California	Bacteria	Gemmatimonadetes	Gemmatimonadetes	Ellin5290	unclassified	unclassified	unclassified	Gemmatimonadetes
28	Rhizosphere	1085127	-5.45906	7.91188	4.8685e-33	4.24261e-28	California	Bacteria	Proteobacteria	Betaproteobacteria	SC-I-84	unclassified	unclassified	unclassified	Betaproteobacteria
28	Rhizosphere	1083460	-4.58767	6.06452	7.30806e-13	6.36853e-08	California	Bacteria	Proteobacteria	Deltaproteobacteria	Syntrophobacterales	Syntrophobacteraceae	unclassified	unclassified	Deltaproteobacteria
28	Rhizosphere	1080447	-3.63799	9.79647	8.70407e-30	7.58507e-25	California	Bacteria	Acidobacteria	Acidobacteria-6	iii1-15	unclassified	unclassified	unclassified	Acidobacteria
28	Rhizosphere	1076737	5.99502	8.09215	4.90384e-19	4.27341e-14	Arkansas	Bacteria	Planctomycetes	Planctomycetia	Planctomycetales	Planctomycetaceae	Planctomyces	unclassified	Planctomycetes
28	Rhizosphere	1069478	4.49161	8.55289	2.3607e-19	2.05721e-14	Arkansas	Bacteria	Armatimonadetes	0319-6E2	unclassified	unclassified	unclassified	unclassified	Armatimonadetes
28	Rhizosphere	1069076	4.60272	8.6295	1.60869e-19	1.40188e-14	Arkansas	Bacteria	Bacteroidetes	Cytophagia	Cytophagales	Cytophagaceae	Adhaeribacter	unclassified	Bacteroidetes
28	Rhizosphere	1066717	-4.37983	5.62322	3.51887e-07	0.0306648	California	Bacteria	Gemmatimonadetes	Gemmatimonadetes	Gemmatimonadales	unclassified	unclassified	unclassified	Gemmatimonadetes
28	Rhizosphere	1066569	6.56625	7.50973	2.94072e-09	0.000256266	Arkansas	Bacteria	Acidobacteria	Sva0725	Sva0725	unclassified	unclassified	unclassified	Acidobacteria
28	Rhizosphere	1060353	-3.88458	7.27295	4.50086e-19	3.92223e-14	California	Bacteria	Actinobacteria	Thermoleophilia	Solirubrobacterales	Conexibacteraceae	unclassified	unclassified	Actinobacteria
28	Rhizosphere	1052881	-4.9742	5.82055	2.751e-09	0.000239733	California	Bacteria	Proteobacteria	Deltaproteobacteria	Desulfuromonadales	Pelobacteraceae	unclassified	unclassified	Deltaproteobacteria
28	Rhizosphere	1052235	5.79223	7.93871	2.98031e-16	2.59716e-11	Arkansas	Bacteria	Proteobacteria	Deltaproteobacteria	Myxococcales	Haliangiaceae	unclassified	unclassified	Deltaproteobacteria
28	Rhizosphere	1051459	-5.28273	6.21895	9.69761e-08	0.00845089	California	Bacteria	Proteobacteria	Betaproteobacteria	Burkholderiales	Comamonadaceae	unclassified	unclassified	Betaproteobacteria
28	Rhizosphere	1049635	-5.94489	6.28151	1.19529e-11	1.04162e-06	California	Bacteria	Planctomycetes	OM190	agg27	unclassified	unclassified	unclassified	Planctomycetes
28	Rhizosphere	1037256	-3.61908	7.59094	4.74352e-21	4.13369e-16	California	Bacteria	Actinobacteria	Thermoleophilia	Gaiellales	Gaiellaceae	unclassified	unclassified	Actinobacteria
28	Rhizosphere	1032653	-4.09625	5.86027	3.15559e-07	0.0274991	California	Bacteria	Actinobacteria	Thermoleophilia	Solirubrobacterales	Solirubrobacteraceae	unclassified	unclassified	Actinobacteria
28	Rhizosphere	1023165	-3.72292	6.26234	1.90764e-07	0.0166239	California	Bacteria	Verrucomicrobia	[Pedosphaerae]	[Pedosphaerales]	unclassified	unclassified	unclassified	Verrucomicrobia
28	Rhizosphere	1022879	6.88844	7.77483	8.85607e-12	7.71753e-07	Arkansas	Bacteria	Acidobacteria	iii1-8	DS-18	unclassified	unclassified	unclassified	Acidobacteria
28	Rhizosphere	1016118	-2.13954	8.42369	2.42907e-12	2.11679e-07	California	Bacteria	Proteobacteria	Deltaproteobacteria	Myxococcales	unclassified	unclassified	unclassified	Deltaproteobacteria
28	Rhizosphere	1015017	2.5043	7.95555	3.92671e-07	0.0342189	Arkansas	Bacteria	Proteobacteria	Deltaproteobacteria	Myxococcales	Nannocystaceae	Nannocystis	exedens	Deltaproteobacteria
28	Rhizosphere	1014513	-2.60746	6.89713	2.38698e-07	0.0208011	California	Bacteria	Planctomycetes	Planctomycetia	Gemmatales	Isosphaeraceae	unclassified	unclassified	Planctomycetes
28	Rhizosphere	1012112	-6.59896	7.83352	1.93384e-37	1.68523e-32	California	Bacteria	Actinobacteria	Thermoleophilia	Solirubrobacterales	Solirubrobacteraceae	unclassified	unclassified	Actinobacteria
28	Rhizosphere	1011958	2.87151	9.32427	3.79878e-12	3.31041e-07	Arkansas	Bacteria	Verrucomicrobia	[Spartobacteria]	[Chthoniobacterales]	[Chthoniobacteraceae]	unclassified	unclassified	Verrucomicrobia
28	Rhizosphere	1003093	5.33285	6.62099	2.74897e-09	0.000239556	Arkansas	Bacteria	Acidobacteria	[Chloracidobacteria]	RB41	unclassified	unclassified	unclassified	Acidobacteria
28	Rhizosphere	994823	-5.65692	8.99207	1.34358e-31	1.17085e-26	California	Bacteria	Actinobacteria	Thermoleophilia	Solirubrobacterales	Patulibacteraceae	unclassified	unclassified	Actinobacteria
28	Rhizosphere	993474	5.00218	6.41419	3.93102e-08	0.00342564	Arkansas	Bacteria	Actinobacteria	Actinobacteria	Actinomycetales	Pseudonocardiaceae	Pseudonocardia	unclassified	Actinobacteria
28	Rhizosphere	993373	2.9245	7.67853	2.0921e-09	0.000182314	Arkansas	Bacteria	Proteobacteria	Deltaproteobacteria	Myxococcales	unclassified	unclassified	unclassified	Deltaproteobacteria
28	Rhizosphere	993307	4.65288	7.0375	3.7701e-07	0.0328542	Arkansas	Bacteria	Planctomycetes	Planctomycetia	Pirellulales	Pirellulaceae	Pirellula	unclassified	Planctomycetes
28	Rhizosphere	990234	-4.67435	6.11508	1.01203e-13	8.81925e-09	California	Bacteria	Planctomycetes	Planctomycetia	Gemmatales	Isosphaeraceae	unclassified	unclassified	Planctomycetes
28	Rhizosphere	989109	2.57926	7.32495	1.93247e-07	0.0168403	Arkansas	Bacteria	Proteobacteria	Alphaproteobacteria	Sphingomonadales	Sphingomonadaceae	Kaistobacter	unclassified	Alphaproteobacteria
28	Rhizosphere	982282	-4.51446	5.8582	3.49182e-08	0.00304291	California	Bacteria	Planctomycetes	Phycisphaerae	WD2101	unclassified	unclassified	unclassified	Planctomycetes
28	Rhizosphere	979598	6.20248	7.23028	4.79901e-15	4.18205e-10	Arkansas	Bacteria	Proteobacteria	Betaproteobacteria	SC-I-84	unclassified	unclassified	unclassified	Betaproteobacteria
28	Rhizosphere	970359	4.97757	6.40855	3.50447e-07	0.0305393	Arkansas	Bacteria	Proteobacteria	Alphaproteobacteria	Rhizobiales	Hyphomicrobiaceae	unclassified	unclassified	Alphaproteobacteria
28	Rhizosphere	968336	4.29866	7.27351	2.63819e-11	2.29902e-06	Arkansas	Bacteria	Firmicutes	Bacilli	Bacillales	Alicyclobacillaceae	Alicyclobacillus	unclassified	Firmicutes
28	Rhizosphere	962736	6.28213	7.2894	5.52519e-09	0.000481487	Arkansas	Bacteria	Proteobacteria	Gammaproteobacteria	HTCC2188	HTCC2089	unclassified	unclassified	Gammaproteobacteria
28	Rhizosphere	962448	-5.78656	6.49649	1.80205e-19	1.57038e-14	California	Bacteria	Planctomycetes	Planctomycetia	Gemmatales	Gemmataceae	Gemmata	unclassified	Planctomycetes
28	Rhizosphere	956988	5.20639	10.7321	4.16271e-22	3.62755e-17	Arkansas	Bacteria	Proteobacteria	Deltaproteobacteria	Desulfuromonadales	Geobacteraceae	Geobacter	unclassified	Deltaproteobacteria
28	Rhizosphere	952203	5.0102	7.28534	2.22355e-07	0.0193769	Arkansas	Bacteria	Proteobacteria	Betaproteobacteria	Burkholderiales	Oxalobacteraceae	unclassified	unclassified	Betaproteobacteria
28	Rhizosphere	950620	-2.59373	9.1943	7.16445e-08	0.00624339	California	Bacteria	Verrucomicrobia	Verrucomicrobiae	Verrucomicrobiales	Verrucomicrobiaceae	Prosthecobacter	debontii	Verrucomicrobia
28	Rhizosphere	949062	4.65469	9.3013	9.21429e-29	8.0297e-24	Arkansas	Bacteria	Proteobacteria	Alphaproteobacteria	Sphingomonadales	Sphingomonadaceae	Kaistobacter	unclassified	Alphaproteobacteria
28	Rhizosphere	948049	-6.58487	6.6713	2.60172e-20	2.26725e-15	California	Bacteria	Planctomycetes	Phycisphaerae	WD2101	unclassified	unclassified	unclassified	Planctomycetes
28	Rhizosphere	945478	4.95289	9.45212	3.65722e-35	3.18705e-30	Arkansas	Bacteria	Proteobacteria	Gammaproteobacteria	Xanthomonadales	Xanthomonadaceae	unclassified	unclassified	Gammaproteobacteria
28	Rhizosphere	944113	-4.75445	5.73806	2.05096e-07	0.0178729	California	Bacteria	Bacteroidetes	Bacteroidia	Bacteroidales	unclassified	unclassified	unclassified	Bacteroidetes
28	Rhizosphere	940630	-3.54196	7.19731	2.16035e-12	1.88262e-07	California	Bacteria	Planctomycetes	Planctomycetia	Gemmatales	Isosphaeraceae	unclassified	unclassified	Planctomycetes
28	Rhizosphere	937954	2.40623	9.10654	1.39914e-08	0.00121927	Arkansas	Bacteria	Bacteroidetes	[Saprospirae]	[Saprospirales]	Chitinophagaceae	unclassified	unclassified	Bacteroidetes
28	Rhizosphere	937735	-4.17977	6.28211	5.7003e-10	4.96747e-05	California	Bacteria	Actinobacteria	Actinobacteria	Actinomycetales	unclassified	unclassified	unclassified	Actinobacteria
28	Rhizosphere	917532	-5.39211	5.98909	5.54201e-11	4.82953e-06	California	Bacteria	Firmicutes	Clostridia	Clostridiales	Clostridiaceae	Caloramator	unclassified	Firmicutes
28	Rhizosphere	913264	-8.06702	8.31025	2.81726e-60	2.45508e-55	California	Bacteria	Proteobacteria	Deltaproteobacteria	Myxococcales	Myxococcaceae	unclassified	unclassified	Deltaproteobacteria
28	Rhizosphere	909520	-2.36841	12.0746	1.51714e-16	1.3221e-11	California	Bacteria	Proteobacteria	Deltaproteobacteria	Myxococcales	Myxococcaceae	Anaeromyxobacter	unclassified	Deltaproteobacteria
28	Rhizosphere	905498	-3.0319	9.46925	6.78189e-10	5.91001e-05	California	Bacteria	Acidobacteria	iii1-8	DS-18	unclassified	unclassified	unclassified	Acidobacteria
28	Rhizosphere	893232	5.66318	6.84236	4.74558e-08	0.00413549	Arkansas	Bacteria	Proteobacteria	Alphaproteobacteria	Rhodospirillales	unclassified	unclassified	unclassified	Alphaproteobacteria
28	Rhizosphere	879040	5.62503	7.79168	2.05262e-11	1.78873e-06	Arkansas	Bacteria	Proteobacteria	Alphaproteobacteria	Sphingomonadales	Sphingomonadaceae	Kaistobacter	unclassified	Alphaproteobacteria
28	Rhizosphere	876717	-4.2601	6.63588	6.68978e-15	5.82974e-10	California	Bacteria	Actinobacteria	Thermoleophilia	Solirubrobacterales	Patulibacteraceae	unclassified	unclassified	Actinobacteria
28	Rhizosphere	873887	-5.10052	8.54798	9.307e-35	8.11049e-30	California	Bacteria	Actinobacteria	Thermoleophilia	Solirubrobacterales	Solirubrobacteraceae	unclassified	unclassified	Actinobacteria
28	Rhizosphere	870223	7.84345	8.59885	2.68151e-27	2.33678e-22	Arkansas	Bacteria	Actinobacteria	Actinobacteria	Actinomycetales	Nakamurellaceae	unclassified	unclassified	Actinobacteria
28	Rhizosphere	868555	-3.0792	7.036	6.76821e-09	0.000589809	California	Bacteria	Planctomycetes	Planctomycetia	Gemmatales	Isosphaeraceae	unclassified	unclassified	Planctomycetes
28	Rhizosphere	864067	-3.90178	6.6204	8.54564e-12	7.44701e-07	California	Bacteria	Planctomycetes	Phycisphaerae	WD2101	unclassified	unclassified	unclassified	Planctomycetes
28	Rhizosphere	857566	-5.59099	6.84157	1.06416e-17	9.27352e-13	California	Bacteria	Actinobacteria	Thermoleophilia	Solirubrobacterales	Patulibacteraceae	unclassified	unclassified	Actinobacteria
28	Rhizosphere	856745	-2.99384	7.24749	7.5538e-10	6.58269e-05	California	Bacteria	Actinobacteria	Actinobacteria	Actinomycetales	Nocardioidaceae	Nocardioides	unclassified	Actinobacteria
28	Rhizosphere	856536	-3.80398	7.91325	1.65411e-12	1.44146e-07	California	Bacteria	Proteobacteria	Deltaproteobacteria	Myxococcales	unclassified	unclassified	unclassified	Deltaproteobacteria
28	Rhizosphere	850135	3.38947	9.29021	4.36489e-14	3.80374e-09	Arkansas	Bacteria	Proteobacteria	Betaproteobacteria	Burkholderiales	Comamonadaceae	unclassified	unclassified	Betaproteobacteria
28	Rhizosphere	849683	-8.55186	8.2753	2.43275e-52	2.11999e-47	California	Bacteria	Proteobacteria	Deltaproteobacteria	Myxococcales	Myxococcaceae	unclassified	unclassified	Deltaproteobacteria
28	Rhizosphere	849156	7.48067	8.27862	1.37081e-16	1.19458e-11	Arkansas	Bacteria	Proteobacteria	Betaproteobacteria	Burkholderiales	Oxalobacteraceae	unclassified	unclassified	Betaproteobacteria
28	Rhizosphere	847358	-2.328	7.03027	8.21863e-08	0.00716204	California	Bacteria	Gemmatimonadetes	Gemm-1	unclassified	unclassified	unclassified	unclassified	Gemmatimonadetes
28	Rhizosphere	844535	-7.6866	8.87223	1.41407e-45	1.23228e-40	California	Bacteria	Proteobacteria	Alphaproteobacteria	Caulobacterales	Caulobacteraceae	Asticcacaulis	unclassified	Alphaproteobacteria
28	Rhizosphere	839836	-5.66923	10.1534	4.09807e-46	3.57123e-41	California	Bacteria	Gemmatimonadetes	Gemmatimonadetes	Gemmatimonadales	unclassified	unclassified	unclassified	Gemmatimonadetes
28	Rhizosphere	839513	5.6245	9.74553	2.00424e-29	1.74658e-24	Arkansas	Bacteria	Armatimonadetes	Chthonomonadetes	SJA-22	unclassified	unclassified	unclassified	Armatimonadetes
28	Rhizosphere	839450	6.51173	7.46768	8.71768e-14	7.59694e-09	Arkansas	Bacteria	Armatimonadetes	Chthonomonadetes	SJA-22	unclassified	unclassified	unclassified	Armatimonadetes
28	Rhizosphere	838913	8.04562	8.78323	3.4448e-31	3.00193e-26	Arkansas	Bacteria	Proteobacteria	Deltaproteobacteria	Syntrophobacterales	Syntrophobacteraceae	unclassified	unclassified	Deltaproteobacteria
28	Rhizosphere	838837	-4.05758	5.54462	5.71724e-07	0.0498223	California	Bacteria	Proteobacteria	Betaproteobacteria	Burkholderiales	Comamonadaceae	Hydrogenophaga	unclassified	Betaproteobacteria
28	Rhizosphere	838297	8.00292	8.7452	2.9876e-17	2.60351e-12	Arkansas	Bacteria	Proteobacteria	Gammaproteobacteria	Xanthomonadales	Xanthomonadaceae	unclassified	unclassified	Gammaproteobacteria
28	Rhizosphere	834284	4.48151	7.41486	2.47794e-12	2.15938e-07	Arkansas	Bacteria	Bacteroidetes	[Saprospirae]	[Saprospirales]	Saprospiraceae	unclassified	unclassified	Bacteroidetes
28	Rhizosphere	831879	-4.42565	5.63685	3.81119e-07	0.0332122	California	Bacteria	Proteobacteria	Alphaproteobacteria	unclassified	unclassified	unclassified	unclassified	Alphaproteobacteria
28	Rhizosphere	828320	-4.77917	6.33667	6.54797e-11	5.70617e-06	California	Bacteria	Proteobacteria	Alphaproteobacteria	Rhodospirillales	Rhodospirillaceae	Skermanella	unclassified	Alphaproteobacteria
28	Rhizosphere	826497	-4.07637	5.85955	3.19662e-07	0.0278567	California	Bacteria	Chloroflexi	unclassified	unclassified	unclassified	unclassified	unclassified	Chloroflexi
28	Rhizosphere	826332	6.66011	7.58765	2.58808e-18	2.25536e-13	Arkansas	Bacteria	Proteobacteria	Betaproteobacteria	unclassified	unclassified	unclassified	unclassified	Betaproteobacteria
28	Rhizosphere	825653	5.50253	6.73893	3.51088e-08	0.00305952	Arkansas	Bacteria	Chlorobi	SJA-28	unclassified	unclassified	unclassified	unclassified	Chlorobi
28	Rhizosphere	825183	4.92477	7.24287	7.69598e-12	6.70659e-07	Arkansas	Bacteria	Bacteroidetes	[Saprospirae]	[Saprospirales]	Chitinophagaceae	unclassified	unclassified	Bacteroidetes
28	Rhizosphere	823439	6.77889	7.6835	1.23091e-15	1.07266e-10	Arkansas	Bacteria	Acidobacteria	Acidobacteria-6	iii1-15	mb2424	unclassified	unclassified	Acidobacteria
28	Rhizosphere	822776	5.67401	6.84781	4.27022e-10	3.72124e-05	Arkansas	Bacteria	Proteobacteria	Betaproteobacteria	Burkholderiales	Oxalobacteraceae	unclassified	unclassified	Betaproteobacteria
28	Rhizosphere	822030	-5.65775	6.41987	3.17635e-22	2.768e-17	California	Bacteria	Acidobacteria	OS-K	unclassified	unclassified	unclassified	unclassified	Acidobacteria
28	Rhizosphere	819659	5.6855	7.83725	2.24983e-15	1.9606e-10	Arkansas	Bacteria	Acidobacteria	Solibacteres	Solibacterales	unclassified	unclassified	unclassified	Acidobacteria
28	Rhizosphere	819061	-5.42378	8.0768	1.47883e-27	1.28871e-22	California	Bacteria	Verrucomicrobia	[Pedosphaerae]	[Pedosphaerales]	auto67_4W	unclassified	unclassified	Verrucomicrobia
28	Rhizosphere	818282	5.66839	6.85037	2.25579e-10	1.96579e-05	Arkansas	Bacteria	Proteobacteria	Betaproteobacteria	SC-I-84	unclassified	unclassified	unclassified	Betaproteobacteria
28	Rhizosphere	817152	-2.79904	6.70654	2.82348e-09	0.000246049	California	Bacteria	Actinobacteria	Acidimicrobiia	Acidimicrobiales	C111	unclassified	unclassified	Actinobacteria
28	Rhizosphere	817067	-3.46875	6.80858	1.99358e-15	1.73728e-10	California	Bacteria	Actinobacteria	Thermoleophilia	Gaiellales	unclassified	unclassified	unclassified	Actinobacteria
28	Rhizosphere	816441	6.26618	7.27769	1.13307e-11	9.87399e-07	Arkansas	Bacteria	Proteobacteria	Gammaproteobacteria	Xanthomonadales	Sinobacteraceae	Steroidobacter	unclassified	Gammaproteobacteria
28	Rhizosphere	816208	7.2433	8.07183	7.05306e-20	6.14632e-15	Arkansas	Bacteria	Acidobacteria	unclassified	unclassified	unclassified	unclassified	unclassified	Acidobacteria
28	Rhizosphere	815859	-2.15355	7.40833	4.4005e-07	0.0383477	California	Bacteria	Acidobacteria	Acidobacteria-6	iii1-15	mb2424	unclassified	unclassified	Acidobacteria
28	Rhizosphere	814647	-3.45529	6.78028	1.33856e-08	0.00116648	California	Bacteria	Bacteroidetes	Sphingobacteriia	Sphingobacteriales	unclassified	unclassified	unclassified	Bacteroidetes
28	Rhizosphere	814232	5.40684	7.61889	1.90536e-14	1.6604e-09	Arkansas	Bacteria	Acidobacteria	Acidobacteria-6	iii1-15	unclassified	unclassified	unclassified	Acidobacteria
28	Rhizosphere	813916	7.17244	8.00302	1.47968e-07	0.0128945	Arkansas	Bacteria	Nitrospirae	Nitrospira	Nitrospirales	0319-6A21	unclassified	unclassified	Nitrospirae
28	Rhizosphere	813885	5.49894	6.7321	2.41549e-07	0.0210496	Arkansas	Bacteria	Proteobacteria	Betaproteobacteria	MND1	unclassified	unclassified	unclassified	Betaproteobacteria
28	Rhizosphere	813043	-3.37758	10.7231	2.92436e-41	2.54841e-36	California	Bacteria	Acidobacteria	AT-s54	unclassified	unclassified	unclassified	unclassified	Acidobacteria
28	Rhizosphere	812589	-8.03763	7.81395	6.68648e-46	5.82687e-41	California	Bacteria	Chloroflexi	Anaerolineae	pLW-97	unclassified	unclassified	unclassified	Chloroflexi
28	Rhizosphere	812105	-1.70609	10.0892	3.18771e-11	2.7779e-06	California	Bacteria	WS3	PRR-12	Sediment-1	PRR-10	unclassified	unclassified	WS3
28	Rhizosphere	811763	-5.33526	6.24718	1.39259e-14	1.21356e-09	California	Bacteria	Bacteroidetes	Bacteroidia	Bacteroidales	unclassified	unclassified	unclassified	Bacteroidetes
28	Rhizosphere	811434	9.44519	10.0998	1.95962e-41	1.7077e-36	Arkansas	Bacteria	Chloroflexi	Anaerolineae	SBR1031	A4b	unclassified	unclassified	Chloroflexi
28	Rhizosphere	810450	7.77436	10.8094	8.38829e-60	7.30989e-55	Arkansas	Bacteria	Chloroflexi	S085	unclassified	unclassified	unclassified	unclassified	Chloroflexi
28	Rhizosphere	809921	6.24772	7.26676	4.84594e-13	4.22294e-08	Arkansas	Bacteria	Planctomycetes	Planctomycetia	Pirellulales	Pirellulaceae	unclassified	unclassified	Planctomycetes
28	Rhizosphere	809583	5.47434	6.71923	1.33369e-09	0.000116223	Arkansas	Bacteria	Proteobacteria	Alphaproteobacteria	Sphingomonadales	Sphingomonadaceae	unclassified	unclassified	Alphaproteobacteria
28	Rhizosphere	809485	9.40813	10.0645	4.35364e-36	3.79394e-31	Arkansas	Bacteria	Bacteroidetes	Cytophagia	Cytophagales	Cytophagaceae	unclassified	unclassified	Bacteroidetes
28	Rhizosphere	809293	6.4223	7.39984	1.22024e-10	1.06336e-05	Arkansas	Bacteria	Proteobacteria	Deltaproteobacteria	Myxococcales	unclassified	unclassified	unclassified	Deltaproteobacteria
28	Rhizosphere	806094	-3.08945	6.49408	1.12756e-09	9.826e-05	California	Bacteria	Proteobacteria	Betaproteobacteria	Ellin6067	unclassified	unclassified	unclassified	Betaproteobacteria
28	Rhizosphere	806063	5.35889	11.2661	7.31119e-34	6.37126e-29	Arkansas	Bacteria	Acidobacteria	[Chloracidobacteria]	RB41	Ellin6075	unclassified	unclassified	Acidobacteria
28	Rhizosphere	805685	6.15639	7.19153	1.07836e-12	9.39724e-08	Arkansas	Bacteria	Proteobacteria	Gammaproteobacteria	Xanthomonadales	Xanthomonadaceae	unclassified	unclassified	Gammaproteobacteria
28	Rhizosphere	805676	5.74234	9.87475	2.8675e-36	2.49886e-31	Arkansas	Bacteria	Acidobacteria	Acidobacteria-6	iii1-15	mb2424	unclassified	unclassified	Acidobacteria
28	Rhizosphere	805378	3.34435	8.70077	5.7708e-11	5.02891e-06	Arkansas	Bacteria	Acidobacteria	iii1-8	DS-18	unclassified	unclassified	unclassified	Acidobacteria
28	Rhizosphere	805122	-3.63749	6.12763	1.0408e-09	9.06998e-05	California	Bacteria	Proteobacteria	Deltaproteobacteria	Myxococcales	unclassified	unclassified	unclassified	Deltaproteobacteria
28	Rhizosphere	804682	-6.01698	6.93241	5.22347e-26	4.55194e-21	California	Bacteria	Bacteroidetes	Cytophagia	Cytophagales	Cytophagaceae	unclassified	unclassified	Bacteroidetes
28	Rhizosphere	803752	3.21088	10.1063	7.44196e-18	6.48522e-13	Arkansas	Bacteria	Proteobacteria	Gammaproteobacteria	Xanthomonadales	Xanthomonadaceae	unclassified	unclassified	Gammaproteobacteria
28	Rhizosphere	802477	-5.36955	5.99341	7.05054e-09	0.000614412	California	Bacteria	Planctomycetes	Planctomycetia	Gemmatales	Gemmataceae	Gemmata	unclassified	Planctomycetes
28	Rhizosphere	798634	-2.6775	8.68025	3.36961e-12	2.93641e-07	California	Bacteria	Proteobacteria	Betaproteobacteria	Burkholderiales	Comamonadaceae	unclassified	unclassified	Betaproteobacteria
28	Rhizosphere	792868	-2.94793	6.86091	2.81528e-08	0.00245335	California	Bacteria	Proteobacteria	Betaproteobacteria	Burkholderiales	Oxalobacteraceae	unclassified	unclassified	Betaproteobacteria
28	Rhizosphere	792230	-3.28955	7.17098	1.22653e-14	1.06885e-09	California	Bacteria	Proteobacteria	Deltaproteobacteria	Myxococcales	unclassified	unclassified	unclassified	Deltaproteobacteria
28	Rhizosphere	790545	3.33986	8.37775	1.98105e-15	1.72637e-10	Arkansas	Bacteria	Proteobacteria	Alphaproteobacteria	Sphingomonadales	Sphingomonadaceae	Kaistobacter	unclassified	Alphaproteobacteria
28	Rhizosphere	787350	-2.62849	8.13524	1.52721e-13	1.33087e-08	California	Bacteria	Gemmatimonadetes	Gemmatimonadetes	Gemmatimonadales	unclassified	unclassified	unclassified	Gemmatimonadetes
28	Rhizosphere	781071	-7.69001	8.6006	5.99239e-48	5.22201e-43	California	Bacteria	Acidobacteria	[Chloracidobacteria]	RB41	Ellin6075	unclassified	unclassified	Acidobacteria
28	Rhizosphere	778795	4.79209	10.4546	1.21791e-34	1.06134e-29	Arkansas	Bacteria	Gemmatimonadetes	Gemmatimonadetes	unclassified	unclassified	unclassified	unclassified	Gemmatimonadetes
28	Rhizosphere	773026	5.48839	6.72571	1.0753e-07	0.00937059	Arkansas	Bacteria	Verrucomicrobia	[Pedosphaerae]	[Pedosphaerales]	unclassified	unclassified	unclassified	Verrucomicrobia
28	Rhizosphere	772651	5.90046	7.01087	8.58893e-11	7.48474e-06	Arkansas	Bacteria	Acidobacteria	Acidobacteria-6	iii1-15	RB40	unclassified	unclassified	Acidobacteria
28	Rhizosphere	764682	7.66088	8.4367	1.74543e-15	1.52104e-10	Arkansas	Bacteria	Proteobacteria	Gammaproteobacteria	Pseudomonadales	Pseudomonadaceae	Pseudomonas	unclassified	Gammaproteobacteria
28	Rhizosphere	761601	6.62844	7.56338	3.18697e-15	2.77725e-10	Arkansas	Bacteria	Proteobacteria	Gammaproteobacteria	Xanthomonadales	Sinobacteraceae	unclassified	unclassified	Gammaproteobacteria
28	Rhizosphere	758928	6.74684	9.39279	6.1462e-25	5.35604e-20	Arkansas	Bacteria	Bacteroidetes	[Saprospirae]	[Saprospirales]	Saprospiraceae	unclassified	unclassified	Bacteroidetes
28	Rhizosphere	758197	-3.28683	6.88865	2.18836e-14	1.90703e-09	California	Bacteria	Proteobacteria	Deltaproteobacteria	MIZ46	unclassified	unclassified	unclassified	Deltaproteobacteria
28	Rhizosphere	755123	-4.28594	7.7332	9.95368e-28	8.67404e-23	California	Bacteria	Actinobacteria	Thermoleophilia	Gaiellales	Gaiellaceae	unclassified	unclassified	Actinobacteria
28	Rhizosphere	754410	3.3684	7.19233	1.28564e-07	0.0112036	Arkansas	Bacteria	Proteobacteria	Alphaproteobacteria	Sphingomonadales	Sphingomonadaceae	unclassified	unclassified	Alphaproteobacteria
28	Rhizosphere	754249	7.39676	8.20529	1.37024e-16	1.19409e-11	Arkansas	Bacteria	Proteobacteria	Betaproteobacteria	Rhodocyclales	Rhodocyclaceae	Uliginosibacterium	unclassified	Betaproteobacteria
28	Rhizosphere	751555	2.89861	8.06888	9.21126e-11	8.02706e-06	Arkansas	Bacteria	Proteobacteria	Alphaproteobacteria	Rhodospirillales	Rhodospirillaceae	unclassified	unclassified	Alphaproteobacteria
28	Rhizosphere	750320	4.8002	7.13716	1.24243e-11	1.0827e-06	Arkansas	Bacteria	Proteobacteria	Deltaproteobacteria	Myxococcales	Polyangiaceae	Sorangium	cellulosum	Deltaproteobacteria
28	Rhizosphere	748070	-2.26716	8.93713	1.87315e-13	1.63234e-08	California	Bacteria	Acidobacteria	Acidobacteria-6	iii1-15	unclassified	unclassified	unclassified	Acidobacteria
28	Rhizosphere	745482	3.89242	7.61117	7.98441e-11	6.95793e-06	Arkansas	Bacteria	Bacteroidetes	[Saprospirae]	[Saprospirales]	Chitinophagaceae	unclassified	unclassified	Bacteroidetes
28	Rhizosphere	736831	-5.26751	5.9466	2.7256e-09	0.000237519	California	Bacteria	Cyanobacteria	Synechococcophycideae	Pseudanabaenales	Pseudanabaenaceae	Arthronema	unclassified	Cyanobacteria
28	Rhizosphere	736463	-4.63668	6.09856	1.70428e-12	1.48518e-07	California	Bacteria	Acidobacteria	Solibacteres	Solibacterales	Solibacteraceae	Candidatus_Solibacter	unclassified	Acidobacteria
28	Rhizosphere	731014	5.85052	8.55302	8.67476e-19	7.55953e-14	Arkansas	Bacteria	Actinobacteria	Actinobacteria	Actinomycetales	Micromonosporaceae	Pilimelia	unclassified	Actinobacteria
28	Rhizosphere	726960	-5.21782	5.91793	1.61226e-10	1.40499e-05	California	Bacteria	Acidobacteria	Solibacteres	Solibacterales	Solibacteraceae	Candidatus_Solibacter	unclassified	Acidobacteria
28	Rhizosphere	726736	6.63982	7.56796	1.72818e-17	1.506e-12	Arkansas	Bacteria	Proteobacteria	Deltaproteobacteria	Myxococcales	Haliangiaceae	unclassified	unclassified	Deltaproteobacteria
28	Rhizosphere	723690	-7.2852	7.18687	2.57079e-35	2.24029e-30	California	Bacteria	Acidobacteria	Acidobacteriia	Acidobacteriales	Koribacteraceae	Candidatus_Koribacter	unclassified	Acidobacteria
28	Rhizosphere	717396	-1.31533	12.5994	3.029e-07	0.0263959	California	Bacteria	Acidobacteria	Acidobacteria-6	iii1-15	unclassified	unclassified	unclassified	Acidobacteria
28	Rhizosphere	715800	-3.44603	6.64492	1.09151e-10	9.51182e-06	California	Bacteria	Verrucomicrobia	Opitutae	Opitutales	Opitutaceae	unclassified	unclassified	Verrucomicrobia
28	Rhizosphere	714738	4.54768	6.96532	1.41157e-09	0.00012301	Arkansas	Bacteria	Acidobacteria	Acidobacteria-6	iii1-15	unclassified	unclassified	unclassified	Acidobacteria
28	Rhizosphere	713656	-3.88679	6.92361	9.15672e-14	7.97953e-09	California	Bacteria	Proteobacteria	Deltaproteobacteria	Syntrophobacterales	Syntrophaceae	Smithella	unclassified	Deltaproteobacteria
28	Rhizosphere	707389	-3.14154	6.35069	5.87387e-08	0.00511873	California	Bacteria	Proteobacteria	Deltaproteobacteria	MIZ46	unclassified	unclassified	unclassified	Deltaproteobacteria
28	Rhizosphere	704831	6.20158	7.23353	2.8767e-12	2.50687e-07	Arkansas	Bacteria	Proteobacteria	Alphaproteobacteria	Kiloniellales	unclassified	unclassified	unclassified	Alphaproteobacteria
28	Rhizosphere	704462	4.83757	7.69502	2.82357e-16	2.46058e-11	Arkansas	Bacteria	Proteobacteria	Betaproteobacteria	Burkholderiales	Comamonadaceae	unclassified	unclassified	Betaproteobacteria
28	Rhizosphere	703224	2.19827	9.34721	2.47983e-11	2.16102e-06	Arkansas	Bacteria	Acidobacteria	Acidobacteria-6	iii1-15	unclassified	unclassified	unclassified	Acidobacteria
28	Rhizosphere	699318	4.36295	6.82723	9.42613e-09	0.00082143	Arkansas	Bacteria	Proteobacteria	Alphaproteobacteria	Sphingomonadales	Sphingomonadaceae	unclassified	unclassified	Alphaproteobacteria
28	Rhizosphere	696181	5.16524	7.98277	4.04964e-14	3.52902e-09	Arkansas	Bacteria	Proteobacteria	Gammaproteobacteria	Xanthomonadales	Xanthomonadaceae	unclassified	unclassified	Gammaproteobacteria
28	Rhizosphere	694781	6.34587	7.33654	1.39598e-08	0.00121651	Arkansas	Bacteria	Proteobacteria	Betaproteobacteria	MND1	unclassified	unclassified	unclassified	Betaproteobacteria
28	Rhizosphere	689528	4.90538	7.73813	5.47889e-10	4.77452e-05	Arkansas	Bacteria	Actinobacteria	Actinobacteria	Actinomycetales	Intrasporangiaceae	unclassified	unclassified	Actinobacteria
28	Rhizosphere	688887	-6.05494	8.35552	4.42185e-60	3.85338e-55	California	Bacteria	Bacteroidetes	[Saprospirae]	[Saprospirales]	Saprospiraceae	unclassified	unclassified	Bacteroidetes
28	Rhizosphere	688259	5.31816	8.09682	4.19023e-14	3.65154e-09	Arkansas	Bacteria	Actinobacteria	Actinobacteria	Actinomycetales	Micromonosporaceae	Couchioplanes	unclassified	Actinobacteria
28	Rhizosphere	687206	4.94278	9.3033	1.23263e-22	1.07417e-17	Arkansas	Bacteria	Acidobacteria	[Chloracidobacteria]	RB41	Ellin6075	unclassified	unclassified	Acidobacteria
28	Rhizosphere	687074	6.15514	7.19619	2.07914e-11	1.81184e-06	Arkansas	Bacteria	NKB19	unclassified	unclassified	unclassified	unclassified	unclassified	NKB19
28	Rhizosphere	684229	-4.06451	5.84769	4.15253e-09	0.000361868	California	Bacteria	Planctomycetes	Phycisphaerae	MSBL9	unclassified	unclassified	unclassified	Planctomycetes
28	Rhizosphere	680509	-3.40873	6.18326	5.03079e-08	0.00438403	California	Bacteria	Proteobacteria	Betaproteobacteria	Rhodocyclales	Rhodocyclaceae	Uliginosibacterium	unclassified	Betaproteobacteria
28	Rhizosphere	672471	7.61213	8.39623	9.58869e-27	8.35597e-22	Arkansas	Bacteria	Proteobacteria	Deltaproteobacteria	Syntrophobacterales	Syntrophobacteraceae	unclassified	unclassified	Deltaproteobacteria
28	Rhizosphere	658233	-4.59091	6.07641	2.59992e-11	2.26568e-06	California	Bacteria	Proteobacteria	Gammaproteobacteria	Methylococcales	Crenotrichaceae	Crenothrix	unclassified	Gammaproteobacteria
28	Rhizosphere	657034	1.76563	9.28176	2.62015e-08	0.00228331	Arkansas	Bacteria	Acidobacteria	Acidobacteria-6	iii1-15	unclassified	unclassified	unclassified	Acidobacteria
28	Rhizosphere	647472	4.07241	9.28797	1.43962e-20	1.25454e-15	Arkansas	Bacteria	Acidobacteria	Acidobacteria-6	iii1-15	unclassified	unclassified	unclassified	Acidobacteria
28	Rhizosphere	640641	7.99193	8.7218	1.55776e-08	0.00135749	Arkansas	Bacteria	Proteobacteria	Gammaproteobacteria	Pseudomonadales	Pseudomonadaceae	Pseudomonas	unclassified	Gammaproteobacteria
28	Rhizosphere	640043	-3.55065	6.67601	6.29905e-13	5.48925e-08	California	Bacteria	Actinobacteria	Thermoleophilia	Gaiellales	Gaiellaceae	unclassified	unclassified	Actinobacteria
28	Rhizosphere	637937	9.39043	10.0481	4.51799e-48	3.93716e-43	Arkansas	Bacteria	Acidobacteria	Acidobacteria-6	CCU21	unclassified	unclassified	unclassified	Acidobacteria
28	Rhizosphere	632850	4.35025	7.68943	2.71484e-15	2.36582e-10	Arkansas	Bacteria	Proteobacteria	Deltaproteobacteria	Syntrophobacterales	Syntrophobacteraceae	unclassified	unclassified	Deltaproteobacteria
28	Rhizosphere	624858	8.23444	8.95753	3.5631e-26	3.10503e-21	Arkansas	Bacteria	Acidobacteria	[Chloracidobacteria]	2017-11-24	unclassified	unclassified	unclassified	Acidobacteria
28	Rhizosphere	620224	-2.60974	6.82919	1.1597e-09	0.000101061	California	Bacteria	Proteobacteria	Deltaproteobacteria	Syntrophobacterales	Syntrophobacteraceae	unclassified	unclassified	Deltaproteobacteria
28	Rhizosphere	619454	-5.01542	5.83423	2.52316e-09	0.000219878	California	Bacteria	Chloroflexi	Anaerolineae	envOPS12	unclassified	unclassified	unclassified	Chloroflexi
28	Rhizosphere	616682	4.17709	7.19583	5.17877e-11	4.51299e-06	Arkansas	Bacteria	Proteobacteria	Alphaproteobacteria	Rhizobiales	Hyphomicrobiaceae	Rhodoplanes	unclassified	Alphaproteobacteria
28	Rhizosphere	610383	-3.41568	9.56097	1.63609e-34	1.42576e-29	California	Bacteria	Verrucomicrobia	[Pedosphaerae]	[Pedosphaerales]	unclassified	unclassified	unclassified	Verrucomicrobia
28	Rhizosphere	608867	3.22921	9.42141	1.2403e-12	1.08085e-07	Arkansas	Bacteria	Proteobacteria	Deltaproteobacteria	Syntrophobacterales	Syntrophobacteraceae	unclassified	unclassified	Deltaproteobacteria
28	Rhizosphere	606965	1.52095	9.8125	2.778e-08	0.00242086	Arkansas	Bacteria	Proteobacteria	Betaproteobacteria	Burkholderiales	Comamonadaceae	unclassified	unclassified	Betaproteobacteria
28	Rhizosphere	606670	5.41398	7.62031	4.19264e-17	3.65364e-12	Arkansas	Bacteria	Proteobacteria	Deltaproteobacteria	Myxococcales	Haliangiaceae	unclassified	unclassified	Deltaproteobacteria
28	Rhizosphere	594126	-5.2983	7.37647	2.22288e-20	1.9371e-15	California	Bacteria	Chloroflexi	Anaerolineae	CFB-26	unclassified	unclassified	unclassified	Chloroflexi
28	Rhizosphere	594102	-5.31363	6.46185	1.07081e-14	9.33145e-10	California	Bacteria	Bacteroidetes	Bacteroidia	Bacteroidales	BA008	unclassified	unclassified	Bacteroidetes
28	Rhizosphere	593905	3.35473	9.19978	3.9643e-22	3.45465e-17	Arkansas	Bacteria	Proteobacteria	Betaproteobacteria	SC-I-84	unclassified	unclassified	unclassified	Betaproteobacteria
28	Rhizosphere	593751	3.79226	7.94256	2.53328e-13	2.2076e-08	Arkansas	Bacteria	Proteobacteria	Betaproteobacteria	SC-I-84	unclassified	unclassified	unclassified	Betaproteobacteria
28	Rhizosphere	593492	3.0469	7.91395	2.08968e-09	0.000182103	Arkansas	Bacteria	Actinobacteria	Actinobacteria	Actinomycetales	Micromonosporaceae	Pilimelia	unclassified	Actinobacteria
28	Rhizosphere	593358	5.51622	6.74743	8.63661e-10	7.52628e-05	Arkansas	Bacteria	Proteobacteria	Deltaproteobacteria	Myxococcales	unclassified	unclassified	unclassified	Deltaproteobacteria
28	Rhizosphere	592970	-3.23325	11.3362	2.31692e-20	2.01905e-15	California	Bacteria	Proteobacteria	Deltaproteobacteria	Myxococcales	Myxococcaceae	Anaeromyxobacter	unclassified	Deltaproteobacteria
28	Rhizosphere	592891	6.74403	7.65677	7.98107e-16	6.95502e-11	Arkansas	Bacteria	Acidobacteria	Acidobacteria-6	iii1-15	RB40	unclassified	unclassified	Acidobacteria
28	Rhizosphere	592014	-2.62273	6.97034	7.3403e-08	0.00639663	California	Bacteria	Proteobacteria	Betaproteobacteria	SC-I-84	unclassified	unclassified	unclassified	Betaproteobacteria
28	Rhizosphere	591340	8.1161	8.84922	4.16552e-28	3.63e-23	Arkansas	Bacteria	Proteobacteria	Betaproteobacteria	Ellin6067	unclassified	unclassified	unclassified	Betaproteobacteria
28	Rhizosphere	590993	-5.04958	7.06045	6.37425e-20	5.55477e-15	California	Bacteria	Nitrospirae	Nitrospira	Nitrospirales	0319-6A21	unclassified	unclassified	Nitrospirae
28	Rhizosphere	590842	-2.59404	7.19526	5.96731e-14	5.20015e-09	California	Bacteria	Verrucomicrobia	[Pedosphaerae]	[Pedosphaerales]	Ellin515	unclassified	unclassified	Verrucomicrobia
28	Rhizosphere	590747	5.12246	6.4967	7.15023e-08	0.006231	Arkansas	Bacteria	Acidobacteria	[Chloracidobacteria]	2017-11-24	unclassified	unclassified	unclassified	Acidobacteria
28	Rhizosphere	590639	-3.30672	7.41935	3.61791e-17	3.15279e-12	California	Bacteria	Nitrospirae	Nitrospira	Nitrospirales	[Thermodesulfovibrionaceae]	GOUTA19	unclassified	Nitrospirae
28	Rhizosphere	590579	2.73214	8.52283	1.64872e-08	0.00143676	Arkansas	Bacteria	Proteobacteria	Deltaproteobacteria	Desulfuromonadales	Geobacteraceae	Geobacter	unclassified	Deltaproteobacteria
28	Rhizosphere	590445	-4.80291	6.3548	1.9804e-12	1.7258e-07	California	Bacteria	Verrucomicrobia	[Pedosphaerae]	[Pedosphaerales]	OPB35	unclassified	unclassified	Verrucomicrobia
28	Rhizosphere	590356	6.95336	7.82724	2.90852e-11	2.5346e-06	Arkansas	Bacteria	Proteobacteria	Deltaproteobacteria	Myxococcales	unclassified	unclassified	unclassified	Deltaproteobacteria
28	Rhizosphere	589605	4.42249	6.86909	5.11079e-09	0.000445375	Arkansas	Bacteria	Planctomycetes	Phycisphaerae	Phycisphaerales	unclassified	unclassified	unclassified	Planctomycetes
28	Rhizosphere	589574	6.3765	8.43269	1.32672e-22	1.15616e-17	Arkansas	Bacteria	Armatimonadetes	[Fimbriimonadia]	[Fimbriimonadales]	[Fimbriimonadaceae]	Fimbriimonas	unclassified	Armatimonadetes
28	Rhizosphere	589355	-3.33655	7.62356	3.63422e-10	3.16701e-05	California	Bacteria	Proteobacteria	Deltaproteobacteria	Myxococcales	unclassified	unclassified	unclassified	Deltaproteobacteria
28	Rhizosphere	589327	-7.45331	7.32135	1.55409e-38	1.35429e-33	California	Bacteria	Acidobacteria	Acidobacteriia	Acidobacteriales	Koribacteraceae	unclassified	unclassified	Acidobacteria
28	Rhizosphere	589212	6.54067	7.49552	6.2755e-16	5.46873e-11	Arkansas	Bacteria	Proteobacteria	Deltaproteobacteria	Syntrophobacterales	Syntrophobacteraceae	unclassified	unclassified	Deltaproteobacteria
28	Rhizosphere	589123	6.38028	7.36588	4.80472e-15	4.18702e-10	Arkansas	Bacteria	Proteobacteria	Betaproteobacteria	Burkholderiales	Oxalobacteraceae	unclassified	unclassified	Betaproteobacteria
28	Rhizosphere	588861	-1.73729	10.6044	4.54007e-14	3.9564e-09	California	Bacteria	Chloroflexi	Chloroflexi	[Roseiflexales]	[Kouleothrixaceae]	unclassified	unclassified	Chloroflexi
28	Rhizosphere	588742	-5.45823	6.3032	2.24903e-17	1.9599e-12	California	Bacteria	Proteobacteria	Deltaproteobacteria	Syntrophobacterales	Syntrophobacteraceae	unclassified	unclassified	Deltaproteobacteria
28	Rhizosphere	588740	-2.57094	8.52267	4.0035e-09	0.000348881	California	Bacteria	Planctomycetes	BD7-11	unclassified	unclassified	unclassified	unclassified	Planctomycetes
28	Rhizosphere	588559	-6.59299	6.67855	6.09498e-19	5.31141e-14	California	Bacteria	Proteobacteria	Gammaproteobacteria	Methylococcales	Methylococcaceae	Methylomonas	unclassified	Gammaproteobacteria
28	Rhizosphere	588420	-6.80042	7.54354	3.28813e-37	2.86541e-32	California	Bacteria	Chloroflexi	Anaerolineae	S0208	unclassified	unclassified	unclassified	Chloroflexi
28	Rhizosphere	588343	-3.05434	6.75661	2.77815e-08	0.00242099	California	Bacteria	BRC1	PRR-11	unclassified	unclassified	unclassified	unclassified	BRC1
28	Rhizosphere	587754	-1.33474	10.0519	8.56362e-08	0.00746268	California	Bacteria	Proteobacteria	Betaproteobacteria	SC-I-84	unclassified	unclassified	unclassified	Betaproteobacteria
28	Rhizosphere	587313	3.11467	7.55752	1.36428e-07	0.0118889	Arkansas	Bacteria	Acidobacteria	Acidobacteria-6	iii1-15	unclassified	unclassified	unclassified	Acidobacteria
28	Rhizosphere	586655	-3.78314	6.92851	1.71076e-14	1.49083e-09	California	Bacteria	Proteobacteria	Deltaproteobacteria	Desulfuromonadales	Geobacteraceae	Geobacter	lovleyi	Deltaproteobacteria
28	Rhizosphere	586275	6.46885	7.43466	3.79884e-12	3.31046e-07	Arkansas	Bacteria	Acidobacteria	iii1-8	DS-18	unclassified	unclassified	unclassified	Acidobacteria
28	Rhizosphere	586031	-3.54625	8.45226	5.76184e-13	5.0211e-08	California	Bacteria	WS3	PRR-12	Sediment-1	PRR-10	unclassified	unclassified	WS3
28	Rhizosphere	585459	6.54842	9.19659	4.64717e-37	4.04973e-32	Arkansas	Bacteria	Planctomycetes	Phycisphaerae	WD2101	unclassified	unclassified	unclassified	Planctomycetes
28	Rhizosphere	585398	6.63097	7.56254	8.58444e-17	7.48082e-12	Arkansas	Bacteria	Acidobacteria	Acidobacteria-6	iii1-15	unclassified	unclassified	unclassified	Acidobacteria
28	Rhizosphere	584529	-4.85169	9.94953	2.33346e-46	2.03347e-41	California	Bacteria	Acidobacteria	BPC102	MVS-40	unclassified	unclassified	unclassified	Acidobacteria
28	Rhizosphere	584193	-5.2377	5.92658	1.18888e-07	0.0103604	California	Bacteria	Proteobacteria	Gammaproteobacteria	Methylococcales	Crenotrichaceae	Crenothrix	unclassified	Gammaproteobacteria
28	Rhizosphere	584174	4.61441	10.9677	3.50903e-31	3.05791e-26	Arkansas	Bacteria	Acidobacteria	[Chloracidobacteria]	RB41	unclassified	unclassified	unclassified	Acidobacteria
28	Rhizosphere	583875	-3.71531	6.44083	3.63203e-12	3.1651e-07	California	Bacteria	Verrucomicrobia	[Pedosphaerae]	[Pedosphaerales]	Ellin515	unclassified	unclassified	Verrucomicrobia
28	Rhizosphere	583865	-2.91891	6.88633	8.54123e-12	7.44317e-07	California	Bacteria	Acidobacteria	BPC102	MVS-40	unclassified	unclassified	unclassified	Acidobacteria
28	Rhizosphere	583850	5.26892	6.58629	9.02785e-08	0.00786723	Arkansas	Bacteria	Proteobacteria	Betaproteobacteria	A21b	UD5	unclassified	unclassified	Betaproteobacteria
28	Rhizosphere	583293	-7.46189	7.32992	1.36571e-33	1.19014e-28	California	Bacteria	Actinobacteria	Thermoleophilia	Solirubrobacterales	unclassified	unclassified	unclassified	Actinobacteria
28	Rhizosphere	583051	-1.98854	9.62629	1.78289e-10	1.55368e-05	California	Bacteria	Proteobacteria	Deltaproteobacteria	Myxococcales	Myxococcaceae	Anaeromyxobacter	unclassified	Deltaproteobacteria
28	Rhizosphere	582391	2.23603	7.82973	1.87376e-07	0.0163287	Arkansas	Bacteria	Acidobacteria	Acidobacteria-6	iii1-15	unclassified	unclassified	unclassified	Acidobacteria
28	Rhizosphere	582110	-4.01066	5.95645	4.0378e-08	0.0035187	California	Bacteria	Proteobacteria	Deltaproteobacteria	Myxococcales	Myxococcaceae	Anaeromyxobacter	unclassified	Deltaproteobacteria
28	Rhizosphere	582097	6.63969	7.5716	3.66272e-14	3.19184e-09	Arkansas	Bacteria	Proteobacteria	Deltaproteobacteria	Syntrophobacterales	Syntrophobacteraceae	unclassified	unclassified	Deltaproteobacteria
28	Rhizosphere	581403	5.70186	6.87045	5.29872e-10	4.61752e-05	Arkansas	Bacteria	Planctomycetes	Planctomycetia	Gemmatales	Gemmataceae	Gemmata	unclassified	Planctomycetes
28	Rhizosphere	581335	5.58032	6.78801	3.51628e-10	3.06423e-05	Arkansas	Bacteria	Planctomycetes	Planctomycetia	Pirellulales	Pirellulaceae	unclassified	unclassified	Planctomycetes
28	Rhizosphere	580787	-7.0186	6.98407	4.445e-25	3.87355e-20	California	Bacteria	Chloroflexi	Anaerolineae	A31	unclassified	unclassified	unclassified	Chloroflexi
28	Rhizosphere	580379	-6.51416	9.73085	4.76253e-55	4.15026e-50	California	Bacteria	Gemmatimonadetes	Gemm-5	unclassified	unclassified	unclassified	unclassified	Gemmatimonadetes
28	Rhizosphere	580203	-4.62973	7.00146	1.75686e-15	1.531e-10	California	Bacteria	Acidobacteria	Acidobacteriia	Acidobacteriales	Koribacteraceae	unclassified	unclassified	Acidobacteria
28	Rhizosphere	580173	-4.19085	6.50552	1.07119e-13	9.33475e-09	California	Bacteria	Actinobacteria	Thermoleophilia	Solirubrobacterales	unclassified	unclassified	unclassified	Actinobacteria
28	Rhizosphere	579954	4.36263	8.22085	3.76759e-17	3.28322e-12	Arkansas	Bacteria	Verrucomicrobia	[Spartobacteria]	[Chthoniobacterales]	[Chthoniobacteraceae]	Chthoniobacter	unclassified	Verrucomicrobia
28	Rhizosphere	578951	3.33099	8.5452	2.59866e-12	2.26458e-07	Arkansas	Bacteria	Gemmatimonadetes	Gemmatimonadetes	Gemmatimonadales	Gemmatimonadaceae	Gemmatimonas	unclassified	Gemmatimonadetes
28	Rhizosphere	578422	-3.96108	6.55187	2.97443e-08	0.00259203	California	Bacteria	NC10	2017-12-24	JH-WHS47	unclassified	unclassified	unclassified	NC10
28	Rhizosphere	578410	3.54856	7.36082	1.67035e-08	0.00145561	Arkansas	Bacteria	Verrucomicrobia	[Spartobacteria]	[Chthoniobacterales]	[Chthoniobacteraceae]	unclassified	unclassified	Verrucomicrobia
28	Rhizosphere	578382	-4.89035	7.53075	5.35846e-26	4.66958e-21	California	Bacteria	Chlorobi	BSV26	PK329	unclassified	unclassified	unclassified	Chlorobi
28	Rhizosphere	577215	2.90669	10.5998	2.56007e-15	2.23095e-10	Arkansas	Bacteria	Acidobacteria	[Chloracidobacteria]	RB41	Ellin6075	unclassified	unclassified	Acidobacteria
28	Rhizosphere	577068	-2.94599	9.3046	6.26093e-18	5.45602e-13	California	Bacteria	Proteobacteria	Betaproteobacteria	MND1	unclassified	unclassified	unclassified	Betaproteobacteria
28	Rhizosphere	576997	-7.16673	7.86845	3.97857e-40	3.46708e-35	California	Bacteria	Chlorobi	OPB56	unclassified	unclassified	unclassified	unclassified	Chlorobi
28	Rhizosphere	576874	-3.29619	6.08032	2.24188e-07	0.0195366	California	Bacteria	Proteobacteria	Deltaproteobacteria	Syntrophobacterales	Syntrophobacteraceae	Syntrophobacter	unclassified	Deltaproteobacteria
28	Rhizosphere	576161	-5.3148	6.23266	3.67313e-10	3.20091e-05	California	Bacteria	BRC1	PRR-11	unclassified	unclassified	unclassified	unclassified	BRC1
28	Rhizosphere	576136	5.70868	6.87907	1.3047e-09	0.000113697	Arkansas	Bacteria	Proteobacteria	Alphaproteobacteria	Ellin329	unclassified	unclassified	unclassified	Alphaproteobacteria
28	Rhizosphere	575708	8.68824	9.37885	1.2494e-28	1.08878e-23	Arkansas	Bacteria	Acidobacteria	Acidobacteria-6	iii1-15	unclassified	unclassified	unclassified	Acidobacteria
28	Rhizosphere	575562	3.95075	9.35836	2.35411e-11	2.05147e-06	Arkansas	Bacteria	Proteobacteria	Betaproteobacteria	Burkholderiales	Comamonadaceae	Acidovorax	unclassified	Betaproteobacteria
28	Rhizosphere	575467	-4.26535	10.5554	2.2505e-51	1.96118e-46	California	Bacteria	Proteobacteria	Betaproteobacteria	MND1	unclassified	unclassified	unclassified	Betaproteobacteria
28	Rhizosphere	574991	-2.60146	8.08746	2.39737e-13	2.08916e-08	California	Bacteria	Proteobacteria	Betaproteobacteria	Burkholderiales	Comamonadaceae	Rubrivivax	unclassified	Betaproteobacteria
28	Rhizosphere	573535	-4.54902	6.49668	9.96486e-15	8.68377e-10	California	Bacteria	Proteobacteria	Alphaproteobacteria	Rhodospirillales	Rhodospirillaceae	unclassified	unclassified	Alphaproteobacteria
28	Rhizosphere	573326	7.16804	7.9987	1.11683e-07	0.00973248	Arkansas	Bacteria	Bacteroidetes	Flavobacteriia	Flavobacteriales	[Weeksellaceae]	Chryseobacterium	unclassified	Bacteroidetes
28	Rhizosphere	573013	2.37703	8.44128	3.89499e-10	3.39425e-05	Arkansas	Bacteria	Proteobacteria	Alphaproteobacteria	Rhizobiales	Hyphomicrobiaceae	Devosia	unclassified	Alphaproteobacteria
28	Rhizosphere	572426	-4.88857	6.55334	1.93042e-14	1.68224e-09	California	Bacteria	Proteobacteria	Deltaproteobacteria	Myxococcales	Cystobacterineae	unclassified	unclassified	Deltaproteobacteria
28	Rhizosphere	572073	-4.7164	6.94384	2.85026e-14	2.48383e-09	California	Bacteria	Nitrospirae	Nitrospira	Nitrospirales	[Thermodesulfovibrionaceae]	GOUTA19	unclassified	Nitrospirae
28	Rhizosphere	571363	3.3471	7.89559	5.50146e-07	0.0479419	Arkansas	Bacteria	Proteobacteria	Betaproteobacteria	MND1	unclassified	unclassified	unclassified	Betaproteobacteria
28	Rhizosphere	570453	-4.1212	5.87739	3.69315e-08	0.00321836	California	Bacteria	Proteobacteria	Deltaproteobacteria	Myxococcales	unclassified	unclassified	unclassified	Deltaproteobacteria
28	Rhizosphere	570369	-4.14292	5.72768	6.00286e-09	0.000523113	California	Bacteria	Actinobacteria	Acidimicrobiia	Acidimicrobiales	C111	unclassified	unclassified	Actinobacteria
28	Rhizosphere	569749	7.28192	8.10705	7.31967e-20	6.37865e-15	Arkansas	Bacteria	Chloroflexi	S085	unclassified	unclassified	unclassified	unclassified	Chloroflexi
28	Rhizosphere	569628	-5.97749	6.26199	2.61965e-08	0.00228287	California	Bacteria	Verrucomicrobia	[Pedosphaerae]	[Pedosphaerales]	auto67_4W	unclassified	unclassified	Verrucomicrobia
28	Rhizosphere	569066	6.30556	7.30777	4.80332e-12	4.1858e-07	Arkansas	Bacteria	Proteobacteria	Gammaproteobacteria	Xanthomonadales	Xanthomonadaceae	Dokdonella	unclassified	Gammaproteobacteria
28	Rhizosphere	568420	-5.99637	6.30221	1.02395e-17	8.92313e-13	California	Bacteria	Proteobacteria	Betaproteobacteria	Burkholderiales	Comamonadaceae	unclassified	unclassified	Betaproteobacteria
28	Rhizosphere	568325	-2.13691	10.0264	1.46962e-11	1.28068e-06	California	Bacteria	Proteobacteria	Betaproteobacteria	Burkholderiales	Comamonadaceae	Hylemonella	unclassified	Betaproteobacteria
28	Rhizosphere	567843	7.58334	8.36865	1.95765e-23	1.70597e-18	Arkansas	Bacteria	Acidobacteria	Sva0725	Sva0725	unclassified	unclassified	unclassified	Acidobacteria
28	Rhizosphere	567166	6.71273	7.63311	1.25105e-17	1.09022e-12	Arkansas	Bacteria	Actinobacteria	Acidimicrobiia	Acidimicrobiales	unclassified	unclassified	unclassified	Actinobacteria
28	Rhizosphere	566683	-4.33608	6.88291	4.52454e-20	3.94287e-15	California	Bacteria	Proteobacteria	Deltaproteobacteria	Desulfuromonadales	Geobacteraceae	Geobacter	unclassified	Deltaproteobacteria
28	Rhizosphere	566489	-5.96907	7.34808	8.76009e-16	7.63389e-11	California	Bacteria	Firmicutes	Clostridia	Clostridiales	Symbiobacteriaceae	Symbiobacterium	unclassified	Firmicutes
28	Rhizosphere	566039	5.05988	6.46034	4.01702e-07	0.0350059	Arkansas	Bacteria	Actinobacteria	Actinobacteria	Actinomycetales	unclassified	unclassified	unclassified	Actinobacteria
28	Rhizosphere	565822	-4.14712	9.36355	1.3009e-17	1.13365e-12	California	Bacteria	Firmicutes	Clostridia	OPB54	unclassified	unclassified	unclassified	Firmicutes
28	Rhizosphere	565780	3.39028	7.20316	5.58651e-09	0.000486831	Arkansas	Bacteria	Acidobacteria	Acidobacteria-6	iii1-15	unclassified	unclassified	unclassified	Acidobacteria
28	Rhizosphere	565666	6.78272	7.6879	8.66081e-15	7.54738e-10	Arkansas	Bacteria	Planctomycetes	028H05-P-BN-P5	unclassified	unclassified	unclassified	unclassified	Planctomycetes
28	Rhizosphere	565567	-1.6656	10.3028	2.17685e-10	1.897e-05	California	Bacteria	Proteobacteria	Betaproteobacteria	SC-I-84	unclassified	unclassified	unclassified	Betaproteobacteria
28	Rhizosphere	565375	-5.293	7.09674	1.73198e-17	1.50932e-12	California	Bacteria	Proteobacteria	Deltaproteobacteria	Myxococcales	unclassified	unclassified	unclassified	Deltaproteobacteria
28	Rhizosphere	564526	6.427	8.48273	5.28671e-24	4.60705e-19	Arkansas	Bacteria	Acidobacteria	Acidobacteria-6	iii1-15	unclassified	unclassified	unclassified	Acidobacteria
28	Rhizosphere	564521	-3.32428	7.45469	1.8839e-11	1.6417e-06	California	Bacteria	Proteobacteria	Deltaproteobacteria	Desulfovibrionales	Desulfovibrionaceae	Desulfovibrio	unclassified	Deltaproteobacteria
28	Rhizosphere	564262	6.71504	8.72459	1.24013e-17	1.0807e-12	Arkansas	Bacteria	Verrucomicrobia	[Spartobacteria]	[Chthoniobacterales]	[Chthoniobacteraceae]	DA101	unclassified	Verrucomicrobia
28	Rhizosphere	563358	-5.05929	9.11517	7.31893e-43	6.37801e-38	California	Bacteria	Chloroflexi	Chloroflexi	[Roseiflexales]	[Kouleothrixaceae]	unclassified	unclassified	Chloroflexi
28	Rhizosphere	563339	-3.46876	8.40733	2.86225e-16	2.49428e-11	California	Bacteria	Chloroflexi	Anaerolineae	GCA004	unclassified	unclassified	unclassified	Chloroflexi
28	Rhizosphere	562802	-6.15426	6.38945	2.57731e-17	2.24597e-12	California	Bacteria	Verrucomicrobia	Verrucomicrobiae	Verrucomicrobiales	Verrucomicrobiaceae	Luteolibacter	unclassified	Verrucomicrobia
28	Rhizosphere	561978	7.48595	8.28385	1.12185e-13	9.77623e-09	Arkansas	Bacteria	Bacteroidetes	[Saprospirae]	[Saprospirales]	Saprospiraceae	unclassified	unclassified	Bacteroidetes
28	Rhizosphere	561008	-7.10625	7.0493	4.1993e-26	3.65943e-21	California	Bacteria	Chlorobi	Ignavibacteria	Ignavibacteriales	Ignavibacteriaceae	unclassified	unclassified	Chlorobi
28	Rhizosphere	560846	-2.76305	6.66189	5.95805e-09	0.000519209	California	Bacteria	Actinobacteria	Thermoleophilia	Gaiellales	Gaiellaceae	unclassified	unclassified	Actinobacteria
28	Rhizosphere	560806	-7.10773	7.05512	1.18925e-26	1.03636e-21	California	Bacteria	Proteobacteria	Deltaproteobacteria	Myxococcales	unclassified	unclassified	unclassified	Deltaproteobacteria
28	Rhizosphere	560770	5.26856	6.58565	1.80366e-07	0.0157178	Arkansas	Bacteria	Proteobacteria	Alphaproteobacteria	Caulobacterales	Caulobacteraceae	unclassified	unclassified	Alphaproteobacteria
28	Rhizosphere	560704	-6.22585	6.44389	3.13813e-17	2.73469e-12	California	Bacteria	Bacteroidetes	Cytophagia	Cytophagales	Cytophagaceae	unclassified	unclassified	Bacteroidetes
28	Rhizosphere	560237	-6.65559	6.72001	3.18652e-25	2.77686e-20	California	Bacteria	Proteobacteria	Deltaproteobacteria	Syntrophobacterales	Syntrophorhabdaceae	unclassified	unclassified	Deltaproteobacteria
28	Rhizosphere	559587	-5.16411	5.88196	1.3552e-07	0.0118097	California	Bacteria	Bacteroidetes	Bacteroidia	Bacteroidales	Rikenellaceae	Blvii28	unclassified	Bacteroidetes
28	Rhizosphere	559533	-3.95693	6.0824	8.9049e-10	7.76008e-05	California	Bacteria	Actinobacteria	OPB41	unclassified	unclassified	unclassified	unclassified	Actinobacteria
28	Rhizosphere	559099	-3.41958	8.11258	6.49389e-17	5.65904e-12	California	Bacteria	Proteobacteria	Betaproteobacteria	Rhodocyclales	Rhodocyclaceae	Propionivibrio	unclassified	Betaproteobacteria
28	Rhizosphere	558911	-3.73834	6.66219	1.09408e-11	9.53429e-07	California	Bacteria	Actinobacteria	Actinobacteria	Actinomycetales	Nocardioidaceae	Kribbella	unclassified	Actinobacteria
28	Rhizosphere	558089	4.40833	7.76724	4.0642e-07	0.0354171	Arkansas	Bacteria	Acidobacteria	Sva0725	Sva0725	unclassified	unclassified	unclassified	Acidobacteria
28	Rhizosphere	557467	-6.42429	11.4981	1.99468e-98	1.73824e-93	California	Bacteria	Gemmatimonadetes	Gemmatimonadetes	Gemmatimonadales	Ellin5301	unclassified	unclassified	Gemmatimonadetes
28	Rhizosphere	557255	-3.53274	6.7274	9.6859e-15	8.44068e-10	California	Bacteria	Proteobacteria	Betaproteobacteria	unclassified	unclassified	unclassified	unclassified	Betaproteobacteria
28	Rhizosphere	557083	6.45708	7.42688	2.66321e-09	0.000232083	Arkansas	Bacteria	Chloroflexi	Anaerolineae	H39	unclassified	unclassified	unclassified	Chloroflexi
28	Rhizosphere	555876	6.2007	7.23175	7.80376e-09	0.000680051	Arkansas	Bacteria	Bacteroidetes	[Saprospirae]	[Saprospirales]	Chitinophagaceae	unclassified	unclassified	Bacteroidetes
28	Rhizosphere	555684	4.40142	7.98664	8.06021e-11	7.02399e-06	Arkansas	Bacteria	Acidobacteria	Acidobacteria-6	CCU21	unclassified	unclassified	unclassified	Acidobacteria
28	Rhizosphere	555571	3.9999	7.67663	7.05773e-12	6.15039e-07	Arkansas	Bacteria	Planctomycetes	Phycisphaerae	WD2101	unclassified	unclassified	unclassified	Planctomycetes
28	Rhizosphere	554420	-4.17571	7.7623	1.6084e-21	1.40162e-16	California	Bacteria	Actinobacteria	Actinobacteria	Actinomycetales	Micromonosporaceae	unclassified	unclassified	Actinobacteria
28	Rhizosphere	554348	6.08698	7.14343	7.28903e-13	6.35195e-08	Arkansas	Bacteria	Bacteroidetes	[Saprospirae]	[Saprospirales]	Chitinophagaceae	unclassified	unclassified	Bacteroidetes
28	Rhizosphere	554299	-8.29738	8.04623	9.68088e-27	8.4363e-22	California	Bacteria	Proteobacteria	Alphaproteobacteria	Rhodospirillales	Rhodospirillaceae	unclassified	unclassified	Alphaproteobacteria
28	Rhizosphere	553562	-2.39271	7.19468	1.52221e-08	0.00132652	California	Bacteria	Verrucomicrobia	[Spartobacteria]	[Chthoniobacterales]	[Chthoniobacteraceae]	unclassified	unclassified	Verrucomicrobia
28	Rhizosphere	553058	6.16462	8.25329	4.19065e-20	3.6519e-15	Arkansas	Bacteria	Verrucomicrobia	[Spartobacteria]	[Chthoniobacterales]	[Chthoniobacteraceae]	unclassified	unclassified	Verrucomicrobia
28	Rhizosphere	551647	7.55873	8.34842	2.54479e-22	2.21764e-17	Arkansas	Bacteria	Bacteroidetes	[Saprospirae]	[Saprospirales]	Chitinophagaceae	unclassified	unclassified	Bacteroidetes
28	Rhizosphere	551166	-1.40606	8.93794	5.71423e-07	0.0497961	California	Bacteria	Acidobacteria	iii1-8	DS-18	unclassified	unclassified	unclassified	Acidobacteria
28	Rhizosphere	550392	6.6721	7.59704	4.37457e-13	3.81217e-08	Arkansas	Bacteria	Bacteroidetes	[Saprospirae]	[Saprospirales]	Chitinophagaceae	unclassified	unclassified	Bacteroidetes
28	Rhizosphere	550245	6.28219	7.29044	2.9321e-12	2.55515e-07	Arkansas	Bacteria	Proteobacteria	Deltaproteobacteria	Syntrophobacterales	Syntrophobacteraceae	unclassified	unclassified	Deltaproteobacteria
28	Rhizosphere	550164	-4.67069	7.04291	1.67125e-13	1.45639e-08	California	Bacteria	Bacteroidetes	Cytophagia	Cytophagales	Cytophagaceae	unclassified	unclassified	Bacteroidetes
28	Rhizosphere	550147	5.28664	6.59463	4.41487e-07	0.038473	Arkansas	Bacteria	Gemmatimonadetes	Gemm-5	unclassified	unclassified	unclassified	unclassified	Gemmatimonadetes
28	Rhizosphere	549954	-4.90701	11.4487	3.66475e-51	3.19361e-46	California	Bacteria	Chloroflexi	Thermomicrobia	JG30-KF-CM45	unclassified	unclassified	unclassified	Chloroflexi
28	Rhizosphere	549206	-3.80575	5.89086	2.42668e-08	0.00211471	California	Bacteria	Planctomycetes	Phycisphaerae	Pla1	unclassified	unclassified	unclassified	Planctomycetes
28	Rhizosphere	548878	-1.91591	7.42018	1.81139e-08	0.00157852	California	Bacteria	Acidobacteria	Acidobacteria-6	iii1-15	mb2424	unclassified	unclassified	Acidobacteria
28	Rhizosphere	547824	-4.6311	7.73116	5.59146e-17	4.87262e-12	California	Bacteria	Proteobacteria	Betaproteobacteria	Burkholderiales	Comamonadaceae	unclassified	unclassified	Betaproteobacteria
28	Rhizosphere	547608	2.56552	9.2346	1.13711e-12	9.90923e-08	Arkansas	Bacteria	Acidobacteria	[Chloracidobacteria]	RB41	unclassified	unclassified	unclassified	Acidobacteria
28	Rhizosphere	547148	1.94412	10.0032	1.48108e-09	0.000129067	Arkansas	Bacteria	Gemmatimonadetes	Gemm-1	unclassified	unclassified	unclassified	unclassified	Gemmatimonadetes
28	Rhizosphere	546694	4.70777	8.48629	9.44312e-21	8.22912e-16	Arkansas	Bacteria	Proteobacteria	Betaproteobacteria	SC-I-84	unclassified	unclassified	unclassified	Betaproteobacteria
28	Rhizosphere	546371	-5.7392	7.87011	4.52537e-30	3.94359e-25	California	Bacteria	Actinobacteria	Thermoleophilia	Solirubrobacterales	unclassified	unclassified	unclassified	Actinobacteria
28	Rhizosphere	545706	-5.6812	7.68466	4.17831e-36	3.64115e-31	California	Bacteria	Acidobacteria	BPC102	MVS-40	unclassified	unclassified	unclassified	Acidobacteria
28	Rhizosphere	544493	-4.56608	6.87037	2.66817e-17	2.32515e-12	California	Bacteria	Proteobacteria	Betaproteobacteria	Burkholderiales	Oxalobacteraceae	unclassified	unclassified	Betaproteobacteria
28	Rhizosphere	543416	-2.65139	7.7319	5.32829e-09	0.000464329	California	Bacteria	Proteobacteria	Alphaproteobacteria	Rhodobacterales	Rhodobacteraceae	Rhodobacter	unclassified	Alphaproteobacteria
28	Rhizosphere	543083	-3.13419	7.20218	2.55334e-11	2.22508e-06	California	Bacteria	Acidobacteria	BPC102	MVS-40	unclassified	unclassified	unclassified	Acidobacteria
28	Rhizosphere	542734	-3.99347	7.4285	3.53234e-25	3.07823e-20	California	Bacteria	Proteobacteria	Deltaproteobacteria	Myxococcales	unclassified	unclassified	unclassified	Deltaproteobacteria
28	Rhizosphere	542654	-3.98812	10.587	1.37558e-28	1.19874e-23	California	Bacteria	Acidobacteria	iii1-8	DS-18	unclassified	unclassified	unclassified	Acidobacteria
28	Rhizosphere	542576	-5.55092	6.35184	2.47996e-12	2.16114e-07	California	Bacteria	Proteobacteria	Betaproteobacteria	Rhodocyclales	Rhodocyclaceae	Dechloromonas	unclassified	Betaproteobacteria
28	Rhizosphere	542118	3.2928	7.15295	3.13025e-08	0.00272783	Arkansas	Bacteria	Actinobacteria	Actinobacteria	Actinomycetales	Micromonosporaceae	unclassified	unclassified	Actinobacteria
28	Rhizosphere	541749	-3.11751	6.21402	3.8237e-08	0.00333212	California	Bacteria	Acidobacteria	Solibacteres	Solibacterales	Solibacteraceae	Candidatus_Solibacter	unclassified	Acidobacteria
28	Rhizosphere	541345	-5.1454	6.71246	9.54464e-18	8.31758e-13	California	Bacteria	Verrucomicrobia	[Pedosphaerae]	[Pedosphaerales]	auto67_4W	unclassified	unclassified	Verrucomicrobia
28	Rhizosphere	541215	-2.51602	8.3746	1.70596e-14	1.48664e-09	California	Bacteria	Bacteroidetes	[Saprospirae]	[Saprospirales]	Chitinophagaceae	unclassified	unclassified	Bacteroidetes
28	Rhizosphere	540980	-5.30041	5.95838	6.6636e-09	0.000580692	California	Bacteria	Bacteroidetes	Cytophagia	Cytophagales	Cytophagaceae	unclassified	unclassified	Bacteroidetes
28	Rhizosphere	540593	-2.41195	7.18063	3.08295e-09	0.000268661	California	Bacteria	Acidobacteria	Solibacteres	Solibacterales	[Bryobacteraceae]	Bryobacter	unclassified	Acidobacteria
28	Rhizosphere	540561	-8.42842	8.15817	2.66305e-43	2.32068e-38	California	Bacteria	Verrucomicrobia	Verrucomicrobiae	Verrucomicrobiales	Verrucomicrobiaceae	Luteolibacter	unclassified	Verrucomicrobia
28	Rhizosphere	540255	-4.77639	5.74415	1.61116e-09	0.000140403	California	Bacteria	GOUTA4	unclassified	unclassified	unclassified	unclassified	unclassified	GOUTA4
28	Rhizosphere	539915	2.49999	7.79118	1.30594e-07	0.0113805	Arkansas	Bacteria	Proteobacteria	Betaproteobacteria	Burkholderiales	Oxalobacteraceae	unclassified	unclassified	Betaproteobacteria
28	Rhizosphere	539866	1.49109	10.0902	3.30352e-07	0.0287882	Arkansas	Bacteria	Proteobacteria	Gammaproteobacteria	Thiotrichales	Piscirickettsiaceae	unclassified	unclassified	Gammaproteobacteria
28	Rhizosphere	539423	5.91498	8.03091	1.3835e-13	1.20564e-08	Arkansas	Bacteria	Bacteroidetes	Cytophagia	Cytophagales	Cytophagaceae	unclassified	unclassified	Bacteroidetes
28	Rhizosphere	539366	-4.11398	6.73948	1.36932e-15	1.19328e-10	California	Bacteria	Chloroflexi	Anaerolineae	pLW-97	unclassified	unclassified	unclassified	Chloroflexi
28	Rhizosphere	539336	6.34453	7.34119	2.29147e-13	1.99688e-08	Arkansas	Bacteria	Acidobacteria	PAUC37f	unclassified	unclassified	unclassified	unclassified	Acidobacteria
28	Rhizosphere	539120	6.44924	7.42046	3.71887e-12	3.24077e-07	Arkansas	Bacteria	Acidobacteria	Acidobacteria-6	CCU21	unclassified	unclassified	unclassified	Acidobacteria
28	Rhizosphere	538751	-4.84599	5.77385	2.34756e-08	0.00204576	California	Bacteria	Cyanobacteria	Nostocophycideae	Nostocales	Nostocaceae	Aphanizomenon	unclassified	Cyanobacteria
28	Rhizosphere	538428	2.70959	7.8695	2.3466e-07	0.0204492	Arkansas	Bacteria	Acidobacteria	Acidobacteria-6	iii1-15	RB40	unclassified	unclassified	Acidobacteria
28	Rhizosphere	538346	-7.50066	7.35859	1.12744e-32	9.82492e-28	California	Bacteria	Bacteroidetes	[Saprospirae]	[Saprospirales]	Saprospiraceae	unclassified	unclassified	Bacteroidetes
28	Rhizosphere	538089	6.26769	7.27666	1.54208e-07	0.0134383	Arkansas	Bacteria	Proteobacteria	Betaproteobacteria	MND1	unclassified	unclassified	unclassified	Betaproteobacteria
28	Rhizosphere	537856	6.17297	7.20535	2.09255e-11	1.82354e-06	Arkansas	Bacteria	Armatimonadetes	0319-6E2	unclassified	unclassified	unclassified	unclassified	Armatimonadetes
28	Rhizosphere	536858	-4.56568	6.22716	4.12087e-10	3.59109e-05	California	Bacteria	Proteobacteria	Betaproteobacteria	Rhodocyclales	Rhodocyclaceae	unclassified	unclassified	Betaproteobacteria
28	Rhizosphere	536678	3.86182	9.84307	1.32575e-17	1.15531e-12	Arkansas	Bacteria	Proteobacteria	Betaproteobacteria	Burkholderiales	Comamonadaceae	Azohydromonas	unclassified	Betaproteobacteria
28	Rhizosphere	536580	6.12024	7.17076	9.16596e-13	7.98758e-08	Arkansas	Bacteria	Proteobacteria	Alphaproteobacteria	Rhizobiales	unclassified	unclassified	unclassified	Alphaproteobacteria
28	Rhizosphere	536436	-7.89242	9.56519	1.46541e-82	1.27701e-77	California	Bacteria	Nitrospirae	Nitrospira	Nitrospirales	0319-6A21	unclassified	unclassified	Nitrospirae
28	Rhizosphere	536150	6.84277	7.73592	9.98526e-14	8.70156e-09	Arkansas	Bacteria	Planctomycetes	OM190	agg27	unclassified	unclassified	unclassified	Planctomycetes
28	Rhizosphere	534969	3.39962	8.05759	3.04162e-14	2.65059e-09	Arkansas	Bacteria	Proteobacteria	Alphaproteobacteria	Sphingomonadales	Sphingomonadaceae	Kaistobacter	unclassified	Alphaproteobacteria
28	Rhizosphere	534301	5.91096	7.01312	6.85901e-12	5.97721e-07	Arkansas	Bacteria	Proteobacteria	Deltaproteobacteria	Syntrophobacterales	Syntrophobacteraceae	unclassified	unclassified	Deltaproteobacteria
28	Rhizosphere	533557	-5.11739	5.88187	8.81277e-09	0.00076798	California	Bacteria	Planctomycetes	Phycisphaerae	WD2101	unclassified	unclassified	unclassified	Planctomycetes
28	Rhizosphere	533511	3.30554	6.89456	4.6557e-07	0.0405716	Arkansas	Bacteria	Proteobacteria	Alphaproteobacteria	Sphingomonadales	Sphingomonadaceae	Sphingomonas	azotifigens	Alphaproteobacteria
28	Rhizosphere	532139	3.57086	8.55574	3.95556e-10	3.44703e-05	Arkansas	Bacteria	Proteobacteria	Betaproteobacteria	MND1	unclassified	unclassified	unclassified	Betaproteobacteria
28	Rhizosphere	531901	-4.1388	11.359	1.9537e-34	1.70253e-29	California	Bacteria	Proteobacteria	Betaproteobacteria	Rhodocyclales	Rhodocyclaceae	unclassified	unclassified	Betaproteobacteria
28	Rhizosphere	530796	-2.94225	8.18339	1.58895e-11	1.38467e-06	California	Bacteria	WS4	unclassified	unclassified	unclassified	unclassified	unclassified	WS4
28	Rhizosphere	529635	-6.27931	6.83728	2.14558e-20	1.86974e-15	California	Bacteria	Proteobacteria	Betaproteobacteria	unclassified	unclassified	unclassified	unclassified	Betaproteobacteria
28	Rhizosphere	529067	3.38213	7.18689	7.23473e-08	0.00630463	Arkansas	Bacteria	Planctomycetes	Planctomycetia	Pirellulales	Pirellulaceae	unclassified	unclassified	Planctomycetes
28	Rhizosphere	527642	-3.17237	6.02172	4.48797e-09	0.0003911	California	Bacteria	Proteobacteria	Deltaproteobacteria	MIZ46	unclassified	unclassified	unclassified	Deltaproteobacteria
28	Rhizosphere	527397	3.27133	8.28412	7.58016e-09	0.000660566	Arkansas	Bacteria	Proteobacteria	Gammaproteobacteria	Xanthomonadales	Sinobacteraceae	unclassified	unclassified	Gammaproteobacteria
28	Rhizosphere	527300	-8.53931	9.12479	6.29962e-73	5.48974e-68	California	Bacteria	Cyanobacteria	Nostocophycideae	Nostocales	Nostocaceae	Cylindrospermopsis	unclassified	Cyanobacteria
28	Rhizosphere	525517	-4.79305	5.97831	1.14514e-11	9.97922e-07	California	Bacteria	Bacteroidetes	Bacteroidia	Bacteroidales	Porphyromonadaceae	Paludibacter	unclassified	Bacteroidetes
28	Rhizosphere	523672	-5.82507	6.2075	7.00103e-16	6.10098e-11	California	Bacteria	Bacteroidetes	[Saprospirae]	[Saprospirales]	Saprospiraceae	unclassified	unclassified	Bacteroidetes
28	Rhizosphere	521073	5.10369	7.36992	1.56974e-08	0.00136794	Arkansas	Bacteria	Proteobacteria	Alphaproteobacteria	Rhizobiales	Rhizobiaceae	Agrobacterium	unclassified	Alphaproteobacteria
28	Rhizosphere	519510	4.47998	8.07303	1.85442e-14	1.61602e-09	Arkansas	Bacteria	Proteobacteria	Alphaproteobacteria	Sphingomonadales	unclassified	unclassified	unclassified	Alphaproteobacteria
28	Rhizosphere	518694	6.12297	8.20298	3.8341e-23	3.34119e-18	Arkansas	Bacteria	Proteobacteria	Betaproteobacteria	SC-I-84	unclassified	unclassified	unclassified	Betaproteobacteria
28	Rhizosphere	518380	2.35421	11.4484	6.79643e-28	5.92268e-23	Arkansas	Bacteria	Proteobacteria	Betaproteobacteria	Burkholderiales	Comamonadaceae	unclassified	unclassified	Betaproteobacteria
28	Rhizosphere	517884	-5.2041	5.91534	8.0185e-09	0.000698764	California	Bacteria	OP3	PBS-25	unclassified	unclassified	unclassified	unclassified	OP3
28	Rhizosphere	514085	7.54424	8.3354	1.56716e-19	1.36568e-14	Arkansas	Bacteria	Proteobacteria	Betaproteobacteria	SC-I-84	unclassified	unclassified	unclassified	Betaproteobacteria
28	Rhizosphere	513639	5.25509	6.57573	4.29314e-07	0.0374122	Arkansas	Bacteria	Planctomycetes	Planctomycetia	Pirellulales	Pirellulaceae	unclassified	unclassified	Planctomycetes
28	Rhizosphere	513355	8.06991	8.80492	6.92806e-17	6.03739e-12	Arkansas	Bacteria	Bacteroidetes	[Saprospirae]	[Saprospirales]	Saprospiraceae	unclassified	unclassified	Bacteroidetes
28	Rhizosphere	513073	3.99928	7.06828	1.58993e-08	0.00138553	Arkansas	Bacteria	Proteobacteria	Alphaproteobacteria	Rhizobiales	Hyphomicrobiaceae	Hyphomicrobium	unclassified	Alphaproteobacteria
28	Rhizosphere	512952	-6.14399	9.36451	6.77439e-72	5.90347e-67	California	Bacteria	Gemmatimonadetes	Gemmatimonadetes	Gemmatimonadales	unclassified	unclassified	unclassified	Gemmatimonadetes
28	Rhizosphere	512867	-2.91772	8.61832	1.4908e-14	1.29914e-09	California	Bacteria	Verrucomicrobia	Verrucomicrobiae	Verrucomicrobiales	Verrucomicrobiaceae	Luteolibacter	unclassified	Verrucomicrobia
28	Rhizosphere	512674	3.73022	8.06308	2.77165e-13	2.41533e-08	Arkansas	Bacteria	Verrucomicrobia	[Spartobacteria]	[Chthoniobacterales]	[Chthoniobacteraceae]	unclassified	unclassified	Verrucomicrobia
28	Rhizosphere	512663	6.2558	7.26884	4.54347e-12	3.95937e-07	Arkansas	Bacteria	Actinobacteria	Thermoleophilia	Gaiellales	unclassified	unclassified	unclassified	Actinobacteria
28	Rhizosphere	512654	-6.78366	6.80941	1.06238e-27	9.25798e-23	California	Bacteria	OP3	PBS-25	unclassified	unclassified	unclassified	unclassified	OP3
28	Rhizosphere	512364	2.72842	8.38319	1.38229e-07	0.0120458	Arkansas	Bacteria	Verrucomicrobia	[Spartobacteria]	[Chthoniobacterales]	[Chthoniobacteraceae]	DA101	unclassified	Verrucomicrobia
28	Rhizosphere	512285	-3.20083	6.9362	1.59102e-09	0.000138648	California	Bacteria	Acidobacteria	BPC102	MVS-40	unclassified	unclassified	unclassified	Acidobacteria
28	Rhizosphere	511817	6.67622	8.6998	1.03427e-18	9.01307e-14	Arkansas	Bacteria	Verrucomicrobia	[Spartobacteria]	[Chthoniobacterales]	[Chthoniobacteraceae]	OR-59	unclassified	Verrucomicrobia
28	Rhizosphere	511388	5.2882	6.59662	5.19133e-07	0.0452394	Arkansas	Bacteria	Bacteroidetes	Cytophagia	Cytophagales	Cytophagaceae	unclassified	unclassified	Bacteroidetes
28	Rhizosphere	510993	-2.59059	7.75218	6.36795e-09	0.000554929	California	Bacteria	Verrucomicrobia	Verrucomicrobiae	Verrucomicrobiales	Verrucomicrobiaceae	Luteolibacter	unclassified	Verrucomicrobia
28	Rhizosphere	510646	3.4829	7.2891	8.83575e-11	7.69983e-06	Arkansas	Bacteria	Acidobacteria	[Chloracidobacteria]	RB41	Ellin6075	unclassified	unclassified	Acidobacteria
28	Rhizosphere	510471	3.09694	7.66025	8.10491e-11	7.06294e-06	Arkansas	Bacteria	Chloroflexi	Chloroflexi	[Roseiflexales]	[Kouleothrixaceae]	unclassified	unclassified	Chloroflexi
28	Rhizosphere	510188	4.90119	8.42658	5.16648e-22	4.50228e-17	Arkansas	Bacteria	Acidobacteria	Acidobacteria-6	iii1-15	RB40	unclassified	unclassified	Acidobacteria
28	Rhizosphere	509980	6.47014	9.12453	6.61904e-25	5.7681e-20	Arkansas	Bacteria	Acidobacteria	iii1-8	DS-18	unclassified	unclassified	unclassified	Acidobacteria
28	Rhizosphere	509051	-5.14504	7.49463	3.48356e-28	3.03571e-23	California	Bacteria	Planctomycetes	Pla3	unclassified	unclassified	unclassified	unclassified	Planctomycetes
28	Rhizosphere	460067	-4.54133	5.67203	4.3187e-07	0.0376349	California	Bacteria	Proteobacteria	Deltaproteobacteria	Syntrophobacterales	Syntrophaceae	unclassified	unclassified	Deltaproteobacteria
28	Rhizosphere	443417	4.30155	8.95406	2.20876e-10	1.92481e-05	Arkansas	Bacteria	Gemmatimonadetes	Gemm-3	unclassified	unclassified	unclassified	unclassified	Gemmatimonadetes
28	Rhizosphere	435628	-4.55819	5.87892	1.70454e-10	1.4854e-05	California	Bacteria	Proteobacteria	Alphaproteobacteria	Sphingomonadales	Sphingomonadaceae	Novosphingobium	unclassified	Alphaproteobacteria
28	Rhizosphere	419579	-3.48006	6.70872	1.06431e-11	9.27484e-07	California	Bacteria	Proteobacteria	Betaproteobacteria	unclassified	unclassified	unclassified	unclassified	Betaproteobacteria
28	Rhizosphere	408093	3.0141	7.46636	1.65025e-07	0.014381	Arkansas	Bacteria	Actinobacteria	Actinobacteria	Actinomycetales	Micromonosporaceae	Dactylosporangium	unclassified	Actinobacteria
28	Rhizosphere	407437	-4.57934	6.08548	3.99694e-09	0.000348309	California	Bacteria	Actinobacteria	Thermoleophilia	Solirubrobacterales	Solirubrobacteraceae	unclassified	unclassified	Actinobacteria
28	Rhizosphere	380204	-8.40779	8.14105	2.59866e-35	2.26458e-30	California	Bacteria	Proteobacteria	Gammaproteobacteria	Methylococcales	Methylococcaceae	Methylocaldum	unclassified	Gammaproteobacteria
28	Rhizosphere	373070	-6.36565	6.49647	7.67933e-12	6.69207e-07	California	Bacteria	Acidobacteria	Holophagae	Holophagales	Holophagaceae	unclassified	unclassified	Acidobacteria
28	Rhizosphere	369022	-2.21572	8.39995	1.80444e-10	1.57246e-05	California	Bacteria	Proteobacteria	Betaproteobacteria	Rhodocyclales	Rhodocyclaceae	unclassified	unclassified	Betaproteobacteria
28	Rhizosphere	368890	1.72414	11.6069	2.82223e-07	0.0245941	Arkansas	Bacteria	Acidobacteria	Acidobacteria-6	iii1-15	unclassified	unclassified	unclassified	Acidobacteria
28	Rhizosphere	368027	-3.52599	6.61816	4.32698e-13	3.7707e-08	California	Bacteria	Actinobacteria	Thermoleophilia	Gaiellales	Gaiellaceae	unclassified	unclassified	Actinobacteria
28	Rhizosphere	364180	6.7152	7.63349	9.65099e-11	8.41026e-06	Arkansas	Bacteria	Acidobacteria	[Chloracidobacteria]	RB41	Ellin6075	unclassified	unclassified	Acidobacteria
28	Rhizosphere	362845	6.91675	7.79727	3.45675e-15	3.01235e-10	Arkansas	Bacteria	Proteobacteria	Alphaproteobacteria	Rhodospirillales	Rhodospirillaceae	unclassified	unclassified	Alphaproteobacteria
28	Rhizosphere	362645	5.5181	6.74202	1.00148e-09	8.72733e-05	Arkansas	Bacteria	Acidobacteria	Acidobacteria-6	iii1-15	unclassified	unclassified	unclassified	Acidobacteria
28	Rhizosphere	361100	-2.43913	8.84689	4.87935e-10	4.25206e-05	California	Bacteria	Proteobacteria	Betaproteobacteria	MND1	unclassified	unclassified	unclassified	Betaproteobacteria
28	Rhizosphere	360692	4.14088	8.22644	5.37909e-17	4.68756e-12	Arkansas	Bacteria	Proteobacteria	Gammaproteobacteria	Xanthomonadales	Xanthomonadaceae	unclassified	unclassified	Gammaproteobacteria
28	Rhizosphere	360530	-8.10861	7.87699	1.60306e-46	1.39697e-41	California	Bacteria	Gemmatimonadetes	Gemmatimonadetes	Gemmatimonadales	Ellin5301	unclassified	unclassified	Gemmatimonadetes
28	Rhizosphere	360440	8.84129	9.52087	1.68209e-09	0.000146584	Arkansas	Bacteria	Proteobacteria	Gammaproteobacteria	Pseudomonadales	Moraxellaceae	Acinetobacter	rhizosphaerae	Gammaproteobacteria
28	Rhizosphere	360433	3.35394	8.11117	8.98867e-10	7.83309e-05	Arkansas	Bacteria	Proteobacteria	Deltaproteobacteria	Myxococcales	unclassified	unclassified	unclassified	Deltaproteobacteria
28	Rhizosphere	358489	5.39893	6.6693	2.70167e-08	0.00235434	Arkansas	Bacteria	Acidobacteria	Acidobacteria-6	iii1-15	mb2424	unclassified	unclassified	Acidobacteria
28	Rhizosphere	358332	5.9791	7.06683	2.30542e-10	2.00904e-05	Arkansas	Bacteria	Chloroflexi	S085	unclassified	unclassified	unclassified	unclassified	Chloroflexi
28	Rhizosphere	357085	5.76958	6.91551	9.33614e-11	8.13589e-06	Arkansas	Bacteria	Acidobacteria	[Chloracidobacteria]	PK29	unclassified	unclassified	unclassified	Acidobacteria
28	Rhizosphere	357011	2.68765	7.47979	2.81193e-07	0.0245043	Arkansas	Bacteria	Proteobacteria	Alphaproteobacteria	Rhodospirillales	Rhodospirillaceae	unclassified	unclassified	Alphaproteobacteria
28	Rhizosphere	353729	-1.99044	11.0275	5.74379e-15	5.00537e-10	California	Bacteria	Proteobacteria	Deltaproteobacteria	Myxococcales	Myxococcaceae	Anaeromyxobacter	unclassified	Deltaproteobacteria
28	Rhizosphere	352247	5.16934	6.52182	3.09028e-07	0.02693	Arkansas	Bacteria	Proteobacteria	Alphaproteobacteria	Rhizobiales	unclassified	unclassified	unclassified	Alphaproteobacteria
28	Rhizosphere	350334	6.10513	7.15786	1.56059e-10	1.35996e-05	Arkansas	Bacteria	Gemmatimonadetes	unclassified	unclassified	unclassified	unclassified	unclassified	Gemmatimonadetes
28	Rhizosphere	348270	-2.50175	10.6876	3.90689e-26	3.40462e-21	California	Bacteria	Acidobacteria	Acidobacteria-6	iii1-15	unclassified	unclassified	unclassified	Acidobacteria
28	Rhizosphere	346995	-4.0848	6.71516	1.34254e-16	1.16994e-11	California	Bacteria	Verrucomicrobia	Opitutae	Opitutales	Opitutaceae	Opitutus	unclassified	Verrucomicrobia
28	Rhizosphere	346925	3.23729	8.09722	1.30374e-10	1.13613e-05	Arkansas	Bacteria	Proteobacteria	Deltaproteobacteria	Syntrophobacterales	Syntrophobacteraceae	unclassified	unclassified	Deltaproteobacteria
28	Rhizosphere	346586	-3.91795	6.35564	1.4712e-10	1.28206e-05	California	Bacteria	Proteobacteria	Deltaproteobacteria	Bdellovibrionales	Bacteriovoracaceae	unclassified	unclassified	Deltaproteobacteria
28	Rhizosphere	344621	-6.29157	6.47691	3.60079e-19	3.13788e-14	California	Bacteria	Proteobacteria	Gammaproteobacteria	Alteromonadales	125ds10	unclassified	unclassified	Gammaproteobacteria
28	Rhizosphere	343561	-5.38322	5.98487	2.05751e-10	1.79299e-05	California	Bacteria	Cyanobacteria	4C0d-2	SM1D11	unclassified	unclassified	unclassified	Cyanobacteria
28	Rhizosphere	342790	4.39307	9.08222	1.39274e-24	1.21369e-19	Arkansas	Bacteria	Acidobacteria	Acidobacteria-6	iii1-15	unclassified	unclassified	unclassified	Acidobacteria
28	Rhizosphere	341259	6.67186	8.69694	3.30628e-12	2.88123e-07	Arkansas	Bacteria	Proteobacteria	Betaproteobacteria	Burkholderiales	Comamonadaceae	unclassified	unclassified	Betaproteobacteria
28	Rhizosphere	341019	-5.32055	5.95983	2.12778e-11	1.85423e-06	California	Bacteria	Proteobacteria	Deltaproteobacteria	Desulfovibrionales	Desulfovibrionaceae	Desulfovibrio	mexicanus	Deltaproteobacteria
28	Rhizosphere	339660	2.40106	10.4011	5.29544e-12	4.61466e-07	Arkansas	Bacteria	Proteobacteria	Gammaproteobacteria	Xanthomonadales	Sinobacteraceae	unclassified	unclassified	Gammaproteobacteria
28	Rhizosphere	339544	2.06261	10.121	4.5335e-13	3.95067e-08	Arkansas	Bacteria	Acidobacteria	[Chloracidobacteria]	2017-11-24	unclassified	unclassified	unclassified	Acidobacteria
28	Rhizosphere	338969	-2.63541	7.47693	3.51872e-09	0.000306635	California	Bacteria	Verrucomicrobia	[Pedosphaerae]	[Pedosphaerales]	Ellin515	unclassified	unclassified	Verrucomicrobia
28	Rhizosphere	337786	-3.30007	8.22174	5.50073e-20	4.79356e-15	California	Bacteria	Acidobacteria	iii1-8	SJA-36	unclassified	unclassified	unclassified	Acidobacteria
28	Rhizosphere	336892	-7.41654	9.53209	3.39329e-66	2.95705e-61	California	Bacteria	Proteobacteria	Gammaproteobacteria	unclassified	unclassified	unclassified	unclassified	Gammaproteobacteria
28	Rhizosphere	336745	-2.26364	7.79213	1.46754e-07	0.0127887	California	Bacteria	Proteobacteria	Deltaproteobacteria	Myxococcales	unclassified	unclassified	unclassified	Deltaproteobacteria
28	Rhizosphere	336578	7.15914	8.00044	1.16395e-20	1.01431e-15	Arkansas	Bacteria	Chloroflexi	Anaerolineae	SBR1031	A4b	unclassified	unclassified	Chloroflexi
28	Rhizosphere	336364	6.3246	7.3223	1.68904e-08	0.00147189	Arkansas	Bacteria	Proteobacteria	Alphaproteobacteria	Rhizobiales	Rhizobiaceae	unclassified	unclassified	Alphaproteobacteria
28	Rhizosphere	335316	-4.75283	8.27455	6.37213e-23	5.55293e-18	California	Bacteria	Firmicutes	Clostridia	Clostridiales	Veillonellaceae	unclassified	unclassified	Firmicutes
28	Rhizosphere	333628	9.29129	9.95177	5.32001e-49	4.63607e-44	Arkansas	Bacteria	Proteobacteria	Gammaproteobacteria	Xanthomonadales	Xanthomonadaceae	Lysobacter	unclassified	Gammaproteobacteria
28	Rhizosphere	332788	-3.34971	6.00692	3.66286e-08	0.00319197	California	Bacteria	Actinobacteria	Thermoleophilia	Gaiellales	Gaiellaceae	unclassified	unclassified	Actinobacteria
28	Rhizosphere	332648	-4.50005	5.66033	5.21704e-08	0.00454634	California	Bacteria	Chloroflexi	Anaerolineae	Anaerolineales	Anaerolinaceae	Anaerolinea	unclassified	Chloroflexi
28	Rhizosphere	331647	5.3795	7.59178	7.84481e-15	6.83628e-10	Arkansas	Bacteria	Proteobacteria	Alphaproteobacteria	Rhodospirillales	Rhodospirillaceae	unclassified	unclassified	Alphaproteobacteria
28	Rhizosphere	331521	4.21067	8.70847	3.26653e-12	2.84658e-07	Arkansas	Bacteria	Nitrospirae	Nitrospira	Nitrospirales	0319-6A21	unclassified	unclassified	Nitrospirae
28	Rhizosphere	329072	4.88691	10.1927	6.24169e-23	5.43926e-18	Arkansas	Bacteria	Acidobacteria	Acidobacteria-6	iii1-15	RB40	unclassified	unclassified	Acidobacteria
28	Rhizosphere	328810	2.84919	9.3184	1.35564e-13	1.18136e-08	Arkansas	Bacteria	Acidobacteria	Acidobacteria-6	iii1-15	unclassified	unclassified	unclassified	Acidobacteria
28	Rhizosphere	328181	5.05071	9.03654	6.54954e-35	5.70753e-30	Arkansas	Bacteria	Proteobacteria	Betaproteobacteria	SC-I-84	unclassified	unclassified	unclassified	Betaproteobacteria
28	Rhizosphere	326873	-5.10222	6.10696	6.36718e-10	5.54861e-05	California	Bacteria	Proteobacteria	Gammaproteobacteria	Xanthomonadales	Xanthomonadaceae	unclassified	unclassified	Gammaproteobacteria
28	Rhizosphere	326450	-5.39556	5.99434	3.84478e-12	3.3505e-07	California	Bacteria	Proteobacteria	Alphaproteobacteria	Ellin329	unclassified	unclassified	unclassified	Alphaproteobacteria
28	Rhizosphere	325776	5.14651	7.41336	2.24591e-13	1.95718e-08	Arkansas	Bacteria	Bacteroidetes	[Saprospirae]	[Saprospirales]	Chitinophagaceae	unclassified	unclassified	Bacteroidetes
28	Rhizosphere	323221	-5.27614	6.21023	4.12425e-15	3.59404e-10	California	Bacteria	Proteobacteria	Betaproteobacteria	Rhodocyclales	Rhodocyclaceae	Sulfuritalea	unclassified	Betaproteobacteria
28	Rhizosphere	322919	5.87613	6.99133	3.55801e-09	0.000310059	Arkansas	Bacteria	Acidobacteria	Acidobacteria-6	iii1-15	unclassified	unclassified	unclassified	Acidobacteria
28	Rhizosphere	322898	7.79864	8.56179	1.97306e-21	1.7194e-16	Arkansas	Bacteria	Acidobacteria	[Chloracidobacteria]	RB41	unclassified	unclassified	unclassified	Acidobacteria
28	Rhizosphere	320782	6.24906	7.26719	2.71476e-12	2.36575e-07	Arkansas	Bacteria	Proteobacteria	Gammaproteobacteria	Xanthomonadales	Sinobacteraceae	Steroidobacter	unclassified	Gammaproteobacteria
28	Rhizosphere	317157	2.05056	8.05094	1.17334e-08	0.0010225	Arkansas	Bacteria	Proteobacteria	Betaproteobacteria	Burkholderiales	Oxalobacteraceae	Janthinobacterium	unclassified	Betaproteobacteria
28	Rhizosphere	314857	4.47953	7.43277	1.38616e-09	0.000120795	Arkansas	Bacteria	WS3	PRR-12	Sediment-1	unclassified	unclassified	unclassified	WS3
28	Rhizosphere	314599	6.5515	7.50337	3.63338e-07	0.0316627	Arkansas	Bacteria	Gemmatimonadetes	Gemm-1	unclassified	unclassified	unclassified	unclassified	Gemmatimonadetes
28	Rhizosphere	312841	7.43024	8.23481	8.18714e-17	7.1346e-12	Arkansas	Bacteria	Proteobacteria	Alphaproteobacteria	Ellin329	unclassified	unclassified	unclassified	Alphaproteobacteria
28	Rhizosphere	311659	5.75874	9.21475	6.25303e-35	5.44914e-30	Arkansas	Bacteria	Nitrospirae	Nitrospira	Nitrospirales	0319-6A21	unclassified	unclassified	Nitrospirae
28	Rhizosphere	311656	2.38666	9.52353	4.91958e-16	4.28712e-11	Arkansas	Bacteria	Bacteroidetes	[Saprospirae]	[Saprospirales]	Chitinophagaceae	Flavisolibacter	unclassified	Bacteroidetes
28	Rhizosphere	310843	-4.64287	8.79635	1.70102e-22	1.48234e-17	California	Bacteria	Proteobacteria	Betaproteobacteria	Burkholderiales	Comamonadaceae	Hylemonella	unclassified	Betaproteobacteria
28	Rhizosphere	310462	-6.91848	7.33314	1.14622e-23	9.98861e-19	California	Bacteria	Verrucomicrobia	[Pedosphaerae]	[Pedosphaerales]	R4-41B	unclassified	unclassified	Verrucomicrobia
28	Rhizosphere	310212	5.186	6.52883	2.1438e-08	0.00186819	Arkansas	Bacteria	Proteobacteria	Alphaproteobacteria	Rhizobiales	Rhodobiaceae	Afifella	unclassified	Alphaproteobacteria
28	Rhizosphere	308202	-2.65261	7.92301	2.66004e-10	2.31807e-05	California	Bacteria	Verrucomicrobia	[Pedosphaerae]	[Pedosphaerales]	Ellin515	unclassified	unclassified	Verrucomicrobia
28	Rhizosphere	306973	-2.73058	7.43255	5.30924e-08	0.00462668	California	Bacteria	Proteobacteria	Deltaproteobacteria	Myxococcales	Myxococcaceae	Anaeromyxobacter	unclassified	Deltaproteobacteria
28	Rhizosphere	306910	5.36615	6.64735	9.27285e-08	0.00808073	Arkansas	Bacteria	Armatimonadetes	0319-6E2	unclassified	unclassified	unclassified	unclassified	Armatimonadetes
28	Rhizosphere	306532	6.02742	8.13723	4.4365e-16	3.86615e-11	Arkansas	Bacteria	Acidobacteria	[Chloracidobacteria]	RB41	unclassified	unclassified	unclassified	Acidobacteria
28	Rhizosphere	305167	4.252	7.58645	1.82572e-13	1.59101e-08	Arkansas	Bacteria	Bacteroidetes	[Saprospirae]	[Saprospirales]	Chitinophagaceae	unclassified	unclassified	Bacteroidetes
28	Rhizosphere	304694	5.42145	6.68161	4.25088e-07	0.0370439	Arkansas	Bacteria	Proteobacteria	Alphaproteobacteria	Rhizobiales	unclassified	unclassified	unclassified	Alphaproteobacteria
28	Rhizosphere	291692	5.73249	6.8892	6.04492e-09	0.000526779	Arkansas	Bacteria	Verrucomicrobia	[Spartobacteria]	[Chthoniobacterales]	[Chthoniobacteraceae]	DA101	unclassified	Verrucomicrobia
28	Rhizosphere	279390	5.06354	8.28032	1.94187e-17	1.69222e-12	Arkansas	Bacteria	Acidobacteria	Acidobacteria-6	iii1-15	RB40	unclassified	unclassified	Acidobacteria
28	Rhizosphere	279266	8.57226	9.27015	8.87529e-27	7.73428e-22	Arkansas	Bacteria	Proteobacteria	Gammaproteobacteria	Xanthomonadales	Xanthomonadaceae	unclassified	unclassified	Gammaproteobacteria
28	Rhizosphere	279203	5.71176	7.86131	6.88331e-19	5.99839e-14	Arkansas	Bacteria	Planctomycetes	Planctomycetia	Gemmatales	Gemmataceae	Gemmata	unclassified	Planctomycetes
28	Rhizosphere	278792	5.84042	10.6329	1.13102e-35	9.8562e-31	Arkansas	Bacteria	Acidobacteria	iii1-8	DS-18	unclassified	unclassified	unclassified	Acidobacteria
28	Rhizosphere	278371	6.95673	7.83471	3.41007e-08	0.00297167	Arkansas	Bacteria	Cyanobacteria	Oscillatoriophycideae	Oscillatoriales	Phormidiaceae	Phormidium	unclassified	Cyanobacteria
28	Rhizosphere	278130	-4.33747	6.10246	2.69414e-10	2.34778e-05	California	Bacteria	Proteobacteria	Gammaproteobacteria	unclassified	unclassified	unclassified	unclassified	Gammaproteobacteria
28	Rhizosphere	277643	-5.40196	6.00016	1.74413e-11	1.5199e-06	California	Bacteria	Proteobacteria	Alphaproteobacteria	Sphingomonadales	Sphingomonadaceae	unclassified	unclassified	Alphaproteobacteria
28	Rhizosphere	277357	6.53057	7.48596	7.85414e-14	6.84441e-09	Arkansas	Bacteria	Acidobacteria	Acidobacteria-6	iii1-15	unclassified	unclassified	unclassified	Acidobacteria
28	Rhizosphere	275105	2.26898	11.6677	2.54766e-14	2.22013e-09	Arkansas	Bacteria	Acidobacteria	[Chloracidobacteria]	RB41	unclassified	unclassified	unclassified	Acidobacteria
28	Rhizosphere	274731	8.87384	11.4374	4.76527e-78	4.15265e-73	Arkansas	Bacteria	Acidobacteria	Acidobacteria-6	iii1-15	unclassified	unclassified	unclassified	Acidobacteria
28	Rhizosphere	274279	6.50542	8.54707	8.59391e-20	7.48907e-15	Arkansas	Bacteria	Chloroflexi	Anaerolineae	CFB-26	unclassified	unclassified	unclassified	Chloroflexi
28	Rhizosphere	273018	7.46107	8.26171	2.13993e-08	0.00186482	Arkansas	Bacteria	Bacteroidetes	[Saprospirae]	[Saprospirales]	Chitinophagaceae	unclassified	unclassified	Bacteroidetes
28	Rhizosphere	271588	-5.73356	6.16603	8.81049e-12	7.67781e-07	California	Bacteria	Bacteroidetes	Bacteroidia	Bacteroidales	unclassified	unclassified	unclassified	Bacteroidetes
28	Rhizosphere	271018	-3.85141	6.49604	1.19559e-09	0.000104189	California	Bacteria	Proteobacteria	Betaproteobacteria	Rhodocyclales	Rhodocyclaceae	unclassified	unclassified	Betaproteobacteria
28	Rhizosphere	269875	5.02007	8.53768	2.4071e-21	2.09764e-16	Arkansas	Bacteria	Proteobacteria	Deltaproteobacteria	Myxococcales	Haliangiaceae	unclassified	unclassified	Deltaproteobacteria
28	Rhizosphere	268621	-4.80003	5.75329	3.25957e-10	2.84052e-05	California	Bacteria	Proteobacteria	Deltaproteobacteria	Syntrophobacterales	Syntrophorhabdaceae	unclassified	unclassified	Deltaproteobacteria
28	Rhizosphere	268476	-3.78379	6.16441	2.78939e-07	0.0243078	California	Bacteria	Cyanobacteria	Nostocophycideae	Nostocales	Nostocaceae	unclassified	unclassified	Cyanobacteria
28	Rhizosphere	266579	-5.25037	5.93027	8.19948e-12	7.14535e-07	California	Bacteria	Proteobacteria	Alphaproteobacteria	Rhodospirillales	Rhodospirillaceae	unclassified	unclassified	Alphaproteobacteria
28	Rhizosphere	265094	-3.09862	6.43086	4.56882e-10	3.98145e-05	California	Bacteria	Actinobacteria	Actinobacteria	Actinomycetales	Micromonosporaceae	unclassified	unclassified	Actinobacteria
28	Rhizosphere	263857	-6.92155	9.30687	2.19165e-07	0.0190989	California	Bacteria	Proteobacteria	Alphaproteobacteria	Rhodospirillales	Acetobacteraceae	unclassified	unclassified	Alphaproteobacteria
28	Rhizosphere	262773	-4.35449	6.36705	9.11643e-11	7.94442e-06	California	Bacteria	Proteobacteria	Deltaproteobacteria	Syntrophobacterales	Syntrophorhabdaceae	unclassified	unclassified	Deltaproteobacteria
28	Rhizosphere	262768	3.16665	7.73313	2.30367e-13	2.00751e-08	Arkansas	Bacteria	Proteobacteria	Alphaproteobacteria	Rhodospirillales	Rhodospirillaceae	unclassified	unclassified	Alphaproteobacteria
28	Rhizosphere	261435	3.5815	6.75869	2.51963e-07	0.021957	Arkansas	Bacteria	Proteobacteria	Deltaproteobacteria	NB1-j	unclassified	unclassified	unclassified	Deltaproteobacteria
28	Rhizosphere	261055	-6.12405	7.26047	2.63444e-27	2.29575e-22	California	Bacteria	Proteobacteria	Alphaproteobacteria	Ellin329	unclassified	unclassified	unclassified	Alphaproteobacteria
28	Rhizosphere	258175	9.31985	9.9761	4.56568e-11	3.97871e-06	Arkansas	Bacteria	Bacteroidetes	Flavobacteriia	Flavobacteriales	[Weeksellaceae]	Chryseobacterium	unclassified	Bacteroidetes
28	Rhizosphere	258158	6.85405	7.74563	3.63095e-14	3.16416e-09	Arkansas	Bacteria	Actinobacteria	MB-A2-108	unclassified	unclassified	unclassified	unclassified	Actinobacteria
28	Rhizosphere	257495	-8.14587	8.73601	2.14595e-42	1.87007e-37	California	Bacteria	Proteobacteria	Gammaproteobacteria	Methylococcales	unclassified	unclassified	unclassified	Gammaproteobacteria
28	Rhizosphere	257461	4.76624	7.65194	1.18937e-10	1.03646e-05	Arkansas	Bacteria	Acidobacteria	Acidobacteria-6	iii1-15	unclassified	unclassified	unclassified	Acidobacteria
28	Rhizosphere	257322	5.23091	6.5621	2.23345e-07	0.0194632	Arkansas	Bacteria	Actinobacteria	Acidimicrobiia	Acidimicrobiales	unclassified	unclassified	unclassified	Actinobacteria
28	Rhizosphere	256904	6.99509	7.8629	6.25275e-19	5.44889e-14	Arkansas	Bacteria	Chloroflexi	Ellin6529	unclassified	unclassified	unclassified	unclassified	Chloroflexi
28	Rhizosphere	256767	5.55668	6.76988	5.77267e-09	0.000503053	Arkansas	Bacteria	Acidobacteria	iii1-8	SJA-36	unclassified	unclassified	unclassified	Acidobacteria
28	Rhizosphere	255838	5.16712	6.52012	3.57343e-07	0.0311403	Arkansas	Bacteria	Acidobacteria	Acidobacteria-5	unclassified	unclassified	unclassified	unclassified	Acidobacteria
28	Rhizosphere	255470	4.05189	8.29648	1.55117e-13	1.35175e-08	Arkansas	Bacteria	Acidobacteria	Acidobacteria-6	iii1-15	unclassified	unclassified	unclassified	Acidobacteria
28	Rhizosphere	255448	4.30396	8.3742	2.23132e-19	1.94446e-14	Arkansas	Bacteria	Bacteroidetes	[Saprospirae]	[Saprospirales]	Chitinophagaceae	unclassified	unclassified	Bacteroidetes
28	Rhizosphere	255346	5.96151	8.66092	3.52202e-18	3.06922e-13	Arkansas	Bacteria	Chloroflexi	Anaerolineae	CFB-26	unclassified	unclassified	unclassified	Chloroflexi
28	Rhizosphere	254954	-6.40159	7.67036	2.54284e-46	2.21593e-41	California	Bacteria	Acidobacteria	Acidobacteria-6	CCU21	unclassified	unclassified	unclassified	Acidobacteria
28	Rhizosphere	254951	-5.79272	6.7726	3.65528e-15	3.18535e-10	California	Bacteria	Verrucomicrobia	Verrucomicrobiae	Verrucomicrobiales	Verrucomicrobiaceae	Prosthecobacter	debontii	Verrucomicrobia
28	Rhizosphere	254949	4.69423	7.07876	3.46972e-08	0.00302366	Arkansas	Bacteria	Proteobacteria	Deltaproteobacteria	Myxococcales	unclassified	unclassified	unclassified	Deltaproteobacteria
28	Rhizosphere	254895	6.87648	7.76898	8.16075e-09	0.00071116	Arkansas	Bacteria	Gemmatimonadetes	Gemm-3	unclassified	unclassified	unclassified	unclassified	Gemmatimonadetes
28	Rhizosphere	254169	5.69704	6.86251	3.70811e-10	3.2314e-05	Arkansas	Bacteria	Proteobacteria	Gammaproteobacteria	Xanthomonadales	Xanthomonadaceae	unclassified	unclassified	Gammaproteobacteria
28	Rhizosphere	254014	-2.39118	7.9974	9.59874e-10	8.36473e-05	California	Bacteria	Bacteroidetes	Cytophagia	Cytophagales	Cytophagaceae	unclassified	unclassified	Bacteroidetes
28	Rhizosphere	253948	6.18015	10.4645	4.66983e-58	4.06948e-53	Arkansas	Bacteria	Proteobacteria	Betaproteobacteria	SC-I-84	unclassified	unclassified	unclassified	Betaproteobacteria
28	Rhizosphere	253573	5.11468	6.48756	2.6658e-07	0.0232308	Arkansas	Bacteria	Actinobacteria	MB-A2-108	0319-7L14	unclassified	unclassified	unclassified	Actinobacteria
28	Rhizosphere	253373	6.59719	7.53823	1.76002e-14	1.53375e-09	Arkansas	Bacteria	Gemmatimonadetes	Gemmatimonadetes	unclassified	unclassified	unclassified	unclassified	Gemmatimonadetes
28	Rhizosphere	252702	5.42497	6.68177	1.81001e-09	0.000157731	Arkansas	Bacteria	Proteobacteria	Alphaproteobacteria	Rhodospirillales	Rhodospirillaceae	unclassified	unclassified	Alphaproteobacteria
28	Rhizosphere	252675	5.4576	6.70145	5.61574e-09	0.000489378	Arkansas	Bacteria	Armatimonadetes	0319-6E2	unclassified	unclassified	unclassified	unclassified	Armatimonadetes
28	Rhizosphere	252667	5.92275	7.02133	2.67185e-11	2.32836e-06	Arkansas	Bacteria	Gemmatimonadetes	Gemm-5	unclassified	unclassified	unclassified	unclassified	Gemmatimonadetes
28	Rhizosphere	251488	8.89415	9.56946	9.23005e-10	8.04344e-05	Arkansas	Bacteria	Bacteroidetes	Flavobacteriia	Flavobacteriales	[Weeksellaceae]	Chryseobacterium	unclassified	Bacteroidetes
28	Rhizosphere	251133	-1.74707	8.99146	8.09208e-08	0.00705176	California	Bacteria	Nitrospirae	Nitrospira	Nitrospirales	0319-6A21	unclassified	unclassified	Nitrospirae
28	Rhizosphere	250989	-5.73758	6.95445	5.57536e-16	4.85859e-11	California	Bacteria	Actinobacteria	Actinobacteria	Actinomycetales	Micromonosporaceae	unclassified	unclassified	Actinobacteria
28	Rhizosphere	250674	-4.96173	8.81023	2.10399e-31	1.8335e-26	California	Bacteria	Acidobacteria	Acidobacteriia	Acidobacteriales	Koribacteraceae	Candidatus_Koribacter	unclassified	Acidobacteria
28	Rhizosphere	250572	4.04126	7.92887	3.80091e-12	3.31226e-07	Arkansas	Bacteria	Actinobacteria	Actinobacteria	Actinomycetales	Micromonosporaceae	Actinoplanes	unclassified	Actinobacteria
28	Rhizosphere	250291	4.1134	9.29072	2.56432e-18	2.23465e-13	Arkansas	Bacteria	Planctomycetes	Phycisphaerae	WD2101	unclassified	unclassified	unclassified	Planctomycetes
28	Rhizosphere	249598	5.64634	6.83074	9.40855e-09	0.000819899	Arkansas	Bacteria	Acidobacteria	[Chloracidobacteria]	DS-100	unclassified	unclassified	unclassified	Acidobacteria
28	Rhizosphere	249472	3.64014	7.99758	3.09389e-12	2.69614e-07	Arkansas	Bacteria	Chloroflexi	Anaerolineae	SBR1031	A4b	unclassified	unclassified	Chloroflexi
28	Rhizosphere	249257	4.59261	6.98362	4.59053e-09	0.000400037	Arkansas	Bacteria	Gemmatimonadetes	Gemmatimonadetes	unclassified	unclassified	unclassified	unclassified	Gemmatimonadetes
28	Rhizosphere	249179	-3.5474	8.63735	5.01399e-24	4.36939e-19	California	Bacteria	Bacteroidetes	[Saprospirae]	[Saprospirales]	Chitinophagaceae	unclassified	unclassified	Bacteroidetes
28	Rhizosphere	249138	1.84472	10.4822	1.1115e-11	9.68606e-07	Arkansas	Bacteria	Acidobacteria	[Chloracidobacteria]	RB41	unclassified	unclassified	unclassified	Acidobacteria
28	Rhizosphere	249068	4.41138	7.32874	3.22275e-07	0.0280843	Arkansas	Bacteria	Actinobacteria	Actinobacteria	Actinomycetales	Micromonosporaceae	Pilimelia	unclassified	Actinobacteria
28	Rhizosphere	248404	-9.1248	8.80521	2.54777e-71	2.22023e-66	California	Bacteria	Bacteroidetes	[Saprospirae]	[Saprospirales]	Saprospiraceae	Haliscomenobacter	unclassified	Bacteroidetes
28	Rhizosphere	248199	5.46732	8.23243	4.32447e-18	3.76851e-13	Arkansas	Bacteria	Bacteroidetes	[Saprospirae]	[Saprospirales]	Chitinophagaceae	Flavisolibacter	unclassified	Bacteroidetes
28	Rhizosphere	247875	-2.89592	6.49024	1.16408e-07	0.0101442	California	Bacteria	Chloroflexi	Thermomicrobia	JG30-KF-CM45	unclassified	unclassified	unclassified	Chloroflexi
28	Rhizosphere	247767	-3.07101	7.72446	1.67278e-07	0.0145773	California	Bacteria	Verrucomicrobia	Opitutae	unclassified	unclassified	unclassified	unclassified	Verrucomicrobia
28	Rhizosphere	247758	-5.11433	5.88269	7.46766e-08	0.00650761	California	Bacteria	Actinobacteria	Actinobacteria	Actinomycetales	Nocardioidaceae	Kribbella	unclassified	Actinobacteria
28	Rhizosphere	247445	-2.99929	6.74815	4.9905e-10	4.34892e-05	California	Bacteria	Bacteroidetes	Cytophagia	Cytophagales	Cytophagaceae	unclassified	unclassified	Bacteroidetes
28	Rhizosphere	247441	5.37507	7.59622	1.73075e-17	1.50824e-12	Arkansas	Bacteria	Proteobacteria	Betaproteobacteria	unclassified	unclassified	unclassified	unclassified	Betaproteobacteria
28	Rhizosphere	246893	5.73323	8.87958	8.98958e-29	7.83388e-24	Arkansas	Bacteria	Acidobacteria	[Chloracidobacteria]	RB41	unclassified	unclassified	unclassified	Acidobacteria
28	Rhizosphere	246860	6.75313	7.66955	9.9705e-19	8.6887e-14	Arkansas	Bacteria	Proteobacteria	Alphaproteobacteria	Rhodospirillales	Rhodospirillaceae	unclassified	unclassified	Alphaproteobacteria
28	Rhizosphere	246619	4.88	7.71866	2.66155e-15	2.31938e-10	Arkansas	Bacteria	Planctomycetes	Planctomycetia	Planctomycetales	Planctomycetaceae	Planctomyces	unclassified	Planctomycetes
28	Rhizosphere	246575	5.94428	7.03994	4.2624e-07	0.0371443	Arkansas	Bacteria	Proteobacteria	Gammaproteobacteria	Pseudomonadales	Pseudomonadaceae	Pseudomonas	umsongensis	Gammaproteobacteria
28	Rhizosphere	246466	8.07171	8.80772	5.03599e-23	4.38857e-18	Arkansas	Bacteria	Acidobacteria	Acidobacteria-6	iii1-15	unclassified	unclassified	unclassified	Acidobacteria
28	Rhizosphere	246243	6.45466	7.42217	1.4703e-12	1.28128e-07	Arkansas	Bacteria	Bacteroidetes	[Saprospirae]	[Saprospirales]	Chitinophagaceae	unclassified	unclassified	Bacteroidetes
28	Rhizosphere	245951	4.93566	8.48347	9.88166e-15	8.61128e-10	Arkansas	Bacteria	Acidobacteria	[Chloracidobacteria]	RB41	unclassified	unclassified	unclassified	Acidobacteria
28	Rhizosphere	245723	-6.37392	7.66006	9.64128e-38	8.4018e-33	California	Bacteria	Actinobacteria	Thermoleophilia	Gaiellales	Gaiellaceae	unclassified	unclassified	Actinobacteria
28	Rhizosphere	245720	3.10451	8.77046	2.21924e-13	1.93393e-08	Arkansas	Bacteria	Acidobacteria	iii1-8	DS-18	unclassified	unclassified	unclassified	Acidobacteria
28	Rhizosphere	245398	-4.77254	6.15923	8.62248e-10	7.51397e-05	California	Bacteria	Proteobacteria	Betaproteobacteria	Rhodocyclales	Rhodocyclaceae	unclassified	unclassified	Betaproteobacteria
28	Rhizosphere	245188	2.51453	8.39452	4.97501e-10	4.33542e-05	Arkansas	Bacteria	Acidobacteria	Acidobacteria-6	iii1-15	unclassified	unclassified	unclassified	Acidobacteria
28	Rhizosphere	244820	5.84516	9.95166	6.43245e-41	5.60549e-36	Arkansas	Bacteria	Acidobacteria	[Chloracidobacteria]	RB41	Ellin6075	unclassified	unclassified	Acidobacteria
28	Rhizosphere	244739	5.91899	7.02079	1.24265e-10	1.0829e-05	Arkansas	Bacteria	Armatimonadetes	Chthonomonadetes	Chthonomonadales	Chthonomonadaceae	unclassified	unclassified	Armatimonadetes
28	Rhizosphere	244541	-4.48608	7.43545	1.74373e-20	1.51956e-15	California	Bacteria	Planctomycetes	vadinHA49	DH61	unclassified	unclassified	unclassified	Planctomycetes
28	Rhizosphere	244255	4.82961	7.17741	1.93135e-08	0.00168306	Arkansas	Bacteria	Verrucomicrobia	[Pedosphaerae]	[Pedosphaerales]	Ellin517	unclassified	unclassified	Verrucomicrobia
28	Rhizosphere	244241	3.05851	8.11934	1.56152e-08	0.00136077	Arkansas	Bacteria	Proteobacteria	Alphaproteobacteria	Rhodospirillales	Rhodospirillaceae	unclassified	unclassified	Alphaproteobacteria
28	Rhizosphere	244240	6.98724	7.85909	1.53178e-18	1.33486e-13	Arkansas	Bacteria	Bacteroidetes	[Saprospirae]	[Saprospirales]	Chitinophagaceae	unclassified	unclassified	Bacteroidetes
28	Rhizosphere	244050	6.60506	7.54337	7.01819e-13	6.11593e-08	Arkansas	Bacteria	Planctomycetes	OM190	agg27	unclassified	unclassified	unclassified	Planctomycetes
28	Rhizosphere	243954	6.34854	7.34189	2.7763e-16	2.41938e-11	Arkansas	Bacteria	Proteobacteria	Alphaproteobacteria	Sphingomonadales	Erythrobacteraceae	unclassified	unclassified	Alphaproteobacteria
28	Rhizosphere	243337	6.92794	7.80429	1.2486e-12	1.08808e-07	Arkansas	Bacteria	Chloroflexi	Anaerolineae	SBR1031	A4b	unclassified	unclassified	Chloroflexi
28	Rhizosphere	243181	5.2941	6.60092	1.59875e-07	0.0139322	Arkansas	Bacteria	Acidobacteria	Acidobacteria-5	unclassified	unclassified	unclassified	unclassified	Acidobacteria
28	Rhizosphere	243129	6.67556	7.59997	3.16535e-19	2.75841e-14	Arkansas	Bacteria	Proteobacteria	Alphaproteobacteria	Sphingomonadales	Sphingomonadaceae	Sphingomonas	unclassified	Alphaproteobacteria
28	Rhizosphere	243064	7.2348	8.06558	8.2559e-12	7.19452e-07	Arkansas	Bacteria	Planctomycetes	OM190	agg27	unclassified	unclassified	unclassified	Planctomycetes
28	Rhizosphere	242930	3.54193	7.05331	1.38437e-08	0.00120639	Arkansas	Bacteria	Proteobacteria	Alphaproteobacteria	Rhizobiales	Phyllobacteriaceae	Mesorhizobium	unclassified	Alphaproteobacteria
28	Rhizosphere	242612	-2.15257	8.35412	8.68349e-10	7.56714e-05	California	Bacteria	Proteobacteria	Betaproteobacteria	MND1	unclassified	unclassified	unclassified	Betaproteobacteria
28	Rhizosphere	242454	6.1845	7.21888	5.93336e-12	5.17057e-07	Arkansas	Bacteria	Chloroflexi	Anaerolineae	CFB-26	unclassified	unclassified	unclassified	Chloroflexi
28	Rhizosphere	242183	5.18813	7.45426	4.25433e-08	0.0037074	Arkansas	Bacteria	Proteobacteria	Betaproteobacteria	Rhodocyclales	Rhodocyclaceae	Dok59	unclassified	Betaproteobacteria
28	Rhizosphere	242085	-3.61368	6.12197	1.79947e-09	0.000156813	California	Bacteria	Planctomycetes	Phycisphaerae	WD2101	unclassified	unclassified	unclassified	Planctomycetes
28	Rhizosphere	241957	6.20517	7.23268	1.21516e-11	1.05894e-06	Arkansas	Bacteria	Planctomycetes	Planctomycetia	Pirellulales	Pirellulaceae	unclassified	unclassified	Planctomycetes
28	Rhizosphere	241499	-7.69666	8.32836	2.27457e-50	1.98215e-45	California	Bacteria	Actinobacteria	Thermoleophilia	Gaiellales	Gaiellaceae	unclassified	unclassified	Actinobacteria
28	Rhizosphere	240904	5.44357	6.69583	3.06978e-07	0.0267513	Arkansas	Bacteria	Proteobacteria	Alphaproteobacteria	unclassified	unclassified	unclassified	unclassified	Alphaproteobacteria
28	Rhizosphere	240866	6.71517	9.78935	2.23334e-41	1.94622e-36	Arkansas	Bacteria	Proteobacteria	Alphaproteobacteria	Rhodospirillales	Rhodospirillaceae	unclassified	unclassified	Alphaproteobacteria
28	Rhizosphere	240715	-4.80348	6.17502	2.71265e-14	2.36391e-09	California	Bacteria	Actinobacteria	Thermoleophilia	Solirubrobacterales	unclassified	unclassified	unclassified	Actinobacteria
28	Rhizosphere	240402	-5.29403	5.95027	1.56033e-11	1.35973e-06	California	Bacteria	Cyanobacteria	Synechococcophycideae	Pseudanabaenales	Pseudanabaenaceae	Leptolyngbya	unclassified	Cyanobacteria
28	Rhizosphere	240087	6.15073	8.22855	9.98023e-25	8.69717e-20	Arkansas	Bacteria	Proteobacteria	Alphaproteobacteria	Sphingomonadales	Sphingomonadaceae	unclassified	unclassified	Alphaproteobacteria
28	Rhizosphere	240064	5.42839	6.69136	2.29798e-08	0.00200255	Arkansas	Bacteria	Proteobacteria	Deltaproteobacteria	NB1-j	NB1-i	unclassified	unclassified	Deltaproteobacteria
28	Rhizosphere	239403	5.51923	6.74572	1.3513e-10	1.17757e-05	Arkansas	Bacteria	Proteobacteria	Gammaproteobacteria	Xanthomonadales	Xanthomonadaceae	unclassified	unclassified	Gammaproteobacteria
28	Rhizosphere	239128	-4.3404	6.11321	1.81905e-08	0.0015852	California	Bacteria	Proteobacteria	Betaproteobacteria	Rhodocyclales	Rhodocyclaceae	unclassified	unclassified	Betaproteobacteria
28	Rhizosphere	238951	5.42174	6.6782	1.63285e-08	0.00142293	Arkansas	Bacteria	Verrucomicrobia	[Pedosphaerae]	[Pedosphaerales]	Ellin517	unclassified	unclassified	Verrucomicrobia
28	Rhizosphere	238914	-5.14379	5.88838	1.77009e-12	1.54252e-07	California	Bacteria	Acidobacteria	[Chloracidobacteria]	RB41	Ellin6075	unclassified	unclassified	Acidobacteria
28	Rhizosphere	238848	5.44131	6.69418	4.67151e-07	0.0407094	Arkansas	Bacteria	Proteobacteria	Deltaproteobacteria	Myxococcales	unclassified	unclassified	unclassified	Deltaproteobacteria
28	Rhizosphere	238766	-2.31744	8.27429	5.60807e-08	0.00488709	California	Bacteria	Chloroflexi	Chloroflexi	[Roseiflexales]	[Kouleothrixaceae]	unclassified	unclassified	Chloroflexi
28	Rhizosphere	238704	5.59999	6.80349	5.26554e-10	4.5886e-05	Arkansas	Bacteria	Planctomycetes	OM190	agg27	unclassified	unclassified	unclassified	Planctomycetes
28	Rhizosphere	238700	-5.65569	6.11871	1.12132e-15	9.77161e-11	California	Bacteria	Actinobacteria	Rubrobacteria	Rubrobacterales	Rubrobacteraceae	Rubrobacter	unclassified	Actinobacteria
28	Rhizosphere	238280	-3.79573	8.25408	1.48245e-20	1.29187e-15	California	Bacteria	Actinobacteria	Thermoleophilia	Solirubrobacterales	unclassified	unclassified	unclassified	Actinobacteria
28	Rhizosphere	237898	5.79445	6.93345	4.46441e-08	0.00389047	Arkansas	Bacteria	Actinobacteria	Actinobacteria	Actinomycetales	Microbacteriaceae	Agromyces	unclassified	Actinobacteria
28	Rhizosphere	237799	3.94298	7.87502	6.19401e-10	5.39771e-05	Arkansas	Bacteria	Actinobacteria	Actinobacteria	Actinomycetales	Sporichthyaceae	unclassified	unclassified	Actinobacteria
28	Rhizosphere	236694	5.72203	6.88254	3.44033e-10	2.99804e-05	Arkansas	Bacteria	Verrucomicrobia	Verrucomicrobiae	Verrucomicrobiales	Verrucomicrobiaceae	unclassified	unclassified	Verrucomicrobia
28	Rhizosphere	236435	-2.58874	8.22636	1.19788e-07	0.0104388	California	Bacteria	Proteobacteria	Betaproteobacteria	Rhodocyclales	Rhodocyclaceae	unclassified	unclassified	Betaproteobacteria
28	Rhizosphere	236397	-6.90535	6.89592	6.25273e-22	5.44888e-17	California	Bacteria	Proteobacteria	Alphaproteobacteria	Rhodospirillales	Rhodospirillaceae	unclassified	unclassified	Alphaproteobacteria
28	Rhizosphere	236367	3.01034	7.15055	5.23584e-09	0.000456272	Arkansas	Bacteria	Proteobacteria	Betaproteobacteria	SC-I-84	unclassified	unclassified	unclassified	Betaproteobacteria
28	Rhizosphere	236051	5.17029	7.97291	2.10528e-15	1.83463e-10	Arkansas	Bacteria	Proteobacteria	Deltaproteobacteria	Syntrophobacterales	Syntrophobacteraceae	unclassified	unclassified	Deltaproteobacteria
28	Rhizosphere	235963	-2.33339	7.15826	6.77111e-10	5.90062e-05	California	Bacteria	Chloroflexi	Anaerolineae	SJA-15	unclassified	unclassified	unclassified	Chloroflexi
28	Rhizosphere	235910	-4.02907	6.77839	8.2645e-10	7.20201e-05	California	Bacteria	Planctomycetes	unclassified	unclassified	unclassified	unclassified	unclassified	Planctomycetes
28	Rhizosphere	234790	-9.14904	8.82753	8.24993e-54	7.18932e-49	California	Bacteria	Proteobacteria	Deltaproteobacteria	Desulfovibrionales	Desulfovibrionaceae	Desulfovibrio	mexicanus	Deltaproteobacteria
28	Rhizosphere	234053	-5.10507	5.8741	1.6422e-11	1.43107e-06	California	Bacteria	Proteobacteria	Betaproteobacteria	Ellin6067	unclassified	unclassified	unclassified	Betaproteobacteria
28	Rhizosphere	231447	-3.42798	10.0861	5.04285e-20	4.39454e-15	California	Bacteria	Verrucomicrobia	Opitutae	Opitutales	Opitutaceae	Opitutus	unclassified	Verrucomicrobia
28	Rhizosphere	231395	-4.52161	6.0446	1.07238e-11	9.34513e-07	California	Bacteria	Chloroflexi	TK10	unclassified	unclassified	unclassified	unclassified	Chloroflexi
28	Rhizosphere	230665	8.07811	8.81283	4.90743e-25	4.27653e-20	Arkansas	Bacteria	Actinobacteria	MB-A2-108	unclassified	unclassified	unclassified	unclassified	Actinobacteria
28	Rhizosphere	230386	-5.56581	8.71069	2.65404e-37	2.31284e-32	California	Bacteria	Chloroflexi	Anaerolineae	Anaerolineales	Anaerolinaceae	Anaerolinea	unclassified	Chloroflexi
28	Rhizosphere	227299	4.01871	8.4619	1.41045e-18	1.22912e-13	Arkansas	Bacteria	Gemmatimonadetes	Gemmatimonadetes	Ellin5290	unclassified	unclassified	unclassified	Gemmatimonadetes
28	Rhizosphere	226796	-3.68655	6.32652	1.52928e-09	0.000133268	California	Bacteria	Verrucomicrobia	[Pedosphaerae]	[Pedosphaerales]	Ellin515	unclassified	unclassified	Verrucomicrobia
28	Rhizosphere	226530	-5.62244	7.22123	4.04818e-32	3.52775e-27	California	Bacteria	Acidobacteria	iii1-8	DS-18	unclassified	unclassified	unclassified	Acidobacteria
28	Rhizosphere	226126	-5.21759	5.92824	2.08257e-07	0.0181484	California	Bacteria	Cyanobacteria	Synechococcophycideae	Pseudanabaenales	Pseudanabaenaceae	Pseudanabaena	unclassified	Cyanobacteria
28	Rhizosphere	225377	4.9383	6.38653	2.70211e-07	0.0235473	Arkansas	Bacteria	Bacteroidetes	[Saprospirae]	[Saprospirales]	Chitinophagaceae	unclassified	unclassified	Bacteroidetes
28	Rhizosphere	225292	-3.00991	6.81991	6.83827e-12	5.95914e-07	California	Bacteria	Acidobacteria	Solibacteres	Solibacterales	Solibacteraceae	Candidatus_Solibacter	unclassified	Acidobacteria
28	Rhizosphere	225201	-8.85849	8.55735	1.30146e-57	1.13415e-52	California	Bacteria	Acidobacteria	Acidobacteriia	Acidobacteriales	Koribacteraceae	unclassified	unclassified	Acidobacteria
28	Rhizosphere	225138	-4.75496	6.32899	1.96692e-11	1.71406e-06	California	Bacteria	Planctomycetes	BD7-11	unclassified	unclassified	unclassified	unclassified	Planctomycetes
28	Rhizosphere	224671	-5.12307	6.71295	7.44884e-18	6.49122e-13	California	Bacteria	Acidobacteria	RB25	unclassified	unclassified	unclassified	unclassified	Acidobacteria
28	Rhizosphere	224648	-2.25119	8.01581	4.51633e-11	3.93571e-06	California	Bacteria	Actinobacteria	MB-A2-108	0319-7L14	unclassified	unclassified	unclassified	Actinobacteria
28	Rhizosphere	224548	2.87469	11.3186	5.79749e-30	5.05217e-25	Arkansas	Bacteria	Proteobacteria	Betaproteobacteria	SC-I-84	unclassified	unclassified	unclassified	Betaproteobacteria
28	Rhizosphere	223904	-6.23094	10.6823	7.39925e-44	6.448e-39	California	Bacteria	Acidobacteria	Acidobacteriia	Acidobacteriales	Koribacteraceae	Candidatus_Koribacter	unclassified	Acidobacteria
28	Rhizosphere	223808	-4.09841	6.72169	7.74327e-18	6.7478e-13	California	Bacteria	Verrucomicrobia	[Pedosphaerae]	[Pedosphaerales]	Ellin515	unclassified	unclassified	Verrucomicrobia
28	Rhizosphere	223706	-7.04435	7.41535	3.29387e-36	2.87041e-31	California	Bacteria	Proteobacteria	Deltaproteobacteria	Desulfuromonadales	Geobacteraceae	Geobacter	unclassified	Deltaproteobacteria
28	Rhizosphere	223694	-3.77271	6.70951	2.48065e-07	0.0216174	California	Bacteria	Proteobacteria	Gammaproteobacteria	unclassified	unclassified	unclassified	unclassified	Gammaproteobacteria
28	Rhizosphere	223520	-4.77073	7.51888	3.85047e-29	3.35545e-24	California	Bacteria	Acidobacteria	Acidobacteria-6	iii1-15	unclassified	unclassified	unclassified	Acidobacteria
28	Rhizosphere	223302	-2.94987	7.68675	1.51164e-12	1.3173e-07	California	Bacteria	Proteobacteria	Betaproteobacteria	SC-I-84	unclassified	unclassified	unclassified	Betaproteobacteria
28	Rhizosphere	223221	-5.78281	6.18457	1.11113e-13	9.68287e-09	California	Bacteria	Acidobacteria	Acidobacteriia	Acidobacteriales	Koribacteraceae	Candidatus_Koribacter	unclassified	Acidobacteria
28	Rhizosphere	223206	5.77818	6.92389	6.74938e-10	5.88168e-05	Arkansas	Bacteria	Proteobacteria	Gammaproteobacteria	Xanthomonadales	Xanthomonadaceae	Dokdonella	unclassified	Gammaproteobacteria
28	Rhizosphere	223186	-4.77065	5.74671	3.88094e-08	0.00338201	California	Bacteria	Acidobacteria	Acidobacteriia	Acidobacteriales	Koribacteraceae	unclassified	unclassified	Acidobacteria
28	Rhizosphere	223175	4.45035	8.67619	1.17353e-17	1.02266e-12	Arkansas	Bacteria	Acidobacteria	iii1-8	DS-18	unclassified	unclassified	unclassified	Acidobacteria
28	Rhizosphere	222900	-2.52907	8.18618	1.87196e-10	1.6313e-05	California	Bacteria	Proteobacteria	Deltaproteobacteria	Myxococcales	Polyangiaceae	unclassified	unclassified	Deltaproteobacteria
28	Rhizosphere	222488	-4.38673	5.62545	2.16418e-07	0.0188596	California	Bacteria	Elusimicrobia	Endomicrobia	unclassified	unclassified	unclassified	unclassified	Elusimicrobia
28	Rhizosphere	221903	2.09936	7.96696	1.94537e-07	0.0169527	Arkansas	Bacteria	Proteobacteria	Betaproteobacteria	A21b	UD5	unclassified	unclassified	Betaproteobacteria
28	Rhizosphere	221811	-6.158	6.39893	4.4893e-15	3.91216e-10	California	Bacteria	Armatimonadetes	[Fimbriimonadia]	[Fimbriimonadales]	[Fimbriimonadaceae]	Fimbriimonas	unclassified	Armatimonadetes
28	Rhizosphere	221791	2.8194	7.7091	1.2246e-10	1.06717e-05	Arkansas	Bacteria	Acidobacteria	iii1-8	32-20	unclassified	unclassified	unclassified	Acidobacteria
28	Rhizosphere	221410	5.08136	6.47062	1.57485e-07	0.0137239	Arkansas	Bacteria	Proteobacteria	Deltaproteobacteria	Myxococcales	unclassified	unclassified	unclassified	Deltaproteobacteria
28	Rhizosphere	221334	-2.83885	6.38436	7.00196e-08	0.00610179	California	Bacteria	Verrucomicrobia	[Spartobacteria]	[Chthoniobacterales]	[Chthoniobacteraceae]	unclassified	unclassified	Verrucomicrobia
28	Rhizosphere	220795	-5.98102	6.29374	3.32522e-18	2.89773e-13	California	Bacteria	Proteobacteria	Betaproteobacteria	Burkholderiales	unclassified	unclassified	unclassified	Betaproteobacteria
28	Rhizosphere	220531	-4.15576	6.2766	1.34888e-13	1.17547e-08	California	Bacteria	Proteobacteria	Deltaproteobacteria	Desulfuromonadales	Geobacteraceae	Geobacter	unclassified	Deltaproteobacteria
28	Rhizosphere	220524	6.02745	7.09992	4.34363e-11	3.78521e-06	Arkansas	Bacteria	Actinobacteria	Actinobacteria	Actinomycetales	Nakamurellaceae	unclassified	unclassified	Actinobacteria
28	Rhizosphere	220368	-4.24767	5.93378	3.17887e-08	0.0027702	California	Bacteria	Verrucomicrobia	[Pedosphaerae]	[Pedosphaerales]	Ellin515	unclassified	unclassified	Verrucomicrobia
28	Rhizosphere	220364	-8.42368	9.8999	6.58123e-76	5.73515e-71	California	Bacteria	Verrucomicrobia	[Spartobacteria]	[Chthoniobacterales]	[Chthoniobacteraceae]	unclassified	unclassified	Verrucomicrobia
28	Rhizosphere	220353	-5.38425	8.66567	9.09799e-36	7.92836e-31	California	Bacteria	Chloroflexi	Chloroflexi	[Roseiflexales]	[Kouleothrixaceae]	unclassified	unclassified	Chloroflexi
28	Rhizosphere	220305	6.52443	7.48272	2.70015e-08	0.00235302	Arkansas	Bacteria	Bacteroidetes	[Saprospirae]	[Saprospirales]	Chitinophagaceae	Flavisolibacter	unclassified	Bacteroidetes
28	Rhizosphere	220201	-4.15924	8.59563	3.18924e-18	2.77923e-13	California	Bacteria	Acidobacteria	Acidobacteriia	Acidobacteriales	Koribacteraceae	Candidatus_Koribacter	versatilis	Acidobacteria
28	Rhizosphere	220013	-5.81941	6.20483	1.45394e-17	1.26702e-12	California	Bacteria	Actinobacteria	Thermoleophilia	Gaiellales	Gaiellaceae	unclassified	unclassified	Actinobacteria
28	Rhizosphere	220011	4.0096	10.9349	4.60026e-43	4.00885e-38	Arkansas	Bacteria	Proteobacteria	Betaproteobacteria	Ellin6067	unclassified	unclassified	unclassified	Betaproteobacteria
28	Rhizosphere	219667	5.61745	6.8115	3.37285e-07	0.0293924	Arkansas	Bacteria	Planctomycetes	Planctomycetia	Pirellulales	Pirellulaceae	unclassified	unclassified	Planctomycetes
28	Rhizosphere	219282	3.96327	10.0015	2.7655e-19	2.40997e-14	Arkansas	Bacteria	Proteobacteria	Betaproteobacteria	Ellin6067	unclassified	unclassified	unclassified	Betaproteobacteria
28	Rhizosphere	219034	-1.95664	9.99647	2.34292e-12	2.04171e-07	California	Bacteria	Acidobacteria	Acidobacteria-6	iii1-15	unclassified	unclassified	unclassified	Acidobacteria
28	Rhizosphere	218957	4.13148	9.35573	1.62318e-14	1.4145e-09	Arkansas	Bacteria	Acidobacteria	iii1-8	32-20	unclassified	unclassified	unclassified	Acidobacteria
28	Rhizosphere	218539	5.57363	6.78227	2.65169e-07	0.0231079	Arkansas	Bacteria	Proteobacteria	Alphaproteobacteria	unclassified	unclassified	unclassified	unclassified	Alphaproteobacteria
28	Rhizosphere	218456	-3.5191	6.52828	1.49522e-09	0.0001303	California	Bacteria	Verrucomicrobia	[Pedosphaerae]	[Pedosphaerales]	unclassified	unclassified	unclassified	Verrucomicrobia
28	Rhizosphere	218116	3.21832	7.3037	3.15721e-09	0.000275132	Arkansas	Bacteria	Verrucomicrobia	[Pedosphaerae]	[Pedosphaerales]	Ellin517	unclassified	unclassified	Verrucomicrobia
28	Rhizosphere	217822	-4.4855	5.65452	6.3687e-08	0.00554994	California	Bacteria	Verrucomicrobia	[Pedosphaerae]	[Pedosphaerales]	Ellin515	unclassified	unclassified	Verrucomicrobia
28	Rhizosphere	217798	-2.11359	7.81612	1.5269e-10	1.3306e-05	California	Bacteria	Proteobacteria	Alphaproteobacteria	Rhodospirillales	Rhodospirillaceae	unclassified	unclassified	Alphaproteobacteria
28	Rhizosphere	217700	5.38081	7.60197	4.63517e-11	4.03927e-06	Arkansas	Bacteria	Armatimonadetes	[Fimbriimonadia]	[Fimbriimonadales]	[Fimbriimonadaceae]	Fimbriimonas	unclassified	Armatimonadetes
28	Rhizosphere	217548	-6.88326	6.8943	5.7869e-19	5.04294e-14	California	Bacteria	Actinobacteria	Thermoleophilia	Solirubrobacterales	unclassified	unclassified	unclassified	Actinobacteria
28	Rhizosphere	217479	-5.73351	6.15793	1.70089e-14	1.48222e-09	California	Bacteria	Proteobacteria	Deltaproteobacteria	Desulfuromonadales	Geobacteraceae	Geobacter	unclassified	Deltaproteobacteria
28	Rhizosphere	217448	-6.22049	6.4351	7.79167e-22	6.78997e-17	California	Bacteria	Actinobacteria	Thermoleophilia	Solirubrobacterales	unclassified	unclassified	unclassified	Actinobacteria
28	Rhizosphere	217410	5.67328	6.84992	1.78601e-07	0.015564	Arkansas	Bacteria	Proteobacteria	Gammaproteobacteria	Pseudomonadales	Pseudomonadaceae	Pseudomonas	unclassified	Gammaproteobacteria
28	Rhizosphere	217349	-4.73981	5.73609	1.9786e-09	0.000172423	California	Bacteria	Planctomycetes	BD7-11	unclassified	unclassified	unclassified	unclassified	Planctomycetes
28	Rhizosphere	216925	2.00297	9.30265	2.35674e-08	0.00205376	Arkansas	Bacteria	Acidobacteria	[Chloracidobacteria]	RB41	unclassified	unclassified	unclassified	Acidobacteria
28	Rhizosphere	216375	4.40188	8.78076	1.35489e-19	1.18071e-14	Arkansas	Bacteria	Planctomycetes	Phycisphaerae	WD2101	unclassified	unclassified	unclassified	Planctomycetes
28	Rhizosphere	216368	4.57884	7.50186	7.29433e-10	6.35657e-05	Arkansas	Bacteria	Planctomycetes	BD7-11	unclassified	unclassified	unclassified	unclassified	Planctomycetes
28	Rhizosphere	216219	-4.73957	5.73472	9.56243e-09	0.000833308	California	Bacteria	Armatimonadetes	SJA-176	RB046	unclassified	unclassified	unclassified	Armatimonadetes
28	Rhizosphere	216191	3.27792	7.82867	1.50816e-10	1.31427e-05	Arkansas	Bacteria	Planctomycetes	Phycisphaerae	WD2101	unclassified	unclassified	unclassified	Planctomycetes
28	Rhizosphere	216180	-6.52721	6.63234	2.34166e-25	2.04062e-20	California	Bacteria	Bacteroidetes	[Saprospirae]	[Saprospirales]	Chitinophagaceae	unclassified	unclassified	Bacteroidetes
28	Rhizosphere	215959	-3.95634	7.10723	3.55077e-16	3.09428e-11	California	Bacteria	Planctomycetes	Phycisphaerae	Pla1	unclassified	unclassified	unclassified	Planctomycetes
28	Rhizosphere	215825	4.39036	7.69113	2.93374e-10	2.55658e-05	Arkansas	Bacteria	Proteobacteria	Alphaproteobacteria	Ellin329	unclassified	unclassified	unclassified	Alphaproteobacteria
28	Rhizosphere	215575	3.26165	6.86716	1.2987e-07	0.0113174	Arkansas	Bacteria	Acidobacteria	[Chloracidobacteria]	RB41	unclassified	unclassified	unclassified	Acidobacteria
28	Rhizosphere	215477	-1.92315	7.69195	6.00693e-09	0.000523468	California	Bacteria	Acidobacteria	Acidobacteria-6	iii1-15	unclassified	unclassified	unclassified	Acidobacteria
28	Rhizosphere	215379	-3.18398	8.48038	1.78087e-09	0.000155192	California	Bacteria	Chloroflexi	Anaerolineae	SBR1031	oc28	unclassified	unclassified	Chloroflexi
28	Rhizosphere	214749	-2.62625	6.50022	4.34721e-08	0.00378833	California	Bacteria	Proteobacteria	Betaproteobacteria	MND1	unclassified	unclassified	unclassified	Betaproteobacteria
28	Rhizosphere	214584	2.84585	8.34014	6.11367e-14	5.3277e-09	Arkansas	Bacteria	Proteobacteria	Betaproteobacteria	Ellin6067	unclassified	unclassified	unclassified	Betaproteobacteria
28	Rhizosphere	213088	-2.10327	7.67302	4.68934e-08	0.00408648	California	Bacteria	Proteobacteria	Alphaproteobacteria	Sphingomonadales	Sphingomonadaceae	Novosphingobium	unclassified	Alphaproteobacteria
28	Rhizosphere	213078	5.41089	6.67303	7.09553e-08	0.00618333	Arkansas	Bacteria	Acidobacteria	Sva0725	Sva0725	unclassified	unclassified	unclassified	Acidobacteria
28	Rhizosphere	212027	4.65546	7.04874	2.64891e-08	0.00230837	Arkansas	Bacteria	Chloroflexi	Ellin6529	unclassified	unclassified	unclassified	unclassified	Chloroflexi
28	Rhizosphere	211950	-1.68736	10.2492	1.54926e-08	0.00135009	California	Bacteria	Gemmatimonadetes	Gemmatimonadetes	unclassified	unclassified	unclassified	unclassified	Gemmatimonadetes
28	Rhizosphere	211929	-5.40404	5.99752	2.27859e-11	1.98565e-06	California	Bacteria	Acidobacteria	Acidobacteriia	Acidobacteriales	Koribacteraceae	unclassified	unclassified	Acidobacteria
28	Rhizosphere	211684	-5.21552	6.17701	2.43076e-13	2.11826e-08	California	Bacteria	Acidobacteria	Acidobacteria-6	CCU21	unclassified	unclassified	unclassified	Acidobacteria
28	Rhizosphere	211598	6.07225	8.17524	5.85168e-19	5.09939e-14	Arkansas	Bacteria	Bacteroidetes	[Saprospirae]	[Saprospirales]	Chitinophagaceae	unclassified	unclassified	Bacteroidetes
28	Rhizosphere	211309	-3.08593	6.41832	6.1261e-10	5.33853e-05	California	Bacteria	Planctomycetes	Phycisphaerae	WD2101	unclassified	unclassified	unclassified	Planctomycetes
28	Rhizosphere	211287	6.32065	7.3205	4.69029e-11	4.08731e-06	Arkansas	Bacteria	Chloroflexi	S085	unclassified	unclassified	unclassified	unclassified	Chloroflexi
28	Rhizosphere	210951	10.3854	11.0143	1.97671e-40	1.72259e-35	Arkansas	Bacteria	Acidobacteria	[Chloracidobacteria]	2017-11-24	unclassified	unclassified	unclassified	Acidobacteria
28	Rhizosphere	210532	-3.35477	8.69861	1.72382e-22	1.5022e-17	California	Bacteria	Chloroflexi	Anaerolineae	H39	unclassified	unclassified	unclassified	Chloroflexi
28	Rhizosphere	210026	7.93532	8.68358	2.6661e-30	2.32335e-25	Arkansas	Bacteria	Chloroflexi	S085	unclassified	unclassified	unclassified	unclassified	Chloroflexi
28	Rhizosphere	209467	-7.928	9.0584	1.89155e-80	1.64837e-75	California	Bacteria	Acidobacteria	iii1-8	DS-18	unclassified	unclassified	unclassified	Acidobacteria
28	Rhizosphere	208701	-4.71786	7.38146	3.08581e-12	2.6891e-07	California	Bacteria	Proteobacteria	Deltaproteobacteria	Myxococcales	unclassified	unclassified	unclassified	Deltaproteobacteria
28	Rhizosphere	208595	7.43747	8.24122	1.44379e-17	1.25817e-12	Arkansas	Bacteria	Bacteroidetes	[Saprospirae]	[Saprospirales]	Saprospiraceae	unclassified	unclassified	Bacteroidetes
28	Rhizosphere	208424	2.24093	8.56932	3.19914e-07	0.0278786	Arkansas	Bacteria	Proteobacteria	Betaproteobacteria	Burkholderiales	Comamonadaceae	unclassified	unclassified	Betaproteobacteria
28	Rhizosphere	207982	-3.07873	6.20412	3.16853e-09	0.000276118	California	Bacteria	Proteobacteria	Betaproteobacteria	Burkholderiales	unclassified	unclassified	unclassified	Betaproteobacteria
28	Rhizosphere	207813	6.72774	10.3775	2.33799e-40	2.03741e-35	Arkansas	Bacteria	Proteobacteria	Gammaproteobacteria	Xanthomonadales	Xanthomonadaceae	unclassified	unclassified	Gammaproteobacteria
28	Rhizosphere	207633	7.13771	7.98263	2.59674e-15	2.2629e-10	Arkansas	Bacteria	Nitrospirae	Nitrospira	Nitrospirales	0319-6A21	unclassified	unclassified	Nitrospirae
28	Rhizosphere	207355	4.37826	7.98701	3.50081e-12	3.05075e-07	Arkansas	Bacteria	Chloroflexi	Anaerolineae	SBR1031	A4b	unclassified	unclassified	Chloroflexi
28	Rhizosphere	207153	4.08286	7.13547	6.80063e-09	0.000592634	Arkansas	Bacteria	Proteobacteria	Alphaproteobacteria	Rhodospirillales	Rhodospirillaceae	unclassified	unclassified	Alphaproteobacteria
28	Rhizosphere	207133	4.22012	8.31633	1.01721e-11	8.86436e-07	Arkansas	Bacteria	Proteobacteria	Betaproteobacteria	SC-I-84	unclassified	unclassified	unclassified	Betaproteobacteria
28	Rhizosphere	206951	2.03468	9.54279	4.95959e-08	0.00432198	Arkansas	Bacteria	Gemmatimonadetes	Gemmatimonadetes	Gemmatimonadales	Ellin5301	unclassified	unclassified	Gemmatimonadetes
28	Rhizosphere	206405	6.76718	7.67421	2.85239e-13	2.48569e-08	Arkansas	Bacteria	Proteobacteria	Betaproteobacteria	IS-44	unclassified	unclassified	unclassified	Betaproteobacteria
28	Rhizosphere	205571	3.55834	7.91332	2.36187e-12	2.05823e-07	Arkansas	Bacteria	Proteobacteria	Betaproteobacteria	unclassified	unclassified	unclassified	unclassified	Betaproteobacteria
28	Rhizosphere	204402	5.73795	10.945	3.25043e-40	2.83256e-35	Arkansas	Bacteria	Acidobacteria	iii1-8	32-20	unclassified	unclassified	unclassified	Acidobacteria
28	Rhizosphere	204108	5.79511	6.93449	1.45768e-09	0.000127028	Arkansas	Bacteria	Gemmatimonadetes	Gemm-1	unclassified	unclassified	unclassified	unclassified	Gemmatimonadetes
28	Rhizosphere	204010	2.98428	7.64841	3.88536e-07	0.0338586	Arkansas	Bacteria	Planctomycetes	Planctomycetia	Gemmatales	Gemmataceae	Gemmata	unclassified	Planctomycetes
28	Rhizosphere	203941	-3.39517	6.7574	4.4018e-13	3.83591e-08	California	Bacteria	Chloroflexi	Anaerolineae	WCHB1-50	unclassified	unclassified	unclassified	Chloroflexi
28	Rhizosphere	199647	5.98112	9.3629	4.86942e-11	4.24341e-06	Arkansas	Bacteria	Proteobacteria	Gammaproteobacteria	Pseudomonadales	Pseudomonadaceae	Pseudomonas	unclassified	Gammaproteobacteria
28	Rhizosphere	195316	7.79048	11.4002	1.5314e-45	1.33452e-40	Arkansas	Bacteria	Acidobacteria	[Chloracidobacteria]	2017-11-24	unclassified	unclassified	unclassified	Acidobacteria
28	Rhizosphere	189873	7.54028	8.33111	1.03326e-24	9.00428e-20	Arkansas	Bacteria	Proteobacteria	Betaproteobacteria	SC-I-84	unclassified	unclassified	unclassified	Betaproteobacteria
28	Rhizosphere	187488	-5.11615	6.34346	8.45082e-13	7.36438e-08	California	Bacteria	Proteobacteria	Gammaproteobacteria	Alteromonadales	211ds20	unclassified	unclassified	Gammaproteobacteria
28	Rhizosphere	185950	4.76486	7.63582	1.12208e-11	9.77828e-07	Arkansas	Bacteria	Chloroflexi	Anaerolineae	SBR1031	A4b	unclassified	unclassified	Chloroflexi
28	Rhizosphere	179879	-3.50827	13.0665	6.73741e-33	5.87125e-28	California	Bacteria	Proteobacteria	Deltaproteobacteria	Myxococcales	Myxococcaceae	Anaeromyxobacter	unclassified	Deltaproteobacteria
28	Rhizosphere	178178	-4.3836	5.81339	6.73214e-09	0.000586666	California	Bacteria	Cyanobacteria	Nostocophycideae	Nostocales	Nostocaceae	Gloeotrichia	unclassified	Cyanobacteria
28	Rhizosphere	174873	-7.76497	8.36661	9.53844e-18	8.31218e-13	California	Bacteria	Proteobacteria	Betaproteobacteria	Burkholderiales	Comamonadaceae	Hydrogenophaga	unclassified	Betaproteobacteria
28	Rhizosphere	170843	5.16384	7.423	8.51277e-11	7.41837e-06	Arkansas	Bacteria	Proteobacteria	Betaproteobacteria	Hydrogenophilales	Hydrogenophilaceae	Thiobacillus	unclassified	Betaproteobacteria
28	Rhizosphere	169856	4.5729	7.48387	1.54431e-11	1.34577e-06	Arkansas	Bacteria	Proteobacteria	Betaproteobacteria	Burkholderiales	Comamonadaceae	Rubrivivax	unclassified	Betaproteobacteria
28	Rhizosphere	169737	2.74239	9.24803	8.62267e-17	7.51414e-12	Arkansas	Bacteria	Proteobacteria	Betaproteobacteria	SC-I-84	unclassified	unclassified	unclassified	Betaproteobacteria
28	Rhizosphere	169725	-3.94787	6.05965	3.1315e-11	2.72891e-06	California	Bacteria	Proteobacteria	Betaproteobacteria	Rhodocyclales	Rhodocyclaceae	unclassified	unclassified	Betaproteobacteria
28	Rhizosphere	168212	5.39705	7.60886	3.392e-14	2.95592e-09	Arkansas	Bacteria	Proteobacteria	Alphaproteobacteria	Caulobacterales	Caulobacteraceae	unclassified	unclassified	Alphaproteobacteria
28	Rhizosphere	167822	-5.40291	7.06764	3.18932e-28	2.7793e-23	California	Bacteria	Proteobacteria	Deltaproteobacteria	Desulfuromonadales	Geobacteraceae	Geobacter	unclassified	Deltaproteobacteria
28	Rhizosphere	167755	7.81505	8.57477	1.69573e-15	1.47773e-10	Arkansas	Bacteria	Chloroflexi	Anaerolineae	SBR1031	A4b	unclassified	unclassified	Chloroflexi
28	Rhizosphere	166838	2.45002	9.16239	2.31204e-09	0.000201481	Arkansas	Bacteria	Proteobacteria	Betaproteobacteria	Burkholderiales	Comamonadaceae	Rubrivivax	unclassified	Betaproteobacteria
28	Rhizosphere	165827	5.92974	8.04932	6.87174e-08	0.00598831	Arkansas	Bacteria	Proteobacteria	Alphaproteobacteria	Rhodobacterales	Rhodobacteraceae	Rubellimicrobium	unclassified	Alphaproteobacteria
28	Rhizosphere	165105	-6.29629	6.48315	1.68987e-19	1.47262e-14	California	Bacteria	Cyanobacteria	Oscillatoriophycideae	Chroococcales	Cyanobacteriaceae	unclassified	unclassified	Cyanobacteria
28	Rhizosphere	162343	6.04702	7.11181	1.91094e-12	1.66527e-07	Arkansas	Bacteria	Acidobacteria	Acidobacteria-6	iii1-15	unclassified	unclassified	unclassified	Acidobacteria
28	Rhizosphere	161448	-4.82318	5.76743	6.79014e-08	0.0059172	California	Bacteria	Verrucomicrobia	[Pedosphaerae]	[Pedosphaerales]	Ellin515	unclassified	unclassified	Verrucomicrobia
28	Rhizosphere	160927	-5.96265	6.61878	5.33095e-19	4.6456e-14	California	Bacteria	Bacteroidetes	Bacteroidia	Bacteroidales	BA008	unclassified	unclassified	Bacteroidetes
28	Rhizosphere	160786	-3.95418	8.48307	1.58347e-29	1.3799e-24	California	Bacteria	Nitrospirae	Nitrospira	Nitrospirales	FW	2017-04-29	unclassified	Nitrospirae
28	Rhizosphere	160290	-6.08504	7.90053	1.08021e-35	9.41339e-31	California	Bacteria	Chlorobi	OPB56	unclassified	unclassified	unclassified	unclassified	Chlorobi
28	Rhizosphere	157669	-4.26423	6.22416	3.3288e-08	0.00290085	California	Bacteria	Cyanobacteria	Nostocophycideae	Nostocales	Nostocaceae	Cylindrospermopsis	unclassified	Cyanobacteria
28	Rhizosphere	157299	-5.14055	6.13332	2.498e-18	2.17686e-13	California	Bacteria	Proteobacteria	Gammaproteobacteria	Alteromonadales	125ds10	unclassified	unclassified	Gammaproteobacteria
28	Rhizosphere	156353	-3.92785	6.17238	4.24636e-08	0.00370044	California	Bacteria	Verrucomicrobia	[Pedosphaerae]	[Pedosphaerales]	unclassified	unclassified	unclassified	Verrucomicrobia
28	Rhizosphere	156210	-2.64985	7.65456	4.10212e-10	3.57475e-05	California	Bacteria	Verrucomicrobia	Opitutae	Opitutales	Opitutaceae	Opitutus	unclassified	Verrucomicrobia
28	Rhizosphere	156012	-6.71498	6.75848	6.60079e-21	5.75219e-16	California	Bacteria	Bacteroidetes	Bacteroidia	Bacteroidales	Bacteroidaceae	unclassified	unclassified	Bacteroidetes
28	Rhizosphere	154988	-2.72513	6.04771	2.82686e-07	0.0246344	California	Bacteria	Acidobacteria	Solibacteres	Solibacterales	Solibacteraceae	Candidatus_Solibacter	unclassified	Acidobacteria
28	Rhizosphere	154220	-1.99727	8.12203	1.91262e-11	1.66673e-06	California	Bacteria	Chloroflexi	Anaerolineae	SBR1031	oc28	unclassified	unclassified	Chloroflexi
28	Rhizosphere	153870	-5.54245	6.06367	2.55252e-15	2.22437e-10	California	Bacteria	Armatimonadetes	SJA-176	RB046	unclassified	unclassified	unclassified	Armatimonadetes
28	Rhizosphere	153308	-2.12386	9.00345	2.04504e-15	1.78213e-10	California	Bacteria	Acidobacteria	Acidobacteria-6	iii1-15	unclassified	unclassified	unclassified	Acidobacteria
28	Rhizosphere	153255	3.13494	8.81323	7.29004e-08	0.00635283	Arkansas	Bacteria	Proteobacteria	Betaproteobacteria	Rhodocyclales	Rhodocyclaceae	Dechloromonas	unclassified	Betaproteobacteria
28	Rhizosphere	152949	-5.14259	12.2162	2.71198e-60	2.36332e-55	California	Bacteria	Proteobacteria	Deltaproteobacteria	Myxococcales	Myxococcaceae	Anaeromyxobacter	unclassified	Deltaproteobacteria
28	Rhizosphere	152721	-6.05845	7.18914	2.09254e-26	1.82352e-21	California	Bacteria	Chloroflexi	Anaerolineae	A31	unclassified	unclassified	unclassified	Chloroflexi
28	Rhizosphere	152581	-2.4784	9.54628	6.06925e-26	5.28898e-21	California	Bacteria	Proteobacteria	Betaproteobacteria	unclassified	unclassified	unclassified	unclassified	Betaproteobacteria
28	Rhizosphere	151914	2.22171	7.98762	3.95283e-08	0.00344465	Arkansas	Bacteria	Proteobacteria	Alphaproteobacteria	Caulobacterales	Caulobacteraceae	Phenylobacterium	unclassified	Alphaproteobacteria
28	Rhizosphere	151613	-6.30714	8.44977	4.6202e-44	4.02623e-39	California	Bacteria	Acidobacteria	Acidobacteriia	Acidobacteriales	Koribacteraceae	Candidatus_Koribacter	unclassified	Acidobacteria
28	Rhizosphere	151437	-4.39189	5.98126	2.81642e-12	2.45434e-07	California	Bacteria	Chlorobi	Ignavibacteria	Ignavibacteriales	Ignavibacteriaceae	unclassified	unclassified	Chlorobi
28	Rhizosphere	151035	-5.25439	6.44193	2.8746e-13	2.50504e-08	California	Bacteria	Proteobacteria	Betaproteobacteria	Rhodocyclales	Rhodocyclaceae	unclassified	unclassified	Betaproteobacteria
28	Rhizosphere	151012	-4.19989	5.89605	6.26668e-10	5.46103e-05	California	Bacteria	Actinobacteria	Rubrobacteria	Rubrobacterales	Rubrobacteraceae	Rubrobacter	unclassified	Actinobacteria
28	Rhizosphere	151008	-4.2931	8.73402	1.11082e-34	9.68015e-30	California	Bacteria	Acidobacteria	[Chloracidobacteria]	RB41	Ellin6075	unclassified	unclassified	Acidobacteria
28	Rhizosphere	150587	-7.78904	8.95124	5.89729e-26	5.13913e-21	California	Bacteria	Proteobacteria	Deltaproteobacteria	Myxococcales	Myxococcaceae	Anaeromyxobacter	unclassified	Deltaproteobacteria
28	Rhizosphere	150172	-4.3921	5.98548	6.67179e-08	0.00581406	California	Bacteria	Proteobacteria	Betaproteobacteria	unclassified	unclassified	unclassified	unclassified	Betaproteobacteria
28	Rhizosphere	149969	-2.59054	7.1062	2.98019e-10	2.59706e-05	California	Bacteria	Verrucomicrobia	[Pedosphaerae]	[Pedosphaerales]	Ellin515	unclassified	unclassified	Verrucomicrobia
28	Rhizosphere	149163	-6.09979	7.19998	2.87681e-20	2.50696e-15	California	Bacteria	Proteobacteria	Deltaproteobacteria	Desulfovibrionales	Desulfovibrionaceae	Desulfovibrio	putealis	Deltaproteobacteria
28	Rhizosphere	149135	-3.59047	6.41769	2.41551e-09	0.000210497	California	Bacteria	Chlorobi	BSV26	PK329	unclassified	unclassified	unclassified	Chlorobi
28	Rhizosphere	148273	-7.7564	7.57162	3.49045e-48	3.04172e-43	California	Bacteria	Proteobacteria	Deltaproteobacteria	Myxococcales	Myxococcaceae	Anaeromyxobacter	unclassified	Deltaproteobacteria
28	Rhizosphere	146122	-2.62526	7.53344	2.69952e-10	2.35247e-05	California	Bacteria	Actinobacteria	Actinobacteria	Actinomycetales	unclassified	unclassified	unclassified	Actinobacteria
28	Rhizosphere	144720	6.63411	7.56654	2.20414e-12	1.92078e-07	Arkansas	Bacteria	Proteobacteria	Alphaproteobacteria	Rhizobiales	Rhizobiaceae	unclassified	unclassified	Alphaproteobacteria
28	Rhizosphere	144545	-3.71372	10.1709	8.6448e-34	7.53342e-29	California	Bacteria	Chloroflexi	Chloroflexi	[Roseiflexales]	[Kouleothrixaceae]	unclassified	unclassified	Chloroflexi
28	Rhizosphere	144253	4.61732	7.51636	1.14611e-07	0.0099877	Arkansas	Bacteria	WS3	PRR-12	Sediment-1	unclassified	unclassified	unclassified	WS3
28	Rhizosphere	144089	-4.68605	8.05008	3.81848e-24	3.32758e-19	California	Bacteria	Verrucomicrobia	Opitutae	Opitutales	Opitutaceae	unclassified	unclassified	Verrucomicrobia
28	Rhizosphere	143935	-4.09452	9.13651	1.06258e-32	9.25972e-28	California	Bacteria	Chloroflexi	Anaerolineae	Anaerolineales	Anaerolinaceae	Anaerolinea	unclassified	Chloroflexi
28	Rhizosphere	143765	-6.46379	6.58765	4.78665e-22	4.17128e-17	California	Bacteria	Chlorobi	BSV26	A89	unclassified	unclassified	unclassified	Chlorobi
28	Rhizosphere	143744	-5.26118	7.09796	5.88287e-16	5.12657e-11	California	Bacteria	Bacteroidetes	Bacteroidia	Bacteroidales	unclassified	unclassified	unclassified	Bacteroidetes
28	Rhizosphere	143463	-6.78241	6.81018	1.50958e-24	1.31551e-19	California	Bacteria	GOUTA4	unclassified	unclassified	unclassified	unclassified	unclassified	GOUTA4
28	Rhizosphere	143386	5.87579	8.57	2.79014e-21	2.43144e-16	Arkansas	Bacteria	Proteobacteria	Alphaproteobacteria	Sphingomonadales	Sphingomonadaceae	Kaistobacter	unclassified	Alphaproteobacteria
28	Rhizosphere	143210	2.22917	8.00404	2.27215e-07	0.0198004	Arkansas	Bacteria	Proteobacteria	Betaproteobacteria	Burkholderiales	Comamonadaceae	unclassified	unclassified	Betaproteobacteria
28	Rhizosphere	142411	-5.0517	9.33699	4.03103e-35	3.5128e-30	California	Bacteria	Acidobacteria	Acidobacteria-6	iii1-15	unclassified	unclassified	unclassified	Acidobacteria
28	Rhizosphere	142384	2.53488	10.8869	2.7656e-22	2.41006e-17	Arkansas	Bacteria	Proteobacteria	Betaproteobacteria	A21b	UD5	unclassified	unclassified	Betaproteobacteria
28	Rhizosphere	142010	-3.60692	7.37448	4.45004e-14	3.87794e-09	California	Bacteria	Verrucomicrobia	Opitutae	Opitutales	Opitutaceae	Opitutus	unclassified	Verrucomicrobia
28	Rhizosphere	141996	-4.9346	5.80494	1.5963e-08	0.00139108	California	Bacteria	Bacteroidetes	Bacteroidia	Bacteroidales	unclassified	unclassified	unclassified	Bacteroidetes
28	Rhizosphere	141902	-4.54883	8.91822	3.43772e-55	2.99577e-50	California	Bacteria	Gemmatimonadetes	Gemmatimonadetes	KD8-87	unclassified	unclassified	unclassified	Gemmatimonadetes
28	Rhizosphere	141872	-4.26609	5.7662	1.55418e-08	0.00135438	California	Bacteria	Proteobacteria	Gammaproteobacteria	Methylococcales	Crenotrichaceae	Crenothrix	unclassified	Gammaproteobacteria
28	Rhizosphere	141815	-4.12464	5.876	3.87695e-09	0.000337853	California	Bacteria	Armatimonadetes	Armatimonadia	Armatimonadales	Armatimonadaceae	Armatimonas	unclassified	Armatimonadetes
28	Rhizosphere	141786	-2.62437	7.05081	6.75045e-10	5.88262e-05	California	Bacteria	Bacteroidetes	[Saprospirae]	[Saprospirales]	Chitinophagaceae	Flavisolibacter	unclassified	Bacteroidetes
28	Rhizosphere	141702	-4.00921	6.11521	3.15531e-07	0.0274966	California	Bacteria	WS3	PRR-12	GN03	KSB4	unclassified	unclassified	WS3
28	Rhizosphere	141294	2.67282	8.69848	1.31157e-14	1.14296e-09	Arkansas	Bacteria	Chloroflexi	Anaerolineae	envOPS12	unclassified	unclassified	unclassified	Chloroflexi
28	Rhizosphere	141079	-5.60503	6.85495	6.08557e-20	5.30321e-15	California	Bacteria	Proteobacteria	Alphaproteobacteria	Ellin329	unclassified	unclassified	unclassified	Alphaproteobacteria
28	Rhizosphere	141042	-3.46299	7.9953	1.13137e-19	9.85919e-15	California	Bacteria	Proteobacteria	Betaproteobacteria	Burkholderiales	Comamonadaceae	Acidovorax	unclassified	Betaproteobacteria
28	Rhizosphere	140578	-4.39379	6.52605	2.92976e-11	2.55311e-06	California	Bacteria	Bacteroidetes	Bacteroidia	Bacteroidales	BA008	unclassified	unclassified	Bacteroidetes
28	Rhizosphere	139220	5.37184	8.52272	1.18912e-20	1.03625e-15	Arkansas	Bacteria	Proteobacteria	Gammaproteobacteria	Xanthomonadales	Xanthomonadaceae	unclassified	unclassified	Gammaproteobacteria
28	Rhizosphere	139164	5.58495	9.9386	4.77998e-10	4.16547e-05	Arkansas	Bacteria	[Thermi]	Deinococci	Deinococcales	Deinococcaceae	R18-435	unclassified	[Thermi]
28	Rhizosphere	139075	6.72667	7.64136	3.96298e-18	3.4535e-13	Arkansas	Bacteria	Acidobacteria	Acidobacteria-6	iii1-15	unclassified	unclassified	unclassified	Acidobacteria
28	Rhizosphere	138840	10.9602	11.5798	2.6358e-22	2.29694e-17	Arkansas	Bacteria	Proteobacteria	Gammaproteobacteria	Pseudomonadales	Pseudomonadaceae	Pseudomonas	umsongensis	Gammaproteobacteria
28	Rhizosphere	138554	-3.47879	6.59771	6.91432e-11	6.02542e-06	California	Bacteria	Nitrospirae	Nitrospira	Nitrospirales	unclassified	unclassified	unclassified	Nitrospirae
28	Rhizosphere	138026	5.25906	6.57063	7.23756e-09	0.00063071	Arkansas	Bacteria	Proteobacteria	Alphaproteobacteria	Rhodospirillales	Rhodospirillaceae	unclassified	unclassified	Alphaproteobacteria
28	Rhizosphere	137893	-3.13388	6.21302	4.65885e-10	4.05991e-05	California	Bacteria	Proteobacteria	Deltaproteobacteria	Desulfuromonadales	Geobacteraceae	Geobacter	unclassified	Deltaproteobacteria
28	Rhizosphere	137881	3.30517	7.85182	4.54024e-11	3.95654e-06	Arkansas	Bacteria	Proteobacteria	Alphaproteobacteria	Sphingomonadales	Sphingomonadaceae	Kaistobacter	unclassified	Alphaproteobacteria
28	Rhizosphere	137878	3.37918	7.22368	1.19097e-07	0.0103786	Arkansas	Bacteria	Actinobacteria	Actinobacteria	Actinomycetales	Nocardioidaceae	unclassified	unclassified	Actinobacteria
28	Rhizosphere	137789	6.90342	9.52094	1.16883e-21	1.01856e-16	Arkansas	Bacteria	Acidobacteria	Solibacteres	Solibacterales	unclassified	unclassified	unclassified	Acidobacteria
28	Rhizosphere	137474	-3.7264	6.26145	2.08746e-12	1.8191e-07	California	Bacteria	Proteobacteria	Deltaproteobacteria	MBNT15	unclassified	unclassified	unclassified	Deltaproteobacteria
28	Rhizosphere	137235	-3.77426	5.99967	2.40595e-08	0.00209664	California	Bacteria	Proteobacteria	Deltaproteobacteria	Myxococcales	unclassified	unclassified	unclassified	Deltaproteobacteria
28	Rhizosphere	136883	-3.22322	6.10855	5.49075e-08	0.00478486	California	Bacteria	Proteobacteria	Deltaproteobacteria	unclassified	unclassified	unclassified	unclassified	Deltaproteobacteria
28	Rhizosphere	136869	5.44464	7.65554	6.29656e-10	5.48707e-05	Arkansas	Bacteria	Acidobacteria	Acidobacteria-6	iii1-15	mb2424	unclassified	unclassified	Acidobacteria
28	Rhizosphere	136286	6.53094	7.48461	1.61014e-11	1.40314e-06	Arkansas	Bacteria	Nitrospirae	Nitrospira	Nitrospirales	0319-6A21	unclassified	unclassified	Nitrospirae
28	Rhizosphere	136268	7.51553	8.30846	2.44975e-15	2.13481e-10	Arkansas	Bacteria	Proteobacteria	Alphaproteobacteria	Rhodospirillales	Rhodospirillaceae	unclassified	unclassified	Alphaproteobacteria
28	Rhizosphere	136265	5.28486	9.43196	3.07162e-28	2.67673e-23	Arkansas	Bacteria	WS2	SHA-109	unclassified	unclassified	unclassified	unclassified	WS2
28	Rhizosphere	134616	-2.33281	7.89331	3.96433e-14	3.45468e-09	California	Bacteria	Chloroflexi	Ellin6529	unclassified	unclassified	unclassified	unclassified	Chloroflexi
28	Rhizosphere	134207	7.45128	8.25431	4.02334e-13	3.5061e-08	Arkansas	Bacteria	Firmicutes	Clostridia	Clostridiales	Veillonellaceae	unclassified	unclassified	Firmicutes
28	Rhizosphere	132814	-2.05443	10.9996	3.34457e-23	2.91459e-18	California	Bacteria	Proteobacteria	Betaproteobacteria	Burkholderiales	Comamonadaceae	unclassified	unclassified	Betaproteobacteria
28	Rhizosphere	132722	-4.41921	5.99075	7.28712e-08	0.00635029	California	Bacteria	Verrucomicrobia	[Pedosphaerae]	[Pedosphaerales]	unclassified	unclassified	unclassified	Verrucomicrobia
28	Rhizosphere	131892	5.07736	10.037	4.39885e-46	3.83334e-41	Arkansas	Bacteria	Proteobacteria	Alphaproteobacteria	Sphingomonadales	Sphingomonadaceae	Kaistobacter	unclassified	Alphaproteobacteria
28	Rhizosphere	128235	-4.90877	10.7545	1.92863e-68	1.68068e-63	California	Bacteria	Gemmatimonadetes	Gemm-1	unclassified	unclassified	unclassified	unclassified	Gemmatimonadetes
28	Rhizosphere	128192	7.29623	8.1187	3.18361e-25	2.77432e-20	Arkansas	Bacteria	Proteobacteria	Alphaproteobacteria	Rhizobiales	Hyphomicrobiaceae	Rhodoplanes	unclassified	Alphaproteobacteria
28	Rhizosphere	128177	1.93086	10.0745	2.04095e-10	1.77856e-05	Arkansas	Bacteria	Chloroflexi	Ellin6529	unclassified	unclassified	unclassified	unclassified	Chloroflexi
28	Rhizosphere	128094	-7.24183	7.92349	7.77713e-45	6.7773e-40	California	Bacteria	Acidobacteria	Acidobacteria-6	iii1-15	unclassified	unclassified	unclassified	Acidobacteria
28	Rhizosphere	125802	5.56416	6.77556	1.37018e-09	0.000119403	Arkansas	Bacteria	WS3	PRR-12	Sediment-1	PRR-10	unclassified	unclassified	WS3
28	Rhizosphere	121575	3.0874	7.5227	6.34222e-10	5.52686e-05	Arkansas	Bacteria	Acidobacteria	Acidobacteria-6	iii1-15	unclassified	unclassified	unclassified	Acidobacteria
28	Rhizosphere	115374	4.31975	7.65322	5.54488e-08	0.00483203	Arkansas	Bacteria	Proteobacteria	Deltaproteobacteria	Desulfuromonadales	Geobacteraceae	Geobacter	unclassified	Deltaproteobacteria
28	Rhizosphere	114587	2.40292	10.4849	2.6758e-13	2.3318e-08	Arkansas	Bacteria	Actinobacteria	Actinobacteria	Actinomycetales	Pseudonocardiaceae	Pseudonocardia	unclassified	Actinobacteria
28	Rhizosphere	114410	3.08244	11.277	2.56942e-32	2.23909e-27	Arkansas	Bacteria	Proteobacteria	Betaproteobacteria	Burkholderiales	Alcaligenaceae	unclassified	unclassified	Betaproteobacteria
28	Rhizosphere	114406	2.8397	9.08537	7.4632e-13	6.50373e-08	Arkansas	Bacteria	Gemmatimonadetes	Gemmatimonadetes	Gemmatimonadales	unclassified	unclassified	unclassified	Gemmatimonadetes
28	Rhizosphere	114389	-4.59404	10.7591	1.38319e-49	1.20537e-44	California	Bacteria	Gemmatimonadetes	Gemmatimonadetes	Gemmatimonadales	Ellin5301	unclassified	unclassified	Gemmatimonadetes
28	Rhizosphere	114383	6.62724	7.56081	2.18029e-15	1.89999e-10	Arkansas	Bacteria	Acidobacteria	Acidobacteria-6	iii1-15	unclassified	unclassified	unclassified	Acidobacteria
28	Rhizosphere	114367	6.82339	7.71927	1.12292e-14	9.78554e-10	Arkansas	Bacteria	Acidobacteria	[Chloracidobacteria]	RB41	Ellin6075	unclassified	unclassified	Acidobacteria
28	Rhizosphere	114341	5.88549	7.00109	7.18293e-11	6.25949e-06	Arkansas	Bacteria	Proteobacteria	Deltaproteobacteria	Myxococcales	Haliangiaceae	unclassified	unclassified	Deltaproteobacteria
28	Rhizosphere	114292	2.91775	8.4906	1.53774e-08	0.00134005	Arkansas	Bacteria	Proteobacteria	Alphaproteobacteria	Sphingomonadales	Sphingomonadaceae	Kaistobacter	unclassified	Alphaproteobacteria
28	Rhizosphere	114263	2.49702	8.34704	2.01575e-07	0.0175661	Arkansas	Bacteria	Planctomycetes	Phycisphaerae	WD2101	unclassified	unclassified	unclassified	Planctomycetes
28	Rhizosphere	114240	-3.01474	7.3476	6.88925e-14	6.00356e-09	California	Bacteria	Acidobacteria	Acidobacteria-6	iii1-15	unclassified	unclassified	unclassified	Acidobacteria
28	Rhizosphere	114201	2.8251	7.77198	4.87745e-07	0.042504	Arkansas	Bacteria	Proteobacteria	Alphaproteobacteria	Rhodospirillales	Rhodospirillaceae	unclassified	unclassified	Alphaproteobacteria
28	Rhizosphere	114170	3.55891	9.47061	3.02086e-21	2.6325e-16	Arkansas	Bacteria	Proteobacteria	Deltaproteobacteria	Myxococcales	unclassified	unclassified	unclassified	Deltaproteobacteria
28	Rhizosphere	114136	-4.67088	5.71105	9.10991e-08	0.00793874	California	Bacteria	Actinobacteria	Thermoleophilia	Solirubrobacterales	Conexibacteraceae	unclassified	unclassified	Actinobacteria
28	Rhizosphere	113942	6.20014	7.22532	6.72397e-13	5.85953e-08	Arkansas	Bacteria	Chloroflexi	Chloroflexi	[Roseiflexales]	[Kouleothrixaceae]	Kouleothrix	unclassified	Chloroflexi
28	Rhizosphere	113915	5.18864	8.71147	1.06452e-11	9.27667e-07	Arkansas	Bacteria	Proteobacteria	Gammaproteobacteria	Xanthomonadales	Xanthomonadaceae	Arenimonas	unclassified	Gammaproteobacteria
28	Rhizosphere	113913	-4.16021	6.6329	8.14871e-09	0.000710111	California	Bacteria	Proteobacteria	Alphaproteobacteria	BD7-3	unclassified	unclassified	unclassified	Alphaproteobacteria
28	Rhizosphere	113782	5.45453	8.22521	1.77906e-20	1.55034e-15	Arkansas	Bacteria	Acidobacteria	Acidobacteria-6	iii1-15	RB40	unclassified	unclassified	Acidobacteria
28	Rhizosphere	113726	-5.39605	6.50553	7.79874e-12	6.79613e-07	California	Bacteria	Chloroflexi	Anaerolineae	GCA004	unclassified	unclassified	unclassified	Chloroflexi
28	Rhizosphere	113674	3.11928	9.07856	1.20343e-22	1.04872e-17	Arkansas	Bacteria	Bacteroidetes	Sphingobacteriia	Sphingobacteriales	unclassified	unclassified	unclassified	Bacteroidetes
28	Rhizosphere	113607	5.44266	8.2109	2.27472e-15	1.98229e-10	Arkansas	Bacteria	Acidobacteria	[Chloracidobacteria]	RB41	Ellin6075	unclassified	unclassified	Acidobacteria
28	Rhizosphere	113577	3.5847	8.65684	1.30751e-17	1.13941e-12	Arkansas	Bacteria	Proteobacteria	Betaproteobacteria	Ellin6067	unclassified	unclassified	unclassified	Betaproteobacteria
28	Rhizosphere	113532	2.84698	9.26397	3.43321e-10	2.99184e-05	Arkansas	Bacteria	Acidobacteria	Acidobacteria-6	iii1-15	unclassified	unclassified	unclassified	Acidobacteria
28	Rhizosphere	113486	-3.74182	8.62917	4.05631e-22	3.53483e-17	California	Bacteria	Chloroflexi	Anaerolineae	GCA004	unclassified	unclassified	unclassified	Chloroflexi
28	Rhizosphere	113424	7.08266	7.93582	4.73566e-14	4.12684e-09	Arkansas	Bacteria	Gemmatimonadetes	Gemm-5	unclassified	unclassified	unclassified	unclassified	Gemmatimonadetes
28	Rhizosphere	113404	-3.42141	8.90949	3.26415e-25	2.84451e-20	California	Bacteria	Acidobacteria	Acidobacteria-6	iii1-15	unclassified	unclassified	unclassified	Acidobacteria
28	Rhizosphere	113380	-5.92871	10.0527	3.58659e-61	3.1255e-56	California	Bacteria	Chloroflexi	Anaerolineae	SBR1031	SHA-31	unclassified	unclassified	Chloroflexi
28	Rhizosphere	113365	-1.15989	9.86981	5.56342e-07	0.0484818	California	Bacteria	Proteobacteria	Deltaproteobacteria	Myxococcales	Haliangiaceae	unclassified	unclassified	Deltaproteobacteria
28	Rhizosphere	113341	5.00088	8.76439	3.21975e-20	2.80582e-15	Arkansas	Bacteria	Gemmatimonadetes	Gemmatimonadetes	Gemmatimonadales	Ellin5301	unclassified	unclassified	Gemmatimonadetes
28	Rhizosphere	113279	7.38419	8.19366	1.21426e-20	1.05816e-15	Arkansas	Bacteria	Gemmatimonadetes	Gemm-3	unclassified	unclassified	unclassified	unclassified	Gemmatimonadetes
28	Rhizosphere	113263	5.14841	6.51222	3.46212e-07	0.0301703	Arkansas	Bacteria	Chloroflexi	Anaerolineae	GCA004	unclassified	unclassified	unclassified	Chloroflexi
28	Rhizosphere	113247	2.33231	8.26351	1.132e-08	0.000986474	Arkansas	Bacteria	Proteobacteria	Betaproteobacteria	SC-I-84	unclassified	unclassified	unclassified	Betaproteobacteria
28	Rhizosphere	113232	7.20297	10.2498	1.09937e-35	9.58036e-31	Arkansas	Bacteria	Chloroflexi	Ellin6529	unclassified	unclassified	unclassified	unclassified	Chloroflexi
28	Rhizosphere	113224	-1.72757	10.1283	6.59411e-13	5.74637e-08	California	Bacteria	Gemmatimonadetes	Gemm-1	unclassified	unclassified	unclassified	unclassified	Gemmatimonadetes
28	Rhizosphere	113210	7.88897	9.81875	3.90877e-23	3.40626e-18	Arkansas	Bacteria	Chloroflexi	Anaerolineae	SBR1031	A4b	unclassified	unclassified	Chloroflexi
28	Rhizosphere	113209	1.91375	10.2716	7.35976e-12	6.41359e-07	Arkansas	Bacteria	Acidobacteria	Acidobacteria-6	iii1-15	unclassified	unclassified	unclassified	Acidobacteria
28	Rhizosphere	113021	6.71857	9.35443	1.32154e-13	1.15165e-08	Arkansas	Bacteria	Acidobacteria	iii1-8	DS-18	unclassified	unclassified	unclassified	Acidobacteria
28	Rhizosphere	113004	-2.26398	11.5346	2.04085e-15	1.77847e-10	California	Bacteria	Gemmatimonadetes	Gemmatimonadetes	Gemmatimonadales	Ellin5301	unclassified	unclassified	Gemmatimonadetes
28	Rhizosphere	112996	4.60078	8.42272	3.27606e-21	2.85489e-16	Arkansas	Bacteria	Chloroflexi	Anaerolineae	GCA004	unclassified	unclassified	unclassified	Chloroflexi
28	Rhizosphere	112960	7.79137	8.55316	4.43896e-26	3.86829e-21	Arkansas	Bacteria	Gemmatimonadetes	Gemmatimonadetes	unclassified	unclassified	unclassified	unclassified	Gemmatimonadetes
28	Rhizosphere	112952	-2.00699	10.2188	4.86089e-15	4.23597e-10	California	Bacteria	Chloroflexi	Ellin6529	unclassified	unclassified	unclassified	unclassified	Chloroflexi
28	Rhizosphere	112929	5.12184	7.93151	8.85931e-15	7.72036e-10	Arkansas	Bacteria	Chloroflexi	Ellin6529	unclassified	unclassified	unclassified	unclassified	Chloroflexi
28	Rhizosphere	112886	4.25501	10.1893	7.08631e-29	6.1753e-24	Arkansas	Bacteria	Bacteroidetes	[Saprospirae]	[Saprospirales]	Chitinophagaceae	unclassified	unclassified	Bacteroidetes
28	Rhizosphere	112867	1.52437	10.8853	7.34235e-12	6.39842e-07	Arkansas	Bacteria	Chloroflexi	Ellin6529	unclassified	unclassified	unclassified	unclassified	Chloroflexi
28	Rhizosphere	112841	-3.69756	5.96379	5.00831e-09	0.000436444	California	Bacteria	Chloroflexi	Anaerolineae	Anaerolineales	Anaerolinaceae	Anaerolinea	unclassified	Chloroflexi
28	Rhizosphere	112754	5.4571	9.59858	3.15201e-32	2.74679e-27	Arkansas	Bacteria	Proteobacteria	Alphaproteobacteria	Sphingomonadales	Erythrobacteraceae	unclassified	unclassified	Alphaproteobacteria
28	Rhizosphere	112326	7.42238	8.22597	5.12991e-12	4.4704e-07	Arkansas	Bacteria	Nitrospirae	Nitrospira	Nitrospirales	0319-6A21	unclassified	unclassified	Nitrospirae
28	Rhizosphere	112045	-4.19725	7.51111	2.63425e-16	2.29559e-11	California	Bacteria	Actinobacteria	Thermoleophilia	Solirubrobacterales	Solirubrobacteraceae	unclassified	unclassified	Actinobacteria
28	Rhizosphere	111806	6.81914	7.71681	2.01412e-13	1.75519e-08	Arkansas	Bacteria	Acidobacteria	iii1-8	DS-18	unclassified	unclassified	unclassified	Acidobacteria
28	Rhizosphere	111162	2.11911	7.641	1.09703e-07	0.00955997	Arkansas	Bacteria	Planctomycetes	Phycisphaerae	WD2101	unclassified	unclassified	unclassified	Planctomycetes
28	Rhizosphere	111088	-6.10038	6.36592	3.68477e-17	3.21106e-12	California	Bacteria	Proteobacteria	Alphaproteobacteria	Rhodospirillales	Rhodospirillaceae	Magnetospirillum	unclassified	Alphaproteobacteria
28	Rhizosphere	111050	-3.609	8.10457	5.46388e-16	4.76144e-11	California	Bacteria	Actinobacteria	Thermoleophilia	Solirubrobacterales	Conexibacteraceae	unclassified	unclassified	Actinobacteria
28	Rhizosphere	110461	-1.73732	8.93079	1.53151e-12	1.33462e-07	California	Bacteria	Acidobacteria	Solibacteres	Solibacterales	unclassified	unclassified	unclassified	Acidobacteria
28	Rhizosphere	109694	-5.67986	7.26501	1.11151e-27	9.68618e-23	California	Bacteria	Acidobacteria	Acidobacteriia	Acidobacteriales	Koribacteraceae	unclassified	unclassified	Acidobacteria
28	Rhizosphere	109573	-4.2024	7.09547	2.09637e-20	1.82686e-15	California	Bacteria	Proteobacteria	Deltaproteobacteria	Desulfuromonadales	Geobacteraceae	Geobacter	unclassified	Deltaproteobacteria
28	Rhizosphere	109522	-5.08454	6.51371	1.35063e-20	1.17699e-15	California	Bacteria	Verrucomicrobia	[Pedosphaerae]	[Pedosphaerales]	unclassified	unclassified	unclassified	Verrucomicrobia
28	Rhizosphere	107978	-7.2734	7.17759	4.42972e-36	3.86024e-31	California	Bacteria	Cyanobacteria	Nostocophycideae	Nostocales	Nostocaceae	Cylindrospermopsis	unclassified	Cyanobacteria
28	Rhizosphere	107275	6.35149	7.34468	4.51895e-08	0.00393799	Arkansas	Bacteria	Proteobacteria	Gammaproteobacteria	Xanthomonadales	Xanthomonadaceae	unclassified	unclassified	Gammaproteobacteria
28	Rhizosphere	106874	-4.6913	8.1085	1.18836e-23	1.03558e-18	California	Bacteria	Actinobacteria	Thermoleophilia	Solirubrobacterales	unclassified	unclassified	unclassified	Actinobacteria
28	Rhizosphere	106543	5.70854	6.87409	1.82697e-09	0.00015921	Arkansas	Bacteria	Proteobacteria	Alphaproteobacteria	Rhizobiales	Bradyrhizobiaceae	Balneimonas	unclassified	Alphaproteobacteria
28	Rhizosphere	106498	-4.81463	6.65628	1.21675e-21	1.06032e-16	California	Bacteria	Proteobacteria	Betaproteobacteria	Rhodocyclales	Rhodocyclaceae	unclassified	unclassified	Betaproteobacteria
28	Rhizosphere	106334	-3.32526	6.62254	3.01191e-08	0.0026247	California	Bacteria	Firmicutes	Clostridia	Clostridiales	Clostridiaceae	Clostridium	unclassified	Firmicutes
28	Rhizosphere	105839	-3.12692	10.1732	1.1377e-26	9.91433e-22	California	Bacteria	Gemmatimonadetes	Gemmatimonadetes	unclassified	unclassified	unclassified	unclassified	Gemmatimonadetes
28	Rhizosphere	105150	-8.36719	10.1549	6.2541e-101	5.45007e-96	California	Bacteria	Gemmatimonadetes	Gemmatimonadetes	Gemmatimonadales	Ellin5301	unclassified	unclassified	Gemmatimonadetes
28	Rhizosphere	105008	-2.97134	6.81133	2.48522e-07	0.0216572	California	Bacteria	Proteobacteria	Gammaproteobacteria	Alteromonadales	211ds20	unclassified	unclassified	Gammaproteobacteria
28	Rhizosphere	105000	-3.93743	5.92794	6.45625e-09	0.000562623	California	Bacteria	Gemmatimonadetes	Gemmatimonadetes	Gemmatimonadales	Ellin5301	unclassified	unclassified	Gemmatimonadetes
28	Rhizosphere	104933	7.52585	8.31824	8.55199e-17	7.45254e-12	Arkansas	Bacteria	Chloroflexi	Gitt-GS-136	unclassified	unclassified	unclassified	unclassified	Chloroflexi
28	Rhizosphere	104624	4.40949	7.72579	7.91193e-16	6.89478e-11	Arkansas	Bacteria	Proteobacteria	Deltaproteobacteria	Myxococcales	unclassified	unclassified	unclassified	Deltaproteobacteria
28	Rhizosphere	104281	4.1278	10.0614	2.37432e-19	2.06908e-14	Arkansas	Bacteria	Proteobacteria	Betaproteobacteria	Burkholderiales	Comamonadaceae	unclassified	unclassified	Betaproteobacteria
28	Rhizosphere	102993	-4.71319	5.72706	4.41662e-07	0.0384882	California	Bacteria	Actinobacteria	Actinobacteria	Actinomycetales	Frankiaceae	unclassified	unclassified	Actinobacteria
28	Rhizosphere	102883	-4.31014	6.35368	1.14093e-15	9.94255e-11	California	Bacteria	Proteobacteria	Betaproteobacteria	MND1	unclassified	unclassified	unclassified	Betaproteobacteria
28	Rhizosphere	102799	6.51396	7.4704	1.55504e-12	1.35513e-07	Arkansas	Bacteria	Proteobacteria	Betaproteobacteria	A21b	EB1003	unclassified	unclassified	Betaproteobacteria
28	Rhizosphere	102749	-5.96932	6.61262	6.16761e-17	5.3747e-12	California	Bacteria	Fibrobacteres	Fibrobacteria	258ds10	unclassified	unclassified	unclassified	Fibrobacteres
28	Rhizosphere	102743	-3.95684	6.66126	4.8797e-14	4.25237e-09	California	Bacteria	Planctomycetes	C6	MVS-107	unclassified	unclassified	unclassified	Planctomycetes
28	Rhizosphere	102024	-4.87596	6.01052	1.44318e-12	1.25764e-07	California	Bacteria	Verrucomicrobia	[Pedosphaerae]	[Pedosphaerales]	Ellin515	unclassified	unclassified	Verrucomicrobia
28	Rhizosphere	101884	3.8986	6.98687	2.3832e-07	0.0207681	Arkansas	Bacteria	Proteobacteria	Betaproteobacteria	unclassified	unclassified	unclassified	unclassified	Betaproteobacteria
28	Rhizosphere	101293	7.21596	8.0407	1.27164e-07	0.0110816	Arkansas	Bacteria	Bacteroidetes	Flavobacteriia	Flavobacteriales	[Weeksellaceae]	Chryseobacterium	unclassified	Bacteroidetes
28	Rhizosphere	100989	3.0535	7.80072	1.31545e-09	0.000114634	Arkansas	Bacteria	Proteobacteria	Betaproteobacteria	Burkholderiales	Oxalobacteraceae	unclassified	unclassified	Betaproteobacteria
28	Rhizosphere	100791	3.45055	8.11434	2.23458e-11	1.9473e-06	Arkansas	Bacteria	Proteobacteria	Betaproteobacteria	Burkholderiales	Comamonadaceae	unclassified	unclassified	Betaproteobacteria
28	Rhizosphere	100737	-2.6946	7.51147	8.42307e-08	0.0073402	California	Bacteria	Verrucomicrobia	Opitutae	Opitutales	Opitutaceae	unclassified	unclassified	Verrucomicrobia
28	Rhizosphere	99987	-2.078	7.56341	4.38313e-09	0.000381964	California	Bacteria	Actinobacteria	Actinobacteria	Actinomycetales	Nocardioidaceae	unclassified	unclassified	Actinobacteria
28	Rhizosphere	99144	-4.85042	5.77477	2.12318e-08	0.00185023	California	Bacteria	Verrucomicrobia	[Pedosphaerae]	[Pedosphaerales]	R4-41B	unclassified	unclassified	Verrucomicrobia
28	Rhizosphere	98983	-3.3305	6.51573	1.88368e-08	0.00164151	California	Bacteria	Actinobacteria	Actinobacteria	Actinomycetales	Nocardioidaceae	Nocardioides	unclassified	Actinobacteria
28	Rhizosphere	96839	4.42029	7.35342	8.408e-11	7.32707e-06	Arkansas	Bacteria	Proteobacteria	Gammaproteobacteria	Xanthomonadales	Xanthomonadaceae	unclassified	unclassified	Gammaproteobacteria
28	Rhizosphere	93508	3.71314	8.77612	3.84305e-16	3.34899e-11	Arkansas	Bacteria	Gemmatimonadetes	Gemm-1	unclassified	unclassified	unclassified	unclassified	Gemmatimonadetes
28	Rhizosphere	93503	5.88078	6.99198	2.36041e-11	2.05695e-06	Arkansas	Bacteria	Proteobacteria	Alphaproteobacteria	Rhodospirillales	Rhodospirillaceae	unclassified	unclassified	Alphaproteobacteria
28	Rhizosphere	90674	2.05397	8.50647	2.29193e-07	0.0199728	Arkansas	Bacteria	Acidobacteria	Acidobacteria-6	iii1-15	unclassified	unclassified	unclassified	Acidobacteria
28	Rhizosphere	90580	2.39174	8.28214	1.58318e-08	0.00137964	Arkansas	Bacteria	Acidobacteria	[Chloracidobacteria]	RB41	unclassified	unclassified	unclassified	Acidobacteria
28	Rhizosphere	90465	-4.33249	6.60066	1.04947e-15	9.14554e-11	California	Bacteria	Spirochaetes	Spirochaetes	Spirochaetales	Spirochaetaceae	Spirochaeta	aurantia	Spirochaetes
28	Rhizosphere	88178	-3.57941	5.81489	9.55391e-08	0.00832566	California	Bacteria	Proteobacteria	Gammaproteobacteria	Xanthomonadales	Xanthomonadaceae	unclassified	unclassified	Gammaproteobacteria
28	Rhizosphere	86817	4.48656	10.758	1.31383e-29	1.14492e-24	Arkansas	Bacteria	Acidobacteria	[Chloracidobacteria]	RB41	Ellin6075	unclassified	unclassified	Acidobacteria
28	Rhizosphere	82193	-2.80021	6.9928	8.62665e-10	7.5176e-05	California	Bacteria	Proteobacteria	Betaproteobacteria	Burkholderiales	Comamonadaceae	unclassified	unclassified	Betaproteobacteria
28	Rhizosphere	82007	-1.50329	8.61226	5.70053e-09	0.000496767	California	Bacteria	Chloroflexi	Ellin6529	unclassified	unclassified	unclassified	unclassified	Chloroflexi
28	Rhizosphere	81130	-5.88911	6.2502	5.21243e-09	0.000454232	California	Bacteria	Proteobacteria	Betaproteobacteria	Burkholderiales	Comamonadaceae	unclassified	unclassified	Betaproteobacteria
28	Rhizosphere	80475	6.32029	7.32271	1.27169e-08	0.0011082	Arkansas	Bacteria	Armatimonadetes	Armatimonadia	Armatimonadales	Armatimonadaceae	unclassified	unclassified	Armatimonadetes
28	Rhizosphere	79038	3.16299	9.40477	4.49427e-24	3.91649e-19	Arkansas	Bacteria	Acidobacteria	Acidobacteria-6	iii1-15	unclassified	unclassified	unclassified	Acidobacteria
28	Rhizosphere	78422	6.26997	7.28523	7.97707e-13	6.95153e-08	Arkansas	Bacteria	Bacteroidetes	[Saprospirae]	[Saprospirales]	Chitinophagaceae	unclassified	unclassified	Bacteroidetes
28	Rhizosphere	74326	-9.20079	9.38316	5.05137e-76	4.40196e-71	California	Bacteria	WS3	PRR-12	Sediment-1	PRR-10	unclassified	unclassified	WS3
28	Rhizosphere	74124	-4.94438	6.44103	1.85915e-13	1.62013e-08	California	Bacteria	Proteobacteria	Alphaproteobacteria	Ellin329	unclassified	unclassified	unclassified	Alphaproteobacteria
28	Rhizosphere	73954	-6.30835	6.48744	1.86153e-17	1.62221e-12	California	Bacteria	Proteobacteria	Deltaproteobacteria	Desulfovibrionales	Desulfovibrionaceae	Desulfovibrio	mexicanus	Deltaproteobacteria
28	Rhizosphere	72153	2.53803	7.99046	8.37589e-08	0.00729909	Arkansas	Bacteria	Proteobacteria	Alphaproteobacteria	Sphingomonadales	Sphingomonadaceae	unclassified	unclassified	Alphaproteobacteria
28	Rhizosphere	66917	4.3939	7.70934	1.47518e-13	1.28553e-08	Arkansas	Bacteria	Armatimonadetes	SHA-37	unclassified	unclassified	unclassified	unclassified	Armatimonadetes
28	Rhizosphere	65683	-2.28547	10.264	3.48698e-19	3.0387e-14	California	Bacteria	Planctomycetes	Phycisphaerae	WD2101	unclassified	unclassified	unclassified	Planctomycetes
28	Rhizosphere	65677	7.95039	8.69787	1.53532e-21	1.33794e-16	Arkansas	Bacteria	WS2	SHA-109	unclassified	unclassified	unclassified	unclassified	WS2
28	Rhizosphere	59900	-7.617	7.45049	1.20866e-30	1.05328e-25	California	Bacteria	Proteobacteria	Deltaproteobacteria	Desulfovibrionales	Desulfovibrionaceae	Desulfovibrio	mexicanus	Deltaproteobacteria
28	Rhizosphere	50466	-6.2242	6.42664	2.80681e-15	2.44597e-10	California	Bacteria	Proteobacteria	Alphaproteobacteria	unclassified	unclassified	unclassified	unclassified	Alphaproteobacteria
28	Rhizosphere	49810	-2.44804	7.99144	4.73368e-07	0.0412511	California	Bacteria	NKB19	unclassified	unclassified	unclassified	unclassified	unclassified	NKB19
28	Rhizosphere	48487	6.20562	9.57952	1.8095e-17	1.57687e-12	Arkansas	Bacteria	Proteobacteria	Deltaproteobacteria	Myxococcales	unclassified	unclassified	unclassified	Deltaproteobacteria
28	Rhizosphere	41200	-3.04305	7.43585	1.2921e-08	0.00112598	California	Bacteria	Proteobacteria	Betaproteobacteria	Ellin6067	unclassified	unclassified	unclassified	Betaproteobacteria
28	Rhizosphere	40888	-8.00454	7.78443	2.60834e-45	2.27301e-40	California	Bacteria	Planctomycetes	OM190	CL500-15	unclassified	unclassified	unclassified	Planctomycetes
28	Rhizosphere	40443	5.57839	6.78395	1.21296e-09	0.000105702	Arkansas	Bacteria	Proteobacteria	Gammaproteobacteria	Xanthomonadales	Xanthomonadaceae	unclassified	unclassified	Gammaproteobacteria
28	Rhizosphere	38392	-5.16383	5.88976	1.11859e-07	0.00974782	California	Bacteria	Proteobacteria	Deltaproteobacteria	Syntrophobacterales	Syntrophorhabdaceae	unclassified	unclassified	Deltaproteobacteria
28	Rhizosphere	35878	-5.90096	6.25916	8.46289e-10	7.3749e-05	California	Bacteria	WWE1	[Cloacamonae]	[Cloacamonales]	unclassified	unclassified	unclassified	WWE1
28	Rhizosphere	35860	4.44404	6.88436	1.33778e-09	0.00011658	Arkansas	Bacteria	Actinobacteria	Actinobacteria	Actinomycetales	Pseudonocardiaceae	Pseudonocardia	unclassified	Actinobacteria
28	Rhizosphere	35667	5.60501	6.80416	3.74204e-10	3.26097e-05	Arkansas	Bacteria	Planctomycetes	Phycisphaerae	WD2101	unclassified	unclassified	unclassified	Planctomycetes
28	Rhizosphere	32254	-5.02834	5.83925	3.75887e-10	3.27563e-05	California	Bacteria	Armatimonadetes	Armatimonadia	FW68	unclassified	unclassified	unclassified	Armatimonadetes
28	Rhizosphere	31253	-3.65441	6.39257	1.54552e-07	0.0134683	California	Bacteria	Verrucomicrobia	[Pedosphaerae]	[Pedosphaerales]	auto67_4W	unclassified	unclassified	Verrucomicrobia
28	Rhizosphere	30354	-5.13834	6.53033	6.00962e-19	5.23702e-14	California	Bacteria	BRC1	PRR-11	unclassified	unclassified	unclassified	unclassified	BRC1
28	Rhizosphere	30315	-8.35231	8.092	1.68852e-45	1.47145e-40	California	Bacteria	WS3	PRR-12	GN03	unclassified	unclassified	unclassified	WS3
28	Rhizosphere	28793	-4.2326	6.81532	2.13286e-18	1.85866e-13	California	Bacteria	WS3	PRR-12	Sediment-1	unclassified	unclassified	unclassified	WS3
28	Rhizosphere	21532	6.46205	7.43009	4.20999e-12	3.66875e-07	Arkansas	Bacteria	Proteobacteria	Betaproteobacteria	Rhodocyclales	Rhodocyclaceae	Uliginosibacterium	unclassified	Betaproteobacteria
28	Rhizosphere	17991	5.56833	7.75555	3.8814e-11	3.3824e-06	Arkansas	Bacteria	Actinobacteria	Actinobacteria	Actinomycetales	Micromonosporaceae	Actinoplanes	unclassified	Actinobacteria
28	Rhizosphere	13074	2.37471	7.36422	2.98785e-07	0.0260373	Arkansas	Bacteria	Actinobacteria	Actinobacteria	Actinomycetales	Mycobacteriaceae	Mycobacterium	unclassified	Actinobacteria
28	Rhizosphere	13034	-1.91717	8.00988	6.21026e-09	0.000541187	California	Bacteria	Actinobacteria	Actinobacteria	Actinomycetales	Mycobacteriaceae	Mycobacterium	unclassified	Actinobacteria
28	Rhizosphere	8097	-4.6523	5.70584	1.22189e-07	0.010648	California	Bacteria	Proteobacteria	Gammaproteobacteria	Methylococcales	Crenotrichaceae	Crenothrix	unclassified	Gammaproteobacteria
28	Rhizosphere	6955	-3.23726	6.05352	3.84688e-07	0.0335232	California	Bacteria	Proteobacteria	Betaproteobacteria	Burkholderiales	Comamonadaceae	Hydrogenophaga	unclassified	Betaproteobacteria
28	Rhizosphere	5364	5.94693	7.0419	4.59884e-09	0.000400761	Arkansas	Bacteria	Proteobacteria	Alphaproteobacteria	Rhizobiales	Rhizobiaceae	Rhizobium	unclassified	Alphaproteobacteria
28	Rhizosphere	1852	4.14076	7.16051	9.22939e-08	0.00804286	Arkansas	Bacteria	Acidobacteria	Acidobacteria-6	iii1-15	unclassified	unclassified	unclassified	Acidobacteria
28	Rhizosphere	1818	7.18213	9.16231	1.2393e-36	1.07998e-31	Arkansas	Bacteria	Acidobacteria	Acidobacteria-6	iii1-15	unclassified	unclassified	unclassified	Acidobacteria
28	Rhizosphere	1718	-3.19303	6.68762	5.01339e-08	0.00436887	California	Bacteria	Acidobacteria	iii1-8	DS-18	unclassified	unclassified	unclassified	Acidobacteria
28	Rhizosphere	1559	-3.34917	8.2534	1.40166e-15	1.22146e-10	California	Bacteria	Verrucomicrobia	Opitutae	Opitutales	Opitutaceae	Opitutus	unclassified	Verrucomicrobia
28	Rhizosphere	1491	6.31234	8.3787	1.50517e-24	1.31166e-19	Arkansas	Bacteria	Nitrospirae	Nitrospira	Nitrospirales	Nitrospiraceae	Nitrospira	unclassified	Nitrospirae
28	Rhizosphere	1435	-2.41721	10.473	7.27271e-17	6.33773e-12	California	Bacteria	Armatimonadetes	Chthonomonadetes	SJA-22	unclassified	unclassified	unclassified	Armatimonadetes
28	Rhizosphere	1430	-5.17598	6.38106	2.04934e-16	1.78588e-11	California	Bacteria	Armatimonadetes	SJA-176	RB046	unclassified	unclassified	unclassified	Armatimonadetes
28	Rhizosphere	1500418	5.93338	7.02928	4.01382e-11	3.4978e-06	Arkansas	Bacteria	Proteobacteria	Betaproteobacteria	unclassified	unclassified	unclassified	unclassified	Betaproteobacteria
28	Rhizosphere	617271	7.36254	8.17283	6.19059e-12	5.39472e-07	Arkansas	Bacteria	Proteobacteria	Gammaproteobacteria	Pseudomonadales	Pseudomonadaceae	Pseudomonas	unclassified	Gammaproteobacteria
28	Rhizosphere	803640	6.02131	7.09611	8.61632e-10	7.5086e-05	Arkansas	Bacteria	Actinobacteria	Actinobacteria	Actinomycetales	Micromonosporaceae	Catellatospora	unclassified	Actinobacteria
28	Rhizosphere	1131431	-5.06656	5.85548	5.63325e-08	0.00490904	California	Bacteria	Elusimicrobia	Endomicrobia	unclassified	unclassified	unclassified	unclassified	Elusimicrobia
28	Rhizosphere	1144790	-2.7474	9.41857	8.83274e-26	7.6972e-21	California	Bacteria	Proteobacteria	Betaproteobacteria	Rhodocyclales	Rhodocyclaceae	unclassified	unclassified	Betaproteobacteria
28	Rhizosphere	1126654	6.5893	7.5289	4.82893e-10	4.20812e-05	Arkansas	Bacteria	Proteobacteria	Deltaproteobacteria	Syntrophobacterales	Syntrophobacteraceae	unclassified	unclassified	Deltaproteobacteria
28	Rhizosphere	1546868	-2.60915	8.11183	3.13242e-16	2.72972e-11	California	Bacteria	Acidobacteria	[Chloracidobacteria]	RB41	unclassified	unclassified	unclassified	Acidobacteria
28	Rhizosphere	1552293	5.95802	7.05175	2.64336e-10	2.30353e-05	Arkansas	Bacteria	Gemmatimonadetes	Gemm-1	unclassified	unclassified	unclassified	unclassified	Gemmatimonadetes
28	Rhizosphere	1554348	-1.80998	9.18464	4.21714e-12	3.67498e-07	California	Bacteria	Acidobacteria	Acidobacteria-6	iii1-15	unclassified	unclassified	unclassified	Acidobacteria
28	Rhizosphere	1109121	5.30161	6.60289	4.48692e-07	0.0391008	Arkansas	Bacteria	Proteobacteria	Alphaproteobacteria	Rhizobiales	Hyphomicrobiaceae	Rhodoplanes	unclassified	Alphaproteobacteria
28	Rhizosphere	1142733	-6.14715	6.39461	9.96115e-18	8.68054e-13	California	Bacteria	Acidobacteria	Acidobacteriia	Acidobacteriales	Koribacteraceae	Candidatus_Koribacter	unclassified	Acidobacteria
28	Rhizosphere	1121898	-2.60095	8.65012	3.7656e-12	3.2815e-07	California	Bacteria	Chloroflexi	Anaerolineae	GCA004	unclassified	unclassified	unclassified	Chloroflexi
28	Rhizosphere	1566403	5.34581	6.63728	1.77606e-08	0.00154773	Arkansas	Bacteria	Bacteroidetes	[Saprospirae]	[Saprospirales]	Saprospiraceae	unclassified	unclassified	Bacteroidetes
28	Rhizosphere	1572885	-10.6062	10.2341	1.23697e-93	1.07795e-88	California	Bacteria	Gemmatimonadetes	Gemm-5	unclassified	unclassified	unclassified	unclassified	Gemmatimonadetes
28	Rhizosphere	806022	-6.19667	7.5185	1.15343e-35	1.00514e-30	California	Bacteria	Verrucomicrobia	[Pedosphaerae]	[Pedosphaerales]	unclassified	unclassified	unclassified	Verrucomicrobia
28	Rhizosphere	818509	-2.73542	7.88682	2.24237e-14	1.95409e-09	California	Bacteria	Proteobacteria	Betaproteobacteria	Burkholderiales	Comamonadaceae	unclassified	unclassified	Betaproteobacteria
28	Rhizosphere	1623482	-1.72208	8.27864	1.22261e-07	0.0106543	California	Bacteria	Proteobacteria	Betaproteobacteria	SC-I-84	unclassified	unclassified	unclassified	Betaproteobacteria
28	Rhizosphere	1141377	-3.61382	7.24032	1.63796e-07	0.0142738	California	Bacteria	Proteobacteria	Betaproteobacteria	Rhodocyclales	Rhodocyclaceae	unclassified	unclassified	Betaproteobacteria
28	Rhizosphere	1112801	6.36346	7.357	8.36061e-09	0.000728577	Arkansas	Bacteria	Gemmatimonadetes	Gemm-3	unclassified	unclassified	unclassified	unclassified	Gemmatimonadetes
28	Rhizosphere	1137744	-5.71182	7.11806	3.2695e-24	2.84917e-19	California	Bacteria	Bacteroidetes	Cytophagia	Cytophagales	Cytophagaceae	unclassified	unclassified	Bacteroidetes
28	Rhizosphere	1638581	3.30856	9.14657	1.42621e-22	1.24286e-17	Arkansas	Bacteria	Proteobacteria	Betaproteobacteria	SC-I-84	unclassified	unclassified	unclassified	Betaproteobacteria
28	Rhizosphere	849080	6.29712	7.30061	1.42485e-12	1.24167e-07	Arkansas	Bacteria	Bacteroidetes	[Saprospirae]	[Saprospirales]	Chitinophagaceae	Flavisolibacter	unclassified	Bacteroidetes
28	Rhizosphere	1658340	-5.4393	6.53686	4.76462e-18	4.15208e-13	California	Bacteria	Proteobacteria	Betaproteobacteria	Rhodocyclales	Rhodocyclaceae	unclassified	unclassified	Betaproteobacteria
28	Rhizosphere	622364	4.7425	7.11052	6.00545e-10	5.23339e-05	Arkansas	Bacteria	Proteobacteria	Deltaproteobacteria	Syntrophobacterales	Syntrophobacteraceae	unclassified	unclassified	Deltaproteobacteria
28	Rhizosphere	1669160	2.77919	7.81608	4.67278e-10	4.07204e-05	Arkansas	Bacteria	Proteobacteria	Betaproteobacteria	unclassified	unclassified	unclassified	unclassified	Betaproteobacteria
28	Rhizosphere	851350	7.27271	8.09148	9.48251e-12	8.26344e-07	Arkansas	Bacteria	Proteobacteria	Betaproteobacteria	Hydrogenophilales	Hydrogenophilaceae	Thiobacillus	unclassified	Betaproteobacteria
28	Rhizosphere	798011	-2.87276	6.75779	4.83516e-07	0.0421355	California	Bacteria	Acidobacteria	iii1-8	DS-18	unclassified	unclassified	unclassified	Acidobacteria
28	Rhizosphere	950120	3.13866	8.27905	1.15702e-07	0.0100827	Arkansas	Bacteria	Proteobacteria	Deltaproteobacteria	Myxococcales	Haliangiaceae	unclassified	unclassified	Deltaproteobacteria
28	Rhizosphere	821187	-6.42701	6.56805	9.11394e-13	7.94225e-08	California	Bacteria	Acidobacteria	Acidobacteriia	Acidobacteriales	Acidobacteriaceae	unclassified	unclassified	Acidobacteria
28	Rhizosphere	814158	5.45148	6.70092	3.93619e-07	0.0343015	Arkansas	Bacteria	Proteobacteria	Betaproteobacteria	SC-I-84	unclassified	unclassified	unclassified	Betaproteobacteria
28	Rhizosphere	813690	4.61783	7.00913	5.77707e-10	5.03437e-05	Arkansas	Bacteria	Proteobacteria	Betaproteobacteria	Burkholderiales	Comamonadaceae	unclassified	unclassified	Betaproteobacteria
28	Rhizosphere	1124030	3.62952	7.42107	2.44614e-07	0.0213166	Arkansas	Bacteria	Bacteroidetes	[Saprospirae]	[Saprospirales]	Chitinophagaceae	unclassified	unclassified	Bacteroidetes
28	Rhizosphere	1692229	-1.09248	10.3214	5.02498e-07	0.0437897	California	Bacteria	Chloroflexi	Ellin6529	unclassified	unclassified	unclassified	unclassified	Chloroflexi
28	Rhizosphere	1694797	-3.64033	5.94397	1.12625e-08	0.000981461	California	Bacteria	Planctomycetes	Planctomycetia	Planctomycetales	Planctomycetaceae	Planctomyces	unclassified	Planctomycetes
28	Rhizosphere	1105149	-2.5072	8.64737	1.88961e-09	0.000164668	California	Bacteria	Acidobacteria	Acidobacteriia	Acidobacteriales	Koribacteraceae	Candidatus_Koribacter	unclassified	Acidobacteria
28	Rhizosphere	1701833	-4.28147	6.32667	8.01001e-14	6.98024e-09	California	Bacteria	Elusimicrobia	Elusimicrobia	Elusimicrobiales	unclassified	unclassified	unclassified	Elusimicrobia
28	Rhizosphere	1716466	2.6673	7.36034	2.81744e-08	0.00245523	Arkansas	Bacteria	Proteobacteria	Betaproteobacteria	Ellin6067	unclassified	unclassified	unclassified	Betaproteobacteria
28	Rhizosphere	1053194	-3.06473	8.42744	8.59375e-22	7.48894e-17	California	Bacteria	Proteobacteria	Gammaproteobacteria	Xanthomonadales	Sinobacteraceae	unclassified	unclassified	Gammaproteobacteria
28	Rhizosphere	824146	4.03	8.94559	1.78326e-17	1.55401e-12	Arkansas	Bacteria	Proteobacteria	Alphaproteobacteria	Sphingomonadales	Sphingomonadaceae	Kaistobacter	unclassified	Alphaproteobacteria
28	Rhizosphere	638186	-6.36915	6.89218	5.49601e-28	4.78945e-23	California	Bacteria	Planctomycetes	Phycisphaerae	Phycisphaerales	unclassified	unclassified	unclassified	Planctomycetes
28	Rhizosphere	723142	5.81904	6.95261	5.45266e-10	4.75167e-05	Arkansas	Bacteria	Proteobacteria	Betaproteobacteria	MND1	unclassified	unclassified	unclassified	Betaproteobacteria
28	Rhizosphere	1129363	9.61498	10.2629	6.39489e-65	5.57276e-60	Arkansas	Bacteria	Acidobacteria	[Chloracidobacteria]	RB41	Ellin6075	unclassified	unclassified	Acidobacteria
28	Rhizosphere	1119140	5.84063	6.9623	1.50692e-12	1.31319e-07	Arkansas	Bacteria	Gemmatimonadetes	Gemmatimonadetes	unclassified	unclassified	unclassified	unclassified	Gemmatimonadetes
28	Rhizosphere	1127856	6.25809	7.27197	1.61557e-12	1.40787e-07	Arkansas	Bacteria	Armatimonadetes	0319-6E2	unclassified	unclassified	unclassified	unclassified	Armatimonadetes
28	Rhizosphere	807538	2.26137	8.6891	2.65337e-09	0.000231225	Arkansas	Bacteria	Acidobacteria	Acidobacteria-6	iii1-15	RB40	unclassified	unclassified	Acidobacteria
28	Rhizosphere	1135547	5.60198	6.80195	1.26541e-10	1.10273e-05	Arkansas	Bacteria	Proteobacteria	Betaproteobacteria	unclassified	unclassified	unclassified	unclassified	Betaproteobacteria
28	Rhizosphere	619348	-4.27457	5.59142	1.5793e-07	0.0137626	California	Bacteria	Proteobacteria	Gammaproteobacteria	Methylococcales	Crenotrichaceae	Crenothrix	unclassified	Gammaproteobacteria
28	Rhizosphere	668615	5.24368	6.56785	3.09668e-07	0.0269857	Arkansas	Bacteria	Actinobacteria	Actinobacteria	Actinomycetales	unclassified	unclassified	unclassified	Actinobacteria
28	Rhizosphere	643514	-6.0681	6.34992	1.36592e-16	1.19032e-11	California	Bacteria	Acidobacteria	Acidobacteriia	Acidobacteriales	Koribacteraceae	unclassified	unclassified	Acidobacteria
28	Rhizosphere	1812606	5.2444	8.03874	9.75204e-20	8.49831e-15	Arkansas	Bacteria	Proteobacteria	Gammaproteobacteria	Thiotrichales	Piscirickettsiaceae	unclassified	unclassified	Gammaproteobacteria
28	Rhizosphere	1813677	-4.95044	6.25878	9.66969e-14	8.42655e-09	California	Bacteria	Gemmatimonadetes	Gemmatimonadetes	KD8-87	unclassified	unclassified	unclassified	Gemmatimonadetes
28	Rhizosphere	1113290	7.5695	8.35544	2.28494e-14	1.99119e-09	Arkansas	Bacteria	Proteobacteria	Betaproteobacteria	MND1	unclassified	unclassified	unclassified	Betaproteobacteria
28	Rhizosphere	1120118	6.98359	7.84785	4.33732e-09	0.000377971	Arkansas	Bacteria	Proteobacteria	Gammaproteobacteria	Xanthomonadales	Xanthomonadaceae	unclassified	unclassified	Gammaproteobacteria
28	Rhizosphere	1107796	8.44821	9.15443	9.8606e-23	8.59292e-18	Arkansas	Bacteria	Gemmatimonadetes	Gemm-1	unclassified	unclassified	unclassified	unclassified	Gemmatimonadetes
28	Rhizosphere	1823088	6.29133	7.29912	9.18217e-13	8.00171e-08	Arkansas	Bacteria	WPS-2	unclassified	unclassified	unclassified	unclassified	unclassified	WPS-2
28	Rhizosphere	1112509	-4.00691	6.82987	3.2607e-17	2.8415e-12	California	Bacteria	Acidobacteria	Acidobacteriia	Acidobacteriales	Koribacteraceae	Candidatus_Koribacter	unclassified	Acidobacteria
28	Rhizosphere	1131019	-3.28309	6.46934	1.15361e-11	1.0053e-06	California	Bacteria	Acidobacteria	Solibacteres	Solibacterales	Solibacteraceae	Candidatus_Solibacter	unclassified	Acidobacteria
28	Rhizosphere	1857346	-4.9095	6.98472	2.5241e-24	2.1996e-19	California	Bacteria	Acidobacteria	Acidobacteriia	Acidobacteriales	Koribacteraceae	unclassified	unclassified	Acidobacteria
28	Rhizosphere	1136308	-4.09852	5.86207	1.19962e-09	0.00010454	California	Bacteria	Bacteroidetes	Bacteroidia	Bacteroidales	unclassified	unclassified	unclassified	Bacteroidetes
28	Rhizosphere	1125235	-5.81606	6.52583	5.14187e-18	4.48083e-13	California	Bacteria	Actinobacteria	Actinobacteria	Actinomycetales	Microbacteriaceae	unclassified	unclassified	Actinobacteria
28	Rhizosphere	1114189	5.94236	7.04054	2.92306e-11	2.54727e-06	Arkansas	Bacteria	Proteobacteria	Deltaproteobacteria	Syntrophobacterales	Syntrophobacteraceae	unclassified	unclassified	Deltaproteobacteria
28	Rhizosphere	809886	4.86338	6.33779	1.84795e-07	0.0161038	Arkansas	Bacteria	Proteobacteria	Alphaproteobacteria	Rhodospirillales	Rhodospirillaceae	unclassified	unclassified	Alphaproteobacteria
28	Rhizosphere	1116186	4.28461	7.28298	1.31696e-08	0.00114766	Arkansas	Bacteria	Chloroflexi	Anaerolineae	Caldilineales	Caldilineaceae	unclassified	unclassified	Chloroflexi
28	Rhizosphere	1075811	-2.81434	6.75468	5.69381e-09	0.000496181	California	Bacteria	Proteobacteria	Deltaproteobacteria	Myxococcales	unclassified	unclassified	unclassified	Deltaproteobacteria
28	Rhizosphere	810855	4.15671	10.1584	1.1135e-26	9.70348e-22	Arkansas	Bacteria	Gemmatimonadetes	Gemm-1	unclassified	unclassified	unclassified	unclassified	Gemmatimonadetes
28	Rhizosphere	1889810	8.82268	9.50507	4.79026e-14	4.17442e-09	Arkansas	Bacteria	Bacteroidetes	Flavobacteriia	Flavobacteriales	Flavobacteriaceae	Flavobacterium	columnare	Bacteroidetes
28	Rhizosphere	1905972	-6.71533	6.76095	8.71861e-27	7.59775e-22	California	Bacteria	Bacteroidetes	[Saprospirae]	[Saprospirales]	Chitinophagaceae	unclassified	unclassified	Bacteroidetes
28	Rhizosphere	1121340	5.60953	6.80437	9.54665e-09	0.000831934	Arkansas	Bacteria	Proteobacteria	Alphaproteobacteria	Rhodobacterales	Rhodobacteraceae	Amaricoccus	unclassified	Alphaproteobacteria
28	Rhizosphere	1135104	2.39744	8.68243	2.26372e-08	0.0019727	Arkansas	Bacteria	Acidobacteria	[Chloracidobacteria]	RB41	Ellin6075	unclassified	unclassified	Acidobacteria
28	Rhizosphere	1011857	-3.67634	6.40325	3.32043e-09	0.000289355	California	Bacteria	Proteobacteria	Betaproteobacteria	Rhodocyclales	Rhodocyclaceae	Sulfuritalea	unclassified	Betaproteobacteria
28	Rhizosphere	965853	-2.85715	7.95968	3.78534e-13	3.2987e-08	California	Bacteria	Actinobacteria	Thermoleophilia	Solirubrobacterales	unclassified	unclassified	unclassified	Actinobacteria
28	Rhizosphere	1925452	5.13212	7.40326	2.0345e-12	1.77294e-07	Arkansas	Bacteria	Acidobacteria	[Chloracidobacteria]	RB41	Ellin6075	unclassified	unclassified	Acidobacteria
28	Rhizosphere	1925459	6.50664	7.46642	1.79301e-14	1.5625e-09	Arkansas	Bacteria	Acidobacteria	Acidobacteria-6	iii1-15	unclassified	unclassified	unclassified	Acidobacteria
28	Rhizosphere	1933399	-8.69782	8.40839	2.92914e-47	2.55257e-42	California	Bacteria	Proteobacteria	Betaproteobacteria	Rhodocyclales	Rhodocyclaceae	unclassified	unclassified	Betaproteobacteria
28	Rhizosphere	1933407	-2.23397	10.0067	5.28642e-11	4.6068e-06	California	Bacteria	Gemmatimonadetes	Gemmatimonadetes	unclassified	unclassified	unclassified	unclassified	Gemmatimonadetes
28	Rhizosphere	686752	-3.36125	6.74912	3.16522e-09	0.00027583	California	Bacteria	Actinobacteria	Actinobacteria	Actinomycetales	unclassified	unclassified	unclassified	Actinobacteria
28	Rhizosphere	1141722	-4.28247	5.59592	5.02978e-08	0.00438315	California	Bacteria	Cyanobacteria	Synechococcophycideae	Synechococcales	Synechococcaceae	Synechococcus	unclassified	Cyanobacteria
28	Rhizosphere	1938968	-6.45396	6.57555	3.32272e-18	2.89555e-13	California	Bacteria	Bacteroidetes	[Saprospirae]	[Saprospirales]	Saprospiraceae	unclassified	unclassified	Bacteroidetes
28	Rhizosphere	1939008	4.04691	7.11525	4.4272e-07	0.0385804	Arkansas	Bacteria	Verrucomicrobia	[Pedosphaerae]	[Pedosphaerales]	Ellin517	unclassified	unclassified	Verrucomicrobia
28	Rhizosphere	1142867	2.33992	10.1166	1.16319e-18	1.01365e-13	Arkansas	Bacteria	Acidobacteria	[Chloracidobacteria]	RB41	Ellin6075	unclassified	unclassified	Acidobacteria
28	Rhizosphere	1140997	2.3127	9.08488	7.55965e-08	0.00658778	Arkansas	Bacteria	Acidobacteria	Acidobacteria-6	iii1-15	unclassified	unclassified	unclassified	Acidobacteria
28	Rhizosphere	806650	5.14587	9.63703	4.10356e-27	3.57601e-22	Arkansas	Bacteria	Proteobacteria	Gammaproteobacteria	Xanthomonadales	Xanthomonadaceae	unclassified	unclassified	Gammaproteobacteria
28	Rhizosphere	968879	7.61856	8.40034	4.04239e-19	3.5227e-14	Arkansas	Bacteria	Proteobacteria	Deltaproteobacteria	Myxococcales	unclassified	unclassified	unclassified	Deltaproteobacteria
28	Rhizosphere	833174	9.27476	9.9364	2.05433e-17	1.79022e-12	Arkansas	Bacteria	Proteobacteria	Gammaproteobacteria	Pseudomonadales	Pseudomonadaceae	Pseudomonas	unclassified	Gammaproteobacteria
28	Rhizosphere	1962755	2.11657	7.98309	3.64951e-07	0.0318033	Arkansas	Bacteria	Proteobacteria	Deltaproteobacteria	Syntrophobacterales	Syntrophobacteraceae	unclassified	unclassified	Deltaproteobacteria
28	Rhizosphere	779654	4.2657	8.51993	3.04733e-19	2.65556e-14	Arkansas	Bacteria	Proteobacteria	Deltaproteobacteria	Syntrophobacterales	Syntrophobacteraceae	unclassified	unclassified	Deltaproteobacteria
28	Rhizosphere	782495	-6.30258	6.85399	2.56813e-22	2.23797e-17	California	Bacteria	Gemmatimonadetes	Gemmatimonadetes	Gemmatimonadales	unclassified	unclassified	unclassified	Gemmatimonadetes
28	Rhizosphere	1109633	3.24758	7.32193	4.30408e-07	0.0375075	Arkansas	Bacteria	Acidobacteria	Solibacteres	Solibacterales	unclassified	unclassified	unclassified	Acidobacteria
28	Rhizosphere	2034121	2.36362	8.82793	2.03994e-10	1.77769e-05	Arkansas	Bacteria	Acidobacteria	Acidobacteria-6	iii1-15	unclassified	unclassified	unclassified	Acidobacteria
28	Rhizosphere	759250	7.29232	8.11589	4.62504e-14	4.03044e-09	Arkansas	Bacteria	Acidobacteria	[Chloracidobacteria]	RB41	unclassified	unclassified	unclassified	Acidobacteria
28	Rhizosphere	737110	2.89779	11.3107	1.73521e-25	1.51213e-20	Arkansas	Bacteria	Proteobacteria	Gammaproteobacteria	Xanthomonadales	Xanthomonadaceae	unclassified	unclassified	Gammaproteobacteria
28	Rhizosphere	920831	-5.92422	6.26693	7.90598e-12	6.88959e-07	California	Bacteria	Bacteroidetes	Bacteroidia	Bacteroidales	unclassified	unclassified	unclassified	Bacteroidetes
28	Rhizosphere	678259	5.0048	9.87714	2.61204e-20	2.27624e-15	Arkansas	Bacteria	Gemmatimonadetes	Gemm-1	unclassified	unclassified	unclassified	unclassified	Gemmatimonadetes
28	Rhizosphere	2047931	-3.79819	10.3846	6.14783e-47	5.35746e-42	California	Bacteria	Chloroflexi	Anaerolineae	SBR1031	A4b	unclassified	unclassified	Chloroflexi
28	Rhizosphere	1126613	5.57558	6.7858	3.9623e-10	3.4529e-05	Arkansas	Bacteria	Bacteroidetes	[Saprospirae]	[Saprospirales]	Saprospiraceae	unclassified	unclassified	Bacteroidetes
28	Rhizosphere	888357	-5.25044	6.1954	2.65453e-15	2.31326e-10	California	Bacteria	Actinobacteria	Actinobacteria	Actinomycetales	Nocardioidaceae	Nocardioides	unclassified	Actinobacteria
28	Rhizosphere	2068089	4.3477	8.74182	2.92917e-16	2.5526e-11	Arkansas	Bacteria	Acidobacteria	Acidobacteria-6	CCU21	unclassified	unclassified	unclassified	Acidobacteria
28	Rhizosphere	2072660	6.76723	7.67361	1.70602e-18	1.48669e-13	Arkansas	Bacteria	Armatimonadetes	Armatimonadia	Armatimonadales	Armatimonadaceae	unclassified	unclassified	Armatimonadetes
28	Rhizosphere	1078982	6.253	7.27464	2.16804e-12	1.88932e-07	Arkansas	Bacteria	Bacteroidetes	[Saprospirae]	[Saprospirales]	Chitinophagaceae	unclassified	unclassified	Bacteroidetes
28	Rhizosphere	810700	4.22803	6.73868	3.72278e-07	0.0324418	Arkansas	Bacteria	Proteobacteria	Alphaproteobacteria	Rhodospirillales	Rhodospirillaceae	unclassified	unclassified	Alphaproteobacteria
28	Rhizosphere	1139285	-3.73387	6.50423	1.35749e-11	1.18297e-06	California	Bacteria	Proteobacteria	Alphaproteobacteria	Sphingomonadales	Sphingomonadaceae	unclassified	unclassified	Alphaproteobacteria
28	Rhizosphere	759440	7.23376	8.06446	5.17602e-24	4.51059e-19	Arkansas	Bacteria	Acidobacteria	[Chloracidobacteria]	RB41	unclassified	unclassified	unclassified	Acidobacteria
28	Rhizosphere	819027	-5.57536	7.32554	3.88934e-27	3.38932e-22	California	Bacteria	Proteobacteria	Alphaproteobacteria	Rhodospirillales	Rhodospirillaceae	Skermanella	unclassified	Alphaproteobacteria
28	Rhizosphere	1142871	-5.3098	5.95063	1.64702e-10	1.43528e-05	California	Bacteria	Actinobacteria	MB-A2-108	0319-7L14	unclassified	unclassified	unclassified	Actinobacteria
28	Rhizosphere	2111564	7.85386	8.60917	9.31351e-22	8.11616e-17	Arkansas	Bacteria	Acidobacteria	[Chloracidobacteria]	RB41	Ellin6075	unclassified	unclassified	Acidobacteria
28	Rhizosphere	1129787	7.08902	7.93691	5.53868e-22	4.82663e-17	Arkansas	Bacteria	Planctomycetes	Phycisphaerae	WD2101	unclassified	unclassified	unclassified	Planctomycetes
28	Rhizosphere	610802	-3.79254	6.53158	1.01207e-12	8.8196e-08	California	Bacteria	Actinobacteria	Thermoleophilia	Gaiellales	Gaiellaceae	unclassified	unclassified	Actinobacteria
28	Rhizosphere	1136762	-3.90109	6.76531	3.68321e-13	3.2097e-08	California	Bacteria	Actinobacteria	Actinobacteria	Actinomycetales	Pseudonocardiaceae	Pseudonocardia	unclassified	Actinobacteria
28	Rhizosphere	2174310	-3.28519	7.84002	3.20188e-09	0.000279025	California	Bacteria	Proteobacteria	Gammaproteobacteria	Xanthomonadales	Xanthomonadaceae	unclassified	unclassified	Gammaproteobacteria
28	Rhizosphere	1110261	4.85092	7.69309	5.62119e-15	4.89853e-10	Arkansas	Bacteria	Proteobacteria	Deltaproteobacteria	Myxococcales	Haliangiaceae	unclassified	unclassified	Deltaproteobacteria
28	Rhizosphere	946250	6.81009	7.70763	1.38312e-14	1.2053e-09	Arkansas	Bacteria	Verrucomicrobia	[Spartobacteria]	[Chthoniobacterales]	[Chthoniobacteraceae]	DA101	unclassified	Verrucomicrobia
28	Rhizosphere	1106498	4.89138	9.54753	1.36186e-31	1.18678e-26	Arkansas	Bacteria	Nitrospirae	Nitrospira	Nitrospirales	Nitrospiraceae	Nitrospira	unclassified	Nitrospirae
28	Rhizosphere	1116937	-2.49088	8.24821	1.89441e-15	1.65087e-10	California	Bacteria	Verrucomicrobia	[Pedosphaerae]	[Pedosphaerales]	unclassified	unclassified	unclassified	Verrucomicrobia
28	Rhizosphere	2195501	7.3404	8.15553	1.00521e-20	8.75982e-16	Arkansas	Bacteria	Bacteroidetes	[Saprospirae]	[Saprospirales]	Chitinophagaceae	unclassified	unclassified	Bacteroidetes
28	Rhizosphere	1105005	5.39526	8.16614	1.74051e-20	1.51675e-15	Arkansas	Bacteria	Acidobacteria	[Chloracidobacteria]	RB41	Ellin6075	unclassified	unclassified	Acidobacteria
28	Rhizosphere	1113764	6.11314	8.80349	2.85048e-13	2.48402e-08	Arkansas	Bacteria	Gemmatimonadetes	Gemm-3	unclassified	unclassified	unclassified	unclassified	Gemmatimonadetes
28	Rhizosphere	1105784	5.56431	6.77403	1.22255e-09	0.000106538	Arkansas	Bacteria	Bacteroidetes	[Rhodothermi]	[Rhodothermales]	Rhodothermaceae	unclassified	unclassified	Bacteroidetes
28	Rhizosphere	2202125	3.08432	10.5137	3.75733e-14	3.27429e-09	Arkansas	Bacteria	Acidobacteria	Acidobacteria-6	iii1-15	unclassified	unclassified	unclassified	Acidobacteria
28	Rhizosphere	2213383	3.18907	11.0678	9.90762e-20	8.6339e-15	Arkansas	Bacteria	Acidobacteria	Acidobacteria-6	iii1-15	unclassified	unclassified	unclassified	Acidobacteria
28	Rhizosphere	2216488	3.6405	7.11757	1.08856e-07	0.00948614	Arkansas	Bacteria	Gemmatimonadetes	Gemmatimonadetes	Ellin5290	unclassified	unclassified	unclassified	Gemmatimonadetes
28	Rhizosphere	2216489	5.06662	7.89371	1.64382e-17	1.43249e-12	Arkansas	Bacteria	Acidobacteria	[Chloracidobacteria]	RB41	Ellin6075	unclassified	unclassified	Acidobacteria
28	Rhizosphere	2216508	-1.58077	10.729	6.91482e-14	6.02585e-09	California	Bacteria	Proteobacteria	Betaproteobacteria	Ellin6067	unclassified	unclassified	unclassified	Betaproteobacteria
28	Rhizosphere	1124243	-5.35566	5.97576	4.43265e-10	3.86279e-05	California	Bacteria	Proteobacteria	Gammaproteobacteria	Methylococcales	Methylococcaceae	unclassified	unclassified	Gammaproteobacteria
28	Rhizosphere	1015007	-6.58285	6.65951	1.74034e-18	1.5166e-13	California	Bacteria	Proteobacteria	Betaproteobacteria	Rhodocyclales	Rhodocyclaceae	Methyloversatilis	unclassified	Betaproteobacteria
28	Rhizosphere	766807	5.30971	6.60735	1.33475e-07	0.0116315	Arkansas	Bacteria	Acidobacteria	Sva0725	Sva0725	unclassified	unclassified	unclassified	Acidobacteria
28	Rhizosphere	2259380	4.54484	6.97094	2.87511e-08	0.00250548	Arkansas	Bacteria	Bacteroidetes	Sphingobacteriia	Sphingobacteriales	unclassified	unclassified	unclassified	Bacteroidetes
28	Rhizosphere	818395	-6.18584	6.41569	7.6862e-16	6.69806e-11	California	Bacteria	OP3	PBS-25	unclassified	unclassified	unclassified	unclassified	OP3
28	Rhizosphere	1121134	2.42511	9.11283	3.8088e-09	0.000331914	Arkansas	Bacteria	Proteobacteria	Deltaproteobacteria	Desulfuromonadales	Geobacteraceae	Geobacter	unclassified	Deltaproteobacteria
28	Rhizosphere	2293964	3.84718	10.2901	9.37704e-28	8.17153e-23	Arkansas	Bacteria	Acidobacteria	iii1-8	DS-18	unclassified	unclassified	unclassified	Acidobacteria
28	Rhizosphere	2303416	-5.85957	6.83573	6.36123e-19	5.54343e-14	California	Bacteria	Proteobacteria	Deltaproteobacteria	Myxococcales	unclassified	unclassified	unclassified	Deltaproteobacteria
28	Rhizosphere	2315543	7.41958	8.22565	6.43566e-21	5.60829e-16	Arkansas	Bacteria	Acidobacteria	[Chloracidobacteria]	DS-100	unclassified	unclassified	unclassified	Acidobacteria
28	Rhizosphere	810344	-2.9715	10.1258	2.28031e-18	1.98715e-13	California	Bacteria	Acidobacteria	BPC102	B110	unclassified	unclassified	unclassified	Acidobacteria
28	Rhizosphere	947308	8.12647	8.8576	2.08791e-17	1.81949e-12	Arkansas	Bacteria	Proteobacteria	Gammaproteobacteria	Xanthomonadales	Xanthomonadaceae	Thermomonas	unclassified	Gammaproteobacteria
28	Rhizosphere	2340297	4.0593	7.09415	8.88038e-11	7.73871e-06	Arkansas	Bacteria	Acidobacteria	Acidobacteria-6	iii1-15	unclassified	unclassified	unclassified	Acidobacteria
28	Rhizosphere	2341996	7.08564	7.93875	7.61495e-15	6.63597e-10	Arkansas	Bacteria	Bacteroidetes	[Saprospirae]	[Saprospirales]	Chitinophagaceae	unclassified	unclassified	Bacteroidetes
28	Rhizosphere	2362284	3.71056	7.84951	3.65564e-12	3.18567e-07	Arkansas	Bacteria	Proteobacteria	Deltaproteobacteria	Myxococcales	unclassified	unclassified	unclassified	Deltaproteobacteria
28	Rhizosphere	1121640	7.03658	7.89751	6.39439e-15	5.57233e-10	Arkansas	Bacteria	Proteobacteria	Betaproteobacteria	unclassified	unclassified	unclassified	unclassified	Betaproteobacteria
28	Rhizosphere	1127114	8.30714	9.02389	3.32949e-18	2.90145e-13	Arkansas	Bacteria	Proteobacteria	Gammaproteobacteria	Xanthomonadales	Xanthomonadaceae	unclassified	unclassified	Gammaproteobacteria
28	Rhizosphere	1140498	-1.91599	9.0345	2.54477e-09	0.000221762	California	Bacteria	Acidobacteria	AT-s54	unclassified	unclassified	unclassified	unclassified	Acidobacteria
28	Rhizosphere	2406106	3.49008	8.14527	6.98933e-14	6.09078e-09	Arkansas	Bacteria	Acidobacteria	[Chloracidobacteria]	RB41	unclassified	unclassified	unclassified	Acidobacteria
28	Rhizosphere	927380	-5.22734	8.94964	5.04787e-31	4.39891e-26	California	Bacteria	Planctomycetes	Phycisphaerae	WD2101	unclassified	unclassified	unclassified	Planctomycetes
28	Rhizosphere	834479	5.89738	7.00376	4.0927e-11	3.56654e-06	Arkansas	Bacteria	Bacteroidetes	[Saprospirae]	[Saprospirales]	Chitinophagaceae	Flavisolibacter	unclassified	Bacteroidetes
28	Rhizosphere	2421587	6.66364	7.58825	2.14834e-08	0.00187215	Arkansas	Bacteria	Actinobacteria	Actinobacteria	Actinomycetales	Micrococcaceae	unclassified	unclassified	Actinobacteria
28	Rhizosphere	2426359	4.16243	7.8003	3.39629e-13	2.95966e-08	Arkansas	Bacteria	Acidobacteria	Acidobacteria-6	iii1-15	unclassified	unclassified	unclassified	Acidobacteria
28	Rhizosphere	850540	-2.71989	7.9704	1.18687e-08	0.00103429	California	Bacteria	Proteobacteria	Betaproteobacteria	Rhodocyclales	Rhodocyclaceae	Dechloromonas	unclassified	Betaproteobacteria
28	Rhizosphere	2440554	-8.12031	7.88475	2.10502e-43	1.83439e-38	California	Bacteria	Proteobacteria	Gammaproteobacteria	Alteromonadales	125ds10	unclassified	unclassified	Gammaproteobacteria
28	Rhizosphere	1110955	-6.56965	6.66079	3.61152e-24	3.14723e-19	California	Bacteria	Proteobacteria	Betaproteobacteria	Rhodocyclales	Rhodocyclaceae	Candidatus_Accumulibacter	unclassified	Betaproteobacteria
28	Rhizosphere	2442916	3.9837	8.26052	3.96054e-16	3.45137e-11	Arkansas	Bacteria	Actinobacteria	Acidimicrobiia	Acidimicrobiales	unclassified	unclassified	unclassified	Actinobacteria
28	Rhizosphere	984895	-3.42651	7.38632	2.51045e-13	2.1877e-08	California	Bacteria	Gemmatimonadetes	Gemmatimonadetes	Gemmatimonadales	Ellin5301	unclassified	unclassified	Gemmatimonadetes
28	Rhizosphere	831419	-4.88306	9.07313	6.20016e-10	5.40307e-05	California	Bacteria	Proteobacteria	Betaproteobacteria	Burkholderiales	Comamonadaceae	Hydrogenophaga	unclassified	Betaproteobacteria
28	Rhizosphere	2458157	4.63171	8.77924	1.32619e-11	1.15569e-06	Arkansas	Bacteria	Bacteroidetes	[Saprospirae]	[Saprospirales]	Chitinophagaceae	Flavisolibacter	unclassified	Bacteroidetes
28	Rhizosphere	1143745	2.15159	8.70072	5.39966e-10	4.70548e-05	Arkansas	Bacteria	Nitrospirae	Nitrospira	Nitrospirales	0319-6A21	unclassified	unclassified	Nitrospirae
28	Rhizosphere	2463674	-5.74869	6.16694	7.65967e-15	6.67494e-10	California	Bacteria	Acidobacteria	[Chloracidobacteria]	[Chloracidobacterales]	[Chloracidobacteraceae]	unclassified	unclassified	Acidobacteria
28	Rhizosphere	2468881	4.94638	9.66084	2.07363e-10	1.80704e-05	Arkansas	Bacteria	Proteobacteria	Gammaproteobacteria	Pseudomonadales	Moraxellaceae	unclassified	unclassified	Gammaproteobacteria
28	Rhizosphere	2476144	7.151	7.99347	1.18035e-08	0.00102861	Arkansas	Bacteria	Bacteroidetes	[Saprospirae]	[Saprospirales]	Chitinophagaceae	unclassified	unclassified	Bacteroidetes
28	Rhizosphere	2484834	-5.04616	5.84889	1.43779e-08	0.00125294	California	Bacteria	Actinobacteria	Actinobacteria	Actinomycetales	Frankiaceae	Frankia	unclassified	Actinobacteria
28	Rhizosphere	2485758	-2.96115	6.41737	3.68358e-07	0.0321002	California	Bacteria	Bacteroidetes	Bacteroidia	Bacteroidales	unclassified	unclassified	unclassified	Bacteroidetes
28	Rhizosphere	1116072	2.9347	7.26444	9.07424e-08	0.00790766	Arkansas	Bacteria	Proteobacteria	Betaproteobacteria	Burkholderiales	Comamonadaceae	unclassified	unclassified	Betaproteobacteria
28	Rhizosphere	612403	-4.93937	10.631	1.1542e-32	1.00581e-27	California	Bacteria	Gemmatimonadetes	Gemmatimonadetes	unclassified	unclassified	unclassified	unclassified	Gemmatimonadetes
28	Rhizosphere	1106796	6.85544	7.7469	1.84239e-10	1.60553e-05	Arkansas	Bacteria	Bacteroidetes	Cytophagia	Cytophagales	Cytophagaceae	unclassified	unclassified	Bacteroidetes
28	Rhizosphere	2524288	-3.79984	9.35436	4.12667e-30	3.59615e-25	California	Bacteria	Acidobacteria	Solibacteres	Solibacterales	Solibacteraceae	Candidatus_Solibacter	unclassified	Acidobacteria
28	Rhizosphere	855996	-1.99593	11.9513	3.52629e-24	3.07295e-19	California	Bacteria	Gemmatimonadetes	Gemmatimonadetes	N1423WL	unclassified	unclassified	unclassified	Gemmatimonadetes
28	Rhizosphere	1130197	5.93576	7.03433	2.61773e-11	2.28119e-06	Arkansas	Bacteria	Acidobacteria	Acidobacteria-6	iii1-15	unclassified	unclassified	unclassified	Acidobacteria
28	Rhizosphere	2536925	-5.52403	8.25359	3.40013e-27	2.96301e-22	California	Bacteria	Gemmatimonadetes	Gemmatimonadetes	KD8-87	unclassified	unclassified	unclassified	Gemmatimonadetes
28	Rhizosphere	1126651	4.34272	7.96838	5.29814e-18	4.61702e-13	Arkansas	Bacteria	Proteobacteria	Alphaproteobacteria	Sphingomonadales	Sphingomonadaceae	Kaistobacter	unclassified	Alphaproteobacteria
28	Rhizosphere	701947	5.65764	6.83822	4.0562e-08	0.00353473	Arkansas	Bacteria	Proteobacteria	Deltaproteobacteria	Syntrophobacterales	Syntrophobacteraceae	unclassified	unclassified	Deltaproteobacteria
28	Rhizosphere	1111024	-5.3461	5.97733	2.08384e-10	1.81594e-05	California	Bacteria	Gemmatimonadetes	Gemmatimonadetes	Gemmatimonadales	unclassified	unclassified	unclassified	Gemmatimonadetes
28	Rhizosphere	831386	-3.42396	6.54713	5.49202e-11	4.78596e-06	California	Bacteria	Proteobacteria	Deltaproteobacteria	Syntrophobacterales	Syntrophobacteraceae	unclassified	unclassified	Deltaproteobacteria
28	Rhizosphere	2565172	3.19545	7.76004	2.31328e-09	0.000201588	Arkansas	Bacteria	Verrucomicrobia	[Pedosphaerae]	[Pedosphaerales]	R4-41B	unclassified	unclassified	Verrucomicrobia
28	Rhizosphere	2565175	5.11564	8.86821	5.61866e-31	4.89632e-26	Arkansas	Bacteria	Proteobacteria	Gammaproteobacteria	Xanthomonadales	Xanthomonadaceae	unclassified	unclassified	Gammaproteobacteria
28	Rhizosphere	2572948	-4.7839	6.33958	5.06879e-13	4.41715e-08	California	Bacteria	Acidobacteria	BPC102	MVS-40	unclassified	unclassified	unclassified	Acidobacteria
28	Rhizosphere	1106595	8.59977	9.29774	8.98821e-42	7.83268e-37	Arkansas	Bacteria	Chloroflexi	Anaerolineae	SBR1031	A4b	unclassified	unclassified	Chloroflexi
28	Rhizosphere	1144575	3.40606	7.60883	1.64757e-10	1.43576e-05	Arkansas	Bacteria	Proteobacteria	Deltaproteobacteria	Myxococcales	unclassified	unclassified	unclassified	Deltaproteobacteria
28	Rhizosphere	1140307	2.57818	9.51958	1.23501e-12	1.07624e-07	Arkansas	Bacteria	Planctomycetes	Phycisphaerae	WD2101	unclassified	unclassified	unclassified	Planctomycetes
28	Rhizosphere	820158	4.59238	10.1739	1.9032e-26	1.65852e-21	Arkansas	Bacteria	Proteobacteria	Betaproteobacteria	SC-I-84	unclassified	unclassified	unclassified	Betaproteobacteria
28	Rhizosphere	2618787	-4.63679	5.69938	9.49269e-09	0.000827231	California	Bacteria	Acidobacteria	Acidobacteriia	Acidobacteriales	Koribacteraceae	unclassified	unclassified	Acidobacteria
28	Rhizosphere	809628	-7.0662	7.01692	2.89122e-24	2.51952e-19	California	Bacteria	Bacteroidetes	Bacteroidia	Bacteroidales	unclassified	unclassified	unclassified	Bacteroidetes
28	Rhizosphere	804948	4.3295	8.72273	5.07106e-24	4.41912e-19	Arkansas	Bacteria	Proteobacteria	Gammaproteobacteria	Xanthomonadales	Sinobacteraceae	unclassified	unclassified	Gammaproteobacteria
28	Rhizosphere	824610	6.9003	7.78007	4.08442e-20	3.55933e-15	Arkansas	Bacteria	Proteobacteria	Alphaproteobacteria	Sphingomonadales	Sphingomonadaceae	Sphingomonas	wittichii	Alphaproteobacteria
28	Rhizosphere	2631018	3.2893	10.9332	5.92752e-25	5.16548e-20	Arkansas	Bacteria	Acidobacteria	Acidobacteria-6	iii1-15	unclassified	unclassified	unclassified	Acidobacteria
28	Rhizosphere	1108390	9.56112	10.2117	3.14941e-37	2.74452e-32	Arkansas	Bacteria	Acidobacteria	[Chloracidobacteria]	RB41	unclassified	unclassified	unclassified	Acidobacteria
28	Rhizosphere	818016	-4.54336	6.61828	2.02374e-14	1.76357e-09	California	Bacteria	Chloroflexi	Chloroflexi	[Roseiflexales]	[Kouleothrixaceae]	unclassified	unclassified	Chloroflexi
28	Rhizosphere	2639729	2.89078	8.55029	2.4032e-15	2.09425e-10	Arkansas	Bacteria	Proteobacteria	Alphaproteobacteria	Sphingomonadales	Erythrobacteraceae	unclassified	unclassified	Alphaproteobacteria
28	Rhizosphere	2640121	7.28134	8.10469	5.03427e-14	4.38706e-09	Arkansas	Bacteria	Planctomycetes	OM190	CL500-15	unclassified	unclassified	unclassified	Planctomycetes
28	Rhizosphere	2640122	4.2777	8.53124	4.00815e-17	3.49286e-12	Arkansas	Bacteria	Gemmatimonadetes	Gemm-1	unclassified	unclassified	unclassified	unclassified	Gemmatimonadetes
28	Rhizosphere	1109251	3.77823	7.7396	2.34654e-07	0.0204487	Arkansas	Bacteria	Proteobacteria	Gammaproteobacteria	Pseudomonadales	Pseudomonadaceae	Pseudomonas	unclassified	Gammaproteobacteria
28	Rhizosphere	2654188	7.67921	8.45333	4.44521e-16	3.87373e-11	Arkansas	Bacteria	Proteobacteria	Deltaproteobacteria	Desulfuromonadales	Geobacteraceae	Geobacter	unclassified	Deltaproteobacteria
28	Rhizosphere	2655357	4.01533	7.41415	1.04161e-11	9.07701e-07	Arkansas	Bacteria	Proteobacteria	Betaproteobacteria	Burkholderiales	Comamonadaceae	Azohydromonas	unclassified	Betaproteobacteria
28	Rhizosphere	807217	-2.65055	9.11872	2.11452e-11	1.84267e-06	California	Bacteria	Verrucomicrobia	[Pedosphaerae]	[Pedosphaerales]	Ellin515	unclassified	unclassified	Verrucomicrobia
28	Rhizosphere	830539	-3.22254	8.99985	2.25899e-18	1.96858e-13	California	Bacteria	Proteobacteria	Deltaproteobacteria	Myxococcales	Polyangiaceae	unclassified	unclassified	Deltaproteobacteria
28	Rhizosphere	1110313	-5.69847	6.15608	1.1949e-11	1.04129e-06	California	Bacteria	Proteobacteria	Alphaproteobacteria	Rhodospirillales	Rhodospirillaceae	unclassified	unclassified	Alphaproteobacteria
28	Rhizosphere	2669168	5.49135	7.682	4.92244e-11	4.28961e-06	Arkansas	Bacteria	Proteobacteria	Deltaproteobacteria	Myxococcales	Nannocystaceae	Plesiocystis	unclassified	Deltaproteobacteria
28	Rhizosphere	1139563	4.42106	8.26106	3.53071e-18	3.0768e-13	Arkansas	Bacteria	Proteobacteria	Betaproteobacteria	Burkholderiales	Comamonadaceae	unclassified	unclassified	Betaproteobacteria
28	Rhizosphere	1143069	-2.37981	10.0569	1.77332e-13	1.54535e-08	California	Bacteria	Acidobacteria	iii1-8	DS-18	unclassified	unclassified	unclassified	Acidobacteria
28	Rhizosphere	1128021	-4.07317	8.68211	3.27453e-10	2.85356e-05	California	Bacteria	Acidobacteria	iii1-8	DS-18	unclassified	unclassified	unclassified	Acidobacteria
28	Rhizosphere	800713	6.2553	7.27066	4.95951e-11	4.32192e-06	Arkansas	Bacteria	Bacteroidetes	Sphingobacteriia	Sphingobacteriales	unclassified	unclassified	unclassified	Bacteroidetes
28	Rhizosphere	622731	5.09135	8.30268	7.33254e-19	6.38987e-14	Arkansas	Bacteria	Proteobacteria	Alphaproteobacteria	Rhodospirillales	Rhodospirillaceae	unclassified	unclassified	Alphaproteobacteria
28	Rhizosphere	2688907	6.99035	7.84891	1.57837e-07	0.0137546	Arkansas	Bacteria	Bacteroidetes	Flavobacteriia	Flavobacteriales	[Weeksellaceae]	Chryseobacterium	unclassified	Bacteroidetes
28	Rhizosphere	678420	4.26432	6.77478	6.89845e-08	0.00601158	Arkansas	Bacteria	Proteobacteria	Alphaproteobacteria	unclassified	unclassified	unclassified	unclassified	Alphaproteobacteria
28	Rhizosphere	2714250	5.58411	7.7515	2.41188e-16	2.10181e-11	Arkansas	Bacteria	Acidobacteria	Acidobacteria-6	iii1-15	unclassified	unclassified	unclassified	Acidobacteria
28	Rhizosphere	1139480	2.82023	7.73561	6.40614e-09	0.000558256	Arkansas	Bacteria	Acidobacteria	Solibacteres	Solibacterales	unclassified	unclassified	unclassified	Acidobacteria
28	Rhizosphere	1118562	4.78342	7.67869	4.77451e-09	0.00041607	Arkansas	Bacteria	Chloroflexi	Anaerolineae	H39	unclassified	unclassified	unclassified	Chloroflexi
28	Rhizosphere	1124589	5.56075	6.77405	9.88519e-10	8.61435e-05	Arkansas	Bacteria	Planctomycetes	Planctomycetia	Pirellulales	Pirellulaceae	Pirellula	unclassified	Planctomycetes
28	Rhizosphere	2733663	4.22405	10.0909	3.5107e-29	3.05937e-24	Arkansas	Bacteria	Acidobacteria	Acidobacteria-6	iii1-15	unclassified	unclassified	unclassified	Acidobacteria
28	Rhizosphere	1110388	-3.1925	7.72482	5.69075e-15	4.95914e-10	California	Bacteria	Proteobacteria	Betaproteobacteria	Rhodocyclales	Rhodocyclaceae	unclassified	unclassified	Betaproteobacteria
28	Rhizosphere	2742266	-4.00381	5.98655	5.83001e-08	0.00508051	California	Bacteria	Proteobacteria	Gammaproteobacteria	Alteromonadales	125ds10	unclassified	unclassified	Gammaproteobacteria
28	Rhizosphere	972343	6.47971	7.44084	1.48735e-14	1.29613e-09	Arkansas	Bacteria	Actinobacteria	Actinobacteria	Actinomycetales	Nakamurellaceae	unclassified	unclassified	Actinobacteria
28	Rhizosphere	750490	4.40736	7.36313	9.30165e-12	8.10583e-07	Arkansas	Bacteria	Acidobacteria	Acidobacteria-6	iii1-15	RB40	unclassified	unclassified	Acidobacteria
28	Rhizosphere	1136270	4.51715	8.88579	4.4223e-15	3.85377e-10	Arkansas	Bacteria	Proteobacteria	Alphaproteobacteria	Sphingomonadales	Sphingomonadaceae	Kaistobacter	unclassified	Alphaproteobacteria
28	Rhizosphere	802586	6.02191	7.0969	5.6157e-08	0.00489374	Arkansas	Bacteria	Actinobacteria	Actinobacteria	Actinomycetales	Streptosporangiaceae	Nonomuraea	unclassified	Actinobacteria
28	Rhizosphere	635511	6.17689	8.86917	2.2304e-16	1.94366e-11	Arkansas	Bacteria	Proteobacteria	Deltaproteobacteria	Desulfuromonadales	Geobacteraceae	Geobacter	unclassified	Deltaproteobacteria
28	Rhizosphere	2788509	6.60876	7.55209	1.03037e-17	8.97907e-13	Arkansas	Bacteria	Proteobacteria	Deltaproteobacteria	Myxococcales	OM27	unclassified	unclassified	Deltaproteobacteria
28	Rhizosphere	2804995	-4.41606	6.77639	3.96327e-12	3.45375e-07	California	Bacteria	Proteobacteria	Gammaproteobacteria	Pseudomonadales	Moraxellaceae	unclassified	unclassified	Gammaproteobacteria
28	Rhizosphere	628225	8.50442	9.20577	4.78708e-34	4.17165e-29	Arkansas	Bacteria	Acidobacteria	[Chloracidobacteria]	unclassified	unclassified	unclassified	unclassified	Acidobacteria
28	Rhizosphere	2815113	-3.76465	8.95007	1.0705e-26	9.32874e-22	California	Bacteria	Acidobacteria	Acidobacteria-6	iii1-15	unclassified	unclassified	unclassified	Acidobacteria
28	Rhizosphere	637420	-7.03245	6.99516	1.9447e-24	1.69469e-19	California	Bacteria	Chloroflexi	Anaerolineae	GCA004	unclassified	unclassified	unclassified	Chloroflexi
28	Rhizosphere	2818167	6.08761	9.52543	3.79922e-27	3.31079e-22	Arkansas	Bacteria	Proteobacteria	Gammaproteobacteria	Xanthomonadales	Xanthomonadaceae	unclassified	unclassified	Gammaproteobacteria
28	Rhizosphere	1009973	5.14285	7.41335	1.3766e-10	1.19962e-05	Arkansas	Bacteria	Proteobacteria	Alphaproteobacteria	Sphingomonadales	Sphingomonadaceae	Sphingomonas	wittichii	Alphaproteobacteria
28	Rhizosphere	2834426	3.17155	7.4477	8.22248e-08	0.0071654	Arkansas	Bacteria	Acidobacteria	iii1-8	DS-18	unclassified	unclassified	unclassified	Acidobacteria
28	Rhizosphere	1094453	2.5748	9.0462	1.39112e-11	1.21227e-06	Arkansas	Bacteria	Proteobacteria	Alphaproteobacteria	Sphingomonadales	Sphingomonadaceae	Kaistobacter	unclassified	Alphaproteobacteria
28	Rhizosphere	2845471	3.67723	7.44415	4.14315e-09	0.000361051	Arkansas	Bacteria	Proteobacteria	Gammaproteobacteria	Xanthomonadales	Sinobacteraceae	Steroidobacter	unclassified	Gammaproteobacteria
28	Rhizosphere	2847581	-5.35648	5.97573	5.52768e-10	4.81704e-05	California	Bacteria	Proteobacteria	Alphaproteobacteria	Rhodobacterales	Hyphomonadaceae	Hyphomonas	unclassified	Alphaproteobacteria
28	Rhizosphere	630099	-4.83881	6.92558	1.52987e-22	1.33319e-17	California	Bacteria	Acidobacteria	Acidobacteria-6	iii1-15	unclassified	unclassified	unclassified	Acidobacteria
28	Rhizosphere	711023	9.56347	10.2139	5.02822e-22	4.38179e-17	Arkansas	Bacteria	Proteobacteria	Gammaproteobacteria	Xanthomonadales	Xanthomonadaceae	unclassified	unclassified	Gammaproteobacteria
28	Rhizosphere	810371	2.69844	8.16192	4.34106e-10	3.78298e-05	Arkansas	Bacteria	Planctomycetes	Phycisphaerae	WD2101	unclassified	unclassified	unclassified	Planctomycetes
28	Rhizosphere	1108924	-1.98528	8.65722	1.01798e-11	8.87111e-07	California	Bacteria	Acidobacteria	iii1-8	DS-18	unclassified	unclassified	unclassified	Acidobacteria
28	Rhizosphere	999038	-3.96893	5.81901	8.20964e-10	7.15421e-05	California	Bacteria	Verrucomicrobia	[Pedosphaerae]	[Pedosphaerales]	Ellin515	unclassified	unclassified	Verrucomicrobia
28	Rhizosphere	1040827	7.08776	7.94065	2.67041e-14	2.3271e-09	Arkansas	Bacteria	Acidobacteria	Acidobacteria-6	iii1-15	unclassified	unclassified	unclassified	Acidobacteria
28	Rhizosphere	931708	4.54286	8.12558	7.79155e-11	6.78987e-06	Arkansas	Bacteria	Proteobacteria	Gammaproteobacteria	Alteromonadales	211ds20	unclassified	unclassified	Gammaproteobacteria
28	Rhizosphere	2867534	-4.29286	6.56613	1.82472e-10	1.59014e-05	California	Bacteria	Acidobacteria	Solibacteres	Solibacterales	Solibacteraceae	Candidatus_Solibacter	unclassified	Acidobacteria
28	Rhizosphere	1054055	2.82886	9.49597	4.86217e-10	4.23709e-05	Arkansas	Bacteria	Verrucomicrobia	[Pedosphaerae]	[Pedosphaerales]	auto67_4W	unclassified	unclassified	Verrucomicrobia
28	Rhizosphere	2881195	-8.12264	10.3015	1.63595e-82	1.42563e-77	California	Bacteria	Gemmatimonadetes	Gemm-5	unclassified	unclassified	unclassified	unclassified	Gemmatimonadetes
28	Rhizosphere	2899798	5.32378	6.62289	7.90558e-08	0.00688924	Arkansas	Bacteria	Proteobacteria	Deltaproteobacteria	Syntrophobacterales	Syntrophobacteraceae	unclassified	unclassified	Deltaproteobacteria
28	Rhizosphere	2918028	4.60948	7.89307	6.21238e-15	5.41372e-10	Arkansas	Bacteria	Acidobacteria	Acidobacteria-6	iii1-15	unclassified	unclassified	unclassified	Acidobacteria
28	Rhizosphere	2921823	2.99781	7.47022	4.16109e-08	0.00362614	Arkansas	Bacteria	Acidobacteria	Acidobacteria-6	iii1-15	unclassified	unclassified	unclassified	Acidobacteria
28	Rhizosphere	1130713	5.51725	6.74457	3.28195e-09	0.000286003	Arkansas	Bacteria	unclassified	unclassified	unclassified	unclassified	unclassified	unclassified	unclassified
28	Rhizosphere	1106540	4.25827	6.76737	2.99642e-07	0.026112	Arkansas	Bacteria	Chloroflexi	Anaerolineae	SBR1031	A4b	unclassified	unclassified	Chloroflexi
28	Rhizosphere	842518	-2.4374	6.90705	1.06198e-09	9.25452e-05	California	Bacteria	Proteobacteria	Deltaproteobacteria	Desulfuromonadales	Geobacteraceae	Geobacter	unclassified	Deltaproteobacteria
28	Rhizosphere	1125837	6.98731	7.85833	9.42989e-19	8.21758e-14	Arkansas	Bacteria	Proteobacteria	Alphaproteobacteria	Rhizobiales	Hyphomicrobiaceae	Rhodoplanes	unclassified	Alphaproteobacteria
28	Rhizosphere	2946783	3.23101	8.08564	2.50639e-09	0.000218417	Arkansas	Bacteria	Proteobacteria	Alphaproteobacteria	Sphingomonadales	Erythrobacteraceae	unclassified	unclassified	Alphaproteobacteria
28	Rhizosphere	1123249	3.13328	9.47843	2.37907e-07	0.0207321	Arkansas	Bacteria	Proteobacteria	Betaproteobacteria	SC-I-84	unclassified	unclassified	unclassified	Betaproteobacteria
28	Rhizosphere	1143255	-5.50892	6.57891	2.93509e-17	2.55776e-12	California	Bacteria	Proteobacteria	Deltaproteobacteria	Syntrophobacterales	Syntrophobacteraceae	Syntrophobacter	unclassified	Deltaproteobacteria
28	Rhizosphere	919826	3.44208	7.98299	2.52068e-07	0.0219662	Arkansas	Bacteria	Proteobacteria	Alphaproteobacteria	Rhodobacterales	Rhodobacteraceae	Rhodobacter	unclassified	Alphaproteobacteria
28	Rhizosphere	2966692	-6.59917	6.6885	4.42288e-09	0.000385428	California	Bacteria	Proteobacteria	Betaproteobacteria	Rhodocyclales	Rhodocyclaceae	Sulfuritalea	unclassified	Betaproteobacteria
28	Rhizosphere	2972180	-4.99801	6.06913	2.29188e-12	1.99724e-07	California	Bacteria	Proteobacteria	Deltaproteobacteria	Myxococcales	unclassified	unclassified	unclassified	Deltaproteobacteria
28	Rhizosphere	1131157	6.12822	7.1748	3.11077e-10	2.71085e-05	Arkansas	Bacteria	Proteobacteria	Alphaproteobacteria	Sphingomonadales	Sphingomonadaceae	Sphingomonas	unclassified	Alphaproteobacteria
28	Rhizosphere	2984011	-2.41831	9.17269	2.33378e-18	2.03375e-13	California	Bacteria	Gemmatimonadetes	Gemm-1	unclassified	unclassified	unclassified	unclassified	Gemmatimonadetes
28	Rhizosphere	2989023	-5.88415	7.58654	3.00528e-24	2.61892e-19	California	Bacteria	Bacteroidetes	Bacteroidia	Bacteroidales	unclassified	unclassified	unclassified	Bacteroidetes
28	Rhizosphere	775409	-3.25435	7.77168	1.96307e-17	1.7107e-12	California	Bacteria	Chloroflexi	Ellin6529	unclassified	unclassified	unclassified	unclassified	Chloroflexi
28	Rhizosphere	774969	-4.64005	8.19657	1.02405e-24	8.92401e-20	California	Bacteria	Acidobacteria	Acidobacteria-6	iii1-15	unclassified	unclassified	unclassified	Acidobacteria
28	Rhizosphere	3003347	5.7112	6.8749	7.61582e-08	0.00663673	Arkansas	Bacteria	Proteobacteria	Deltaproteobacteria	Syntrophobacterales	Syntrophobacteraceae	unclassified	unclassified	Deltaproteobacteria
28	Rhizosphere	3019092	4.98243	6.42099	3.73166e-07	0.0325192	Arkansas	Bacteria	Acidobacteria	Acidobacteria-5	unclassified	unclassified	unclassified	unclassified	Acidobacteria
28	Rhizosphere	1136510	-2.78547	7.43152	4.38517e-10	3.82141e-05	California	Bacteria	Proteobacteria	Betaproteobacteria	Burkholderiales	Comamonadaceae	unclassified	unclassified	Betaproteobacteria
28	Rhizosphere	1108575	6.21031	7.23501	3.11815e-09	0.000271728	Arkansas	Bacteria	Gemmatimonadetes	Gemmatimonadetes	KD8-87	unclassified	unclassified	unclassified	Gemmatimonadetes
28	Rhizosphere	780076	6.13492	7.17961	2.1896e-08	0.0019081	Arkansas	Bacteria	Proteobacteria	Deltaproteobacteria	Myxococcales	unclassified	unclassified	unclassified	Deltaproteobacteria
28	Rhizosphere	3050215	4.91658	8.20402	1.37265e-07	0.0119618	Arkansas	Bacteria	Bacteroidetes	Sphingobacteriia	Sphingobacteriales	unclassified	unclassified	unclassified	Bacteroidetes
28	Rhizosphere	3076313	4.81182	11.3647	1.04986e-28	9.14892e-24	Arkansas	Bacteria	Verrucomicrobia	[Spartobacteria]	[Chthoniobacterales]	[Chthoniobacteraceae]	unclassified	unclassified	Verrucomicrobia
28	Rhizosphere	1145657	-4.47822	5.84934	1.30803e-09	0.000113987	California	Bacteria	Proteobacteria	Betaproteobacteria	Methylophilales	Methylophilaceae	unclassified	unclassified	Betaproteobacteria
28	Rhizosphere	3093679	6.65782	9.29819	6.17424e-28	5.38048e-23	Arkansas	Bacteria	Acidobacteria	Acidobacteria-6	iii1-15	unclassified	unclassified	unclassified	Acidobacteria
28	Rhizosphere	1130423	-3.30983	7.31151	3.6949e-18	3.21989e-13	California	Bacteria	Verrucomicrobia	[Pedosphaerae]	[Pedosphaerales]	Ellin515	unclassified	unclassified	Verrucomicrobia
28	Rhizosphere	3100155	6.16491	7.20397	2.0475e-11	1.78427e-06	Arkansas	Bacteria	Proteobacteria	Deltaproteobacteria	Myxococcales	Haliangiaceae	unclassified	unclassified	Deltaproteobacteria
28	Rhizosphere	766306	-6.12395	10.286	2.34532e-58	2.0438e-53	California	Bacteria	Proteobacteria	Betaproteobacteria	Burkholderiales	Comamonadaceae	unclassified	unclassified	Betaproteobacteria
28	Rhizosphere	817854	-4.34122	6.36953	9.54691e-16	8.31956e-11	California	Bacteria	Proteobacteria	Deltaproteobacteria	Myxococcales	Myxococcaceae	unclassified	unclassified	Deltaproteobacteria
28	Rhizosphere	3116364	5.1108	7.37037	9.28681e-12	8.0929e-07	Arkansas	Bacteria	Acidobacteria	Acidobacteriia	Acidobacteriales	Koribacteraceae	Candidatus_Koribacter	unclassified	Acidobacteria
28	Rhizosphere	1038569	-5.37274	6.0019	3.6554e-08	0.00318547	California	Bacteria	Proteobacteria	Deltaproteobacteria	Myxococcales	OM27	unclassified	unclassified	Deltaproteobacteria
28	Rhizosphere	1023338	7.00318	7.86726	4.14503e-17	3.61215e-12	Arkansas	Bacteria	Planctomycetes	Phycisphaerae	WD2101	unclassified	unclassified	unclassified	Planctomycetes
28	Rhizosphere	1144430	6.89332	7.7747	2.35856e-19	2.05534e-14	Arkansas	Bacteria	Planctomycetes	Planctomycetia	Pirellulales	Pirellulaceae	unclassified	unclassified	Planctomycetes
28	Rhizosphere	3162500	3.38268	8.46517	9.0958e-11	7.92644e-06	Arkansas	Bacteria	Acidobacteria	[Chloracidobacteria]	DS-100	unclassified	unclassified	unclassified	Acidobacteria
28	Rhizosphere	3166208	5.39726	6.66615	5.85732e-08	0.0051043	Arkansas	Bacteria	Proteobacteria	Deltaproteobacteria	Myxococcales	unclassified	unclassified	unclassified	Deltaproteobacteria
28	Rhizosphere	3167757	4.10195	11.7842	3.20131e-14	2.78975e-09	Arkansas	Bacteria	Proteobacteria	Betaproteobacteria	Burkholderiales	Comamonadaceae	unclassified	unclassified	Betaproteobacteria
28	Rhizosphere	818239	-3.93349	9.57833	8.10794e-12	7.06558e-07	California	Bacteria	Proteobacteria	Betaproteobacteria	Rhodocyclales	Rhodocyclaceae	unclassified	unclassified	Betaproteobacteria
28	Rhizosphere	1118783	-4.16687	5.73798	4.30338e-08	0.00375014	California	Bacteria	Proteobacteria	Betaproteobacteria	unclassified	unclassified	unclassified	unclassified	Betaproteobacteria
28	Rhizosphere	3174268	-3.80158	6.48118	3.3907e-10	2.95479e-05	California	Bacteria	Actinobacteria	Actinobacteria	Actinomycetales	Promicromonosporaceae	unclassified	unclassified	Actinobacteria
28	Rhizosphere	1116888	-3.3138	7.29698	5.22614e-10	4.55427e-05	California	Bacteria	Proteobacteria	Betaproteobacteria	Rhodocyclales	Rhodocyclaceae	Methyloversatilis	unclassified	Betaproteobacteria
28	Rhizosphere	1148345	-2.16799	7.38652	5.04946e-08	0.0044003	California	Bacteria	Proteobacteria	Betaproteobacteria	Burkholderiales	Comamonadaceae	Ramlibacter	unclassified	Betaproteobacteria
28	Rhizosphere	3195989	5.55063	6.76676	9.55065e-10	8.32282e-05	Arkansas	Bacteria	Proteobacteria	Alphaproteobacteria	Sphingomonadales	Sphingomonadaceae	Sphingomonas	wittichii	Alphaproteobacteria
28	Rhizosphere	1119224	-5.00696	5.83423	1.42524e-09	0.000124201	California	Bacteria	Actinobacteria	Rubrobacteria	Rubrobacterales	Rubrobacteraceae	Rubrobacter	unclassified	Actinobacteria
28	Rhizosphere	1105744	5.87096	6.98627	3.05944e-10	2.66612e-05	Arkansas	Bacteria	Actinobacteria	Acidimicrobiia	Acidimicrobiales	unclassified	unclassified	unclassified	Actinobacteria
28	Rhizosphere	3222178	-3.60402	6.36046	3.61094e-14	3.14672e-09	California	Bacteria	Proteobacteria	Deltaproteobacteria	MIZ46	unclassified	unclassified	unclassified	Deltaproteobacteria
28	Rhizosphere	3225782	2.90292	8.39696	8.3944e-09	0.000731522	Arkansas	Bacteria	Acidobacteria	[Chloracidobacteria]	RB41	Ellin6075	unclassified	unclassified	Acidobacteria
28	Rhizosphere	3237752	6.478	7.44125	4.09896e-09	0.0003572	Arkansas	Bacteria	Proteobacteria	Gammaproteobacteria	Xanthomonadales	Sinobacteraceae	unclassified	unclassified	Gammaproteobacteria
28	Rhizosphere	809814	-4.92097	7.87759	4.28788e-07	0.0373663	California	Bacteria	Proteobacteria	Betaproteobacteria	Burkholderiales	Comamonadaceae	Rubrivivax	unclassified	Betaproteobacteria
28	Rhizosphere	812696	-3.90524	6.15203	3.14395e-09	0.000273976	California	Bacteria	Acidobacteria	Acidobacteria-6	CCU21	unclassified	unclassified	unclassified	Acidobacteria
28	Rhizosphere	3253464	6.46061	9.11915	3.00813e-20	2.62141e-15	Arkansas	Bacteria	Acidobacteria	[Chloracidobacteria]	2017-11-24	unclassified	unclassified	unclassified	Acidobacteria
28	Rhizosphere	906820	-2.07354	9.59435	2.93149e-16	2.55462e-11	California	Bacteria	Proteobacteria	Alphaproteobacteria	Rhodospirillales	Rhodospirillaceae	Skermanella	unclassified	Alphaproteobacteria
28	Rhizosphere	3259009	5.02741	7.30568	6.53255e-12	5.69273e-07	Arkansas	Bacteria	Proteobacteria	Alphaproteobacteria	Sphingomonadales	Sphingomonadaceae	Novosphingobium	unclassified	Alphaproteobacteria
28	Rhizosphere	1045198	-5.02546	5.82996	3.91185e-08	0.00340894	California	Bacteria	Proteobacteria	Alphaproteobacteria	Rhodospirillales	Rhodospirillaceae	unclassified	unclassified	Alphaproteobacteria
28	Rhizosphere	1067268	5.12448	7.38842	2.83343e-12	2.46916e-07	Arkansas	Bacteria	Actinobacteria	Thermoleophilia	Solirubrobacterales	unclassified	unclassified	unclassified	Actinobacteria
28	Rhizosphere	3276020	6.46162	7.42989	1.80829e-14	1.57582e-09	Arkansas	Bacteria	Proteobacteria	Gammaproteobacteria	Thiotrichales	Piscirickettsiaceae	unclassified	unclassified	Gammaproteobacteria
28	Rhizosphere	3288891	-7.31621	7.64324	5.03158e-43	4.38472e-38	California	Bacteria	Bacteroidetes	Bacteroidia	Bacteroidales	unclassified	unclassified	unclassified	Bacteroidetes
28	Rhizosphere	998272	-3.9765	6.57829	7.19543e-16	6.27038e-11	California	Bacteria	Acidobacteria	iii1-8	DS-18	unclassified	unclassified	unclassified	Acidobacteria
28	Rhizosphere	1140581	6.86523	7.75373	3.0574e-11	2.66434e-06	Arkansas	Bacteria	Chloroflexi	Anaerolineae	SBR1031	A4b	unclassified	unclassified	Chloroflexi
28	Rhizosphere	1108040	-3.85043	6.02159	1.47636e-12	1.28656e-07	California	Bacteria	Bacteroidetes	Cytophagia	Cytophagales	Cytophagaceae	unclassified	unclassified	Bacteroidetes
28	Rhizosphere	3329856	5.99485	7.07944	2.22647e-12	1.94024e-07	Arkansas	Bacteria	Proteobacteria	Alphaproteobacteria	Rhodospirillales	Rhodospirillaceae	unclassified	unclassified	Alphaproteobacteria
28	Rhizosphere	3329863	2.58371	10.9536	1.5765e-18	1.37383e-13	Arkansas	Bacteria	Acidobacteria	Acidobacteria-6	CCU21	unclassified	unclassified	unclassified	Acidobacteria
28	Rhizosphere	3330576	6.5982	7.53837	3.35601e-13	2.92456e-08	Arkansas	Bacteria	Gemmatimonadetes	Gemm-5	unclassified	unclassified	unclassified	unclassified	Gemmatimonadetes
28	Rhizosphere	1057359	-8.65242	8.36077	1.2085e-43	1.05314e-38	California	Bacteria	Verrucomicrobia	[Pedosphaerae]	[Pedosphaerales]	R4-41B	unclassified	unclassified	Verrucomicrobia
28	Rhizosphere	3341679	4.81771	8.0701	2.39559e-15	2.08761e-10	Arkansas	Bacteria	Gemmatimonadetes	Gemmatimonadetes	Gemmatimonadales	Gemmatimonadaceae	Gemmatimonas	unclassified	Gemmatimonadetes
28	Rhizosphere	1112525	-6.0307	6.32213	4.92685e-18	4.29345e-13	California	Bacteria	Proteobacteria	Betaproteobacteria	Rhodocyclales	Rhodocyclaceae	unclassified	unclassified	Betaproteobacteria
28	Rhizosphere	1111790	-5.88956	6.24263	8.1698e-15	7.11949e-10	California	Bacteria	Verrucomicrobia	[Pedosphaerae]	[Pedosphaerales]	Ellin515	unclassified	unclassified	Verrucomicrobia
28	Rhizosphere	832652	-3.6593	6.98044	5.53091e-17	4.81985e-12	California	Bacteria	Actinobacteria	Actinobacteria	Actinomycetales	Intrasporangiaceae	Knoellia	subterranea	Actinobacteria
28	Rhizosphere	1115404	7.77348	8.53856	1.80436e-14	1.57239e-09	Arkansas	Bacteria	Bacteroidetes	[Saprospirae]	[Saprospirales]	Saprospiraceae	unclassified	unclassified	Bacteroidetes
28	Rhizosphere	704614	-2.79241	6.73953	8.00748e-08	0.00697804	California	Bacteria	Acidobacteria	Acidobacteria-6	iii1-15	unclassified	unclassified	unclassified	Acidobacteria
28	Rhizosphere	609128	-2.27399	7.46726	7.3026e-08	0.00636378	California	Bacteria	Acidobacteria	Solibacteres	Solibacterales	unclassified	unclassified	unclassified	Acidobacteria
28	Rhizosphere	3368507	5.67706	6.85606	3.69089e-09	0.000321639	Arkansas	Bacteria	Gemmatimonadetes	Gemmatimonadetes	KD8-87	unclassified	unclassified	unclassified	Gemmatimonadetes
28	Rhizosphere	884238	7.4793	8.27814	3.54744e-19	3.09138e-14	Arkansas	Bacteria	Acidobacteria	Acidobacteria-6	iii1-15	mb2424	unclassified	unclassified	Acidobacteria
28	Rhizosphere	3382083	-3.984	6.08842	1.58023e-09	0.000137708	California	Bacteria	Chloroflexi	Anaerolineae	A31	unclassified	unclassified	unclassified	Chloroflexi
28	Rhizosphere	866187	4.80726	7.16528	2.54595e-07	0.0221864	Arkansas	Bacteria	Proteobacteria	Deltaproteobacteria	Spirobacillales	unclassified	unclassified	unclassified	Deltaproteobacteria
28	Rhizosphere	1116330	7.30847	8.12973	5.52578e-20	4.81539e-15	Arkansas	Bacteria	Chloroflexi	Anaerolineae	unclassified	unclassified	unclassified	unclassified	Chloroflexi
28	Rhizosphere	1122784	4.66219	7.05381	7.71834e-09	0.000672607	Arkansas	Bacteria	Proteobacteria	Betaproteobacteria	SC-I-84	unclassified	unclassified	unclassified	Betaproteobacteria
28	Rhizosphere	1127173	4.78865	7.13244	2.18159e-13	1.90113e-08	Arkansas	Bacteria	Proteobacteria	Deltaproteobacteria	Syntrophobacterales	Syntrophobacteraceae	unclassified	unclassified	Deltaproteobacteria
28	Rhizosphere	3430522	-2.71336	8.14661	1.2228e-13	1.0656e-08	California	Bacteria	Acidobacteria	Acidobacteria-6	iii1-15	unclassified	unclassified	unclassified	Acidobacteria
28	Rhizosphere	3468909	2.38039	9.56959	5.99946e-15	5.22817e-10	Arkansas	Bacteria	Gemmatimonadetes	Gemmatimonadetes	N1423WL	unclassified	unclassified	unclassified	Gemmatimonadetes
28	Rhizosphere	3478707	-4.87932	6.70267	5.53412e-18	4.82265e-13	California	Bacteria	Proteobacteria	Betaproteobacteria	Burkholderiales	Alcaligenaceae	unclassified	unclassified	Betaproteobacteria
28	Rhizosphere	811702	6.42907	7.41187	8.2203e-17	7.1635e-12	Arkansas	Bacteria	Proteobacteria	Gammaproteobacteria	Xanthomonadales	Sinobacteraceae	unclassified	unclassified	Gammaproteobacteria
28	Rhizosphere	610188	7.22145	8.05599	1.64321e-22	1.43196e-17	Arkansas	Bacteria	Acidobacteria	Acidobacteria-6	iii1-15	unclassified	unclassified	unclassified	Acidobacteria
28	Rhizosphere	3490231	5.18286	6.53397	1.14182e-07	0.00995028	Arkansas	Bacteria	Acidobacteria	Solibacteres	Solibacterales	unclassified	unclassified	unclassified	Acidobacteria
28	Rhizosphere	3501894	6.70182	7.62138	9.92411e-15	8.64827e-10	Arkansas	Bacteria	Acidobacteria	Sva0725	Sva0725	unclassified	unclassified	unclassified	Acidobacteria
28	Rhizosphere	695392	2.1918	8.41479	1.02599e-08	0.000894093	Arkansas	Bacteria	Acidobacteria	Acidobacteria-6	iii1-15	unclassified	unclassified	unclassified	Acidobacteria
28	Rhizosphere	3514708	-5.73132	9.1275	3.76247e-22	3.27877e-17	California	Bacteria	Bacteroidetes	Bacteroidia	Bacteroidales	unclassified	unclassified	unclassified	Bacteroidetes
28	Rhizosphere	3514714	-4.53894	7.28332	8.11362e-09	0.000707053	California	Bacteria	Proteobacteria	Deltaproteobacteria	Myxococcales	unclassified	unclassified	unclassified	Deltaproteobacteria
28	Rhizosphere	3514715	5.43276	9.5864	2.76499e-48	2.40952e-43	Arkansas	Bacteria	Proteobacteria	Betaproteobacteria	SC-I-84	unclassified	unclassified	unclassified	Betaproteobacteria
28	Rhizosphere	3518313	2.23493	9.66025	6.12053e-08	0.00533368	Arkansas	Bacteria	Chloroflexi	Chloroflexi	[Roseiflexales]	[Kouleothrixaceae]	unclassified	unclassified	Chloroflexi
28	Rhizosphere	814106	8.9971	9.67036	4.36654e-38	3.80518e-33	Arkansas	Bacteria	Acidobacteria	BPC102	MVS-40	unclassified	unclassified	unclassified	Acidobacteria
28	Rhizosphere	805571	-4.03414	8.4818	4.35497e-30	3.79509e-25	California	Bacteria	Proteobacteria	Betaproteobacteria	Rhodocyclales	Rhodocyclaceae	unclassified	unclassified	Betaproteobacteria
28	Rhizosphere	1124975	5.16344	6.51886	1.27942e-07	0.0111494	Arkansas	Bacteria	Proteobacteria	Deltaproteobacteria	Myxococcales	unclassified	unclassified	unclassified	Deltaproteobacteria
28	Rhizosphere	3555655	-3.93267	7.88533	1.32511e-13	1.15476e-08	California	Bacteria	Proteobacteria	Gammaproteobacteria	Alteromonadales	211ds20	unclassified	unclassified	Gammaproteobacteria
28	Rhizosphere	1133464	5.01669	7.3011	6.2463e-11	5.44327e-06	Arkansas	Bacteria	Bacteroidetes	[Saprospirae]	[Saprospirales]	Chitinophagaceae	unclassified	unclassified	Bacteroidetes
28	Rhizosphere	944510	-2.20008	8.98685	7.88414e-11	6.87055e-06	California	Bacteria	Proteobacteria	Betaproteobacteria	Burkholderiales	Comamonadaceae	unclassified	unclassified	Betaproteobacteria
28	Rhizosphere	3582695	-6.74877	6.80013	3.01429e-16	2.62677e-11	California	Bacteria	Bacteroidetes	Cytophagia	Cytophagales	Cytophagaceae	unclassified	unclassified	Bacteroidetes
28	Rhizosphere	1136183	4.06349	7.45357	1.48838e-11	1.29704e-06	Arkansas	Bacteria	Bacteroidetes	[Saprospirae]	[Saprospirales]	Chitinophagaceae	unclassified	unclassified	Bacteroidetes
28	Rhizosphere	1129599	-4.97597	6.43116	6.27831e-13	5.47117e-08	California	Bacteria	Proteobacteria	Alphaproteobacteria	Sphingomonadales	Sphingomonadaceae	unclassified	unclassified	Alphaproteobacteria
28	Rhizosphere	882963	6.70995	7.62838	4.92576e-18	4.2925e-13	Arkansas	Bacteria	Gemmatimonadetes	Gemmatimonadetes	unclassified	unclassified	unclassified	unclassified	Gemmatimonadetes
28	Rhizosphere	1063098	-3.84636	6.54425	2.39514e-07	0.0208722	California	Bacteria	Armatimonadetes	Chthonomonadetes	SJA-22	unclassified	unclassified	unclassified	Armatimonadetes
28	Rhizosphere	3611663	5.44906	8.20854	5.99851e-14	5.22734e-09	Arkansas	Bacteria	Proteobacteria	Betaproteobacteria	Rhodocyclales	Rhodocyclaceae	Uliginosibacterium	unclassified	Betaproteobacteria
28	Rhizosphere	814183	-4.42083	6.30545	9.84222e-14	8.57691e-09	California	Bacteria	Proteobacteria	Betaproteobacteria	Ellin6067	unclassified	unclassified	unclassified	Betaproteobacteria
28	Rhizosphere	1116348	-2.45157	7.71357	6.72522e-11	5.86063e-06	California	Bacteria	Proteobacteria	Betaproteobacteria	Burkholderiales	Comamonadaceae	unclassified	unclassified	Betaproteobacteria
28	Rhizosphere	1143359	3.20163	9.10403	1.76495e-20	1.53805e-15	Arkansas	Bacteria	Bacteroidetes	Cytophagia	Cytophagales	Cytophagaceae	Adhaeribacter	unclassified	Bacteroidetes
28	Rhizosphere	649954	-3.93523	8.62141	2.9197e-23	2.54434e-18	California	Bacteria	Acidobacteria	Acidobacteriia	Acidobacteriales	Koribacteraceae	unclassified	unclassified	Acidobacteria
28	Rhizosphere	751207	-2.66763	9.39447	7.14743e-13	6.22856e-08	California	Bacteria	Proteobacteria	Betaproteobacteria	Burkholderiales	Comamonadaceae	unclassified	unclassified	Betaproteobacteria
28	Rhizosphere	671757	7.27822	8.10166	1.47217e-12	1.28291e-07	Arkansas	Bacteria	Acidobacteria	Acidobacteria-6	iii1-15	RB40	unclassified	unclassified	Acidobacteria
28	Rhizosphere	675804	3.26163	9.98119	1.44159e-14	1.25626e-09	Arkansas	Bacteria	Acidobacteria	Acidobacteria-6	iii1-15	unclassified	unclassified	unclassified	Acidobacteria
28	Rhizosphere	3667535	1.88831	8.67129	4.71164e-08	0.00410591	Arkansas	Bacteria	Acidobacteria	Acidobacteria-6	iii1-15	unclassified	unclassified	unclassified	Acidobacteria
28	Rhizosphere	821679	-5.04538	5.84434	1.69212e-09	0.000147458	California	Bacteria	Proteobacteria	Gammaproteobacteria	Alteromonadales	125ds10	unclassified	unclassified	Gammaproteobacteria
28	Rhizosphere	3684928	6.16173	7.20178	2.1982e-13	1.9156e-08	Arkansas	Bacteria	Proteobacteria	Deltaproteobacteria	Myxococcales	Haliangiaceae	unclassified	unclassified	Deltaproteobacteria
28	Rhizosphere	3691868	-5.88992	8.298	1.94396e-42	1.69404e-37	California	Bacteria	Acidobacteria	[Chloracidobacteria]	PK29	unclassified	unclassified	unclassified	Acidobacteria
28	Rhizosphere	3699308	-7.49589	7.36151	4.05319e-29	3.53211e-24	California	Bacteria	Chlorobi	BSV26	VC38	unclassified	unclassified	unclassified	Chlorobi
28	Rhizosphere	3702094	2.82572	8.03825	1.09254e-07	0.00952084	Arkansas	Bacteria	Acidobacteria	Acidobacteria-6	iii1-15	unclassified	unclassified	unclassified	Acidobacteria
28	Rhizosphere	821362	-3.01861	8.4654	9.3689e-13	8.16443e-08	California	Bacteria	Bacteroidetes	Cytophagia	Cytophagales	Cytophagaceae	unclassified	unclassified	Bacteroidetes
28	Rhizosphere	1116174	5.97517	7.06035	1.63703e-10	1.42657e-05	Arkansas	Bacteria	Armatimonadetes	SJA-176	TP122	unclassified	unclassified	unclassified	Armatimonadetes
28	Rhizosphere	766020	4.00514	7.05443	1.70379e-08	0.00148475	Arkansas	Bacteria	Proteobacteria	Alphaproteobacteria	Rhizobiales	Bradyrhizobiaceae	unclassified	unclassified	Alphaproteobacteria
28	Rhizosphere	817132	-3.64856	8.22349	2.58754e-26	2.25488e-21	California	Bacteria	Proteobacteria	Deltaproteobacteria	Syntrophobacterales	Syntrophorhabdaceae	unclassified	unclassified	Deltaproteobacteria
28	Rhizosphere	651077	-5.95452	6.27885	1.15009e-18	1.00224e-13	California	Bacteria	Actinobacteria	Thermoleophilia	Gaiellales	Gaiellaceae	unclassified	unclassified	Actinobacteria
28	Rhizosphere	968854	2.70353	7.41291	5.06078e-07	0.0441016	Arkansas	Bacteria	Bacteroidetes	Sphingobacteriia	Sphingobacteriales	unclassified	unclassified	unclassified	Bacteroidetes
28	Rhizosphere	3749794	4.8264	7.68778	2.24273e-17	1.9544e-12	Arkansas	Bacteria	Acidobacteria	[Chloracidobacteria]	RB41	Ellin6075	unclassified	unclassified	Acidobacteria
28	Rhizosphere	810132	-3.79113	6.38819	3.66042e-09	0.000318983	California	Bacteria	Acidobacteria	Acidobacteria-6	iii1-15	unclassified	unclassified	unclassified	Acidobacteria
28	Rhizosphere	727513	-6.427	6.56886	8.57095e-19	7.46907e-14	California	Bacteria	Bacteroidetes	[Saprospirae]	[Saprospirales]	Chitinophagaceae	unclassified	unclassified	Bacteroidetes
28	Rhizosphere	3768296	-1.84639	9.57084	4.49019e-12	3.91293e-07	California	Bacteria	Acidobacteria	[Chloracidobacteria]	RB41	unclassified	unclassified	unclassified	Acidobacteria
28	Rhizosphere	807206	5.10593	6.49095	1.20225e-08	0.00104768	Arkansas	Bacteria	Proteobacteria	Deltaproteobacteria	unclassified	unclassified	unclassified	unclassified	Deltaproteobacteria
28	Rhizosphere	3783370	-2.18103	8.74313	4.2172e-09	0.000367504	California	Bacteria	Acidobacteria	[Chloracidobacteria]	DS-100	unclassified	unclassified	unclassified	Acidobacteria
28	Rhizosphere	821858	-4.44222	6.42958	2.13998e-17	1.86486e-12	California	Bacteria	Proteobacteria	Deltaproteobacteria	Desulfuromonadales	Geobacteraceae	Geobacter	unclassified	Deltaproteobacteria
28	Rhizosphere	1137563	-2.48225	6.79157	5.06337e-08	0.00441242	California	Bacteria	Verrucomicrobia	Opitutae	Opitutales	Opitutaceae	Opitutus	unclassified	Verrucomicrobia
28	Rhizosphere	3802893	-2.37755	7.04399	3.98352e-07	0.0347139	California	Bacteria	Proteobacteria	Betaproteobacteria	MND1	unclassified	unclassified	unclassified	Betaproteobacteria
28	Rhizosphere	3808207	6.34227	7.33987	1.469e-08	0.00128014	Arkansas	Bacteria	Chloroflexi	Anaerolineae	SBR1031	A4b	unclassified	unclassified	Chloroflexi
28	Rhizosphere	3819483	-3.57463	7.03901	1.39449e-15	1.21522e-10	California	Bacteria	Chlorobi	OPB56	unclassified	unclassified	unclassified	unclassified	Chlorobi
28	Rhizosphere	956155	-4.54602	7.43995	2.59166e-12	2.25848e-07	California	Bacteria	Planctomycetes	C6	MVS-107	unclassified	unclassified	unclassified	Planctomycetes
28	Rhizosphere	3843947	6.37878	7.36419	8.55165e-13	7.45225e-08	Arkansas	Bacteria	Acidobacteria	Acidobacteria-6	iii1-15	mb2424	unclassified	unclassified	Acidobacteria
28	Rhizosphere	615362	5.36007	8.54812	2.3578e-17	2.05468e-12	Arkansas	Bacteria	Proteobacteria	Alphaproteobacteria	Rhodospirillales	Rhodospirillaceae	unclassified	unclassified	Alphaproteobacteria
28	Rhizosphere	1127630	-5.07462	6.09965	1.87765e-08	0.00163626	California	Bacteria	Verrucomicrobia	Opitutae	Opitutales	Opitutaceae	Opitutus	unclassified	Verrucomicrobia
28	Rhizosphere	706728	5.42711	10.2813	9.21002e-38	8.02598e-33	Arkansas	Bacteria	Proteobacteria	Alphaproteobacteria	Sphingomonadales	Sphingomonadaceae	Kaistobacter	unclassified	Alphaproteobacteria
28	Rhizosphere	3849735	4.95289	7.26586	1.54858e-11	1.34949e-06	Arkansas	Bacteria	Proteobacteria	Alphaproteobacteria	Rhizobiales	Bradyrhizobiaceae	Balneimonas	unclassified	Alphaproteobacteria
28	Rhizosphere	3854083	2.64354	8.92114	1.4203e-09	0.00012377	Arkansas	Bacteria	Acidobacteria	[Chloracidobacteria]	RB41	Ellin6075	unclassified	unclassified	Acidobacteria
28	Rhizosphere	1142950	8.65839	9.35224	6.87577e-33	5.99182e-28	Arkansas	Bacteria	Bacteroidetes	[Saprospirae]	[Saprospirales]	Saprospiraceae	unclassified	unclassified	Bacteroidetes
28	Rhizosphere	1107999	2.05558	11.5931	4.05702e-07	0.0353545	Arkansas	Bacteria	Actinobacteria	Actinobacteria	Actinomycetales	Micrococcaceae	unclassified	unclassified	Actinobacteria
28	Rhizosphere	1118355	3.74606	7.47476	1.07728e-07	0.00938782	Arkansas	Bacteria	Chloroflexi	TK17	unclassified	unclassified	unclassified	unclassified	Chloroflexi
28	Rhizosphere	3868277	2.72207	7.25915	4.1256e-08	0.00359521	Arkansas	Bacteria	Proteobacteria	Betaproteobacteria	SC-I-84	unclassified	unclassified	unclassified	Betaproteobacteria
28	Rhizosphere	3870314	3.66453	7.99043	1.54995e-10	1.35069e-05	Arkansas	Bacteria	Acidobacteria	Acidobacteria-6	iii1-15	unclassified	unclassified	unclassified	Acidobacteria
28	Rhizosphere	3896028	3.54487	9.17024	8.49682e-13	7.40447e-08	Arkansas	Bacteria	Acidobacteria	[Chloracidobacteria]	DS-100	unclassified	unclassified	unclassified	Acidobacteria
28	Rhizosphere	3897235	8.5898	9.28653	3.56527e-45	3.10692e-40	Arkansas	Bacteria	Acidobacteria	[Chloracidobacteria]	DS-100	unclassified	unclassified	unclassified	Acidobacteria
28	Rhizosphere	1073359	4.91398	7.76464	1.38068e-07	0.0120318	Arkansas	Bacteria	Bacteroidetes	[Saprospirae]	[Saprospirales]	Chitinophagaceae	Flavisolibacter	unclassified	Bacteroidetes
28	Rhizosphere	812386	2.12818	8.9249	3.87374e-07	0.0337573	Arkansas	Bacteria	Acidobacteria	Acidobacteria-6	CCU21	unclassified	unclassified	unclassified	Acidobacteria
28	Rhizosphere	1112399	5.514	9.66666	3.96497e-29	3.45524e-24	Arkansas	Bacteria	Acidobacteria	[Chloracidobacteria]	RB41	Ellin6075	unclassified	unclassified	Acidobacteria
28	Rhizosphere	809354	4.66773	8.22107	4.18227e-20	3.6446e-15	Arkansas	Bacteria	Acidobacteria	Acidobacteria-6	iii1-15	mb2424	unclassified	unclassified	Acidobacteria
28	Rhizosphere	814777	5.44027	7.62881	8.47991e-14	7.38974e-09	Arkansas	Bacteria	Acidobacteria	Acidobacteria-6	iii1-15	unclassified	unclassified	unclassified	Acidobacteria
28	Rhizosphere	974797	-7.58595	11.452	2.43402e-25	2.1211e-20	California	Bacteria	Proteobacteria	Betaproteobacteria	Burkholderiales	Comamonadaceae	unclassified	unclassified	Betaproteobacteria
28	Rhizosphere	809020	-5.18989	5.91001	1.647e-09	0.000143526	California	Bacteria	Proteobacteria	Gammaproteobacteria	Methylococcales	Crenotrichaceae	Crenothrix	unclassified	Gammaproteobacteria
28	Rhizosphere	1147608	-4.69694	7.39048	3.06428e-28	2.67034e-23	California	Bacteria	Acidobacteria	Acidobacteriia	Acidobacteriales	Koribacteraceae	unclassified	unclassified	Acidobacteria
28	Rhizosphere	825569	5.71254	6.8841	1.03619e-10	9.02981e-06	Arkansas	Bacteria	Acidobacteria	Solibacteres	Solibacterales	Solibacteraceae	Candidatus_Solibacter	unclassified	Acidobacteria
28	Rhizosphere	3952124	3.37523	10.3474	1.14467e-17	9.97515e-13	Arkansas	Bacteria	Acidobacteria	Acidobacteria-6	iii1-15	unclassified	unclassified	unclassified	Acidobacteria
28	Rhizosphere	3954597	3.07665	7.18834	3.32311e-08	0.00289589	Arkansas	Bacteria	Planctomycetes	Planctomycetia	Pirellulales	Pirellulaceae	unclassified	unclassified	Planctomycetes
28	Rhizosphere	727953	-3.6089	6.84992	2.68693e-12	2.3415e-07	California	Bacteria	Bacteroidetes	Sphingobacteriia	Sphingobacteriales	unclassified	unclassified	unclassified	Bacteroidetes
28	Rhizosphere	3972072	-4.15462	5.88533	7.59725e-10	6.62055e-05	California	Bacteria	Elusimicrobia	Endomicrobia	unclassified	unclassified	unclassified	unclassified	Elusimicrobia
28	Rhizosphere	701743	7.81757	8.57821	1.16863e-25	1.01839e-20	Arkansas	Bacteria	Acidobacteria	Acidobacteria-6	iii1-15	unclassified	unclassified	unclassified	Acidobacteria
28	Rhizosphere	813142	3.49274	7.28668	1.25633e-08	0.00109482	Arkansas	Bacteria	Acidobacteria	Acidobacteria-6	iii1-15	unclassified	unclassified	unclassified	Acidobacteria
28	Rhizosphere	629456	6.08795	7.14633	9.40361e-12	8.19469e-07	Arkansas	Bacteria	Acidobacteria	Solibacteres	Solibacterales	unclassified	unclassified	unclassified	Acidobacteria
28	Rhizosphere	728568	-4.25847	6.63975	1.54037e-13	1.34234e-08	California	Bacteria	Verrucomicrobia	[Pedosphaerae]	[Pedosphaerales]	Ellin517	unclassified	unclassified	Verrucomicrobia
28	Rhizosphere	815167	-3.04689	6.39973	2.7911e-09	0.000243228	California	Bacteria	Bacteroidetes	[Saprospirae]	[Saprospirales]	Saprospiraceae	unclassified	unclassified	Bacteroidetes
28	Rhizosphere	888238	5.9045	7.01142	4.07638e-09	0.000355232	Arkansas	Bacteria	Armatimonadetes	0319-6E2	unclassified	unclassified	unclassified	unclassified	Armatimonadetes
28	Rhizosphere	736771	3.06053	7.17553	1.26733e-08	0.0011044	Arkansas	Bacteria	Bacteroidetes	[Saprospirae]	[Saprospirales]	Chitinophagaceae	unclassified	unclassified	Bacteroidetes
28	Rhizosphere	4008780	5.93117	7.03026	5.91684e-09	0.000515617	Arkansas	Bacteria	Proteobacteria	Deltaproteobacteria	Myxococcales	Haliangiaceae	unclassified	unclassified	Deltaproteobacteria
28	Rhizosphere	4011113	4.10581	7.48458	1.09708e-11	9.56043e-07	Arkansas	Bacteria	Proteobacteria	Deltaproteobacteria	Syntrophobacterales	Syntrophobacteraceae	unclassified	unclassified	Deltaproteobacteria
28	Rhizosphere	4024062	3.05511	8.62098	1.31514e-14	1.14607e-09	Arkansas	Bacteria	Acidobacteria	Acidobacteria-6	iii1-15	unclassified	unclassified	unclassified	Acidobacteria
28	Rhizosphere	4024063	5.67318	6.8485	1.75057e-11	1.52552e-06	Arkansas	Bacteria	Acidobacteria	Acidobacteria-6	iii1-15	unclassified	unclassified	unclassified	Acidobacteria
28	Rhizosphere	4029797	-5.61747	6.10548	1.99977e-11	1.74268e-06	California	Bacteria	Proteobacteria	Alphaproteobacteria	Rhodospirillales	Rhodospirillaceae	unclassified	unclassified	Alphaproteobacteria
28	Rhizosphere	4032624	2.37015	9.02072	2.60158e-07	0.0226712	Arkansas	Bacteria	Verrucomicrobia	[Pedosphaerae]	[Pedosphaerales]	auto67_4W	unclassified	unclassified	Verrucomicrobia
28	Rhizosphere	955671	5.41269	8.18404	1.96495e-17	1.71234e-12	Arkansas	Bacteria	Acidobacteria	[Chloracidobacteria]	RB41	Ellin6075	unclassified	unclassified	Acidobacteria
28	Rhizosphere	4041627	-4.79339	5.75397	2.69143e-08	0.00234542	California	Bacteria	Proteobacteria	Gammaproteobacteria	Xanthomonadales	Sinobacteraceae	unclassified	unclassified	Gammaproteobacteria
28	Rhizosphere	775724	-5.78211	6.18515	1.71887e-10	1.49789e-05	California	Bacteria	Proteobacteria	Gammaproteobacteria	Methylococcales	Methylococcaceae	Methylomonas	unclassified	Gammaproteobacteria
28	Rhizosphere	809536	6.45359	7.42211	1.29421e-10	1.12783e-05	Arkansas	Bacteria	Bacteroidetes	Cytophagia	Cytophagales	Cytophagaceae	Pontibacter	unclassified	Bacteroidetes
28	Rhizosphere	1119031	-2.99287	7.79866	2.63633e-12	2.2974e-07	California	Bacteria	Actinobacteria	Thermoleophilia	Solirubrobacterales	Solirubrobacteraceae	unclassified	unclassified	Actinobacteria
28	Rhizosphere	4091471	4.36899	8.42901	3.6819e-21	3.20855e-16	Arkansas	Bacteria	Acidobacteria	Acidobacteria-6	iii1-15	unclassified	unclassified	unclassified	Acidobacteria
28	Rhizosphere	1132745	-7.46225	7.32872	3.49763e-37	3.04797e-32	California	Bacteria	Actinobacteria	Thermoleophilia	Gaiellales	Gaiellaceae	unclassified	unclassified	Actinobacteria
28	Rhizosphere	888880	4.9274	6.37754	3.60954e-07	0.031455	Arkansas	Bacteria	Actinobacteria	Acidimicrobiia	Acidimicrobiales	unclassified	unclassified	unclassified	Actinobacteria
28	Rhizosphere	1131221	-4.83198	7.23936	9.39547e-26	8.18759e-21	California	Bacteria	Proteobacteria	Gammaproteobacteria	Xanthomonadales	Xanthomonadaceae	unclassified	unclassified	Gammaproteobacteria
28	Rhizosphere	818286	4.48046	9.01412	4.63026e-14	4.035e-09	Arkansas	Bacteria	Acidobacteria	Acidobacteria-6	iii1-15	unclassified	unclassified	unclassified	Acidobacteria
28	Rhizosphere	815931	5.39384	6.66395	2.61138e-07	0.0227566	Arkansas	Bacteria	Acidobacteria	[Chloracidobacteria]	2017-11-24	unclassified	unclassified	unclassified	Acidobacteria
28	Rhizosphere	815264	4.39759	6.8682	1.0814e-08	0.000942377	Arkansas	Bacteria	Acidobacteria	Acidobacteria-6	iii1-15	unclassified	unclassified	unclassified	Acidobacteria
28	Rhizosphere	619918	-5.2792	5.94204	5.92504e-12	5.16331e-07	California	Bacteria	Acidobacteria	Solibacteres	Solibacterales	unclassified	unclassified	unclassified	Acidobacteria
28	Rhizosphere	4151701	-7.84826	7.65602	1.48669e-26	1.29556e-21	California	Bacteria	Proteobacteria	Gammaproteobacteria	Xanthomonadales	Xanthomonadaceae	unclassified	unclassified	Gammaproteobacteria
28	Rhizosphere	836394	8.35238	9.05017	6.05963e-08	0.0052806	Arkansas	Bacteria	Proteobacteria	Gammaproteobacteria	Pseudomonadales	Pseudomonadaceae	unclassified	unclassified	Gammaproteobacteria
28	Rhizosphere	759624	3.45819	11.4018	1.4255e-17	1.24224e-12	Arkansas	Bacteria	Proteobacteria	Betaproteobacteria	Burkholderiales	Oxalobacteraceae	unclassified	unclassified	Betaproteobacteria
28	Rhizosphere	837700	7.53108	8.32466	2.79609e-21	2.43663e-16	Arkansas	Bacteria	Proteobacteria	Gammaproteobacteria	Xanthomonadales	Xanthomonadaceae	unclassified	unclassified	Gammaproteobacteria
28	Rhizosphere	832844	-3.8408	9.0583	8.32895e-28	7.25818e-23	California	Bacteria	Proteobacteria	Deltaproteobacteria	Myxococcales	Myxococcaceae	unclassified	unclassified	Deltaproteobacteria
28	Rhizosphere	712016	6.752	7.65969	2.79336e-07	0.0243424	Arkansas	Bacteria	WS3	PRR-12	Sediment-1	unclassified	unclassified	unclassified	WS3
28	Rhizosphere	791504	4.68754	8.24571	8.36921e-21	7.29327e-16	Arkansas	Bacteria	Acidobacteria	Acidobacteria-6	iii1-15	unclassified	unclassified	unclassified	Acidobacteria
28	Rhizosphere	4222816	-4.60458	5.69117	1.33751e-07	0.0116556	California	Bacteria	Proteobacteria	Deltaproteobacteria	Myxococcales	Haliangiaceae	unclassified	unclassified	Deltaproteobacteria
28	Rhizosphere	1105745	6.04721	7.11477	8.31934e-12	7.2498e-07	Arkansas	Bacteria	Gemmatimonadetes	Gemmatimonadetes	Ellin5290	unclassified	unclassified	unclassified	Gemmatimonadetes
28	Rhizosphere	4248323	6.23684	7.25574	9.41372e-09	0.000820349	Arkansas	Bacteria	Acidobacteria	Acidobacteria-6	CCU21	unclassified	unclassified	unclassified	Acidobacteria
28	Rhizosphere	1042683	5.71467	6.87592	1.09679e-10	9.55783e-06	Arkansas	Bacteria	Proteobacteria	Deltaproteobacteria	Myxococcales	unclassified	unclassified	unclassified	Deltaproteobacteria
28	Rhizosphere	4258048	5.9751	9.07847	6.18552e-18	5.39031e-13	Arkansas	Bacteria	Proteobacteria	Alphaproteobacteria	Sphingomonadales	Sphingomonadaceae	Kaistobacter	unclassified	Alphaproteobacteria
28	Rhizosphere	4260136	4.97044	8.19704	3.3727e-19	2.93911e-14	Arkansas	Bacteria	Proteobacteria	Deltaproteobacteria	Syntrophobacterales	Syntrophobacteraceae	unclassified	unclassified	Deltaproteobacteria
28	Rhizosphere	4269868	-2.08997	8.0978	7.57174e-08	0.00659832	California	Bacteria	Gemmatimonadetes	Gemmatimonadetes	Gemmatimonadales	Gemmatimonadaceae	Gemmatimonas	unclassified	Gemmatimonadetes
28	Rhizosphere	852205	3.34345	7.16656	1.65406e-08	0.00144142	Arkansas	Bacteria	Proteobacteria	Alphaproteobacteria	Rhizobiales	Hyphomicrobiaceae	Rhodoplanes	unclassified	Alphaproteobacteria
28	Rhizosphere	4276843	5.16662	7.4259	4.78893e-13	4.17326e-08	Arkansas	Bacteria	BRC1	PRR-11	unclassified	unclassified	unclassified	unclassified	BRC1
28	Rhizosphere	4278428	6.68906	7.61284	9.02467e-16	7.86446e-11	Arkansas	Bacteria	Proteobacteria	Alphaproteobacteria	Sphingomonadales	Erythrobacteraceae	unclassified	unclassified	Alphaproteobacteria
28	Rhizosphere	769696	1.58087	9.48482	7.38623e-09	0.000643666	Arkansas	Bacteria	Chloroflexi	Ellin6529	unclassified	unclassified	unclassified	unclassified	Chloroflexi
28	Rhizosphere	4288321	6.09619	9.20517	1.70908e-09	0.000148936	Arkansas	Bacteria	Proteobacteria	Betaproteobacteria	Neisseriales	Neisseriaceae	unclassified	unclassified	Betaproteobacteria
28	Rhizosphere	4290381	3.86224	7.99939	9.78155e-14	8.52404e-09	Arkansas	Bacteria	Proteobacteria	Alphaproteobacteria	Rhodobacterales	Hyphomonadaceae	unclassified	unclassified	Alphaproteobacteria
28	Rhizosphere	4292811	7.34601	9.32823	4.22581e-23	3.68254e-18	Arkansas	Bacteria	Acidobacteria	Acidobacteria-6	iii1-15	unclassified	unclassified	unclassified	Acidobacteria
28	Rhizosphere	4294646	7.34141	8.15621	1.21322e-12	1.05725e-07	Arkansas	Bacteria	Proteobacteria	Alphaproteobacteria	Rhizobiales	Rhizobiaceae	unclassified	unclassified	Alphaproteobacteria
28	Rhizosphere	4295795	-4.44225	7.60414	3.93676e-33	3.43065e-28	California	Bacteria	Proteobacteria	Deltaproteobacteria	Desulfuromonadales	Geobacteraceae	Geobacter	unclassified	Deltaproteobacteria
28	Rhizosphere	4295889	5.33039	6.62484	3.78745e-08	0.00330054	Arkansas	Bacteria	Verrucomicrobia	[Pedosphaerae]	[Pedosphaerales]	Ellin517	unclassified	unclassified	Verrucomicrobia
28	Rhizosphere	4295908	-5.42904	6.00669	4.23539e-14	3.69088e-09	California	Bacteria	WS4	unclassified	unclassified	unclassified	unclassified	unclassified	WS4
28	Rhizosphere	4296289	-4.84123	6.1973	1.05507e-11	9.19432e-07	California	Bacteria	Bacteroidetes	Bacteroidia	Bacteroidales	unclassified	unclassified	unclassified	Bacteroidetes
28	Rhizosphere	4296675	4.07117	10.4965	2.22458e-17	1.93859e-12	Arkansas	Bacteria	Chloroflexi	Anaerolineae	CFB-26	unclassified	unclassified	unclassified	Chloroflexi
28	Rhizosphere	4297568	-1.22903	10.2699	6.18707e-08	0.00539166	California	Bacteria	Acidobacteria	[Chloracidobacteria]	RB41	unclassified	unclassified	unclassified	Acidobacteria
28	Rhizosphere	4298211	-6.75432	7.49355	6.68003e-36	5.82125e-31	California	Bacteria	Proteobacteria	Gammaproteobacteria	unclassified	unclassified	unclassified	unclassified	Gammaproteobacteria
28	Rhizosphere	4298217	8.16275	8.89002	1.62939e-12	1.41992e-07	Arkansas	Bacteria	Gemmatimonadetes	Gemm-1	unclassified	unclassified	unclassified	unclassified	Gemmatimonadetes
28	Rhizosphere	4298530	9.25402	9.91563	8.98163e-41	7.82695e-36	Arkansas	Bacteria	Proteobacteria	Gammaproteobacteria	Xanthomonadales	Xanthomonadaceae	unclassified	unclassified	Gammaproteobacteria
28	Rhizosphere	4298549	6.08346	7.13621	1.96811e-08	0.00171509	Arkansas	Bacteria	Proteobacteria	Alphaproteobacteria	Rhodospirillales	Rhodospirillaceae	unclassified	unclassified	Alphaproteobacteria
28	Rhizosphere	4298662	-6.68069	8.27673	1.50134e-56	1.30833e-51	California	Bacteria	Verrucomicrobia	[Pedosphaerae]	[Pedosphaerales]	Ellin515	unclassified	unclassified	Verrucomicrobia
28	Rhizosphere	4298908	-5.92059	6.57594	1.97715e-18	1.72297e-13	California	Bacteria	Proteobacteria	Betaproteobacteria	Rhodocyclales	Rhodocyclaceae	Uliginosibacterium	unclassified	Betaproteobacteria
28	Rhizosphere	4299608	-3.58945	8.48641	2.7096e-24	2.36125e-19	California	Bacteria	Actinobacteria	Actinobacteria	Actinomycetales	Geodermatophilaceae	Geodermatophilus	unclassified	Actinobacteria
28	Rhizosphere	4299829	5.81663	6.94659	2.00521e-10	1.74742e-05	Arkansas	Bacteria	Chloroflexi	Gitt-GS-136	unclassified	unclassified	unclassified	unclassified	Chloroflexi
28	Rhizosphere	4301044	3.72524	7.86116	2.16773e-16	1.88904e-11	Arkansas	Bacteria	Gemmatimonadetes	Gemmatimonadetes	unclassified	unclassified	unclassified	unclassified	Gemmatimonadetes
28	Rhizosphere	4301165	-3.26025	10.6385	3.48097e-15	3.03346e-10	California	Bacteria	Proteobacteria	Betaproteobacteria	Burkholderiales	Comamonadaceae	Acidovorax	unclassified	Betaproteobacteria
28	Rhizosphere	4302753	4.85239	10.0328	8.45842e-35	7.371e-30	Arkansas	Bacteria	Proteobacteria	Deltaproteobacteria	Myxococcales	unclassified	unclassified	unclassified	Deltaproteobacteria
28	Rhizosphere	4302936	6.69992	7.6208	6.17674e-13	5.38265e-08	Arkansas	Bacteria	Gemmatimonadetes	Gemm-1	unclassified	unclassified	unclassified	unclassified	Gemmatimonadetes
28	Rhizosphere	4303191	5.37925	6.65597	1.6484e-09	0.000143648	Arkansas	Bacteria	Proteobacteria	Alphaproteobacteria	Rhizobiales	unclassified	unclassified	unclassified	Alphaproteobacteria
28	Rhizosphere	4303820	7.13215	7.97572	3.22659e-11	2.81178e-06	Arkansas	Bacteria	Acidobacteria	Acidobacteria-6	iii1-15	unclassified	unclassified	unclassified	Acidobacteria
28	Rhizosphere	4303895	-4.65393	5.7063	1.03814e-07	0.00904678	California	Bacteria	Bacteroidetes	Cytophagia	Cytophagales	Cytophagaceae	unclassified	unclassified	Bacteroidetes
28	Rhizosphere	4304329	6.16494	7.19754	7.6701e-08	0.00668403	Arkansas	Bacteria	Acidobacteria	Acidobacteria-6	iii1-15	unclassified	unclassified	unclassified	Acidobacteria
28	Rhizosphere	4304382	4.79609	8.3561	1.08146e-17	9.42424e-13	Arkansas	Bacteria	Acidobacteria	[Chloracidobacteria]	RB41	unclassified	unclassified	unclassified	Acidobacteria
28	Rhizosphere	4304927	5.90965	7.0131	2.60463e-10	2.26978e-05	Arkansas	Bacteria	Nitrospirae	Nitrospira	Nitrospirales	0319-6A21	unclassified	unclassified	Nitrospirae
28	Rhizosphere	4305160	4.55017	8.42721	1.74924e-11	1.52436e-06	Arkansas	Bacteria	Proteobacteria	Betaproteobacteria	Burkholderiales	Comamonadaceae	unclassified	unclassified	Betaproteobacteria
28	Rhizosphere	4305723	5.23533	6.56165	1.50822e-07	0.0131432	Arkansas	Bacteria	Proteobacteria	Alphaproteobacteria	Sphingomonadales	Sphingomonadaceae	Kaistobacter	unclassified	Alphaproteobacteria
28	Rhizosphere	4306131	-6.09902	6.36286	4.21379e-18	3.67206e-13	California	Bacteria	Acidobacteria	Acidobacteriia	Acidobacteriales	Koribacteraceae	unclassified	unclassified	Acidobacteria
28	Rhizosphere	4306228	-6.09999	9.14468	1.77178e-48	1.544e-43	California	Bacteria	Acidobacteria	Acidobacteriia	Acidobacteriales	Koribacteraceae	Candidatus_Koribacter	unclassified	Acidobacteria
28	Rhizosphere	4306816	-5.75071	6.17173	3.21938e-12	2.8055e-07	California	Bacteria	Proteobacteria	Alphaproteobacteria	Rhodospirillales	Rhodospirillaceae	Azospirillum	unclassified	Alphaproteobacteria
28	Rhizosphere	4307825	4.78725	7.13259	1.11968e-10	9.75737e-06	Arkansas	Bacteria	Bacteroidetes	[Saprospirae]	[Saprospirales]	Chitinophagaceae	Flavisolibacter	unclassified	Bacteroidetes
28	Rhizosphere	4308297	5.26478	9.02159	6.64842e-26	5.7937e-21	Arkansas	Bacteria	Acidobacteria	iii1-8	DS-18	unclassified	unclassified	unclassified	Acidobacteria
28	Rhizosphere	4308304	6.18167	7.21273	1.34276e-14	1.17013e-09	Arkansas	Bacteria	Acidobacteria	[Chloracidobacteria]	RB41	Ellin6075	unclassified	unclassified	Acidobacteria
28	Rhizosphere	4308416	7.61516	8.39903	1.78488e-22	1.55542e-17	Arkansas	Bacteria	Chloroflexi	Anaerolineae	SBR1031	A4b	unclassified	unclassified	Chloroflexi
28	Rhizosphere	4309024	3.31494	7.73105	1.27256e-10	1.10896e-05	Arkansas	Bacteria	Chloroflexi	Anaerolineae	S0208	unclassified	unclassified	unclassified	Chloroflexi
28	Rhizosphere	4309481	4.88375	7.72399	3.84467e-15	3.3504e-10	Arkansas	Bacteria	Acidobacteria	[Chloracidobacteria]	2017-11-24	unclassified	unclassified	unclassified	Acidobacteria
28	Rhizosphere	4311512	2.50824	9.1308	4.94524e-07	0.0430948	Arkansas	Bacteria	Chloroflexi	Anaerolineae	SBR1031	A4b	unclassified	unclassified	Chloroflexi
28	Rhizosphere	4311517	-5.40598	7.0789	9.10777e-22	7.93687e-17	California	Bacteria	Proteobacteria	Alphaproteobacteria	Rhodospirillales	Rhodospirillaceae	Skermanella	unclassified	Alphaproteobacteria
28	Rhizosphere	4311663	-4.96392	7.86243	4.51188e-29	3.93184e-24	California	Bacteria	Proteobacteria	Betaproteobacteria	Methylophilales	Methylophilaceae	unclassified	unclassified	Betaproteobacteria
28	Rhizosphere	4311787	-4.56616	6.50098	1.34013e-16	1.16784e-11	California	Bacteria	Nitrospirae	Nitrospira	Nitrospirales	[Thermodesulfovibrionaceae]	GOUTA19	unclassified	Nitrospirae
28	Rhizosphere	4312075	7.88071	8.63389	8.95266e-18	7.80171e-13	Arkansas	Bacteria	Bacteroidetes	[Saprospirae]	[Saprospirales]	Saprospiraceae	unclassified	unclassified	Bacteroidetes
28	Rhizosphere	4312724	5.67833	6.85048	7.19433e-10	6.26942e-05	Arkansas	Bacteria	Bacteroidetes	[Saprospirae]	[Saprospirales]	Chitinophagaceae	unclassified	unclassified	Bacteroidetes
28	Rhizosphere	4312727	4.4865	9.55401	7.69641e-29	6.70696e-24	Arkansas	Bacteria	Gemmatimonadetes	Gemmatimonadetes	unclassified	unclassified	unclassified	unclassified	Gemmatimonadetes
28	Rhizosphere	4313353	4.27162	7.25661	4.75103e-11	4.14024e-06	Arkansas	Bacteria	Acidobacteria	Acidobacteria-6	iii1-15	unclassified	unclassified	unclassified	Acidobacteria
28	Rhizosphere	4314420	-4.83411	7.1116	8.66915e-24	7.55464e-19	California	Bacteria	Proteobacteria	Deltaproteobacteria	Bdellovibrionales	Bdellovibrionaceae	Bdellovibrio	unclassified	Deltaproteobacteria
28	Rhizosphere	4314520	7.7901	8.55566	5.29135e-29	4.61109e-24	Arkansas	Bacteria	Gemmatimonadetes	Gemmatimonadetes	N1423WL	unclassified	unclassified	unclassified	Gemmatimonadetes
28	Rhizosphere	4314930	-7.50232	7.35968	1.78621e-34	1.55658e-29	California	Bacteria	Gemmatimonadetes	Gemmatimonadetes	unclassified	unclassified	unclassified	unclassified	Gemmatimonadetes
28	Rhizosphere	4314932	9.46315	11.3695	6.34523e-42	5.52949e-37	Arkansas	Bacteria	Nitrospirae	Nitrospira	Nitrospirales	0319-6A21	unclassified	unclassified	Nitrospirae
28	Rhizosphere	4315253	-3.24921	6.96122	9.89292e-10	8.62109e-05	California	Bacteria	Proteobacteria	Deltaproteobacteria	Bdellovibrionales	Bacteriovoracaceae	unclassified	unclassified	Deltaproteobacteria
28	Rhizosphere	4315620	6.59236	7.52966	2.0604e-14	1.79552e-09	Arkansas	Bacteria	Gemmatimonadetes	Gemm-5	unclassified	unclassified	unclassified	unclassified	Gemmatimonadetes
28	Rhizosphere	4316450	-3.10145	6.60286	6.36531e-08	0.00554699	California	Bacteria	Proteobacteria	Betaproteobacteria	MND1	unclassified	unclassified	unclassified	Betaproteobacteria
28	Rhizosphere	4316722	-3.15041	9.01772	1.41792e-21	1.23563e-16	California	Bacteria	Verrucomicrobia	[Pedosphaerae]	[Pedosphaerales]	unclassified	unclassified	unclassified	Verrucomicrobia
28	Rhizosphere	4316737	-3.54444	6.8653	2.35376e-09	0.000205116	California	Bacteria	Bacteroidetes	Cytophagia	Cytophagales	Cytophagaceae	unclassified	unclassified	Bacteroidetes
28	Rhizosphere	4317089	5.70564	8.83386	5.46496e-13	4.76238e-08	Arkansas	Bacteria	Proteobacteria	Betaproteobacteria	MND1	unclassified	unclassified	unclassified	Betaproteobacteria
28	Rhizosphere	4317090	-4.66238	6.55458	5.65099e-15	4.9245e-10	California	Bacteria	Chlorobi	Ignavibacteria	Ignavibacteriales	Ignavibacteriaceae	unclassified	unclassified	Chlorobi
28	Rhizosphere	4317542	-6.10711	8.37227	2.37013e-43	2.06542e-38	California	Bacteria	Acidobacteria	iii1-8	DS-18	unclassified	unclassified	unclassified	Acidobacteria
28	Rhizosphere	4317879	-5.33782	7.39517	1.68389e-24	1.46741e-19	California	Bacteria	Verrucomicrobia	Verrucomicrobiae	Verrucomicrobiales	Verrucomicrobiaceae	Prosthecobacter	unclassified	Verrucomicrobia
28	Rhizosphere	4318046	-5.75312	6.16878	1.74266e-13	1.51862e-08	California	Bacteria	Acidobacteria	Solibacteres	Solibacterales	unclassified	unclassified	unclassified	Acidobacteria
28	Rhizosphere	4319244	2.10979	8.85522	4.86343e-07	0.0423819	Arkansas	Bacteria	Acidobacteria	[Chloracidobacteria]	DS-100	unclassified	unclassified	unclassified	Acidobacteria
28	Rhizosphere	4319297	7.97257	9.91184	4.17403e-39	3.63742e-34	Arkansas	Bacteria	Proteobacteria	Gammaproteobacteria	Xanthomonadales	Xanthomonadaceae	unclassified	unclassified	Gammaproteobacteria
28	Rhizosphere	4319592	2.12848	8.3255	5.43642e-09	0.000473752	Arkansas	Bacteria	Proteobacteria	Alphaproteobacteria	Sphingomonadales	Sphingomonadaceae	Kaistobacter	unclassified	Alphaproteobacteria
28	Rhizosphere	4319622	-6.07846	6.36244	1.31708e-13	1.14776e-08	California	Bacteria	Chloroflexi	Anaerolineae	SBR1031	SHA-31	unclassified	unclassified	Chloroflexi
28	Rhizosphere	4320431	5.69179	7.85291	1.90868e-14	1.6633e-09	Arkansas	Bacteria	Acidobacteria	iii1-8	DS-18	unclassified	unclassified	unclassified	Acidobacteria
28	Rhizosphere	4320436	6.30885	9.70737	6.59442e-34	5.74664e-29	Arkansas	Bacteria	Acidobacteria	[Chloracidobacteria]	RB41	Ellin6075	unclassified	unclassified	Acidobacteria
28	Rhizosphere	4320648	-1.65603	9.20919	2.108e-09	0.000183699	California	Bacteria	Actinobacteria	MB-A2-108	0319-7L14	unclassified	unclassified	unclassified	Actinobacteria
28	Rhizosphere	4320783	4.52861	8.34758	6.04404e-18	5.26702e-13	Arkansas	Bacteria	Acidobacteria	Sva0725	Sva0725	unclassified	unclassified	unclassified	Acidobacteria
28	Rhizosphere	4321049	-4.91761	7.08462	1.99822e-22	1.74133e-17	California	Bacteria	Proteobacteria	Deltaproteobacteria	Bdellovibrionales	Bdellovibrionaceae	Bdellovibrio	unclassified	Deltaproteobacteria
28	Rhizosphere	4321226	-1.55338	8.63534	4.69398e-07	0.0409052	California	Bacteria	Acidobacteria	Acidobacteria-6	iii1-15	unclassified	unclassified	unclassified	Acidobacteria
28	Rhizosphere	4321320	-4.51804	5.66232	5.56147e-07	0.0484648	California	Bacteria	Gemmatimonadetes	Gemmatimonadetes	KD8-87	unclassified	unclassified	unclassified	Gemmatimonadetes
28	Rhizosphere	4322206	-7.17315	7.53473	3.07933e-31	2.68345e-26	California	Bacteria	Planctomycetes	OM190	CL500-15	unclassified	unclassified	unclassified	Planctomycetes
28	Rhizosphere	4322321	10.9058	11.5274	1.14034e-09	9.93735e-05	Arkansas	Bacteria	Cyanobacteria	Oscillatoriophycideae	Oscillatoriales	Phormidiaceae	Phormidium	unclassified	Cyanobacteria
28	Rhizosphere	4323575	3.40466	7.42757	4.03398e-09	0.000351537	Arkansas	Bacteria	Bacteroidetes	[Saprospirae]	[Saprospirales]	Saprospiraceae	unclassified	unclassified	Bacteroidetes
28	Rhizosphere	4324733	4.94368	6.37994	4.24554e-08	0.00369974	Arkansas	Bacteria	Proteobacteria	Alphaproteobacteria	Sphingomonadales	Sphingomonadaceae	unclassified	unclassified	Alphaproteobacteria
28	Rhizosphere	4324955	-4.39343	5.82011	1.97004e-07	0.0171678	California	Bacteria	Proteobacteria	Deltaproteobacteria	Syntrophobacterales	Syntrophobacteraceae	Syntrophobacter	unclassified	Deltaproteobacteria
28	Rhizosphere	4326151	-4.81512	6.64578	1.2198e-17	1.06298e-12	California	Bacteria	Acidobacteria	[Chloracidobacteria]	2017-11-24	unclassified	unclassified	unclassified	Acidobacteria
28	Rhizosphere	4326152	5.22595	6.56102	2.59811e-08	0.0022641	Arkansas	Bacteria	Proteobacteria	Alphaproteobacteria	Rhizobiales	Hyphomicrobiaceae	Rhodoplanes	unclassified	Alphaproteobacteria
28	Rhizosphere	4326967	-5.0366	5.83971	4.80551e-08	0.00418771	California	Bacteria	Bacteroidetes	Flavobacteriia	Flavobacteriales	Cryomorphaceae	Fluviicola	unclassified	Bacteroidetes
28	Rhizosphere	4327622	4.88766	6.3545	3.13699e-07	0.0273369	Arkansas	Bacteria	Actinobacteria	Acidimicrobiia	Acidimicrobiales	unclassified	unclassified	unclassified	Actinobacteria
28	Rhizosphere	4328366	5.0464	6.45313	4.20136e-08	0.00366124	Arkansas	Bacteria	Bacteroidetes	Flavobacteriia	Flavobacteriales	Cryomorphaceae	unclassified	unclassified	Bacteroidetes
28	Rhizosphere	4328369	-4.69249	5.72158	6.0639e-09	0.000528433	California	Bacteria	Bacteroidetes	[Saprospirae]	[Saprospirales]	Chitinophagaceae	unclassified	unclassified	Bacteroidetes
28	Rhizosphere	4328457	6.5509	7.50009	4.34658e-15	3.78778e-10	Arkansas	Bacteria	Proteobacteria	Alphaproteobacteria	Sphingomonadales	Erythrobacteraceae	unclassified	unclassified	Alphaproteobacteria
28	Rhizosphere	4329073	3.53215	8.98223	1.63132e-18	1.4216e-13	Arkansas	Bacteria	Proteobacteria	Betaproteobacteria	SC-I-84	unclassified	unclassified	unclassified	Betaproteobacteria
28	Rhizosphere	4329074	2.07179	10.0627	4.37775e-08	0.00381494	Arkansas	Bacteria	Verrucomicrobia	[Pedosphaerae]	[Pedosphaerales]	Ellin517	unclassified	unclassified	Verrucomicrobia
28	Rhizosphere	4329518	12.6531	13.2587	5.98694e-15	5.21726e-10	Arkansas	Bacteria	Bacteroidetes	Flavobacteriia	Flavobacteriales	[Weeksellaceae]	Chryseobacterium	unclassified	Bacteroidetes
28	Rhizosphere	4329610	5.41506	6.67624	9.03404e-08	0.00787263	Arkansas	Bacteria	Proteobacteria	Deltaproteobacteria	Myxococcales	unclassified	unclassified	unclassified	Deltaproteobacteria
28	Rhizosphere	4330047	2.78634	9.16376	6.96953e-14	6.07353e-09	Arkansas	Bacteria	Acidobacteria	Acidobacteria-6	iii1-15	unclassified	unclassified	unclassified	Acidobacteria
28	Rhizosphere	4330205	5.55363	6.76508	4.41023e-09	0.000384325	Arkansas	Bacteria	Proteobacteria	Alphaproteobacteria	Rhizobiales	unclassified	unclassified	unclassified	Alphaproteobacteria
28	Rhizosphere	4330856	4.64668	7.03963	2.18341e-09	0.000190271	Arkansas	Bacteria	Proteobacteria	Alphaproteobacteria	Caulobacterales	Caulobacteraceae	unclassified	unclassified	Alphaproteobacteria
28	Rhizosphere	4331213	-5.12088	5.87165	6.06796e-09	0.000528787	California	Bacteria	Acidobacteria	Acidobacteriia	Acidobacteriales	Koribacteraceae	unclassified	unclassified	Acidobacteria
28	Rhizosphere	4331215	-5.52621	6.35049	4.4446e-12	3.8732e-07	California	Bacteria	Chloroflexi	Anaerolineae	GCA004	unclassified	unclassified	unclassified	Chloroflexi
28	Rhizosphere	4331731	-2.4758	7.99774	1.36768e-10	1.19185e-05	California	Bacteria	Actinobacteria	Thermoleophilia	Solirubrobacterales	Solirubrobacteraceae	unclassified	unclassified	Actinobacteria
28	Rhizosphere	4331815	3.50252	9.15761	7.95388e-09	0.000693133	Arkansas	Bacteria	Proteobacteria	Alphaproteobacteria	Sphingomonadales	Sphingomonadaceae	unclassified	unclassified	Alphaproteobacteria
28	Rhizosphere	4332665	5.93593	7.03365	5.96354e-10	5.19687e-05	Arkansas	Bacteria	Actinobacteria	Actinobacteria	Actinomycetales	Sporichthyaceae	unclassified	unclassified	Actinobacteria
28	Rhizosphere	4332926	-5.96764	6.60889	4.03799e-13	3.51887e-08	California	Bacteria	Firmicutes	Clostridia	OPB54	unclassified	unclassified	unclassified	Firmicutes
28	Rhizosphere	4333969	-5.01383	6.62422	1.54324e-17	1.34484e-12	California	Bacteria	Proteobacteria	Betaproteobacteria	Rhodocyclales	Rhodocyclaceae	unclassified	unclassified	Betaproteobacteria
28	Rhizosphere	4333971	3.66487	8.91405	1.23023e-13	1.07207e-08	Arkansas	Bacteria	Planctomycetes	Planctomycetia	Gemmatales	Gemmataceae	Gemmata	unclassified	Planctomycetes
28	Rhizosphere	4334383	4.19065	7.21645	2.14531e-08	0.00186951	Arkansas	Bacteria	Proteobacteria	Betaproteobacteria	Methylophilales	Methylophilaceae	unclassified	unclassified	Betaproteobacteria
28	Rhizosphere	4334695	5.98919	9.10435	1.39822e-32	1.21846e-27	Arkansas	Bacteria	Proteobacteria	Gammaproteobacteria	Xanthomonadales	Xanthomonadaceae	unclassified	unclassified	Gammaproteobacteria
28	Rhizosphere	4334886	4.7882	8.02123	2.77097e-13	2.41474e-08	Arkansas	Bacteria	Acidobacteria	Acidobacteria-6	iii1-15	unclassified	unclassified	unclassified	Acidobacteria
28	Rhizosphere	4335435	6.41988	7.40055	1.71584e-08	0.00149525	Arkansas	Bacteria	Gemmatimonadetes	Gemm-3	unclassified	unclassified	unclassified	unclassified	Gemmatimonadetes
28	Rhizosphere	4336221	6.47396	7.43708	1.61087e-15	1.40378e-10	Arkansas	Bacteria	Chloroflexi	Anaerolineae	SBR1031	SJA-101	unclassified	unclassified	Chloroflexi
28	Rhizosphere	4336536	7.89668	8.64872	1.66117e-21	1.44761e-16	Arkansas	Bacteria	Acidobacteria	Acidobacteria-6	iii1-15	RB40	unclassified	unclassified	Acidobacteria
28	Rhizosphere	4336582	6.07241	10.0422	3.43205e-23	2.99082e-18	Arkansas	Bacteria	Proteobacteria	Deltaproteobacteria	Desulfuromonadales	Geobacteraceae	unclassified	unclassified	Deltaproteobacteria
28	Rhizosphere	4336880	5.27807	7.50719	1.1722e-11	1.02151e-06	Arkansas	Bacteria	Acidobacteria	Solibacteres	Solibacterales	unclassified	unclassified	unclassified	Acidobacteria
28	Rhizosphere	4337722	5.36565	8.13122	6.49885e-16	5.66336e-11	Arkansas	Bacteria	Armatimonadetes	0319-6E2	unclassified	unclassified	unclassified	unclassified	Armatimonadetes
28	Rhizosphere	4339236	4.02995	7.69549	1.53331e-14	1.33618e-09	Arkansas	Bacteria	Acidobacteria	Acidobacteria-6	iii1-15	unclassified	unclassified	unclassified	Acidobacteria
28	Rhizosphere	4339540	4.59514	7.87599	1.30621e-14	1.13828e-09	Arkansas	Bacteria	Acidobacteria	[Chloracidobacteria]	RB41	Ellin6075	unclassified	unclassified	Acidobacteria
28	Rhizosphere	4340498	3.07916	8.73782	7.78471e-10	6.78391e-05	Arkansas	Bacteria	Actinobacteria	Actinobacteria	Actinomycetales	Cellulomonadaceae	Cellulomonas	xylanilytica	Actinobacteria
28	Rhizosphere	4340706	4.41438	7.74029	9.56067e-14	8.33155e-09	Arkansas	Bacteria	Acidobacteria	[Chloracidobacteria]	RB41	Ellin6075	unclassified	unclassified	Acidobacteria
28	Rhizosphere	4340806	-3.6161	8.2002	2.86265e-18	2.49463e-13	California	Bacteria	Proteobacteria	Deltaproteobacteria	Myxococcales	Myxococcaceae	Anaeromyxobacter	unclassified	Deltaproteobacteria
28	Rhizosphere	4341165	3.58916	7.10696	1.70734e-07	0.0148785	Arkansas	Bacteria	Proteobacteria	Deltaproteobacteria	Desulfuromonadales	Geobacteraceae	Geobacter	unclassified	Deltaproteobacteria
28	Rhizosphere	4341178	-4.63123	5.69944	7.93829e-08	0.00691775	California	Bacteria	Nitrospirae	Nitrospira	Nitrospirales	[Thermodesulfovibrionaceae]	GOUTA19	unclassified	Nitrospirae
28	Rhizosphere	4341344	2.35475	8.76778	1.03814e-09	9.04673e-05	Arkansas	Bacteria	Chloroflexi	Ellin6529	unclassified	unclassified	unclassified	unclassified	Chloroflexi
28	Rhizosphere	4342316	4.24455	9.26485	1.42499e-22	1.24179e-17	Arkansas	Bacteria	Acidobacteria	[Chloracidobacteria]	RB41	unclassified	unclassified	unclassified	Acidobacteria
28	Rhizosphere	4343954	-5.39908	6.00369	1.59517e-08	0.0013901	California	Bacteria	Bacteroidetes	[Saprospirae]	[Saprospirales]	Chitinophagaceae	Sediminibacterium	unclassified	Bacteroidetes
28	Rhizosphere	4344472	-5.14718	7.15115	5.5475e-21	4.83431e-16	California	Bacteria	Acidobacteria	Holophagae	Holophagales	Holophagaceae	unclassified	unclassified	Acidobacteria
28	Rhizosphere	4345857	2.54622	8.86205	5.01237e-11	4.36798e-06	Arkansas	Bacteria	Proteobacteria	Deltaproteobacteria	Myxococcales	unclassified	unclassified	unclassified	Deltaproteobacteria
28	Rhizosphere	4345881	6.11289	7.16312	5.66288e-11	4.93486e-06	Arkansas	Bacteria	Acidobacteria	Acidobacteria-6	iii1-15	unclassified	unclassified	unclassified	Acidobacteria
28	Rhizosphere	4346961	-3.55189	8.18701	6.95954e-28	6.06482e-23	California	Bacteria	Chloroflexi	Ellin6529	unclassified	unclassified	unclassified	unclassified	Chloroflexi
28	Rhizosphere	4348693	-2.60807	10.2186	4.35745e-12	3.79725e-07	California	Bacteria	Chloroflexi	Anaerolineae	SBR1031	A4b	unclassified	unclassified	Chloroflexi
28	Rhizosphere	4348898	-4.55408	5.67539	3.32557e-07	0.0289804	California	Bacteria	Proteobacteria	Deltaproteobacteria	Desulfuromonadales	Geobacteraceae	Geobacter	unclassified	Deltaproteobacteria
28	Rhizosphere	4348899	6.46709	7.43436	3.03557e-09	0.000264532	Arkansas	Bacteria	Verrucomicrobia	Opitutae	Opitutales	Opitutaceae	Opitutus	unclassified	Verrucomicrobia
28	Rhizosphere	4349212	-2.51739	7.40293	2.44977e-10	2.13483e-05	California	Bacteria	Chloroflexi	TK10	B07_WMSP1	unclassified	unclassified	unclassified	Chloroflexi
28	Rhizosphere	4349357	6.62392	7.55905	3.61961e-11	3.15428e-06	Arkansas	Bacteria	Acidobacteria	Acidobacteria-6	iii1-15	RB40	unclassified	unclassified	Acidobacteria
28	Rhizosphere	4349630	6.76011	7.67238	1.73595e-18	1.51277e-13	Arkansas	Bacteria	Chloroflexi	Anaerolineae	SBR1031	A4b	unclassified	unclassified	Chloroflexi
28	Rhizosphere	4350243	-2.96154	6.90258	6.74123e-11	5.87458e-06	California	Bacteria	Acidobacteria	Acidobacteria-6	iii1-15	RB40	unclassified	unclassified	Acidobacteria
28	Rhizosphere	4350559	8.25698	8.97834	2.05962e-29	1.79484e-24	Arkansas	Bacteria	Gemmatimonadetes	Gemm-1	unclassified	unclassified	unclassified	unclassified	Gemmatimonadetes
28	Rhizosphere	4352293	1.95697	10.4086	1.52736e-13	1.331e-08	Arkansas	Bacteria	Gemmatimonadetes	Gemm-5	unclassified	unclassified	unclassified	unclassified	Gemmatimonadetes
28	Rhizosphere	4352998	-2.98958	6.48479	1.93165e-09	0.000168331	California	Bacteria	Bacteroidetes	[Saprospirae]	[Saprospirales]	Saprospiraceae	unclassified	unclassified	Bacteroidetes
28	Rhizosphere	4353076	4.04455	8.97104	1.5513e-21	1.35187e-16	Arkansas	Bacteria	Proteobacteria	Gammaproteobacteria	Xanthomonadales	Sinobacteraceae	Steroidobacter	unclassified	Gammaproteobacteria
28	Rhizosphere	4353898	5.02279	6.43673	1.31329e-07	0.0114445	Arkansas	Bacteria	Actinobacteria	Acidimicrobiia	Acidimicrobiales	unclassified	unclassified	unclassified	Actinobacteria
28	Rhizosphere	4354098	-3.98645	7.44905	5.9788e-16	5.21016e-11	California	Bacteria	Acidobacteria	Acidobacteriia	Acidobacteriales	Koribacteraceae	Candidatus_Koribacter	unclassified	Acidobacteria
28	Rhizosphere	4354531	6.61663	7.55264	1.20586e-12	1.05084e-07	Arkansas	Bacteria	Planctomycetes	Planctomycetia	Pirellulales	Pirellulaceae	unclassified	unclassified	Planctomycetes
28	Rhizosphere	4356455	-6.24503	6.80776	7.40317e-19	6.45142e-14	California	Bacteria	Gemmatimonadetes	Gemmatimonadetes	KD8-87	unclassified	unclassified	unclassified	Gemmatimonadetes
28	Rhizosphere	4357676	4.28295	10.7589	1.92018e-48	1.67333e-43	Arkansas	Bacteria	Proteobacteria	Betaproteobacteria	Ellin6067	unclassified	unclassified	unclassified	Betaproteobacteria
28	Rhizosphere	4357886	-4.29331	6.24137	2.84444e-09	0.000247876	California	Bacteria	Proteobacteria	Alphaproteobacteria	Rhizobiales	Methylocystaceae	Methylosinus	unclassified	Alphaproteobacteria
28	Rhizosphere	4358701	3.61404	7.9497	2.2704e-13	1.97852e-08	Arkansas	Bacteria	Bacteroidetes	Cytophagia	Cytophagales	Cytophagaceae	Adhaeribacter	unclassified	Bacteroidetes
28	Rhizosphere	4359270	-3.85606	7.90282	1.47339e-19	1.28397e-14	California	Bacteria	Gemmatimonadetes	Gemmatimonadetes	KD8-87	unclassified	unclassified	unclassified	Gemmatimonadetes
28	Rhizosphere	4360252	8.01551	8.75448	1.833e-32	1.59735e-27	Arkansas	Bacteria	Chloroflexi	Chloroflexi	[Roseiflexales]	unclassified	unclassified	unclassified	Chloroflexi
28	Rhizosphere	4361131	1.96286	10.675	6.60617e-11	5.75688e-06	Arkansas	Bacteria	Verrucomicrobia	[Spartobacteria]	[Chthoniobacterales]	[Chthoniobacteraceae]	OR-59	unclassified	Verrucomicrobia
28	Rhizosphere	4361146	4.3203	7.65121	2.09572e-13	1.8263e-08	Arkansas	Bacteria	Proteobacteria	Deltaproteobacteria	Myxococcales	Haliangiaceae	unclassified	unclassified	Deltaproteobacteria
28	Rhizosphere	4361327	4.88091	7.20265	6.84076e-12	5.96131e-07	Arkansas	Bacteria	Acidobacteria	[Chloracidobacteria]	RB41	Ellin6075	unclassified	unclassified	Acidobacteria
28	Rhizosphere	4365850	-5.62011	6.39739	7.70971e-22	6.71855e-17	California	Bacteria	Proteobacteria	Alphaproteobacteria	Rhodobacterales	Hyphomonadaceae	unclassified	unclassified	Alphaproteobacteria
28	Rhizosphere	4366002	-4.12361	5.87547	1.58639e-08	0.00138245	California	Bacteria	Proteobacteria	Alphaproteobacteria	Rhodospirillales	Rhodospirillaceae	unclassified	unclassified	Alphaproteobacteria
28	Rhizosphere	4366263	2.87817	9.97828	3.77105e-12	3.28625e-07	Arkansas	Bacteria	Actinobacteria	Actinobacteria	Actinomycetales	Micromonosporaceae	Virgisporangium	ochraceum	Actinobacteria
28	Rhizosphere	4366781	2.01319	9.53821	1.16191e-12	1.01253e-07	Arkansas	Bacteria	Acidobacteria	[Chloracidobacteria]	RB41	Ellin6075	unclassified	unclassified	Acidobacteria
28	Rhizosphere	4368625	7.73385	8.50581	8.75771e-27	7.63182e-22	Arkansas	Bacteria	Acidobacteria	Acidobacteria-6	iii1-15	RB40	unclassified	unclassified	Acidobacteria
28	Rhizosphere	4368675	-4.13597	5.72792	4.36523e-08	0.00380404	California	Bacteria	Firmicutes	Clostridia	Clostridiales	Ruminococcaceae	unclassified	unclassified	Firmicutes
28	Rhizosphere	4369129	-5.79456	6.18079	1.36728e-12	1.1915e-07	California	Bacteria	Verrucomicrobia	Verrucomicrobiae	Verrucomicrobiales	Verrucomicrobiaceae	Luteolibacter	unclassified	Verrucomicrobia
28	Rhizosphere	4369142	-5.63055	6.10791	1.65819e-16	1.44501e-11	California	Bacteria	Planctomycetes	Planctomycetia	Pirellulales	Pirellulaceae	unclassified	unclassified	Planctomycetes
28	Rhizosphere	4369203	5.73172	7.87994	1.18004e-09	0.000102833	Arkansas	Bacteria	Bacteroidetes	Bacteroidia	Bacteroidales	unclassified	unclassified	unclassified	Bacteroidetes
28	Rhizosphere	4369507	-6.05194	6.96354	4.12061e-26	3.59087e-21	California	Bacteria	Nitrospirae	Nitrospira	Nitrospirales	[Thermodesulfovibrionaceae]	GOUTA19	unclassified	Nitrospirae
28	Rhizosphere	4369700	5.73593	7.884	1.23894e-20	1.07966e-15	Arkansas	Bacteria	Actinobacteria	Acidimicrobiia	Acidimicrobiales	C111	unclassified	unclassified	Actinobacteria
28	Rhizosphere	4370648	3.64078	7.96702	7.53415e-17	6.56556e-12	Arkansas	Bacteria	Proteobacteria	Gammaproteobacteria	Xanthomonadales	Xanthomonadaceae	unclassified	unclassified	Gammaproteobacteria
28	Rhizosphere	4370738	5.76566	6.91487	7.36583e-11	6.41888e-06	Arkansas	Bacteria	Proteobacteria	Deltaproteobacteria	Myxococcales	unclassified	unclassified	unclassified	Deltaproteobacteria
28	Rhizosphere	4370817	3.99496	9.39158	6.51915e-12	5.68105e-07	Arkansas	Bacteria	Gemmatimonadetes	Gemmatimonadetes	Gemmatimonadales	unclassified	unclassified	unclassified	Gemmatimonadetes
28	Rhizosphere	4371273	5.9802	8.08385	7.018e-21	6.11576e-16	Arkansas	Bacteria	Cyanobacteria	ML635J-21	unclassified	unclassified	unclassified	unclassified	Cyanobacteria
28	Rhizosphere	4371286	-5.9443	6.86467	6.82481e-25	5.94741e-20	California	Bacteria	Chlorobi	BSV26	VC38	unclassified	unclassified	unclassified	Chlorobi
28	Rhizosphere	4371756	5.97381	7.06137	2.71488e-12	2.36585e-07	Arkansas	Bacteria	Proteobacteria	Alphaproteobacteria	Sphingomonadales	Erythrobacteraceae	unclassified	unclassified	Alphaproteobacteria
28	Rhizosphere	4372422	5.92902	7.03378	7.3161e-11	6.37554e-06	Arkansas	Bacteria	Chlorobi	unclassified	unclassified	unclassified	unclassified	unclassified	Chlorobi
28	Rhizosphere	4372503	7.69486	8.46928	1.76005e-21	1.53377e-16	Arkansas	Bacteria	Acidobacteria	Acidobacteria-6	iii1-15	RB40	unclassified	unclassified	Acidobacteria
28	Rhizosphere	4372979	-5.40508	6.73781	2.8211e-17	2.45842e-12	California	Bacteria	Nitrospirae	Nitrospira	Nitrospirales	FW	2017-04-29	unclassified	Nitrospirae
28	Rhizosphere	4373456	3.3721	9.0153	2.7282e-15	2.37746e-10	Arkansas	Bacteria	Acidobacteria	[Chloracidobacteria]	RB41	unclassified	unclassified	unclassified	Acidobacteria
28	Rhizosphere	4373617	4.42346	7.71466	4.05077e-13	3.53001e-08	Arkansas	Bacteria	Proteobacteria	Gammaproteobacteria	Xanthomonadales	Sinobacteraceae	unclassified	unclassified	Gammaproteobacteria
28	Rhizosphere	4374754	4.07564	9.31815	2.33028e-19	2.0307e-14	Arkansas	Bacteria	Acidobacteria	Acidobacteria-6	iii1-15	unclassified	unclassified	unclassified	Acidobacteria
28	Rhizosphere	4375032	-7.99423	11.1817	2.31948e-95	2.02128e-90	California	Bacteria	Gemmatimonadetes	Gemmatimonadetes	C114	unclassified	unclassified	unclassified	Gemmatimonadetes
28	Rhizosphere	4377102	6.74103	7.65264	8.87852e-14	7.7371e-09	Arkansas	Bacteria	Proteobacteria	Alphaproteobacteria	Rhodobacterales	Rhodobacteraceae	Rubellimicrobium	unclassified	Alphaproteobacteria
28	Rhizosphere	4377105	5.73873	6.89374	1.93906e-10	1.68977e-05	Arkansas	Bacteria	Bacteroidetes	[Saprospirae]	[Saprospirales]	Chitinophagaceae	unclassified	unclassified	Bacteroidetes
28	Rhizosphere	4377284	6.03715	7.11361	9.08348e-13	7.91571e-08	Arkansas	Bacteria	Proteobacteria	Alphaproteobacteria	Rhodospirillales	Rhodospirillaceae	unclassified	unclassified	Alphaproteobacteria
28	Rhizosphere	4377697	-3.58639	6.09239	3.45653e-08	0.00301216	California	Bacteria	Proteobacteria	Betaproteobacteria	Burkholderiales	Comamonadaceae	Limnohabitans	curvus	Betaproteobacteria
28	Rhizosphere	4379112	-7.24493	7.16732	2.21918e-24	1.93388e-19	California	Bacteria	Acidobacteria	Holophagae	Holophagales	Holophagaceae	unclassified	unclassified	Acidobacteria
28	Rhizosphere	4379512	-4.50777	7.81734	2.15961e-16	1.88197e-11	California	Bacteria	Verrucomicrobia	Opitutae	Opitutales	Opitutaceae	Opitutus	unclassified	Verrucomicrobia
28	Rhizosphere	4380346	-2.50454	10.7481	2.13691e-33	1.86219e-28	California	Bacteria	Gemmatimonadetes	Gemmatimonadetes	unclassified	unclassified	unclassified	unclassified	Gemmatimonadetes
28	Rhizosphere	4381031	-2.71535	6.85525	5.72913e-09	0.000499259	California	Bacteria	Bacteroidetes	[Saprospirae]	[Saprospirales]	Saprospiraceae	unclassified	unclassified	Bacteroidetes
28	Rhizosphere	4381109	7.46508	9.4117	1.42917e-16	1.24544e-11	Arkansas	Bacteria	Proteobacteria	Betaproteobacteria	Burkholderiales	Comamonadaceae	unclassified	unclassified	Betaproteobacteria
28	Rhizosphere	4381267	6.14409	7.18828	6.48683e-08	0.00565289	Arkansas	Bacteria	Verrucomicrobia	[Spartobacteria]	[Chthoniobacterales]	[Chthoniobacteraceae]	DA101	unclassified	Verrucomicrobia
28	Rhizosphere	4381528	4.12648	8.0007	1.10451e-10	9.62518e-06	Arkansas	Bacteria	Chloroflexi	Anaerolineae	GCA004	unclassified	unclassified	unclassified	Chloroflexi
28	Rhizosphere	4381917	-4.97365	7.89663	8.56888e-29	7.46727e-24	California	Bacteria	Chloroflexi	Anaerolineae	Anaerolineales	Anaerolinaceae	Anaerolinea	unclassified	Chloroflexi
28	Rhizosphere	4382194	-3.59764	5.81164	1.90344e-07	0.0165874	California	Bacteria	Bacteroidetes	[Saprospirae]	[Saprospirales]	Chitinophagaceae	unclassified	unclassified	Bacteroidetes
28	Rhizosphere	4383820	-3.69918	6.92766	4.33343e-15	3.77633e-10	California	Bacteria	Actinobacteria	Actinobacteria	Actinomycetales	Microbacteriaceae	Candidatus_Aquiluna	rubra	Actinobacteria
28	Rhizosphere	4383844	-5.77117	6.17903	1.95064e-15	1.69987e-10	California	Bacteria	Acidobacteria	Solibacteres	JH-WHS99	unclassified	unclassified	unclassified	Acidobacteria
28	Rhizosphere	4384236	5.43496	7.63097	1.08458e-15	9.45143e-11	Arkansas	Bacteria	Acidobacteria	Acidobacteria-6	iii1-15	unclassified	unclassified	unclassified	Acidobacteria
28	Rhizosphere	4384755	2.41268	7.52775	1.84545e-07	0.016082	Arkansas	Bacteria	Gemmatimonadetes	Gemmatimonadetes	C114	unclassified	unclassified	unclassified	Gemmatimonadetes
28	Rhizosphere	4385104	-3.41771	7.85519	4.7826e-14	4.16775e-09	California	Bacteria	Armatimonadetes	Chthonomonadetes	SJA-22	unclassified	unclassified	unclassified	Armatimonadetes
28	Rhizosphere	4385107	-4.32211	6.11661	1.94642e-10	1.69619e-05	California	Bacteria	Verrucomicrobia	[Pedosphaerae]	[Pedosphaerales]	unclassified	unclassified	unclassified	Verrucomicrobia
28	Rhizosphere	4386266	5.6652	8.81713	7.21349e-32	6.28612e-27	Arkansas	Bacteria	Proteobacteria	Betaproteobacteria	SC-I-84	unclassified	unclassified	unclassified	Betaproteobacteria
28	Rhizosphere	4386443	5.48405	7.66423	8.49216e-12	7.40041e-07	Arkansas	Bacteria	Acidobacteria	Acidobacteria-6	iii1-15	unclassified	unclassified	unclassified	Acidobacteria
28	Rhizosphere	4387033	-5.23095	5.92917	1.97497e-09	0.000172107	California	Bacteria	Proteobacteria	Betaproteobacteria	Rhodocyclales	Rhodocyclaceae	unclassified	unclassified	Betaproteobacteria
28	Rhizosphere	4387628	-2.78877	9.46225	2.11794e-29	1.84566e-24	California	Bacteria	Acidobacteria	Acidobacteria-6	iii1-15	unclassified	unclassified	unclassified	Acidobacteria
28	Rhizosphere	4388981	-4.07045	6.51358	8.39189e-10	7.31303e-05	California	Bacteria	Proteobacteria	Alphaproteobacteria	unclassified	unclassified	unclassified	unclassified	Alphaproteobacteria
28	Rhizosphere	4389076	-4.29469	5.60598	1.32137e-07	0.011515	California	Bacteria	Proteobacteria	Gammaproteobacteria	Legionellales	Coxiellaceae	unclassified	unclassified	Gammaproteobacteria
28	Rhizosphere	4389637	-3.77745	6.53197	3.42413e-15	2.98392e-10	California	Bacteria	Proteobacteria	Deltaproteobacteria	Desulfuromonadales	Geobacteraceae	Geobacter	unclassified	Deltaproteobacteria
28	Rhizosphere	4389972	2.72522	7.24614	2.22398e-07	0.0193807	Arkansas	Bacteria	Acidobacteria	Solibacteres	Solibacterales	unclassified	unclassified	unclassified	Acidobacteria
28	Rhizosphere	4390206	8.26087	8.98088	5.37262e-19	4.68192e-14	Arkansas	Bacteria	Chloroflexi	Anaerolineae	SBR1031	A4b	unclassified	unclassified	Chloroflexi
28	Rhizosphere	4390467	6.51859	7.47057	2.63304e-09	0.000229454	Arkansas	Bacteria	Bacteroidetes	[Saprospirae]	[Saprospirales]	Saprospiraceae	unclassified	unclassified	Bacteroidetes
28	Rhizosphere	4390506	5.97359	7.06137	1.64428e-09	0.000143289	Arkansas	Bacteria	Proteobacteria	Deltaproteobacteria	Syntrophobacterales	Syntrophobacteraceae	unclassified	unclassified	Deltaproteobacteria
28	Rhizosphere	4390892	3.73288	9.87008	1.2527e-09	0.000109165	Arkansas	Bacteria	Verrucomicrobia	[Spartobacteria]	[Chthoniobacterales]	[Chthoniobacteraceae]	unclassified	unclassified	Verrucomicrobia
28	Rhizosphere	4392312	-7.53871	7.3896	3.27722e-35	2.8559e-30	California	Bacteria	Acidobacteria	Acidobacteriia	Acidobacteriales	Koribacteraceae	unclassified	unclassified	Acidobacteria
28	Rhizosphere	4393265	-5.9128	6.24225	2.08589e-12	1.81773e-07	California	Bacteria	Proteobacteria	Betaproteobacteria	MND1	unclassified	unclassified	unclassified	Betaproteobacteria
28	Rhizosphere	4394371	6.85299	7.74865	8.20895e-19	7.15361e-14	Arkansas	Bacteria	Acidobacteria	Acidobacteria-6	iii1-15	unclassified	unclassified	unclassified	Acidobacteria
28	Rhizosphere	4395046	6.60284	7.54064	1.33919e-15	1.16703e-10	Arkansas	Bacteria	Proteobacteria	Alphaproteobacteria	Rhodospirillales	Rhodospirillaceae	unclassified	unclassified	Alphaproteobacteria
28	Rhizosphere	4396454	5.63427	7.79884	7.32064e-14	6.3795e-09	Arkansas	Bacteria	Proteobacteria	Betaproteobacteria	Burkholderiales	Comamonadaceae	Methylibium	unclassified	Betaproteobacteria
28	Rhizosphere	4397593	-3.40631	5.84207	5.38523e-07	0.046929	California	Bacteria	Actinobacteria	Rubrobacteria	Rubrobacterales	Rubrobacteraceae	Rubrobacter	unclassified	Actinobacteria
28	Rhizosphere	4398400	8.62771	10.5445	8.97204e-58	7.8186e-53	Arkansas	Bacteria	Acidobacteria	[Chloracidobacteria]	RB41	Ellin6075	unclassified	unclassified	Acidobacteria
28	Rhizosphere	4398983	-6.23357	6.44365	2.22513e-20	1.93907e-15	California	Bacteria	Chloroflexi	Chloroflexi	[Roseiflexales]	unclassified	unclassified	unclassified	Chloroflexi
28	Rhizosphere	4402381	6.95978	7.83319	3.82176e-14	3.33044e-09	Arkansas	Bacteria	Acidobacteria	Acidobacteria-6	iii1-15	RB40	unclassified	unclassified	Acidobacteria
28	Rhizosphere	4402896	-5.47289	6.31526	1.60894e-15	1.4021e-10	California	Bacteria	Chloroflexi	Anaerolineae	A31	unclassified	unclassified	unclassified	Chloroflexi
28	Rhizosphere	4402996	5.67229	7.83073	7.47184e-13	6.51126e-08	Arkansas	Bacteria	Acidobacteria	RB25	unclassified	unclassified	unclassified	unclassified	Acidobacteria
28	Rhizosphere	4403168	-3.61605	6.99382	1.66504e-20	1.45099e-15	California	Bacteria	Firmicutes	Clostridia	Clostridiales	Peptococcaceae	Desulfotomaculum	unclassified	Firmicutes
28	Rhizosphere	4404738	3.11562	7.03462	5.43821e-07	0.0473907	Arkansas	Bacteria	Acidobacteria	Acidobacteria-6	iii1-15	unclassified	unclassified	unclassified	Acidobacteria
28	Rhizosphere	4405284	4.99603	6.41438	2.54026e-07	0.0221368	Arkansas	Bacteria	Planctomycetes	Planctomycetia	Gemmatales	Isosphaeraceae	unclassified	unclassified	Planctomycetes
28	Rhizosphere	4405719	3.7596	6.88371	1.97255e-08	0.00171895	Arkansas	Bacteria	Proteobacteria	Deltaproteobacteria	Myxococcales	unclassified	unclassified	unclassified	Deltaproteobacteria
28	Rhizosphere	4405723	-8.2677	8.02103	1.20538e-36	1.05042e-31	California	Bacteria	Acidobacteria	BPC102	MVS-40	unclassified	unclassified	unclassified	Acidobacteria
28	Rhizosphere	4406764	7.3736	8.18492	5.27928e-17	4.60058e-12	Arkansas	Bacteria	Gemmatimonadetes	Gemm-5	unclassified	unclassified	unclassified	unclassified	Gemmatimonadetes
28	Rhizosphere	4407332	-3.94709	6.0748	2.56164e-09	0.000223232	California	Bacteria	Planctomycetes	Phycisphaerae	Phycisphaerales	unclassified	unclassified	unclassified	Planctomycetes
28	Rhizosphere	4408165	5.43479	7.63582	2.82996e-17	2.46614e-12	Arkansas	Bacteria	Acidobacteria	Acidobacteria-6	iii1-15	unclassified	unclassified	unclassified	Acidobacteria
28	Rhizosphere	4409930	-2.52211	8.14096	1.19287e-13	1.03952e-08	California	Bacteria	Acidobacteria	Acidobacteria-6	iii1-15	unclassified	unclassified	unclassified	Acidobacteria
28	Rhizosphere	4409934	-3.42724	6.02228	3.78626e-07	0.032995	California	Bacteria	Proteobacteria	Deltaproteobacteria	Desulfobacterales	Desulfobulbaceae	unclassified	unclassified	Deltaproteobacteria
28	Rhizosphere	4411140	2.37808	7.48902	1.70634e-08	0.00148698	Arkansas	Bacteria	Proteobacteria	Deltaproteobacteria	Myxococcales	unclassified	unclassified	unclassified	Deltaproteobacteria
28	Rhizosphere	4411327	3.90739	9.54408	1.66478e-16	1.45076e-11	Arkansas	Bacteria	Acidobacteria	Acidobacteria-6	iii1-15	unclassified	unclassified	unclassified	Acidobacteria
28	Rhizosphere	4411669	6.82104	7.71915	3.68496e-10	3.21122e-05	Arkansas	Bacteria	Bacteroidetes	[Saprospirae]	[Saprospirales]	Chitinophagaceae	Flavisolibacter	unclassified	Bacteroidetes
28	Rhizosphere	4412910	4.94637	8.94484	6.22169e-34	5.42183e-29	Arkansas	Bacteria	Proteobacteria	Alphaproteobacteria	Sphingomonadales	Sphingomonadaceae	unclassified	unclassified	Alphaproteobacteria
28	Rhizosphere	4413363	9.53822	10.1906	7.68695e-52	6.69871e-47	Arkansas	Bacteria	Proteobacteria	Gammaproteobacteria	Xanthomonadales	Sinobacteraceae	unclassified	unclassified	Gammaproteobacteria
28	Rhizosphere	4413728	6.05544	7.12093	3.27812e-08	0.00285668	Arkansas	Bacteria	Gemmatimonadetes	Gemm-3	unclassified	unclassified	unclassified	unclassified	Gemmatimonadetes
28	Rhizosphere	4414706	-6.70658	7.46419	6.95351e-37	6.05956e-32	California	Bacteria	Acidobacteria	Acidobacteriia	Acidobacteriales	Koribacteraceae	Candidatus_Koribacter	unclassified	Acidobacteria
28	Rhizosphere	4414809	-5.20652	9.58027	6.59433e-36	5.74657e-31	California	Bacteria	Verrucomicrobia	Opitutae	Opitutales	Opitutaceae	unclassified	unclassified	Verrucomicrobia
28	Rhizosphere	4414951	-3.60808	6.14566	1.33116e-08	0.00116002	California	Bacteria	Proteobacteria	Betaproteobacteria	Burkholderiales	Comamonadaceae	Hydrogenophaga	unclassified	Betaproteobacteria
28	Rhizosphere	4415048	-7.86721	8.47536	2.43243e-70	2.11972e-65	California	Bacteria	Gemmatimonadetes	Gemm-5	unclassified	unclassified	unclassified	unclassified	Gemmatimonadetes
28	Rhizosphere	4415049	4.4299	6.87875	1.82918e-10	1.59402e-05	Arkansas	Bacteria	Proteobacteria	Betaproteobacteria	unclassified	unclassified	unclassified	unclassified	Betaproteobacteria
28	Rhizosphere	4415317	-4.97521	6.05798	1.11868e-10	9.7486e-06	California	Bacteria	Firmicutes	Clostridia	Clostridiales	Veillonellaceae	BSV43	unclassified	Firmicutes
28	Rhizosphere	4415360	-5.39412	5.99336	3.80047e-13	3.31188e-08	California	Bacteria	Acidobacteria	Acidobacteriia	Acidobacteriales	Koribacteraceae	unclassified	unclassified	Acidobacteria
28	Rhizosphere	4416537	3.82741	9.27275	3.38481e-18	2.94966e-13	Arkansas	Bacteria	Acidobacteria	Sva0725	Sva0725	unclassified	unclassified	unclassified	Acidobacteria
28	Rhizosphere	4416927	5.81891	6.95154	6.13065e-08	0.00534249	Arkansas	Bacteria	Proteobacteria	Alphaproteobacteria	Rhizobiales	Bradyrhizobiaceae	Balneimonas	unclassified	Alphaproteobacteria
28	Rhizosphere	4416962	3.85529	8.71596	1.09151e-16	9.51189e-12	Arkansas	Bacteria	Bacteroidetes	[Saprospirae]	[Saprospirales]	Chitinophagaceae	unclassified	unclassified	Bacteroidetes
28	Rhizosphere	4416963	3.97298	11.1967	5.43611e-26	4.73724e-21	Arkansas	Bacteria	Armatimonadetes	Chthonomonadetes	SJA-22	unclassified	unclassified	unclassified	Armatimonadetes
28	Rhizosphere	4417599	5.56091	6.77356	9.77995e-09	0.000852264	Arkansas	Bacteria	Proteobacteria	Deltaproteobacteria	Syntrophobacterales	Syntrophobacteraceae	unclassified	unclassified	Deltaproteobacteria
28	Rhizosphere	4418260	6.2094	7.23778	3.64835e-08	0.00317932	Arkansas	Bacteria	Proteobacteria	Betaproteobacteria	Burkholderiales	Comamonadaceae	unclassified	unclassified	Betaproteobacteria
28	Rhizosphere	4418269	1.93696	12.4625	3.26817e-14	2.84801e-09	Arkansas	Bacteria	Acidobacteria	[Chloracidobacteria]	RB41	Ellin6075	unclassified	unclassified	Acidobacteria
28	Rhizosphere	4418275	-3.25384	5.88108	1.40564e-07	0.0122493	California	Bacteria	Acidobacteria	Acidobacteria-6	iii1-15	unclassified	unclassified	unclassified	Acidobacteria
28	Rhizosphere	4418299	-6.3929	6.54676	3.7793e-13	3.29343e-08	California	Bacteria	Proteobacteria	Gammaproteobacteria	Methylococcales	Methylococcaceae	Methylomicrobium	unclassified	Gammaproteobacteria
28	Rhizosphere	4418303	5.37461	6.64762	2.64905e-08	0.00230849	Arkansas	Bacteria	Proteobacteria	Betaproteobacteria	Rhodocyclales	Rhodocyclaceae	Uliginosibacterium	unclassified	Betaproteobacteria
28	Rhizosphere	4418595	5.67748	6.85484	9.42828e-10	8.21618e-05	Arkansas	Bacteria	Proteobacteria	Deltaproteobacteria	Syntrophobacterales	Syntrophobacteraceae	unclassified	unclassified	Deltaproteobacteria
28	Rhizosphere	4418874	5.17752	6.52648	2.26152e-08	0.00197078	Arkansas	Bacteria	Bacteroidetes	[Saprospirae]	[Saprospirales]	Chitinophagaceae	unclassified	unclassified	Bacteroidetes
28	Rhizosphere	4418945	-3.58937	7.68505	1.64349e-15	1.43221e-10	California	Bacteria	Bacteroidetes	Bacteroidia	Bacteroidales	unclassified	unclassified	unclassified	Bacteroidetes
28	Rhizosphere	4419006	5.09656	7.3566	1.29622e-09	0.000112958	Arkansas	Bacteria	Gemmatimonadetes	Gemmatimonadetes	Gemmatimonadales	Ellin5301	unclassified	unclassified	Gemmatimonadetes
28	Rhizosphere	4419173	8.73312	9.42163	1.29955e-40	1.13248e-35	Arkansas	Bacteria	Acidobacteria	[Chloracidobacteria]	DS-100	unclassified	unclassified	unclassified	Acidobacteria
28	Rhizosphere	4419214	5.61816	6.81225	2.78752e-07	0.0242916	Arkansas	Bacteria	Proteobacteria	Deltaproteobacteria	Myxococcales	unclassified	unclassified	unclassified	Deltaproteobacteria
28	Rhizosphere	4419238	2.43985	9.19628	2.78955e-09	0.000243092	Arkansas	Bacteria	Acidobacteria	Acidobacteria-6	iii1-15	unclassified	unclassified	unclassified	Acidobacteria
28	Rhizosphere	4419473	-4.89872	6.97174	2.83739e-19	2.47262e-14	California	Bacteria	Actinobacteria	Thermoleophilia	Solirubrobacterales	Patulibacteraceae	unclassified	unclassified	Actinobacteria
28	Rhizosphere	4420590	6.19725	7.2263	2.92389e-09	0.000254799	Arkansas	Bacteria	Proteobacteria	Gammaproteobacteria	Xanthomonadales	Xanthomonadaceae	unclassified	unclassified	Gammaproteobacteria
28	Rhizosphere	4423139	6.95702	7.82958	2.55e-15	2.22217e-10	Arkansas	Bacteria	Chloroflexi	Chloroflexi	Herpetosiphonales	unclassified	unclassified	unclassified	Chloroflexi
28	Rhizosphere	4423681	-7.05861	7.01152	1.69965e-28	1.48114e-23	California	Bacteria	Gemmatimonadetes	Gemmatimonadetes	N1423WL	unclassified	unclassified	unclassified	Gemmatimonadetes
28	Rhizosphere	4424338	4.05477	7.08346	7.87362e-09	0.000686139	Arkansas	Bacteria	Proteobacteria	Alphaproteobacteria	Rhizobiales	Hyphomicrobiaceae	unclassified	unclassified	Alphaproteobacteria
28	Rhizosphere	4424415	-5.81674	7.21499	3.4422e-23	2.99967e-18	California	Bacteria	Proteobacteria	Betaproteobacteria	Rhodocyclales	Rhodocyclaceae	Methyloversatilis	unclassified	Betaproteobacteria
28	Rhizosphere	4424552	6.83413	9.89443	1.41577e-33	1.23376e-28	Arkansas	Bacteria	Acidobacteria	[Chloracidobacteria]	RB41	Ellin6075	unclassified	unclassified	Acidobacteria
28	Rhizosphere	4424553	6.04417	7.11352	1.5235e-11	1.32764e-06	Arkansas	Bacteria	Proteobacteria	Alphaproteobacteria	Rhizobiales	Hyphomicrobiaceae	unclassified	unclassified	Alphaproteobacteria
28	Rhizosphere	4426207	-5.66655	6.13001	5.29815e-09	0.000461702	California	Bacteria	Proteobacteria	Alphaproteobacteria	Caulobacterales	Caulobacteraceae	Asticcacaulis	unclassified	Alphaproteobacteria
28	Rhizosphere	4427084	2.75846	8.70035	2.30575e-12	2.00932e-07	Arkansas	Bacteria	Acidobacteria	Acidobacteria-6	iii1-15	unclassified	unclassified	unclassified	Acidobacteria
28	Rhizosphere	4427332	6.79386	7.69684	3.68148e-14	3.20819e-09	Arkansas	Bacteria	Armatimonadetes	0319-6E2	unclassified	unclassified	unclassified	unclassified	Armatimonadetes
28	Rhizosphere	4427396	-3.89804	6.26642	1.25978e-08	0.00109782	California	Bacteria	Verrucomicrobia	Opitutae	Opitutales	Opitutaceae	Opitutus	unclassified	Verrucomicrobia
28	Rhizosphere	4427708	7.41615	8.22057	2.30384e-19	2.00766e-14	Arkansas	Bacteria	Acidobacteria	iii1-8	DS-18	unclassified	unclassified	unclassified	Acidobacteria
28	Rhizosphere	4428066	5.87884	6.99173	2.25363e-07	0.0196391	Arkansas	Bacteria	Proteobacteria	Deltaproteobacteria	Myxococcales	Haliangiaceae	Haliangium	unclassified	Deltaproteobacteria
28	Rhizosphere	4428749	5.08541	6.4699	4.56815e-08	0.00398087	Arkansas	Bacteria	Acidobacteria	Acidobacteria-6	iii1-15	unclassified	unclassified	unclassified	Acidobacteria
28	Rhizosphere	4428771	5.33378	6.62711	2.56683e-09	0.000223684	Arkansas	Bacteria	Acidobacteria	Acidobacteria-6	iii1-15	RB40	unclassified	unclassified	Acidobacteria
28	Rhizosphere	4429453	5.82725	6.96145	4.78256e-11	4.16772e-06	Arkansas	Bacteria	Acidobacteria	Acidobacteria-6	iii1-15	RB40	unclassified	unclassified	Acidobacteria
28	Rhizosphere	4430089	-4.6266	6.0931	4.39182e-12	3.82721e-07	California	Bacteria	Proteobacteria	Gammaproteobacteria	Xanthomonadales	Xanthomonadaceae	unclassified	unclassified	Gammaproteobacteria
28	Rhizosphere	4430218	-6.35209	7.19131	3.57036e-25	3.11136e-20	California	Bacteria	Actinobacteria	Thermoleophilia	Solirubrobacterales	unclassified	unclassified	unclassified	Actinobacteria
28	Rhizosphere	4432544	5.3573	6.63804	2.02313e-08	0.00176303	Arkansas	Bacteria	Acidobacteria	Acidobacteria-6	iii1-15	unclassified	unclassified	unclassified	Acidobacteria
28	Rhizosphere	4433511	-3.11691	8.28821	3.26205e-15	2.84268e-10	California	Bacteria	Chloroflexi	TK10	unclassified	unclassified	unclassified	unclassified	Chloroflexi
28	Rhizosphere	4433512	7.00909	7.87172	1.12063e-17	9.76558e-13	Arkansas	Bacteria	Chloroflexi	Ellin6529	unclassified	unclassified	unclassified	unclassified	Chloroflexi
28	Rhizosphere	4434051	-4.87884	5.79089	2.85289e-07	0.0248612	California	Bacteria	Proteobacteria	Gammaproteobacteria	Methylococcales	Methylococcaceae	unclassified	unclassified	Gammaproteobacteria
28	Rhizosphere	4434753	6.34062	7.33663	4.82051e-13	4.20078e-08	Arkansas	Bacteria	Proteobacteria	Alphaproteobacteria	Rhizobiales	Hyphomicrobiaceae	Hyphomicrobium	unclassified	Alphaproteobacteria
28	Rhizosphere	4434780	3.71804	10.0896	3.82172e-20	3.3304e-15	Arkansas	Bacteria	Acidobacteria	Acidobacteria-6	iii1-15	unclassified	unclassified	unclassified	Acidobacteria
28	Rhizosphere	4434837	7.59181	9.55218	1.05805e-10	9.22028e-06	Arkansas	Bacteria	Verrucomicrobia	Verrucomicrobiae	Verrucomicrobiales	Verrucomicrobiaceae	Luteolibacter	unclassified	Verrucomicrobia
28	Rhizosphere	4435199	6.27533	8.34596	2.03253e-13	1.77123e-08	Arkansas	Bacteria	Proteobacteria	Alphaproteobacteria	Sphingomonadales	Erythrobacteraceae	unclassified	unclassified	Alphaproteobacteria
28	Rhizosphere	4435344	-7.84508	7.65055	2.02367e-31	1.76351e-26	California	Bacteria	Proteobacteria	Alphaproteobacteria	Rhodospirillales	Rhodospirillaceae	unclassified	unclassified	Alphaproteobacteria
28	Rhizosphere	4437171	-6.55963	6.66122	2.73013e-20	2.37914e-15	California	Bacteria	Planctomycetes	Phycisphaerae	WD2101	unclassified	unclassified	unclassified	Planctomycetes
28	Rhizosphere	4437581	2.64532	9.30967	1.35769e-17	1.18315e-12	Arkansas	Bacteria	Proteobacteria	Alphaproteobacteria	Sphingomonadales	Sphingomonadaceae	Kaistobacter	unclassified	Alphaproteobacteria
28	Rhizosphere	4437938	2.96727	9.35167	2.42654e-15	2.11458e-10	Arkansas	Bacteria	Proteobacteria	Deltaproteobacteria	Myxococcales	unclassified	unclassified	unclassified	Deltaproteobacteria
28	Rhizosphere	4438771	6.37229	7.36086	2.07145e-13	1.80515e-08	Arkansas	Bacteria	Proteobacteria	Deltaproteobacteria	NB1-j	NB1-i	unclassified	unclassified	Deltaproteobacteria
28	Rhizosphere	4439707	-5.13263	6.35503	1.07423e-17	9.3613e-13	California	Bacteria	Proteobacteria	Betaproteobacteria	Ellin6067	unclassified	unclassified	unclassified	Betaproteobacteria
28	Rhizosphere	4440397	3.38941	8.1952	3.93321e-11	3.42755e-06	Arkansas	Bacteria	Acidobacteria	Acidobacteria-6	CCU21	unclassified	unclassified	unclassified	Acidobacteria
28	Rhizosphere	4440607	2.81631	7.86816	1.08003e-08	0.000941178	Arkansas	Bacteria	Acidobacteria	[Chloracidobacteria]	RB41	unclassified	unclassified	unclassified	Acidobacteria
28	Rhizosphere	4440613	6.60347	7.53966	4.45166e-09	0.000387936	Arkansas	Bacteria	Proteobacteria	Deltaproteobacteria	unclassified	unclassified	unclassified	unclassified	Deltaproteobacteria
28	Rhizosphere	4440765	6.88876	7.77412	2.22376e-14	1.93787e-09	Arkansas	Bacteria	Acidobacteria	Acidobacteria-6	iii1-15	RB40	unclassified	unclassified	Acidobacteria
28	Rhizosphere	4441987	4.57757	6.9754	1.28529e-08	0.00112005	Arkansas	Bacteria	Acidobacteria	iii1-8	DS-18	unclassified	unclassified	unclassified	Acidobacteria
28	Rhizosphere	4442046	-3.42944	9.87359	6.12466e-24	5.33727e-19	California	Bacteria	Acidobacteria	iii1-8	DS-18	unclassified	unclassified	unclassified	Acidobacteria
28	Rhizosphere	4442074	4.83798	9.9022	1.06782e-19	9.30544e-15	Arkansas	Bacteria	Acidobacteria	Acidobacteria-6	iii1-15	unclassified	unclassified	unclassified	Acidobacteria
28	Rhizosphere	4442093	3.59105	7.76571	1.45472e-12	1.2677e-07	Arkansas	Bacteria	Acidobacteria	Acidobacteria-6	iii1-15	mb2424	unclassified	unclassified	Acidobacteria
28	Rhizosphere	4442407	6.67236	7.59837	8.53988e-10	7.44199e-05	Arkansas	Bacteria	Proteobacteria	Alphaproteobacteria	Sphingomonadales	Sphingomonadaceae	unclassified	unclassified	Alphaproteobacteria
28	Rhizosphere	4444009	-3.51504	8.32859	9.39888e-26	8.19056e-21	California	Bacteria	Chloroflexi	Anaerolineae	WCHB1-50	unclassified	unclassified	unclassified	Chloroflexi
28	Rhizosphere	4444012	-3.33029	8.80806	4.5913e-22	4.00104e-17	California	Bacteria	Chloroflexi	Anaerolineae	S0208	unclassified	unclassified	unclassified	Chloroflexi
28	Rhizosphere	4444622	5.92385	7.03059	2.33634e-13	2.03598e-08	Arkansas	Bacteria	Chloroflexi	S085	unclassified	unclassified	unclassified	unclassified	Chloroflexi
28	Rhizosphere	4444764	-6.85749	6.86504	8.10897e-26	7.06648e-21	California	Bacteria	Actinobacteria	Thermoleophilia	Solirubrobacterales	unclassified	unclassified	unclassified	Actinobacteria
28	Rhizosphere	4445083	5.37126	6.64694	1.29207e-07	0.0112596	Arkansas	Bacteria	Acidobacteria	[Chloracidobacteria]	RB41	Ellin6075	unclassified	unclassified	Acidobacteria
28	Rhizosphere	4446106	3.88265	7.57622	1.78165e-11	1.55261e-06	Arkansas	Bacteria	Acidobacteria	Acidobacteria-6	iii1-15	unclassified	unclassified	unclassified	Acidobacteria
28	Rhizosphere	4446270	7.13869	7.98146	1.13443e-19	9.8859e-15	Arkansas	Bacteria	Acidobacteria	Acidobacteria-6	iii1-15	unclassified	unclassified	unclassified	Acidobacteria
28	Rhizosphere	4447334	3.03427	7.79317	1.64097e-09	0.000143001	Arkansas	Bacteria	Proteobacteria	Alphaproteobacteria	Sphingomonadales	Sphingomonadaceae	Kaistobacter	unclassified	Alphaproteobacteria
28	Rhizosphere	4447720	5.64006	9.3654	2.79513e-34	2.43578e-29	Arkansas	Bacteria	Armatimonadetes	[Fimbriimonadia]	[Fimbriimonadales]	[Fimbriimonadaceae]	unclassified	unclassified	Armatimonadetes
28	Rhizosphere	4448558	3.42614	8.41781	1.0089e-09	8.79195e-05	Arkansas	Bacteria	Proteobacteria	Deltaproteobacteria	Syntrophobacterales	Syntrophobacteraceae	unclassified	unclassified	Deltaproteobacteria
28	Rhizosphere	4448576	6.25017	9.33896	3.2108e-31	2.79802e-26	Arkansas	Bacteria	Acidobacteria	Acidobacteria-6	iii1-15	RB40	unclassified	unclassified	Acidobacteria
28	Rhizosphere	4448755	-6.09681	6.3437	1.31942e-12	1.14979e-07	California	Bacteria	Proteobacteria	Betaproteobacteria	Burkholderiales	Alcaligenaceae	unclassified	unclassified	Betaproteobacteria
28	Rhizosphere	4449759	-3.44486	7.80595	2.91555e-11	2.54073e-06	California	Bacteria	Proteobacteria	Gammaproteobacteria	Xanthomonadales	Sinobacteraceae	unclassified	unclassified	Gammaproteobacteria
28	Rhizosphere	4450089	3.95648	7.01914	2.93778e-08	0.0025601	Arkansas	Bacteria	Proteobacteria	Gammaproteobacteria	Xanthomonadales	Xanthomonadaceae	unclassified	unclassified	Gammaproteobacteria
28	Rhizosphere	4450912	2.18857	9.14083	4.23424e-07	0.0368989	Arkansas	Bacteria	Proteobacteria	Betaproteobacteria	A21b	UD5	unclassified	unclassified	Betaproteobacteria
28	Rhizosphere	4451407	-5.06342	6.34455	3.45247e-11	3.00862e-06	California	Bacteria	Acidobacteria	Acidobacteria-6	iii1-15	unclassified	unclassified	unclassified	Acidobacteria
28	Rhizosphere	4451552	6.19933	8.87611	1.05403e-16	9.18527e-12	Arkansas	Bacteria	Acidobacteria	[Chloracidobacteria]	RB41	Ellin6075	unclassified	unclassified	Acidobacteria
28	Rhizosphere	4451675	4.53978	8.14678	5.67798e-10	4.94802e-05	Arkansas	Bacteria	Acidobacteria	iii1-8	DS-18	unclassified	unclassified	unclassified	Acidobacteria
28	Rhizosphere	4452900	-4.57127	8.26831	1.64043e-27	1.42954e-22	California	Bacteria	Chloroflexi	Thermomicrobia	JG30-KF-CM45	unclassified	unclassified	unclassified	Chloroflexi
28	Rhizosphere	4452922	-4.98627	6.05906	2.12641e-13	1.85304e-08	California	Bacteria	Gemmatimonadetes	Gemmatimonadetes	unclassified	unclassified	unclassified	unclassified	Gemmatimonadetes
28	Rhizosphere	4453710	-6.8626	10.933	1.58279e-41	1.37931e-36	California	Bacteria	Proteobacteria	Betaproteobacteria	Burkholderiales	Comamonadaceae	Rhodoferax	unclassified	Betaproteobacteria
28	Rhizosphere	4453723	1.84557	9.61011	3.0045e-08	0.00261825	Arkansas	Bacteria	Verrucomicrobia	[Spartobacteria]	[Chthoniobacterales]	[Chthoniobacteraceae]	Chthoniobacter	unclassified	Verrucomicrobia
28	Rhizosphere	4454276	4.01596	7.4177	6.97547e-12	6.07871e-07	Arkansas	Bacteria	Acidobacteria	iii1-8	DS-18	unclassified	unclassified	unclassified	Acidobacteria
28	Rhizosphere	4456518	-5.98481	6.29571	2.08486e-19	1.81683e-14	California	Bacteria	Verrucomicrobia	[Pedosphaerae]	[Pedosphaerales]	Ellin515	unclassified	unclassified	Verrucomicrobia
28	Rhizosphere	4456633	2.26047	8.94653	3.09878e-12	2.7004e-07	Arkansas	Bacteria	Acidobacteria	[Chloracidobacteria]	RB41	Ellin6075	unclassified	unclassified	Acidobacteria
28	Rhizosphere	4456673	-6.20291	6.7804	3.25068e-19	2.83277e-14	California	Bacteria	Verrucomicrobia	Verrucomicrobiae	Verrucomicrobiales	Verrucomicrobiaceae	Luteolibacter	unclassified	Verrucomicrobia
28	Rhizosphere	4456710	5.09151	7.37173	1.57293e-13	1.37071e-08	Arkansas	Bacteria	Acidobacteria	Acidobacteria-6	iii1-15	mb2424	unclassified	unclassified	Acidobacteria
28	Rhizosphere	4456936	5.70072	6.86737	2.75144e-07	0.0239771	Arkansas	Bacteria	Acidobacteria	[Chloracidobacteria]	2017-11-24	unclassified	unclassified	unclassified	Acidobacteria
28	Rhizosphere	4457067	2.7192	8.33462	2.65568e-08	0.00231427	Arkansas	Bacteria	Proteobacteria	Deltaproteobacteria	Desulfuromonadales	Geobacteraceae	Geobacter	unclassified	Deltaproteobacteria
28	Rhizosphere	4458160	6.45981	7.42828	2.138e-12	1.86313e-07	Arkansas	Bacteria	Proteobacteria	Gammaproteobacteria	Xanthomonadales	Xanthomonadaceae	Pseudoxanthomonas	unclassified	Gammaproteobacteria
28	Rhizosphere	4458187	7.32484	8.14222	2.60317e-14	2.2685e-09	Arkansas	Bacteria	Acidobacteria	Acidobacteria-6	iii1-15	RB40	unclassified	unclassified	Acidobacteria
28	Rhizosphere	4458222	-3.19064	6.79778	3.76625e-12	3.28206e-07	California	Bacteria	Proteobacteria	Deltaproteobacteria	Myxococcales	Myxococcaceae	unclassified	unclassified	Deltaproteobacteria
28	Rhizosphere	4458300	-3.17513	6.22975	3.98598e-08	0.00347354	California	Bacteria	Proteobacteria	Betaproteobacteria	Rhodocyclales	Rhodocyclaceae	unclassified	unclassified	Betaproteobacteria
28	Rhizosphere	4458446	-4.74344	6.47257	4.32362e-12	3.76778e-07	California	Bacteria	Chlorobi	Ignavibacteria	Ignavibacteriales	Ignavibacteriaceae	unclassified	unclassified	Chlorobi
28	Rhizosphere	4459003	3.88613	8.75149	2.10789e-15	1.8369e-10	Arkansas	Bacteria	Acidobacteria	Acidobacteria-6	iii1-15	RB40	unclassified	unclassified	Acidobacteria
28	Rhizosphere	4460870	4.65327	7.0477	9.21384e-09	0.000802931	Arkansas	Bacteria	Nitrospirae	Nitrospira	Nitrospirales	Nitrospiraceae	Nitrospira	unclassified	Nitrospirae
28	Rhizosphere	4461517	4.67039	7.06283	3.65881e-08	0.00318844	Arkansas	Bacteria	Bacteroidetes	Sphingobacteriia	Sphingobacteriales	unclassified	unclassified	unclassified	Bacteroidetes
28	Rhizosphere	4461639	-5.35326	5.97858	4.10325e-11	3.57574e-06	California	Bacteria	Chloroflexi	Anaerolineae	SBR1031	A4b	unclassified	unclassified	Chloroflexi
28	Rhizosphere	4463100	3.25824	7.11527	9.49468e-09	0.000827404	Arkansas	Bacteria	Bacteroidetes	[Saprospirae]	[Saprospirales]	Saprospiraceae	unclassified	unclassified	Bacteroidetes
28	Rhizosphere	4463629	3.36906	7.1984	3.78006e-09	0.00032941	Arkansas	Bacteria	Acidobacteria	Acidobacteria-6	iii1-15	unclassified	unclassified	unclassified	Acidobacteria
28	Rhizosphere	4464809	-3.45117	11.3736	3.22244e-17	2.80816e-12	California	Bacteria	Acidobacteria	Acidobacteria-6	iii1-15	unclassified	unclassified	unclassified	Acidobacteria
28	Rhizosphere	4464810	-7.09033	7.03691	3.3052e-30	2.88029e-25	California	Bacteria	Actinobacteria	Thermoleophilia	Gaiellales	Gaiellaceae	unclassified	unclassified	Actinobacteria
28	Rhizosphere	4465329	8.9933	9.66735	2.26487e-51	1.9737e-46	Arkansas	Bacteria	Bacteroidetes	[Saprospirae]	[Saprospirales]	Saprospiraceae	unclassified	unclassified	Bacteroidetes
28	Rhizosphere	4465677	2.95289	10.2902	6.05572e-17	5.27719e-12	Arkansas	Bacteria	Acidobacteria	iii1-8	DS-18	unclassified	unclassified	unclassified	Acidobacteria
28	Rhizosphere	4466002	5.54433	8.28114	3.20574e-16	2.79361e-11	Arkansas	Bacteria	Proteobacteria	Deltaproteobacteria	Myxococcales	unclassified	unclassified	unclassified	Deltaproteobacteria
28	Rhizosphere	4466825	-3.28356	6.21088	1.2343e-10	1.07561e-05	California	Bacteria	Proteobacteria	Alphaproteobacteria	Caulobacterales	Caulobacteraceae	unclassified	unclassified	Alphaproteobacteria
28	Rhizosphere	4467260	3.82128	9.34217	2.24278e-20	1.95445e-15	Arkansas	Bacteria	Acidobacteria	Acidobacteria-6	iii1-15	RB40	unclassified	unclassified	Acidobacteria
28	Rhizosphere	4468331	-4.31242	8.32774	4.75096e-12	4.14018e-07	California	Bacteria	Verrucomicrobia	Verrucomicrobiae	Verrucomicrobiales	Verrucomicrobiaceae	Prosthecobacter	unclassified	Verrucomicrobia
28	Rhizosphere	4469493	-5.48389	6.03029	1.14468e-07	0.0099752	California	Bacteria	Bacteroidetes	Bacteroidia	Bacteroidales	Rikenellaceae	Blvii28	unclassified	Bacteroidetes
28	Rhizosphere	4469750	2.82954	7.84537	3.63731e-09	0.00031697	Arkansas	Bacteria	Chloroflexi	Anaerolineae	unclassified	unclassified	unclassified	unclassified	Chloroflexi
28	Rhizosphere	4470541	-5.30042	6.21294	1.42263e-10	1.23974e-05	California	Bacteria	Acidobacteria	Holophagae	Holophagales	Holophagaceae	unclassified	unclassified	Acidobacteria
28	Rhizosphere	4470872	2.35007	9.25621	1.87723e-11	1.6359e-06	Arkansas	Bacteria	Proteobacteria	Betaproteobacteria	Burkholderiales	Comamonadaceae	unclassified	unclassified	Betaproteobacteria
28	Rhizosphere	4471303	5.51548	6.74368	7.7426e-08	0.00674721	Arkansas	Bacteria	Proteobacteria	Alphaproteobacteria	Sphingomonadales	Erythrobacteraceae	unclassified	unclassified	Alphaproteobacteria
28	Rhizosphere	4471847	-4.2732	6.83633	3.6563e-09	0.000318625	California	Bacteria	Firmicutes	Clostridia	Clostridiales	unclassified	unclassified	unclassified	Firmicutes
28	Rhizosphere	4473304	4.71342	7.60954	1.64342e-13	1.43214e-08	Arkansas	Bacteria	Proteobacteria	Alphaproteobacteria	Rhodobacterales	Hyphomonadaceae	unclassified	unclassified	Alphaproteobacteria
28	Rhizosphere	4473587	9.32909	9.98799	1.60349e-40	1.39735e-35	Arkansas	Bacteria	Acidobacteria	[Chloracidobacteria]	DS-100	unclassified	unclassified	unclassified	Acidobacteria
28	Rhizosphere	4475479	7.26793	8.09244	3.27169e-13	2.85108e-08	Arkansas	Bacteria	Chlorobi	OPB56	unclassified	unclassified	unclassified	unclassified	Chlorobi
28	Rhizosphere	4475527	5.95781	7.04932	5.12193e-08	0.00446345	Arkansas	Bacteria	Proteobacteria	Deltaproteobacteria	MBNT15	unclassified	unclassified	unclassified	Deltaproteobacteria
28	Rhizosphere	4476847	-3.46465	6.36405	1.17486e-08	0.00102382	California	Bacteria	Proteobacteria	Deltaproteobacteria	Myxococcales	Myxococcaceae	Anaeromyxobacter	unclassified	Deltaproteobacteria
28	Rhizosphere	4476891	6.25122	7.26403	4.43497e-15	3.86481e-10	Arkansas	Bacteria	Proteobacteria	Alphaproteobacteria	Sphingomonadales	Erythrobacteraceae	unclassified	unclassified	Alphaproteobacteria
28	Rhizosphere	4476892	5.85009	7.97259	9.21203e-23	8.02773e-18	Arkansas	Bacteria	Proteobacteria	Alphaproteobacteria	Sphingomonadales	Sphingomonadaceae	Kaistobacter	unclassified	Alphaproteobacteria
28	Rhizosphere	4477307	3.13091	7.4393	3.97312e-07	0.0346234	Arkansas	Bacteria	Verrucomicrobia	[Pedosphaerae]	[Pedosphaerales]	auto67_4W	unclassified	unclassified	Verrucomicrobia
28	Rhizosphere	4478000	-4.1156	6.56329	1.47227e-13	1.28299e-08	California	Bacteria	Verrucomicrobia	[Pedosphaerae]	[Pedosphaerales]	Ellin515	unclassified	unclassified	Verrucomicrobia
28	Rhizosphere	4479671	6.22773	7.25027	7.52998e-14	6.56192e-09	Arkansas	Bacteria	Proteobacteria	Deltaproteobacteria	Syntrophobacterales	Syntrophobacteraceae	unclassified	unclassified	Deltaproteobacteria
28	Rhizosphere	4479935	5.67272	8.41746	2.76935e-19	2.41332e-14	Arkansas	Bacteria	Chloroflexi	S085	unclassified	unclassified	unclassified	unclassified	Chloroflexi
28	Rhizosphere	4479944	4.54856	8.37226	1.41119e-20	1.22977e-15	Arkansas	Bacteria	Actinobacteria	MB-A2-108	0319-7L14	unclassified	unclassified	unclassified	Actinobacteria
28	Rhizosphere	4479946	-4.01169	6.20305	3.40578e-13	2.96793e-08	California	Bacteria	Proteobacteria	Betaproteobacteria	MND1	unclassified	unclassified	unclassified	Betaproteobacteria
28	Rhizosphere	4480006	-2.64678	10.4133	3.55984e-30	3.10218e-25	California	Bacteria	Acidobacteria	Acidobacteriia	Acidobacteriales	Koribacteraceae	Candidatus_Koribacter	unclassified	Acidobacteria
28	Rhizosphere	4480120	5.49287	7.68335	3.55028e-13	3.09386e-08	Arkansas	Bacteria	Proteobacteria	Deltaproteobacteria	Desulfuromonadales	Geobacteraceae	Geobacter	unclassified	Deltaproteobacteria
28	Rhizosphere	4480238	6.09407	7.14848	3.80192e-12	3.31315e-07	Arkansas	Bacteria	Acidobacteria	[Chloracidobacteria]	DS-100	unclassified	unclassified	unclassified	Acidobacteria
28	Rhizosphere	4480593	-5.19421	9.97038	1.98784e-26	1.73228e-21	California	Bacteria	Proteobacteria	Deltaproteobacteria	Myxococcales	Myxococcaceae	Anaeromyxobacter	unclassified	Deltaproteobacteria
28	Rhizosphere	4481156	8.28806	10.2149	1.00426e-44	8.7515e-40	Arkansas	Bacteria	Acidobacteria	Acidobacteria-6	iii1-15	RB40	unclassified	unclassified	Acidobacteria
28	Rhizosphere	4481528	5.99148	7.07568	4.45703e-10	3.88403e-05	Arkansas	Bacteria	Gemmatimonadetes	Gemm-1	unclassified	unclassified	unclassified	unclassified	Gemmatimonadetes
28	Rhizosphere	4482769	-7.50115	7.35699	1.87538e-21	1.63428e-16	California	Bacteria	Proteobacteria	Alphaproteobacteria	Rhizobiales	Methylocystaceae	Pleomorphomonas	unclassified	Alphaproteobacteria
28	Rhizosphere	720511	-5.96957	7.13023	6.52858e-25	5.68926e-20	California	Archaea	Crenarchaeota	Thaumarchaeota	Nitrososphaerales	Nitrososphaeraceae	Candidatus_Nitrososphaera	unclassified	Crenarchaeota
28	Rhizosphere	592689	-3.59504	6.01921	2.62048e-08	0.00228359	California	Archaea	Euryarchaeota	Methanomicrobia	Methanosarcinales	Methanosarcinaceae	Methanosarcina	unclassified	Euryarchaeota
28	Rhizosphere	556561	8.19737	8.92228	1.00926e-16	8.79511e-12	Arkansas	Archaea	Crenarchaeota	Thaumarchaeota	Nitrososphaerales	Nitrososphaeraceae	Candidatus_Nitrososphaera	SCA1170	Crenarchaeota
28	Rhizosphere	252853	2.72298	7.28551	2.79532e-07	0.0243595	Arkansas	Archaea	Crenarchaeota	Thaumarchaeota	Nitrososphaerales	Nitrososphaeraceae	Candidatus_Nitrososphaera	unclassified	Crenarchaeota
28	Rhizosphere	251062	-5.82553	7.81069	2.14237e-31	1.86694e-26	California	Archaea	Crenarchaeota	MCG	pGrfC26	unclassified	unclassified	unclassified	Crenarchaeota
28	Rhizosphere	208514	-4.89511	6.22048	2.59724e-16	2.26333e-11	California	Archaea	Euryarchaeota	Methanomicrobia	YC-E6	unclassified	unclassified	unclassified	Euryarchaeota
28	Rhizosphere	139580	-4.27628	7.63033	6.77771e-12	5.90637e-07	California	Archaea	Euryarchaeota	Methanomicrobia	Methanocellales	Methanocellaceae	Methanocella	unclassified	Euryarchaeota
28	Rhizosphere	56717	-2.22867	8.05493	4.23732e-10	3.69257e-05	California	Archaea	Crenarchaeota	MCG	pGrfC26	unclassified	unclassified	unclassified	Crenarchaeota
28	Rhizosphere	25116	5.54205	6.7578	8.24882e-10	7.18835e-05	Arkansas	Archaea	Crenarchaeota	Thaumarchaeota	Nitrososphaerales	Nitrososphaeraceae	Candidatus_Nitrososphaera	gargensis	Crenarchaeota
28	Rhizosphere	748601	-4.43603	5.64051	3.07973e-07	0.026838	California	Archaea	Crenarchaeota	Thaumarchaeota	Nitrososphaerales	Nitrososphaeraceae	Candidatus_Nitrososphaera	gargensis	Crenarchaeota
28	Rhizosphere	1134699	-3.09499	8.19353	1.67965e-12	1.46371e-07	California	Archaea	Crenarchaeota	MCG	pGrfC26	unclassified	unclassified	unclassified	Crenarchaeota
28	Rhizosphere	626383	-5.75207	8.27916	1.03164e-31	8.99014e-27	California	Archaea	Euryarchaeota	Methanobacteria	Methanobacteriales	Methanobacteriaceae	Methanobacterium	unclassified	Euryarchaeota
28	Rhizosphere	4362620	5.29501	8.80372	2.24908e-23	1.95994e-18	Arkansas	Archaea	Crenarchaeota	Thaumarchaeota	Nitrososphaerales	Nitrososphaeraceae	Candidatus_Nitrososphaera	unclassified	Crenarchaeota
28	Rhizosphere	4400135	-6.51292	6.62736	2.13234e-20	1.8582e-15	California	Archaea	Crenarchaeota	Thaumarchaeota	Nitrososphaerales	Nitrososphaeraceae	Candidatus_Nitrososphaera	unclassified	Crenarchaeota
70	Rhizosphere	1111565	-5.89061	7.3427	1.71644e-17	1.49577e-12	California	Bacteria	Acidobacteria	Solibacteres	Solibacterales	unclassified	unclassified	unclassified	Acidobacteria
70	Rhizosphere	1108685	-3.66303	7.05879	4.83335e-08	0.00421198	California	Bacteria	Nitrospirae	Nitrospira	Nitrospirales	0319-6A21	unclassified	unclassified	Nitrospirae
70	Rhizosphere	1108523	-4.45737	10.1144	6.83867e-27	5.95949e-22	California	Bacteria	Acidobacteria	iii1-8	DS-18	unclassified	unclassified	unclassified	Acidobacteria
70	Rhizosphere	1108431	-3.19515	7.12696	1.72512e-07	0.0150334	California	Bacteria	Verrucomicrobia	[Pedosphaerae]	[Pedosphaerales]	Ellin515	unclassified	unclassified	Verrucomicrobia
70	Rhizosphere	1096572	5.9094	7.87616	8.51826e-09	0.000742315	Arkansas	Bacteria	Actinobacteria	Thermoleophilia	Gaiellales	Gaiellaceae	unclassified	unclassified	Actinobacteria
70	Rhizosphere	1087611	-5.40952	8.27447	1.46349e-25	1.27534e-20	California	Bacteria	Gemmatimonadetes	Gemmatimonadetes	Ellin5290	unclassified	unclassified	unclassified	Gemmatimonadetes
70	Rhizosphere	1087471	-3.60049	6.88146	2.40483e-08	0.00209567	California	Bacteria	Bacteroidetes	Sphingobacteriia	Sphingobacteriales	unclassified	unclassified	unclassified	Bacteroidetes
70	Rhizosphere	1085127	-7.34462	8.30784	9.26612e-28	8.07487e-23	California	Bacteria	Proteobacteria	Betaproteobacteria	SC-I-84	unclassified	unclassified	unclassified	Betaproteobacteria
70	Rhizosphere	1069478	4.79877	8.00289	1.15132e-09	0.000100331	Arkansas	Bacteria	Armatimonadetes	0319-6E2	unclassified	unclassified	unclassified	unclassified	Armatimonadetes
70	Rhizosphere	1069076	3.71961	7.49788	3.79188e-07	0.033044	Arkansas	Bacteria	Bacteroidetes	Cytophagia	Cytophagales	Cytophagaceae	Adhaeribacter	unclassified	Bacteroidetes
70	Rhizosphere	1060353	-3.77498	7.7547	4.82719e-14	4.2066e-09	California	Bacteria	Actinobacteria	Thermoleophilia	Solirubrobacterales	Conexibacteraceae	unclassified	unclassified	Actinobacteria
70	Rhizosphere	1049393	-4.35927	8.90581	4.36744e-14	3.80597e-09	California	Bacteria	Verrucomicrobia	[Spartobacteria]	[Chthoniobacterales]	[Chthoniobacteraceae]	Chthoniobacter	unclassified	Verrucomicrobia
70	Rhizosphere	1037256	-3.9149	7.84395	3.17678e-16	2.76837e-11	California	Bacteria	Actinobacteria	Thermoleophilia	Gaiellales	Gaiellaceae	unclassified	unclassified	Actinobacteria
70	Rhizosphere	1026261	-5.29591	7.03892	1.1064e-13	9.64159e-09	California	Bacteria	Proteobacteria	Deltaproteobacteria	Myxococcales	unclassified	unclassified	unclassified	Deltaproteobacteria
70	Rhizosphere	1022879	5.21143	7.40525	1.2418e-08	0.00108215	Arkansas	Bacteria	Acidobacteria	iii1-8	DS-18	unclassified	unclassified	unclassified	Acidobacteria
70	Rhizosphere	1021984	-4.47934	9.90365	8.19494e-28	7.1414e-23	California	Bacteria	Proteobacteria	Deltaproteobacteria	Myxococcales	unclassified	unclassified	unclassified	Deltaproteobacteria
70	Rhizosphere	1019724	-5.75477	7.27014	3.5117e-10	3.06023e-05	California	Bacteria	Gemmatimonadetes	Gemm-1	unclassified	unclassified	unclassified	unclassified	Gemmatimonadetes
70	Rhizosphere	1017063	-4.209	7.12426	2.15507e-08	0.00187801	California	Bacteria	Proteobacteria	Deltaproteobacteria	Myxococcales	Polyangiaceae	unclassified	unclassified	Deltaproteobacteria
70	Rhizosphere	1016118	2.19957	10.1831	5.61105e-07	0.0488969	Arkansas	Bacteria	Proteobacteria	Deltaproteobacteria	Myxococcales	unclassified	unclassified	unclassified	Deltaproteobacteria
70	Rhizosphere	1015017	3.65864	8.87874	4.77039e-11	4.15711e-06	Arkansas	Bacteria	Proteobacteria	Deltaproteobacteria	Myxococcales	Nannocystaceae	Nannocystis	exedens	Deltaproteobacteria
70	Rhizosphere	1014513	-3.89545	7.59715	1.05254e-12	9.1723e-08	California	Bacteria	Planctomycetes	Planctomycetia	Gemmatales	Isosphaeraceae	unclassified	unclassified	Planctomycetes
70	Rhizosphere	1012112	-6.71093	7.84954	4.87521e-28	4.24845e-23	California	Bacteria	Actinobacteria	Thermoleophilia	Solirubrobacterales	Solirubrobacteraceae	unclassified	unclassified	Actinobacteria
70	Rhizosphere	1009717	-4.67247	6.77807	3.4548e-07	0.0301065	California	Bacteria	Actinobacteria	Thermoleophilia	Gaiellales	Gaiellaceae	unclassified	unclassified	Actinobacteria
70	Rhizosphere	994823	-7.71709	9.6262	5.57545e-61	4.85867e-56	California	Bacteria	Actinobacteria	Thermoleophilia	Solirubrobacterales	Patulibacteraceae	unclassified	unclassified	Actinobacteria
70	Rhizosphere	969778	-5.19587	6.99418	5.05214e-11	4.40264e-06	California	Bacteria	Planctomycetes	Planctomycetia	Planctomycetales	Planctomycetaceae	Planctomyces	unclassified	Planctomycetes
70	Rhizosphere	962448	-3.87435	7.15629	4.80076e-09	0.000418358	California	Bacteria	Planctomycetes	Planctomycetia	Gemmatales	Gemmataceae	Gemmata	unclassified	Planctomycetes
70	Rhizosphere	959372	-3.40113	7.34714	7.06902e-09	0.000616023	California	Bacteria	Proteobacteria	Deltaproteobacteria	Syntrophobacterales	Syntrophobacteraceae	unclassified	unclassified	Deltaproteobacteria
70	Rhizosphere	948049	-3.74555	6.72623	3.63953e-07	0.0317163	California	Bacteria	Planctomycetes	Phycisphaerae	WD2101	unclassified	unclassified	unclassified	Planctomycetes
70	Rhizosphere	940828	-5.44422	7.11019	7.65669e-14	6.67234e-09	California	Bacteria	Actinobacteria	Actinobacteria	Actinomycetales	Micromonosporaceae	unclassified	unclassified	Actinobacteria
70	Rhizosphere	940737	-2.43231	8.81296	2.26336e-07	0.0197238	California	Bacteria	Proteobacteria	Betaproteobacteria	Burkholderiales	Comamonadaceae	unclassified	unclassified	Betaproteobacteria
70	Rhizosphere	940630	-4.09137	8.03572	1.71124e-15	1.49125e-10	California	Bacteria	Planctomycetes	Planctomycetia	Gemmatales	Isosphaeraceae	unclassified	unclassified	Planctomycetes
70	Rhizosphere	937735	-3.77279	6.73403	2.89118e-07	0.0251949	California	Bacteria	Actinobacteria	Actinobacteria	Actinomycetales	unclassified	unclassified	unclassified	Actinobacteria
70	Rhizosphere	934557	-5.0419	8.1735	1.74922e-18	1.52434e-13	California	Bacteria	Chloroflexi	Anaerolineae	Caldilineales	Caldilineaceae	unclassified	unclassified	Chloroflexi
70	Rhizosphere	925200	-4.40925	7.22561	7.86413e-12	6.85311e-07	California	Bacteria	Actinobacteria	Thermoleophilia	Solirubrobacterales	Conexibacteraceae	unclassified	unclassified	Actinobacteria
70	Rhizosphere	913264	-7.74056	8.61628	8.10898e-36	7.06649e-31	California	Bacteria	Proteobacteria	Deltaproteobacteria	Myxococcales	Myxococcaceae	unclassified	unclassified	Deltaproteobacteria
70	Rhizosphere	906197	-5.61261	7.61729	8.08664e-13	7.04702e-08	California	Bacteria	Proteobacteria	Gammaproteobacteria	Alteromonadales	125ds10	unclassified	unclassified	Gammaproteobacteria
70	Rhizosphere	905498	-2.31444	9.43723	5.59444e-11	4.87521e-06	California	Bacteria	Acidobacteria	iii1-8	DS-18	unclassified	unclassified	unclassified	Acidobacteria
70	Rhizosphere	895223	-3.21374	7.14183	8.52597e-08	0.00742987	California	Bacteria	Acidobacteria	Solibacteres	Solibacterales	Solibacteraceae	Candidatus_Solibacter	unclassified	Acidobacteria
70	Rhizosphere	876717	-4.05195	7.05016	1.45291e-09	0.000126613	California	Bacteria	Actinobacteria	Thermoleophilia	Solirubrobacterales	Patulibacteraceae	unclassified	unclassified	Actinobacteria
70	Rhizosphere	873887	-4.93838	8.27295	3.42829e-24	2.98755e-19	California	Bacteria	Actinobacteria	Thermoleophilia	Solirubrobacterales	Solirubrobacteraceae	unclassified	unclassified	Actinobacteria
70	Rhizosphere	870223	6.02486	7.9584	1.85733e-11	1.61855e-06	Arkansas	Bacteria	Actinobacteria	Actinobacteria	Actinomycetales	Nakamurellaceae	unclassified	unclassified	Actinobacteria
70	Rhizosphere	868555	-2.8896	7.27676	8.33375e-08	0.00726236	California	Bacteria	Planctomycetes	Planctomycetia	Gemmatales	Isosphaeraceae	unclassified	unclassified	Planctomycetes
70	Rhizosphere	857566	-6.08112	7.4522	4.09977e-21	3.57271e-16	California	Bacteria	Actinobacteria	Thermoleophilia	Solirubrobacterales	Patulibacteraceae	unclassified	unclassified	Actinobacteria
70	Rhizosphere	856745	-2.98148	7.31226	2.65949e-08	0.00231759	California	Bacteria	Actinobacteria	Actinobacteria	Actinomycetales	Nocardioidaceae	Nocardioides	unclassified	Actinobacteria
70	Rhizosphere	856536	-4.30093	7.83938	1.81231e-20	1.57932e-15	California	Bacteria	Proteobacteria	Deltaproteobacteria	Myxococcales	unclassified	unclassified	unclassified	Deltaproteobacteria
70	Rhizosphere	849683	-7.87037	8.7215	7.6936e-33	6.70451e-28	California	Bacteria	Proteobacteria	Deltaproteobacteria	Myxococcales	Myxococcaceae	unclassified	unclassified	Deltaproteobacteria
70	Rhizosphere	839836	-5.40795	9.98844	2.03153e-41	1.77036e-36	California	Bacteria	Gemmatimonadetes	Gemmatimonadetes	Gemmatimonadales	unclassified	unclassified	unclassified	Gemmatimonadetes
70	Rhizosphere	839513	4.78864	9.83197	8.7211e-19	7.59991e-14	Arkansas	Bacteria	Armatimonadetes	Chthonomonadetes	SJA-22	unclassified	unclassified	unclassified	Armatimonadetes
70	Rhizosphere	839450	4.91923	7.22916	5.68698e-07	0.0495586	Arkansas	Bacteria	Armatimonadetes	Chthonomonadetes	SJA-22	unclassified	unclassified	unclassified	Armatimonadetes
70	Rhizosphere	838913	6.77989	9.21197	6.27141e-21	5.46516e-16	Arkansas	Bacteria	Proteobacteria	Deltaproteobacteria	Syntrophobacterales	Syntrophobacteraceae	unclassified	unclassified	Deltaproteobacteria
70	Rhizosphere	838297	5.3818	7.50904	1.24563e-07	0.0108549	Arkansas	Bacteria	Proteobacteria	Gammaproteobacteria	Xanthomonadales	Xanthomonadaceae	unclassified	unclassified	Gammaproteobacteria
70	Rhizosphere	837574	8.58311	10.1938	5.66631e-10	4.93785e-05	Arkansas	Bacteria	Proteobacteria	Gammaproteobacteria	Aeromonadales	Aeromonadaceae	unclassified	unclassified	Gammaproteobacteria
70	Rhizosphere	832619	-2.72391	7.28647	2.22505e-07	0.01939	California	Bacteria	Proteobacteria	Betaproteobacteria	SC-I-84	unclassified	unclassified	unclassified	Betaproteobacteria
70	Rhizosphere	828320	-4.81261	6.83246	5.41829e-07	0.0472172	California	Bacteria	Proteobacteria	Alphaproteobacteria	Rhodospirillales	Rhodospirillaceae	Skermanella	unclassified	Alphaproteobacteria
70	Rhizosphere	826836	5.80364	9.36251	4.43531e-24	3.86511e-19	Arkansas	Bacteria	Proteobacteria	Deltaproteobacteria	Desulfobacterales	Desulfobulbaceae	Desulfobulbus	unclassified	Deltaproteobacteria
70	Rhizosphere	826332	5.88072	7.85232	2.31043e-11	2.0134e-06	Arkansas	Bacteria	Proteobacteria	Betaproteobacteria	unclassified	unclassified	unclassified	unclassified	Betaproteobacteria
70	Rhizosphere	825653	5.50106	7.58977	1.18668e-08	0.00103412	Arkansas	Bacteria	Chlorobi	SJA-28	unclassified	unclassified	unclassified	unclassified	Chlorobi
70	Rhizosphere	824481	5.67944	7.70921	6.7286e-09	0.000586357	Arkansas	Bacteria	Chloroflexi	Anaerolineae	Anaerolineales	Anaerolinaceae	Anaerolinea	unclassified	Chloroflexi
70	Rhizosphere	819893	-3.24621	7.65761	2.48754e-09	0.000216774	California	Bacteria	Proteobacteria	Betaproteobacteria	SC-I-84	unclassified	unclassified	unclassified	Betaproteobacteria
70	Rhizosphere	819061	-6.04879	8.97207	8.19879e-30	7.14475e-25	California	Bacteria	Verrucomicrobia	[Pedosphaerae]	[Pedosphaerales]	auto67_4W	unclassified	unclassified	Verrucomicrobia
70	Rhizosphere	817152	-5.28114	8.6783	2.97839e-24	2.59549e-19	California	Bacteria	Actinobacteria	Acidimicrobiia	Acidimicrobiales	C111	unclassified	unclassified	Actinobacteria
70	Rhizosphere	813043	-3.35739	10.4796	1.10302e-25	9.61219e-21	California	Bacteria	Acidobacteria	AT-s54	unclassified	unclassified	unclassified	unclassified	Acidobacteria
70	Rhizosphere	812589	-7.30637	8.27842	2.4737e-31	2.15568e-26	California	Bacteria	Chloroflexi	Anaerolineae	pLW-97	unclassified	unclassified	unclassified	Chloroflexi
70	Rhizosphere	811434	5.93697	7.89607	1.355e-09	0.00011808	Arkansas	Bacteria	Chloroflexi	Anaerolineae	SBR1031	A4b	unclassified	unclassified	Chloroflexi
70	Rhizosphere	810450	3.27939	8.86483	2.14648e-13	1.87053e-08	Arkansas	Bacteria	Chloroflexi	S085	unclassified	unclassified	unclassified	unclassified	Chloroflexi
70	Rhizosphere	810076	-4.46346	6.70838	1.17176e-07	0.0102112	California	Bacteria	Proteobacteria	Deltaproteobacteria	Myxococcales	Haliangiaceae	unclassified	unclassified	Deltaproteobacteria
70	Rhizosphere	809485	7.2174	8.9377	2.04324e-16	1.78056e-11	Arkansas	Bacteria	Bacteroidetes	Cytophagia	Cytophagales	Cytophagaceae	unclassified	unclassified	Bacteroidetes
70	Rhizosphere	806063	4.33986	10.1456	8.69218e-16	7.57472e-11	Arkansas	Bacteria	Acidobacteria	[Chloracidobacteria]	RB41	Ellin6075	unclassified	unclassified	Acidobacteria
[truncated: 9,297 more rows]
