# Supplementary material for: Compositional shifts in root-associated bacterial and archaeal microbiota track the plant life cycle in field-grown rice
Source: PLoS Biol. 2018 Feb 23;16(2):e2003862. doi: 10.1371/journal.pbio.2003862 (PMC5841827; doi:10.1371/journal.pbio.2003862)
Supplement: S13 Data — (XLSX) [file pbio.2003862.s013.xlsx]

## Sheet: S13 Data
SampleID	State	Compartment	Age	total
ARK16.1	Arkansas	Rhizosphere	28	475.956
ARK16.10	Arkansas	Rhizosphere	28	490.907
ARK16.100	Arkansas	Endosphere	42	81.2387
ARK16.101	Arkansas	Endosphere	42	46.0457
ARK16.102	Arkansas	Endosphere	42	87.8065
ARK16.103	Arkansas	Endosphere	42	190.975
ARK16.104	Arkansas	Endosphere	42	201.618
ARK16.105	Arkansas	Endosphere	42	21.8235
ARK16.106	Arkansas	Endosphere	42	55.0974
ARK16.107	Arkansas	Endosphere	42	74.7926
ARK16.108	Arkansas	Endosphere	42	267.127
ARK16.109	Arkansas	Endosphere	42	121.89
ARK16.11	Arkansas	Rhizosphere	28	470.267
ARK16.110	Arkansas	Endosphere	42	169.48
ARK16.111	Arkansas	Endosphere	42	59.0074
ARK16.112	Arkansas	Endosphere	42	27.7894
ARK16.12	Arkansas	Rhizosphere	28	447.86
ARK16.121	Arkansas	Rhizosphere	70	294.789
ARK16.122	Arkansas	Rhizosphere	70	276.473
ARK16.123	Arkansas	Rhizosphere	70	243.411
ARK16.124	Arkansas	Rhizosphere	70	350.111
ARK16.125	Arkansas	Rhizosphere	70	258.663
ARK16.126	Arkansas	Rhizosphere	70	268.205
ARK16.127	Arkansas	Rhizosphere	70	278.556
ARK16.128	Arkansas	Rhizosphere	70	271.089
ARK16.129	Arkansas	Rhizosphere	70	261.547
ARK16.13	Arkansas	Rhizosphere	28	511.713
ARK16.130	Arkansas	Rhizosphere	70	275.155
ARK16.131	Arkansas	Rhizosphere	70	275.091
ARK16.132	Arkansas	Rhizosphere	70	244.279
ARK16.133	Arkansas	Rhizosphere	70	244.393
ARK16.134	Arkansas	Rhizosphere	70	244.337
ARK16.135	Arkansas	Rhizosphere	70	256.281
ARK16.136	Arkansas	Rhizosphere	70	264.117
ARK16.137	Arkansas	Endosphere	70	39.5071
ARK16.138	Arkansas	Endosphere	70	64.4041
ARK16.139	Arkansas	Endosphere	70	60.6042
ARK16.14	Arkansas	Rhizosphere	28	435.826
ARK16.140	Arkansas	Endosphere	70	116.931
ARK16.141	Arkansas	Endosphere	70	91.9326
ARK16.142	Arkansas	Endosphere	70	173.743
ARK16.143	Arkansas	Endosphere	70	76.6373
ARK16.144	Arkansas	Endosphere	70	71.1656
ARK16.145	Arkansas	Endosphere	70	113.875
ARK16.146	Arkansas	Endosphere	70	81.7139
ARK16.147	Arkansas	Endosphere	70	85.0233
ARK16.148	Arkansas	Endosphere	70	94.4887
ARK16.149	Arkansas	Endosphere	70	78.9043
ARK16.15	Arkansas	Rhizosphere	28	542.05
ARK16.150	Arkansas	Endosphere	70	147.432
ARK16.151	Arkansas	Endosphere	70	43.9867
ARK16.152	Arkansas	Endosphere	70	94.0575
ARK16.16	Arkansas	Rhizosphere	28	522.474
ARK16.161	Arkansas	Rhizosphere	84	490.786
ARK16.162	Arkansas	Rhizosphere	84	481.471
ARK16.163	Arkansas	Rhizosphere	84	418.092
ARK16.164	Arkansas	Rhizosphere	84	333.638
ARK16.165	Arkansas	Rhizosphere	84	296.672
ARK16.166	Arkansas	Rhizosphere	84	573.554
ARK16.167	Arkansas	Rhizosphere	84	308.137
ARK16.168	Arkansas	Rhizosphere	84	299.5
ARK16.169	Arkansas	Rhizosphere	84	294.932
ARK16.17	Arkansas	Endosphere	28	471.67
ARK16.170	Arkansas	Rhizosphere	84	486.662
ARK16.171	Arkansas	Rhizosphere	84	297.917
ARK16.172	Arkansas	Rhizosphere	84	270.289
ARK16.173	Arkansas	Rhizosphere	84	492.631
ARK16.174	Arkansas	Rhizosphere	84	335.612
ARK16.175	Arkansas	Rhizosphere	84	373.011
ARK16.176	Arkansas	Rhizosphere	84	288.005
ARK16.177	Arkansas	Endosphere	84	148.969
ARK16.178	Arkansas	Endosphere	84	200.906
ARK16.179	Arkansas	Endosphere	84	180.521
ARK16.18	Arkansas	Endosphere	28	588.766
ARK16.180	Arkansas	Endosphere	84	143.878
ARK16.181	Arkansas	Endosphere	84	127.944
ARK16.182	Arkansas	Endosphere	84	187.543
ARK16.183	Arkansas	Endosphere	84	109.884
ARK16.184	Arkansas	Endosphere	84	97.4084
ARK16.185	Arkansas	Endosphere	84	127.125
ARK16.186	Arkansas	Endosphere	84	224.47
ARK16.187	Arkansas	Endosphere	84	132.349
ARK16.188	Arkansas	Endosphere	84	102.132
ARK16.189	Arkansas	Endosphere	84	164.732
ARK16.19	Arkansas	Endosphere	28	423.111
ARK16.190	Arkansas	Endosphere	84	140.425
ARK16.191	Arkansas	Endosphere	84	146.867
ARK16.192	Arkansas	Endosphere	84	145.146
ARK16.2	Arkansas	Rhizosphere	28	421.042
ARK16.20	Arkansas	Endosphere	28	276.482
ARK16.209	Arkansas	Rhizosphere	14	403.543
ARK16.21	Arkansas	Endosphere	28	396.733
ARK16.210	Arkansas	Rhizosphere	14	396.974
ARK16.211	Arkansas	Rhizosphere	14	374.476
ARK16.212	Arkansas	Rhizosphere	14	426.376
ARK16.213	Arkansas	Rhizosphere	14	394.405
ARK16.214	Arkansas	Rhizosphere	14	404.72
ARK16.215	Arkansas	Rhizosphere	14	394.397
ARK16.216	Arkansas	Rhizosphere	14	564.723
ARK16.217	Arkansas	Rhizosphere	14	377.332
ARK16.218	Arkansas	Rhizosphere	14	402.259
ARK16.219	Arkansas	Rhizosphere	14	347.009
ARK16.22	Arkansas	Endosphere	28	364.32
ARK16.220	Arkansas	Rhizosphere	14	359.037
ARK16.221	Arkansas	Rhizosphere	14	379.242
ARK16.222	Arkansas	Rhizosphere	14	385.11
ARK16.223	Arkansas	Rhizosphere	14	354.225
ARK16.224	Arkansas	Rhizosphere	14	358.614
ARK16.225	Arkansas	Endosphere	14	302.958
ARK16.226	Arkansas	Endosphere	14	467.435
ARK16.227	Arkansas	Endosphere	14	473.519
ARK16.228	Arkansas	Endosphere	14	407.675
ARK16.229	Arkansas	Endosphere	14	408.93
ARK16.23	Arkansas	Endosphere	28	503.608
ARK16.230	Arkansas	Endosphere	14	417.064
ARK16.231	Arkansas	Endosphere	14	464.485
ARK16.232	Arkansas	Endosphere	14	542.131
ARK16.233	Arkansas	Endosphere	14	352.946
ARK16.234	Arkansas	Endosphere	14	382.83
ARK16.235	Arkansas	Endosphere	14	411.564
ARK16.236	Arkansas	Endosphere	14	457.068
ARK16.237	Arkansas	Endosphere	14	508.924
ARK16.238	Arkansas	Endosphere	14	372.307
ARK16.239	Arkansas	Endosphere	14	498.718
ARK16.24	Arkansas	Endosphere	28	363.816
ARK16.240	Arkansas	Endosphere	14	463.108
ARK16.249	Arkansas	Rhizosphere	112	364.105
ARK16.25	Arkansas	Endosphere	28	391.59
ARK16.250	Arkansas	Rhizosphere	112	376.567
ARK16.251	Arkansas	Rhizosphere	112	383.855
ARK16.252	Arkansas	Rhizosphere	112	357.416
ARK16.253	Arkansas	Rhizosphere	112	349.38
ARK16.254	Arkansas	Rhizosphere	112	337.321
ARK16.255	Arkansas	Rhizosphere	112	392.036
ARK16.256	Arkansas	Rhizosphere	112	286.642
ARK16.257	Arkansas	Rhizosphere	112	366.59
ARK16.258	Arkansas	Rhizosphere	112	345.483
ARK16.259	Arkansas	Rhizosphere	112	304.802
ARK16.26	Arkansas	Endosphere	28	325.33
ARK16.260	Arkansas	Rhizosphere	112	346.265
ARK16.261	Arkansas	Rhizosphere	112	353.967
ARK16.262	Arkansas	Rhizosphere	112	382.094
ARK16.263	Arkansas	Rhizosphere	112	352.706
ARK16.264	Arkansas	Rhizosphere	112	348.194
ARK16.265	Arkansas	Endosphere	112	101.041
ARK16.266	Arkansas	Endosphere	112	124.477
ARK16.267	Arkansas	Endosphere	112	134.879
ARK16.268	Arkansas	Endosphere	112	119.739
ARK16.269	Arkansas	Endosphere	112	118.959
ARK16.27	Arkansas	Endosphere	28	271.005
ARK16.270	Arkansas	Endosphere	112	109.302
ARK16.271	Arkansas	Endosphere	112	101.568
ARK16.272	Arkansas	Endosphere	112	89.4115
ARK16.273	Arkansas	Endosphere	112	111.22
ARK16.274	Arkansas	Endosphere	112	128.944
ARK16.275	Arkansas	Endosphere	112	100.427
ARK16.276	Arkansas	Endosphere	112	144.317
ARK16.277	Arkansas	Endosphere	112	113.352
ARK16.278	Arkansas	Endosphere	112	245.367
ARK16.279	Arkansas	Endosphere	112	99.3554
ARK16.28	Arkansas	Endosphere	28	242.006
ARK16.280	Arkansas	Endosphere	112	153.493
ARK16.289	Arkansas	Rhizosphere	98	293.457
ARK16.29	Arkansas	Endosphere	28	299.205
ARK16.290	Arkansas	Rhizosphere	98	257.188
ARK16.291	Arkansas	Rhizosphere	98	257.935
ARK16.292	Arkansas	Rhizosphere	98	222.594
ARK16.293	Arkansas	Rhizosphere	98	230.347
ARK16.294	Arkansas	Rhizosphere	98	276.797
ARK16.295	Arkansas	Rhizosphere	98	221.267
ARK16.296	Arkansas	Rhizosphere	98	201.706
ARK16.297	Arkansas	Rhizosphere	98	259.886
ARK16.298	Arkansas	Rhizosphere	98	243.56
ARK16.299	Arkansas	Rhizosphere	98	237.724
ARK16.3	Arkansas	Rhizosphere	28	491.818
ARK16.30	Arkansas	Endosphere	28	384.032
ARK16.300	Arkansas	Rhizosphere	98	265.811
ARK16.301	Arkansas	Rhizosphere	98	204.268
ARK16.302	Arkansas	Rhizosphere	98	167.64
ARK16.303	Arkansas	Rhizosphere	98	268.788
ARK16.304	Arkansas	Rhizosphere	98	211.6
ARK16.305	Arkansas	Endosphere	98	140.555
ARK16.306	Arkansas	Endosphere	98	128.577
ARK16.307	Arkansas	Endosphere	98	184.851
ARK16.308	Arkansas	Endosphere	98	151.21
ARK16.309	Arkansas	Endosphere	98	215.74
ARK16.31	Arkansas	Endosphere	28	383.731
ARK16.310	Arkansas	Endosphere	98	177.976
ARK16.311	Arkansas	Endosphere	98	78.5963
ARK16.312	Arkansas	Endosphere	98	144.045
ARK16.313	Arkansas	Endosphere	98	187.126
ARK16.314	Arkansas	Endosphere	98	163.707
ARK16.315	Arkansas	Endosphere	98	93.4566
ARK16.316	Arkansas	Endosphere	98	104.877
ARK16.317	Arkansas	Endosphere	98	107.379
ARK16.318	Arkansas	Endosphere	98	82.3284
ARK16.319	Arkansas	Endosphere	98	151.936
ARK16.32	Arkansas	Endosphere	28	521.513
ARK16.320	Arkansas	Endosphere	98	126.716
ARK16.4	Arkansas	Rhizosphere	28	469.148
ARK16.41	Arkansas	Rhizosphere	56	337.73
ARK16.42	Arkansas	Rhizosphere	56	358.282
ARK16.43	Arkansas	Rhizosphere	56	386.165
ARK16.44	Arkansas	Rhizosphere	56	366.421
ARK16.45	Arkansas	Rhizosphere	56	403.519
ARK16.46	Arkansas	Rhizosphere	56	558.163
ARK16.47	Arkansas	Rhizosphere	56	266.604
ARK16.48	Arkansas	Rhizosphere	56	291.882
ARK16.49	Arkansas	Rhizosphere	56	325.279
ARK16.5	Arkansas	Rhizosphere	28	499.694
ARK16.50	Arkansas	Rhizosphere	56	287.324
ARK16.51	Arkansas	Rhizosphere	56	260.133
ARK16.52	Arkansas	Rhizosphere	56	257.281
ARK16.53	Arkansas	Rhizosphere	56	289.402
ARK16.54	Arkansas	Rhizosphere	56	270.874
ARK16.55	Arkansas	Rhizosphere	56	320.893
ARK16.56	Arkansas	Rhizosphere	56	316.151
ARK16.57	Arkansas	Endosphere	56	150.539
ARK16.58	Arkansas	Endosphere	56	188.595
ARK16.59	Arkansas	Endosphere	56	104.579
ARK16.6	Arkansas	Rhizosphere	28	482.601
ARK16.60	Arkansas	Endosphere	56	66.9514
ARK16.61	Arkansas	Endosphere	56	129.985
ARK16.62	Arkansas	Endosphere	56	138.672
ARK16.63	Arkansas	Endosphere	56	184.829
ARK16.64	Arkansas	Endosphere	56	147.15
ARK16.65	Arkansas	Endosphere	56	176.384
ARK16.66	Arkansas	Endosphere	56	147.619
ARK16.67	Arkansas	Endosphere	56	168.168
ARK16.68	Arkansas	Endosphere	56	185.858
ARK16.69	Arkansas	Endosphere	56	181.796
ARK16.7	Arkansas	Rhizosphere	28	486.853
ARK16.70	Arkansas	Endosphere	56	135.775
ARK16.71	Arkansas	Endosphere	56	221.461
ARK16.72	Arkansas	Endosphere	56	172.494
ARK16.8	Arkansas	Rhizosphere	28	507.405
ARK16.81	Arkansas	Rhizosphere	42	290.116
ARK16.82	Arkansas	Rhizosphere	42	294.49
ARK16.83	Arkansas	Rhizosphere	42	300.303
ARK16.84	Arkansas	Rhizosphere	42	307.885
ARK16.85	Arkansas	Rhizosphere	42	299.115
ARK16.86	Arkansas	Rhizosphere	42	345.39
ARK16.87	Arkansas	Rhizosphere	42	317.854
ARK16.88	Arkansas	Rhizosphere	42	309.384
ARK16.89	Arkansas	Rhizosphere	42	324.38
ARK16.9	Arkansas	Rhizosphere	28	502.94
ARK16.90	Arkansas	Rhizosphere	42	294.51
ARK16.91	Arkansas	Rhizosphere	42	309.332
ARK16.92	Arkansas	Rhizosphere	42	278.859
ARK16.93	Arkansas	Rhizosphere	42	277.208
ARK16.94	Arkansas	Rhizosphere	42	302.066
ARK16.95	Arkansas	Rhizosphere	42	314.286
ARK16.96	Arkansas	Rhizosphere	42	343.919
ARK16.97	Arkansas	Endosphere	42	142.245
ARK16.98	Arkansas	Endosphere	42	229.842
ARK16.99	Arkansas	Endosphere	42	38.2642
W10.E.1	California	Endosphere	70	330.389
W10.E.2	California	Endosphere	70	284.778
W10.E.3	California	Endosphere	70	271.178
W10.E.4	California	Endosphere	70	489.362
W10.E.5	California	Endosphere	70	297.891
W10.E.6	California	Endosphere	70	310.617
W10.E.7	California	Endosphere	70	298.13
W10.E.8	California	Endosphere	70	236.576
W10.RS.1	California	Rhizosphere	70	487.111
W10.RS.2	California	Rhizosphere	70	502.154
W10.RS.3	California	Rhizosphere	70	465.753
W10.RS.4	California	Rhizosphere	70	507.021
W10.RS.5	California	Rhizosphere	70	452.52
W10.RS.6	California	Rhizosphere	70	486.433
W10.RS.7	California	Rhizosphere	70	469.2
W10.RS.8	California	Rhizosphere	70	472.461
W12.E.1	California	Endosphere	84	384.212
W12.E.2	California	Endosphere	84	343.915
W12.E.3	California	Endosphere	84	381.814
W12.E.4	California	Endosphere	84	397.926
W12.E.5	California	Endosphere	84	346.913
W12.E.6	California	Endosphere	84	391.312
W12.E.7	California	Endosphere	84	361.764
W12.E.8	California	Endosphere	84	347.884
W12.RP.1	California	Rhizosphere	84	419.298
W12.RP.2	California	Rhizosphere	84	402.46
W12.RP.3	California	Rhizosphere	84	369.25
W12.RP.4	California	Rhizosphere	84	437.25
W12.RP.5	California	Rhizosphere	84	328.276
W12.RP.6	California	Rhizosphere	84	331.927
W12.RP.7	California	Rhizosphere	84	338.053
W12.RP.8	California	Rhizosphere	84	336.718
W14.E.1	California	Endosphere	98	288.459
W14.E.2	California	Endosphere	98	295.725
W14.E.3	California	Endosphere	98	338.998
W14.E.4	California	Endosphere	98	314.394
W14.E.5	California	Endosphere	98	260.697
W14.E.6	California	Endosphere	98	335.594
W14.E.7	California	Endosphere	98	266.224
W14.E.8	California	Endosphere	98	303.722
W14.RS.1	California	Rhizosphere	98	464.339
W14.RS.2	California	Rhizosphere	98	481.125
W14.RS.3	California	Rhizosphere	98	430.661
W14.RS.4	California	Rhizosphere	98	482.172
W14.RS.5	California	Rhizosphere	98	472.472
W14.RS.6	California	Rhizosphere	98	455.559
W14.RS.7	California	Rhizosphere	98	483.526
W14.RS.8	California	Rhizosphere	98	469.624
W16.E.1	California	Endosphere	112	351.304
W16.E.2	California	Endosphere	112	200.371
W16.E.3	California	Endosphere	112	250.621
W16.E.4	California	Endosphere	112	286.617
W16.E.5	California	Endosphere	112	364.26
W16.E.6	California	Endosphere	112	217.623
W16.E.7	California	Endosphere	112	164.437
W16.E.8	California	Endosphere	112	294.577
W16.RS.1	California	Rhizosphere	112	437.211
W16.RS.2	California	Rhizosphere	112	444.083
W16.RS.3	California	Rhizosphere	112	419.341
W16.RS.4	California	Rhizosphere	112	481.924
W16.RS.5	California	Rhizosphere	112	510.452
W16.RS.6	California	Rhizosphere	112	426.788
W16.RS.7	California	Rhizosphere	112	432.018
W16.RS.8	California	Rhizosphere	112	459.261
W2.E.1	California	Endosphere	14	594.811
W2.E.2	California	Endosphere	14	378.776
W2.E.3	California	Endosphere	14	587.381
W2.E.4	California	Endosphere	14	648.93
W2.E.5	California	Endosphere	14	569.426
W2.E.6	California	Endosphere	14	660.512
W2.E.7	California	Endosphere	14	537.613
W2.E.8	California	Endosphere	14	550.987
W2.RS.1	California	Rhizosphere	14	643.339
W2.RS.2	California	Rhizosphere	14	572.804
W2.RS.3	California	Rhizosphere	14	604.964
W2.RS.4	California	Rhizosphere	14	679.517
W2.RS.5	California	Rhizosphere	14	607.267
W2.RS.6	California	Rhizosphere	14	633.365
W2.RS.7	California	Rhizosphere	14	636.754
W2.RS.8	California	Rhizosphere	14	602.099
W4.E.1	California	Endosphere	28	467.671
W4.E.2	California	Endosphere	28	674.213
W4.E.3	California	Endosphere	28	337.457
W4.E.4	California	Endosphere	28	477.102
W4.E.5	California	Endosphere	28	536.756
W4.E.6	California	Endosphere	28	678.993
W4.E.7	California	Endosphere	28	640.297
W4.E.8	California	Endosphere	28	374.607
W4.RS.1	California	Rhizosphere	28	567.357
W4.RS.2	California	Rhizosphere	28	566.423
W4.RS.3	California	Rhizosphere	28	528.138
W4.RS.4	California	Rhizosphere	28	590.153
W4.RS.5	California	Rhizosphere	28	594.477
W4.RS.6	California	Rhizosphere	28	604.838
W4.RS.7	California	Rhizosphere	28	598.666
W4.RS.8	California	Rhizosphere	28	562.939
W6.E.1	California	Endosphere	42	252.632
W6.E.2	California	Endosphere	42	668.65
W6.E.3	California	Endosphere	42	586.821
W6.E.4	California	Endosphere	42	524.498
W6.E.5	California	Endosphere	42	465.31
W6.E.6	California	Endosphere	42	614.383
W6.E.7	California	Endosphere	42	553.741
W6.E.8	California	Endosphere	42	515.476
W6.RS.1	California	Rhizosphere	42	527.28
W6.RS.2	California	Rhizosphere	42	519.401
W6.RS.3	California	Rhizosphere	42	527.919
W6.RS.4	California	Rhizosphere	42	576.467
W6.RS.5	California	Rhizosphere	42	541.571
W6.RS.6	California	Rhizosphere	42	503.433
W6.RS.7	California	Rhizosphere	42	550.591
W6.RS.8	California	Rhizosphere	42	566.075
W8.E.1	California	Endosphere	56	346.933
W8.E.2	California	Endosphere	56	292.256
W8.E.3	California	Endosphere	56	284.3
W8.E.4	California	Endosphere	56	268.834
W8.E.5	California	Endosphere	56	275.787
W8.E.6	California	Endosphere	56	315.856
W8.E.7	California	Endosphere	56	301.701
W8.E.8	California	Endosphere	56	297.656
W8.RS.1	California	Rhizosphere	56	526.047
W8.RS.2	California	Rhizosphere	56	529.964
W8.RS.3	California	Rhizosphere	56	511.753
W8.RS.4	California	Rhizosphere	56	563.598
W8.RS.5	California	Rhizosphere	56	503.021
W8.RS.6	California	Rhizosphere	56	515.577
W8.RS.7	California	Rhizosphere	56	519.667
W8.RS.8	California	Rhizosphere	56	519.556
