# Supplementary material for: Compositional shifts in root-associated bacterial and archaeal microbiota track the plant life cycle in field-grown rice
Source: PLoS Biol. 2018 Feb 23;16(2):e2003862. doi: 10.1371/journal.pbio.2003862 (PMC5841827; doi:10.1371/journal.pbio.2003862)
Supplement: S14 Data — (XLSX) [file pbio.2003862.s014.xlsx]

## Sheet: S14 Data
SampleID	Age	Compartment	Season	Genotype	MDS1	MDS2	MDS3	MDS4	MDS5
Arb16.1	14	Rhizosphere	2016	M206	-1.01081	-1.42166	1.48172	-0.516749	0.944352
Arb16.10	14	Rhizosphere	2016	M401	-0.827108	-1.17699	1.55301	-1.15407	1.29494
Arb16.100	98	Rhizosphere	2016	M401	-0.619025	1.04486	1.30841	-0.511171	-0.879861
Arb16.101	98	Rhizosphere	2016	Nipponbare	-1.29252	0.491428	0.0158962	-0.474423	-0.220924
Arb16.102	98	Rhizosphere	2016	Kitaake	-1.05937	0.727989	0.0468372	0.0584055	-0.598437
Arb16.103	98	Rhizosphere	2016	M401	-0.262197	0.941701	0.888231	-0.142686	-0.798519
Arb16.104	98	Rhizosphere	2016	M206	-0.182131	0.571398	1.02141	0.366212	-1.26511
Arb16.105	98	Rhizosphere	2016	Kitaake	-1.03758	0.695514	0.00058109	0.085227	-0.346651
Arb16.106	98	Rhizosphere	2016	M401	-0.266833	1.12094	1.23255	-0.204129	-0.924306
Arb16.107	98	Rhizosphere	2016	M206	-0.232307	0.610786	0.228473	0.629923	-0.70078
Arb16.108	98	Rhizosphere	2016	Nipponbare	-0.85516	0.619051	1.48678	-1.20595	-0.611931
Arb16.109	98	Rhizosphere	2016	M401	-0.702004	0.942096	1.08418	-0.405478	-0.714845
Arb16.11	14	Rhizosphere	2016	M206	-0.983252	-1.3704	1.15946	-0.623265	0.779291
Arb16.110	98	Rhizosphere	2016	M206	-0.422094	0.916992	1.18684	-0.399328	-0.597292
Arb16.111	98	Rhizosphere	2016	Nipponbare	-0.63135	0.862556	1.18057	-0.539824	-0.795141
Arb16.112	98	Rhizosphere	2016	Kitaake	-0.793085	0.82411	1.00515	-0.222158	-1.26101
Arb16.113	98	Rhizoplane	2016	M206	0.843466	0.232796	0.888857	0.733681	0.1266
Arb16.114	98	Rhizoplane	2016	Nipponbare	0.635921	0.210248	0.836363	1.0331	0.0120269
Arb16.115	98	Rhizoplane	2016	Kitaake	0.923317	0.71874	0.21869	1.7405	0.146836
Arb16.116	98	Rhizoplane	2016	M401	0.826825	0.592386	0.720997	0.0924941	0.122913
Arb16.117	98	Rhizoplane	2016	Nipponbare	0.852693	0.511259	0.748406	-0.591329	-0.0346381
Arb16.118	98	Rhizoplane	2016	Kitaake	0.982483	0.76589	0.175348	0.259522	0.402717
Arb16.119	98	Rhizoplane	2016	M401	0.901779	0.555885	0.290551	0.409541	-0.0423428
Arb16.120	98	Rhizoplane	2016	M206	0.950624	0.547442	0.357139	0.915481	0.273142
Arb16.121	98	Rhizoplane	2016	Kitaake	0.738644	0.70771	0.355595	2.07977	-0.200972
Arb16.122	98	Rhizoplane	2016	M401	0.941	0.974146	0.563135	1.32231	-0.262141
Arb16.123	98	Rhizoplane	2016	M206	0.688007	0.636306	-1.06489	2.20788	-0.270011
Arb16.124	98	Rhizoplane	2016	Nipponbare	0.567445	0.25544	1.3756	0.650596	0.160333
Arb16.125	98	Rhizoplane	2016	M401	0.852976	1.39351	0.961081	0.376304	-0.109034
Arb16.126	98	Rhizoplane	2016	M206	0.918272	0.941998	0.96226	0.706187	1.20235
Arb16.127	98	Rhizoplane	2016	Nipponbare	0.759157	0.837004	1.6337	0.0233168	0.224864
Arb16.128	98	Rhizoplane	2016	Kitaake	0.881019	0.564681	-0.0626968	1.44921	0.305429
Arb16.129	98	Endosphere	2016	M206	0.946633	0.791967	-0.622442	0.971453	0.670734
Arb16.13	14	Rhizosphere	2016	M401	-0.492143	-1.69829	2.06566	-0.455529	1.21923
Arb16.130	98	Endosphere	2016	Nipponbare	0.882614	0.515391	-0.623273	0.573953	0.64519
Arb16.131	98	Endosphere	2016	Kitaake	1.10278	0.950415	-0.947439	0.902896	1.05217
Arb16.132	98	Endosphere	2016	M401	1.11465	1.18397	-0.180686	-1.02017	1.0874
Arb16.133	98	Endosphere	2016	Nipponbare	1.05371	0.154932	0.7874	-2.60456	0.525735
Arb16.134	98	Endosphere	2016	Kitaake	1.14214	0.932939	-0.756069	-1.13497	1.39296
Arb16.135	98	Endosphere	2016	M401	1.06122	0.93515	-1.10708	0.198758	0.873294
Arb16.136	98	Endosphere	2016	M206	1.02019	0.801454	-0.771566	0.354003	0.654951
Arb16.137	98	Endosphere	2016	Kitaake	0.999154	0.705316	-0.64006	1.34478	0.654855
Arb16.138	98	Endosphere	2016	M401	1.16238	1.18997	-0.485808	-0.608772	0.850229
Arb16.139	98	Endosphere	2016	M206	0.791242	0.487739	-1.8434	1.26851	0.24426
Arb16.14	14	Rhizosphere	2016	M206	-0.823687	-1.57056	1.09994	-0.641936	1.11595
Arb16.140	98	Endosphere	2016	Nipponbare	1.15772	0.969719	-0.0319771	-1.13654	0.61778
Arb16.141	98	Endosphere	2016	M401	1.17862	1.29871	0.020569	-1.3172	0.941695
Arb16.142	98	Endosphere	2016	M206	1.00317	0.840378	0.573312	-1.11923	1.68288
Arb16.143	98	Endosphere	2016	Nipponbare	1.12795	0.894351	0.669335	-1.61482	0.374243
Arb16.144	98	Endosphere	2016	Kitaake	1.15108	0.602811	-1.0144	-0.373121	0.740956
Arb16.145	126	Rhizosphere	2016	M206	-0.725472	0.557477	1.636	0.420522	-0.0193782
Arb16.146	126	Rhizosphere	2016	Nipponbare	-1.3678	0.48741	0.148537	-0.359478	0.375564
Arb16.147	126	Rhizosphere	2016	Kitaake	-1.17259	0.810523	0.978686	0.0641364	-0.298359
Arb16.148	126	Rhizosphere	2016	M401	-1.10733	0.701652	0.869757	0.00705347	-0.0262282
Arb16.149	126	Rhizosphere	2016	Nipponbare	-1.0188	0.741373	0.936381	-0.284375	-0.145241
Arb16.150	126	Rhizosphere	2016	Kitaake	-0.186447	0.537432	2.81215	0.350979	-0.171889
Arb16.151	126	Rhizosphere	2016	M401	-1.42078	0.480546	-0.233778	-0.041236	0.0792409
Arb16.152	126	Rhizosphere	2016	M206	-1.21194	0.834228	0.580059	-0.247659	-0.486484
Arb16.153	126	Rhizosphere	2016	Kitaake	-0.748526	0.783567	1.56513	0.233777	-0.132909
Arb16.154	126	Rhizosphere	2016	M401	-0.708933	0.940875	1.35199	-0.193427	-0.481676
Arb16.155	126	Rhizosphere	2016	M206	-1.19901	0.739171	0.732986	-0.301828	-0.302106
Arb16.156	126	Rhizosphere	2016	Nipponbare	-1.03042	0.871646	0.203445	0.293582	-0.0768785
Arb16.157	126	Rhizosphere	2016	M401	-0.832321	0.439393	0.630922	1.12259	-0.097827
Arb16.158	126	Rhizosphere	2016	M206	-1.05578	0.751043	0.678837	-0.175765	0.0239427
Arb16.159	126	Rhizosphere	2016	Nipponbare	-1.14095	0.79529	0.182436	0.331301	-0.245236
Arb16.16	14	Rhizosphere	2016	Kitaake	-0.366377	-2.00374	1.8229	0.440202	1.13026
Arb16.160	126	Rhizosphere	2016	Kitaake	-0.973066	0.726714	0.740164	-0.530543	-0.256961
Arb16.161	126	Rhizoplane	2016	M206	0.344185	0.710815	0.752217	1.53491	0.79494
Arb16.162	126	Rhizoplane	2016	Nipponbare	0.603656	0.757311	0.415495	0.58652	0.966695
Arb16.163	126	Rhizoplane	2016	Kitaake	0.887262	1.26314	0.394194	0.531603	1.37612
Arb16.164	126	Rhizoplane	2016	M401	0.802566	0.89517	0.351025	-0.213102	0.479467
Arb16.165	126	Rhizoplane	2016	Nipponbare	0.91956	0.82151	1.15284	-0.309111	0.7393
Arb16.166	126	Rhizoplane	2016	Kitaake	0.686107	0.461802	2.04025	1.23577	1.12196
Arb16.167	126	Rhizoplane	2016	M401	0.669813	0.352161	-0.520229	2.16316	0.586509
Arb16.168	126	Rhizoplane	2016	M206	0.460227	0.349646	0.567647	1.72597	0.995868
Arb16.169	126	Rhizoplane	2016	Kitaake	0.96666	1.03653	1.01906	0.193628	0.764188
Arb16.17	14	Rhizoplane	2016	M206	0.237318	-2.25474	0.947862	-0.171989	0.633407
Arb16.170	126	Rhizoplane	2016	M401	0.850302	1.05213	0.680636	0.969884	1.02746
Arb16.171	126	Rhizoplane	2016	M206	0.906159	0.751785	0.95746	1.59779	0.476918
Arb16.173	126	Rhizoplane	2016	M401	0.649292	0.722984	1.21808	2.30281	0.434185
Arb16.174	126	Rhizoplane	2016	M206	0.873605	0.844007	1.43406	-0.123861	1.06615
Arb16.175	126	Rhizoplane	2016	Nipponbare	0.640403	0.775053	0.0964188	1.84192	0.119509
Arb16.176	126	Rhizoplane	2016	Kitaake	0.920121	1.10335	0.351258	1.25451	0.728836
Arb16.177	126	Endosphere	2016	M206	0.965325	0.967809	0.206739	1.04399	0.940939
Arb16.178	126	Endosphere	2016	Nipponbare	1.05058	0.703141	0.457084	-1.28121	1.93393
Arb16.179	126	Endosphere	2016	Kitaake	0.876837	1.02143	-0.607157	0.0839254	2.20694
Arb16.18	14	Rhizoplane	2016	M206	0.386777	-2.23243	1.53503	0.0993757	1.23556
Arb16.180	126	Endosphere	2016	M401	1.09537	0.985618	0.252332	-0.989791	1.467
Arb16.181	126	Endosphere	2016	Nipponbare	1.08966	0.833148	0.912559	-0.417465	1.59074
Arb16.182	126	Endosphere	2016	Kitaake	1.00626	0.741026	1.50674	-0.542262	1.66514
Arb16.183	126	Endosphere	2016	M401	1.01671	0.544851	-1.37919	1.09299	1.26576
Arb16.184	126	Endosphere	2016	M206	0.951087	0.824254	-0.964625	1.32953	1.03451
Arb16.185	126	Endosphere	2016	Kitaake	1.14084	1.06499	0.278612	-0.920825	1.77418
Arb16.186	126	Endosphere	2016	M401	1.17487	1.24216	-0.142017	-0.251468	1.72763
Arb16.187	126	Endosphere	2016	M206	1.0656	0.898467	0.291268	0.472022	1.36398
Arb16.188	126	Endosphere	2016	Nipponbare	0.796014	0.422101	-0.294025	1.80795	0.718211
Arb16.189	126	Endosphere	2016	M401	0.751115	0.581674	1.03697	2.10448	0.424188
Arb16.19	14	Rhizoplane	2016	Kitaake	0.249152	-2.18477	1.3683	0.636066	1.24596
Arb16.190	126	Endosphere	2016	M206	0.855142	0.55187	1.1093	-1.53283	1.66628
Arb16.191	126	Endosphere	2016	Nipponbare	0.542265	0.529324	-0.709162	2.0259	0.554217
Arb16.192	126	Endosphere	2016	Kitaake	1.17532	1.25483	-0.618129	-0.26328	1.52329
Arb16.193	14	Bulk Soil	2016	Soil	-1.71995	0.00173866	-1.50374	-0.1476	1.70237
Arb16.194	14	Bulk Soil	2016	Soil	-1.45643	0.194754	-1.12856	-0.0954231	0.987762
Arb16.195	14	Bulk Soil	2016	Soil	-1.68817	0.0651276	-1.39378	-0.0933939	1.47535
Arb16.196	14	Bulk Soil	2016	Soil	-1.59148	0.121081	-1.06944	-0.153446	1.78238
Arb16.2	14	Rhizosphere	2016	M206	-0.803916	-1.67707	1.76838	0.0596111	0.812294
Arb16.20	14	Rhizoplane	2016	M401	0.515743	-2.06666	0.882473	-0.293157	1.11115
Arb16.203	98	Bulk Soil	2016	Soil	-1.70696	0.19513	-1.40363	-0.103078	1.29598
Arb16.204	98	Bulk Soil	2016	Soil	-1.72376	0.135773	-1.35271	-0.289095	1.48106
Arb16.205	126	Bulk Soil	2016	Soil	-1.46341	0.546462	-0.714215	-0.0497987	0.860613
Arb16.206	126	Bulk Soil	2016	Soil	-1.57026	0.249642	-1.47211	-0.094188	1.53286
Arb16.207	126	Bulk Soil	2016	Soil	-1.40246	0.474995	-0.864169	0.187621	0.632677
Arb16.208	126	Bulk Soil	2016	Soil	-1.51448	0.27024	-1.2585	-0.0454331	1.40065
Arb16.209	28	Rhizosphere	2016	M206	-0.727869	-1.50667	0.849705	0.822292	-0.153439
Arb16.210	28	Rhizosphere	2016	M206	-0.434619	-1.03702	1.35456	1.23546	-0.247716
Arb16.211	28	Rhizosphere	2016	Kitaake	-1.18102	-0.751137	-0.130357	0.248464	-0.235694
Arb16.212	28	Rhizosphere	2016	M401	-0.989749	-1.08133	0.174595	0.138543	-0.499931
Arb16.213	28	Rhizosphere	2016	Nipponbare	-0.813369	-0.870284	0.294209	0.575218	-0.949925
Arb16.214	28	Rhizosphere	2016	Kitaake	-0.985752	-0.764437	1.06795	-0.949334	-0.290464
Arb16.215	28	Rhizosphere	2016	M401	-1.22975	-0.648313	0.50097	-0.279391	-0.421776
Arb16.216	28	Rhizosphere	2016	M206	-1.07449	-1.01558	-0.144783	0.492439	-0.197898
Arb16.217	28	Rhizosphere	2016	Kitaake	-1.10961	-0.839674	0.259816	0.285739	0.0973707
Arb16.218	28	Rhizosphere	2016	M401	-1.36005	-0.600799	-0.397855	0.0842144	0.0623487
Arb16.219	28	Rhizosphere	2016	M206	-1.14262	-1.00371	-0.237962	0.600708	-0.103819
Arb16.22	14	Rhizoplane	2016	Kitaake	0.531467	-2.25567	1.51283	0.756247	1.14344
Arb16.220	28	Rhizosphere	2016	Nipponbare	-1.06857	-0.903936	-0.315435	0.129321	-0.628239
Arb16.221	28	Rhizosphere	2016	M401	-1.32917	-0.551977	0.0542168	0.0784691	-0.422479
Arb16.222	28	Rhizosphere	2016	M206	-1.09159	-0.858266	0.394412	0.1283	-0.804035
Arb16.223	28	Rhizosphere	2016	Nipponbare	-0.564264	-0.968555	0.624103	0.833988	-0.579434
Arb16.224	28	Rhizosphere	2016	Kitaake	-1.25616	-0.78034	0.0487425	0.00742944	-0.335169
Arb16.225	28	Rhizoplane	2016	M206	0.451491	-2.00087	0.351694	1.14039	-0.426716
Arb16.226	28	Rhizoplane	2016	M206	0.536181	-1.39283	0.748835	1.4759	-0.0802647
Arb16.227	28	Rhizoplane	2016	Kitaake	0.405033	-1.6478	-0.915142	1.07415	-1.20989
Arb16.228	28	Rhizoplane	2016	M401	0.335785	-1.87257	-0.344744	0.726328	-1.31653
Arb16.229	28	Rhizoplane	2016	Nipponbare	0.614758	-1.39739	-0.738296	1.06746	-1.08587
Arb16.23	14	Rhizoplane	2016	M401	0.188834	-2.0754	1.61102	-0.601566	0.683978
Arb16.231	28	Rhizoplane	2016	M401	0.23428	-1.33244	0.00674005	0.170273	-1.75001
Arb16.232	28	Rhizoplane	2016	M206	0.34177	-1.4685	-1.16027	1.31065	-0.677109
Arb16.233	28	Rhizoplane	2016	Kitaake	0.332574	-0.619235	0.802526	0.747316	1.11046
Arb16.234	28	Rhizoplane	2016	M401	0.348574	-1.32232	-1.02361	0.922525	-0.981076
Arb16.235	28	Rhizoplane	2016	M206	0.346796	-1.54433	-1.149	1.69082	-0.22776
Arb16.236	28	Rhizoplane	2016	Nipponbare	0.580835	-1.58111	-0.528209	0.0964577	-1.30945
Arb16.237	28	Rhizoplane	2016	M401	0.564731	-1.10484	-0.981073	0.633596	-1.11977
Arb16.238	28	Rhizoplane	2016	M206	0.607428	-1.90744	-0.46841	0.93367	-1.52695
Arb16.239	28	Rhizoplane	2016	Nipponbare	0.588724	-1.71357	0.270542	0.67587	-1.24675
Arb16.24	14	Rhizoplane	2016	M206	0.412962	-2.30902	1.69136	0.421568	1.84938
Arb16.240	28	Rhizoplane	2016	Kitaake	-0.098922	-1.59761	-0.540483	0.850794	-1.60525
Arb16.241	28	Endosphere	2016	M206	0.572923	-2.04079	-0.108471	0.833833	0.15924
Arb16.243	28	Endosphere	2016	Kitaake	0.562396	-1.91044	-1.3208	0.330135	-0.325625
Arb16.244	28	Endosphere	2016	M401	0.598047	-1.90545	-0.94074	-0.0656352	-0.507933
Arb16.245	28	Endosphere	2016	Nipponbare	0.612587	-1.32759	-1.13293	0.769337	-0.475546
Arb16.246	28	Endosphere	2016	Kitaake	0.558144	-1.98857	-0.0948251	0.0380988	-0.357821
Arb16.247	28	Endosphere	2016	M401	0.619508	-1.49659	-1.14919	-0.541853	-0.751875
Arb16.248	28	Endosphere	2016	M206	0.622295	-1.7409	-1.39974	0.781567	-0.253589
Arb16.249	28	Endosphere	2016	Kitaake	0.831877	-1.85542	-0.482952	-0.360706	-0.283295
Arb16.25	14	Rhizoplane	2016	Kitaake	0.451315	-2.32958	1.41682	-0.180726	1.16664
Arb16.250	28	Endosphere	2016	M401	0.569005	-1.16055	-1.81189	0.234224	0.0144191
Arb16.251	28	Endosphere	2016	M206	0.393159	-1.30047	-1.64771	1.01339	0.44518
Arb16.252	28	Endosphere	2016	Nipponbare	0.752485	-1.34911	-1.57064	-0.420102	-0.259704
Arb16.253	28	Endosphere	2016	M401	0.683499	-0.977832	-1.69444	0.134917	0.0613504
Arb16.254	28	Endosphere	2016	M206	0.625012	-1.79151	-1.46288	0.381259	-0.846482
Arb16.255	28	Endosphere	2016	Nipponbare	0.704484	-1.54139	-1.01891	-0.116873	-0.102061
Arb16.256	28	Endosphere	2016	Kitaake	0.620415	-1.8831	-1.20143	0.290118	-0.891887
Arb16.257	42	Rhizosphere	2016	M206	-1.18619	-0.175911	0.154761	-0.91466	-0.91981
Arb16.258	42	Rhizosphere	2016	Nipponbare	-1.26897	-0.415155	-0.372943	0.31346	-0.531946
Arb16.259	42	Rhizosphere	2016	Kitaake	-1.43825	-0.164743	-0.321691	-0.339216	-0.625006
Arb16.26	14	Rhizoplane	2016	M401	0.338364	-2.00079	1.48526	0.156065	0.660886
Arb16.260	42	Rhizosphere	2016	M401	-1.31925	-0.100359	-0.212556	-0.401825	-0.357874
Arb16.261	42	Rhizosphere	2016	Nipponbare	-1.57753	-0.162949	-0.416377	-0.396841	0.119836
Arb16.262	42	Rhizosphere	2016	Kitaake	-1.47895	-0.0887482	-0.0539276	-0.606192	-0.114451
Arb16.263	42	Rhizosphere	2016	M401	-1.39933	-0.185438	-0.414381	-0.527427	-0.419213
Arb16.265	42	Rhizosphere	2016	Kitaake	-1.29158	-0.3355	-0.551438	-0.130095	-0.456453
Arb16.266	42	Rhizosphere	2016	M401	-1.32473	-0.102979	0.180571	-0.68611	-0.581971
Arb16.267	42	Rhizosphere	2016	M206	-1.56669	-0.0591692	-0.718722	-0.29404	0.26529
Arb16.268	42	Rhizosphere	2016	Nipponbare	-1.2554	-0.362774	-0.399749	-0.102551	-0.876746
Arb16.269	42	Rhizosphere	2016	M401	-1.26515	-0.104972	-0.125733	-0.402247	-0.728134
Arb16.27	14	Rhizoplane	2016	M206	0.293798	-1.83612	0.951838	0.210107	0.53252
Arb16.270	42	Rhizosphere	2016	M206	-1.41481	-0.0574118	-0.880431	-0.165873	-0.0953831
Arb16.271	42	Rhizosphere	2016	Nipponbare	-1.23289	-0.357306	-0.147761	-0.84854	-0.721807
Arb16.272	42	Rhizosphere	2016	Kitaake	-1.46899	-0.0408945	-0.292624	-0.73702	-0.14495
Arb16.273	42	Rhizoplane	2016	M206	0.567718	-0.634829	-0.0898033	-0.379191	-1.35299
Arb16.274	42	Rhizoplane	2016	Nipponbare	0.230121	-1.0984	-0.190282	1.49078	-1.34438
Arb16.275	42	Rhizoplane	2016	Kitaake	0.530474	-0.832787	0.462592	1.23913	-1.08147
Arb16.276	42	Rhizoplane	2016	M401	0.450967	-0.978541	0.194387	0.123676	-1.82463
Arb16.277	42	Rhizoplane	2016	Nipponbare	0.345305	-1.14852	-0.26646	0.688261	-1.39165
Arb16.278	42	Rhizoplane	2016	Kitaake	0.484568	-0.668704	-0.293024	0.61749	-1.6084
Arb16.279	42	Rhizoplane	2016	M401	0.425355	-0.898998	0.734417	0.558368	-1.32288
Arb16.280	42	Rhizoplane	2016	M206	0.63946	-0.522757	-0.825121	0.913977	-1.16652
Arb16.281	42	Rhizoplane	2016	Kitaake	0.513704	-1.09806	0.51974	1.21706	-1.25845
Arb16.282	42	Rhizoplane	2016	M401	0.484792	-0.80459	0.285911	0.0186093	-1.29056
Arb16.283	42	Rhizoplane	2016	M206	0.508261	-0.673626	-0.268475	1.038	-1.85359
Arb16.284	42	Rhizoplane	2016	Nipponbare	0.4757	-1.12349	0.871007	1.48647	-0.97803
Arb16.285	42	Rhizoplane	2016	M401	0.565878	-1.02376	0.0795152	-0.102429	-1.69315
Arb16.286	42	Rhizoplane	2016	M206	0.159131	-0.321215	-0.724918	1.08763	-1.19659
Arb16.287	42	Rhizoplane	2016	Nipponbare	0.472882	-1.05891	0.413442	1.22643	-1.61923
Arb16.288	42	Rhizoplane	2016	Kitaake	0.518251	-0.512632	-0.274029	-0.220223	-1.81475
Arb16.289	42	Endosphere	2016	M206	0.809357	-0.402072	-1.63784	-1.58762	-0.405799
Arb16.29	14	Rhizoplane	2016	M401	0.102707	-1.83936	1.73989	-0.509689	0.664657
Arb16.290	42	Endosphere	2016	Nipponbare	0.781069	-1.18178	-1.1014	-0.746324	-1.17143
Arb16.291	42	Endosphere	2016	Kitaake	0.599133	-0.561844	-1.5318	0.338036	-0.600795
Arb16.292	42	Endosphere	2016	M401	0.929842	-0.76737	-0.720079	-1.09097	-1.13475
Arb16.293	42	Endosphere	2016	Nipponbare	0.851785	-0.515008	-1.19834	-1.20081	-0.948566
Arb16.294	42	Endosphere	2016	Kitaake	0.430516	-0.84162	-2.37554	0.569926	-0.314095
Arb16.295	42	Endosphere	2016	M401	0.6758	-0.585884	-2.00395	-0.834422	-0.797781
Arb16.296	42	Endosphere	2016	M206	0.900425	-0.723297	-1.1294	-1.66084	-1.4153
Arb16.297	42	Endosphere	2016	Kitaake	0.638762	-1.13937	-1.36667	-0.465311	-0.622032
Arb16.298	42	Endosphere	2016	M401	0.931106	-0.398645	-1.44914	-1.08758	-0.965111
Arb16.299	42	Endosphere	2016	M206	0.888703	-0.561431	-0.938769	-2.22454	-0.930279
Arb16.3	14	Rhizosphere	2016	Kitaake	-0.773722	-1.67044	1.47447	-0.0962029	1.20029
Arb16.30	14	Rhizoplane	2016	M206	0.341987	-2.18816	1.09203	-0.353978	0.81441
Arb16.300	42	Endosphere	2016	Nipponbare	0.640956	-0.40932	-1.61129	0.436859	-0.42197
Arb16.301	42	Endosphere	2016	M401	0.802644	-0.928604	-1.27083	-0.382488	-1.07563
Arb16.302	42	Endosphere	2016	M206	1.01534	-0.565463	-1.03364	-1.52121	-0.888807
Arb16.303	42	Endosphere	2016	Nipponbare	0.7626	-0.437551	-1.63301	-0.0492706	-1.14031
Arb16.304	42	Endosphere	2016	Kitaake	0.625174	-1.25417	-1.30359	-0.436697	-1.20537
Arb16.305	56	Rhizosphere	2016	M206	-1.50115	0.0383891	-0.525164	-0.107342	-0.20976
Arb16.306	56	Rhizosphere	2016	Nipponbare	-1.39125	0.0284533	-0.123282	-0.0773462	-0.635447
Arb16.307	56	Rhizosphere	2016	Kitaake	-1.36518	0.284171	-0.00547454	-0.373495	-1.00228
Arb16.308	56	Rhizosphere	2016	M401	-1.19176	0.21413	0.689956	-0.929915	-0.613541
Arb16.309	56	Rhizosphere	2016	Nipponbare	-1.60208	-0.00727951	-0.616698	-0.18348	0.0725053
Arb16.310	56	Rhizosphere	2016	Kitaake	-1.41796	0.187437	-0.143565	-0.672888	-0.280961
Arb16.311	56	Rhizosphere	2016	M401	-1.38776	0.15002	0.0509141	-0.831894	-0.220906
Arb16.312	56	Rhizosphere	2016	M206	-1.36729	0.140259	-0.371635	-0.488673	-0.641787
Arb16.313	56	Rhizosphere	2016	Kitaake	-1.43057	0.129844	-0.12589	-0.233999	-0.696769
Arb16.314	56	Rhizosphere	2016	M401	-1.21648	0.218162	0.478863	-0.99987	-0.826875
Arb16.315	56	Rhizosphere	2016	M206	-1.40495	0.173248	0.0424729	-0.460819	-0.916889
Arb16.316	56	Rhizosphere	2016	Nipponbare	-1.35754	-0.061592	0.547231	-0.510718	-1.07597
Arb16.317	56	Rhizosphere	2016	M401	-1.15942	0.243342	0.102796	-0.185653	-0.934323
Arb16.318	56	Rhizosphere	2016	M206	-1.25235	0.218913	0.148146	0.12316	-0.714128
Arb16.319	56	Rhizosphere	2016	Nipponbare	-1.37607	-0.0989382	0.160099	-0.240804	-0.888189
Arb16.32	14	Rhizoplane	2016	Kitaake	0.550664	-2.58522	1.48937	0.0537311	1.00187
Arb16.320	56	Rhizosphere	2016	Kitaake	-1.42646	0.215931	-0.361196	-0.433285	-0.614288
Arb16.321	56	Rhizoplane	2016	M206	0.592427	-0.162839	-0.693446	0.340929	-1.69953
Arb16.322	56	Rhizoplane	2016	Nipponbare	0.854214	-0.249553	-0.369303	0.21004	-1.6806
Arb16.323	56	Rhizoplane	2016	Kitaake	0.879208	0.0510487	-0.637137	-0.247846	-1.96392
Arb16.324	56	Rhizoplane	2016	M401	0.885575	0.205862	1.13527	-2.89717	-0.52697
Arb16.325	56	Rhizoplane	2016	Nipponbare	0.273907	-0.507521	-1.43675	0.188417	-1.9794
Arb16.326	56	Rhizoplane	2016	Kitaake	0.531827	0.369084	-1.15566	-0.536803	-0.786869
Arb16.327	56	Rhizoplane	2016	M401	0.462559	0.211623	-0.426362	-1.42072	-1.66611
Arb16.328	56	Rhizoplane	2016	M206	0.687217	0.0618946	-0.51429	-1.50714	-0.950405
Arb16.329	56	Rhizoplane	2016	Kitaake	0.47191	0.0037265	-1.48187	-0.869415	-1.03574
Arb16.33	14	Endosphere	2016	M206	0.447879	-2.13785	0.195564	-0.748273	1.06564
Arb16.330	56	Rhizoplane	2016	M401	0.656026	0.0191852	-0.773547	-1.00665	-1.40978
Arb16.331	56	Rhizoplane	2016	M206	0.767843	0.194513	-0.61743	0.223405	-1.47955
Arb16.332	56	Rhizoplane	2016	Nipponbare	0.484577	-0.638598	-0.491961	1.06061	-0.848354
Arb16.333	56	Rhizoplane	2016	M401	0.576095	0.103168	-0.517537	-0.372803	-1.65411
Arb16.334	56	Rhizoplane	2016	M206	0.779331	0.281841	-0.463237	1.52817	-1.08181
Arb16.335	56	Rhizoplane	2016	Nipponbare	0.430822	-0.558971	-0.460189	-0.231309	-1.38372
Arb16.336	56	Rhizoplane	2016	Kitaake	0.789005	0.0801029	-1.17395	0.184937	-1.36537
Arb16.337	56	Endosphere	2016	M206	0.700223	-0.248701	-1.74058	-0.194143	-0.641485
Arb16.338	56	Endosphere	2016	Nipponbare	0.977424	-0.184125	-0.961641	-0.236266	-0.672495
Arb16.339	56	Endosphere	2016	Kitaake	0.964143	-0.0726604	-1.28505	-1.03339	-0.842215
Arb16.34	14	Endosphere	2016	M206	0.624495	-2.5545	0.720822	-0.141043	1.53539
Arb16.340	56	Endosphere	2016	M401	0.972735	0.0592881	0.632509	-3.6133	0.181553
Arb16.341	56	Endosphere	2016	Nipponbare	0.65509	-0.634788	-1.92517	-0.280475	-1.0068
Arb16.342	56	Endosphere	2016	Kitaake	0.919593	0.178143	-1.64731	-0.972371	0.31464
Arb16.343	56	Endosphere	2016	M401	0.849825	0.0311376	-0.96772	-2.11096	-0.558524
Arb16.344	56	Endosphere	2016	M206	0.954982	0.0663137	-0.923604	-2.30632	-0.426554
Arb16.345	56	Endosphere	2016	Kitaake	0.78782	-0.0861609	-1.73997	-1.16001	-0.36578
Arb16.346	56	Endosphere	2016	M401	0.982792	0.104948	-1.46628	-1.62745	-0.515786
Arb16.347	56	Endosphere	2016	M206	0.9286	0.144859	-1.17522	-0.80588	-0.799482
Arb16.348	56	Endosphere	2016	Nipponbare	0.595199	-0.624511	-1.54477	0.771922	-0.951103
Arb16.349	56	Endosphere	2016	M401	0.761214	-0.0115129	-1.25265	-1.24687	-0.79938
Arb16.35	14	Endosphere	2016	Kitaake	0.638992	-2.39008	0.294536	-0.370039	1.53751
Arb16.350	56	Endosphere	2016	M206	0.814531	0.119328	-1.13431	0.847155	-0.455221
Arb16.351	56	Endosphere	2016	Nipponbare	0.798898	-0.59885	-0.747335	-1.17323	-0.307246
Arb16.352	56	Endosphere	2016	Kitaake	0.868726	-0.0189199	-1.86767	-0.249332	-0.323011
Arb16.353	84	Rhizosphere	2016	M206	-0.465616	0.698943	1.19645	0.277067	-1.32497
Arb16.354	84	Rhizosphere	2016	M206	-1.4337	0.20008	-0.516724	-0.394154	0.419292
Arb16.355	84	Rhizosphere	2016	Kitaake	-0.969567	0.434945	0.393221	0.0671644	-0.957872
Arb16.356	84	Rhizosphere	2016	M401	-0.812598	0.751429	1.08203	0.166788	-1.30829
Arb16.357	84	Rhizosphere	2016	Nipponbare	-0.804106	0.123078	1.4316	0.185331	-0.681787
Arb16.358	84	Rhizosphere	2016	Kitaake	-0.300667	1.04187	1.5522	0.378861	-1.4035
Arb16.359	84	Rhizosphere	2016	M401	-0.492722	0.8865	1.50501	-0.516587	-1.27941
Arb16.36	14	Endosphere	2016	M401	0.661543	-2.1923	0.340913	-0.805593	1.34467
Arb16.360	84	Rhizosphere	2016	M206	-0.889245	0.910332	0.892643	0.278678	-1.43688
Arb16.361	84	Rhizosphere	2016	Kitaake	-0.684944	0.818594	1.27184	-0.373612	-1.47411
Arb16.362	84	Rhizosphere	2016	M401	-0.964906	0.700679	0.820727	-0.445669	-1.0648
Arb16.363	84	Rhizosphere	2016	M206	-0.835193	0.299329	0.15784	0.220689	-0.738129
Arb16.364	84	Rhizosphere	2016	Nipponbare	-1.08382	0.723667	0.701091	0.236401	-1.04891
Arb16.365	84	Rhizosphere	2016	M401	-0.870565	0.691379	0.551394	0.593641	-1.21029
Arb16.366	84	Rhizosphere	2016	M206	-0.512621	0.421745	1.1976	0.525624	-1.45634
Arb16.367	84	Rhizosphere	2016	Nipponbare	-0.897115	0.382285	1.24401	-0.19514	-1.07455
Arb16.368	84	Rhizosphere	2016	Kitaake	-1.00613	0.795619	0.462734	-0.431624	-1.14028
Arb16.369	84	Rhizoplane	2016	M206	0.848259	0.734265	1.30834	-0.221089	-0.337688
Arb16.370	84	Rhizoplane	2016	M206	-0.0609206	-0.12755	1.13282	0.100564	-0.592935
Arb16.371	84	Rhizoplane	2016	Kitaake	-0.105738	-0.12865	0.669134	0.674241	-0.281074
Arb16.372	84	Rhizoplane	2016	M401	0.305414	0.0868425	0.896172	0.79236	-0.707596
Arb16.373	84	Rhizoplane	2016	Nipponbare	0.330599	0.432114	2.12101	-0.35405	-0.723638
Arb16.374	84	Rhizoplane	2016	Kitaake	0.390982	0.495787	0.658567	0.789618	-0.953184
Arb16.375	84	Rhizoplane	2016	M401	0.696893	0.82623	0.427008	0.100004	-0.694709
Arb16.376	84	Rhizoplane	2016	M206	0.330617	-0.367124	1.78921	0.474813	-0.264162
Arb16.377	84	Rhizoplane	2016	Kitaake	0.961924	0.730873	0.577242	-0.0966021	-0.380964
Arb16.378	84	Rhizoplane	2016	M401	0.985946	0.959492	1.66237	-2.52099	0.488375
Arb16.379	84	Rhizoplane	2016	M206	0.178486	0.309287	0.638222	0.511366	-0.0808016
Arb16.38	14	Endosphere	2016	Kitaake	0.736497	-2.37013	0.795988	-0.418479	1.39416
Arb16.380	84	Rhizoplane	2016	Nipponbare	0.304836	-0.828181	2.17008	0.498163	0.690335
Arb16.381	84	Rhizoplane	2016	M401	0.650662	0.560241	1.31674	1.7256	-0.337117
Arb16.382	84	Rhizoplane	2016	M206	0.288712	0.654863	1.2316	0.639283	-0.757462
Arb16.383	84	Rhizoplane	2016	Nipponbare	0.843531	0.449302	2.06039	-1.85629	0.0437817
Arb16.384	84	Rhizoplane	2016	Kitaake	0.567688	0.0605651	1.36008	1.45885	-0.00537722
Arb16.385	84	Endosphere	2016	M206	1.08841	0.940491	0.109501	-1.17497	0.815585
Arb16.386	84	Endosphere	2016	M206	0.981472	0.329703	-0.0674367	-1.47401	0.146177
Arb16.387	84	Endosphere	2016	Kitaake	1.05833	0.690832	-1.40802	-0.741604	0.639225
Arb16.388	84	Endosphere	2016	M401	1.08326	0.770582	-0.79339	0.00988341	0.207167
Arb16.389	84	Endosphere	2016	Nipponbare	0.984934	0.776126	1.13717	-2.72146	0.708929
Arb16.39	14	Endosphere	2016	M401	0.635884	-2.43505	0.698073	-1.13875	0.926935
Arb16.390	84	Endosphere	2016	Kitaake	1.01449	0.802188	-0.0758491	-0.347174	0.464104
Arb16.391	84	Endosphere	2016	M401	1.08629	0.9167	-0.15088	-2.14805	0.385025
Arb16.392	84	Endosphere	2016	M206	1.12355	0.963138	-0.436128	-1.47856	0.297245
Arb16.393	84	Endosphere	2016	Kitaake	1.23732	0.825081	-0.407881	-1.39384	0.344632
Arb16.394	84	Endosphere	2016	M401	1.09813	0.893544	1.20842	-3.50525	1.28452
Arb16.395	84	Endosphere	2016	M206	1.02796	0.686438	-0.956062	-0.828758	0.0225828
Arb16.396	84	Endosphere	2016	Nipponbare	0.937162	0.594331	-1.20612	-0.370841	-0.0986839
Arb16.397	84	Endosphere	2016	M401	1.06274	0.87788	-0.0923889	0.254567	0.441538
Arb16.398	84	Endosphere	2016	M206	1.02187	0.867612	0.203838	-0.500856	0.338953
Arb16.399	84	Endosphere	2016	Nipponbare	1.07658	0.419703	1.23922	-3.08685	0.67638
Arb16.4	14	Rhizosphere	2016	M401	-0.83787	-1.35137	1.67759	-0.689391	1.19762
Arb16.40	14	Endosphere	2016	M206	0.608754	-2.53871	1.3588	-0.430073	2.0309
Arb16.400	84	Endosphere	2016	Kitaake	1.04775	0.671279	-1.29541	-0.225845	0.386146
Arb16.401	28	Bulk Soil	2016	Soil	-1.73378	0.014307	-1.41042	-0.082036	1.39415
Arb16.402	28	Bulk Soil	2016	Soil	-1.52948	0.010381	-1.80478	0.0310883	1.62675
Arb16.403	28	Bulk Soil	2016	Soil	-1.64562	0.0185073	-1.54062	0.00144122	1.40067
Arb16.404	28	Bulk Soil	2016	Soil	-1.79172	0.0351201	-1.23572	-0.292114	1.60061
Arb16.405	42	Bulk Soil	2016	Soil	-1.6829	0.027214	-1.54861	-0.124897	1.65334
Arb16.406	42	Bulk Soil	2016	Soil	-1.69884	-0.0132636	-1.59477	-0.180056	1.829
Arb16.407	42	Bulk Soil	2016	Soil	-1.67399	0.0914736	-1.35651	-0.0453881	1.8829
Arb16.408	42	Bulk Soil	2016	Soil	-1.58684	-0.0359419	-1.43799	0.0463708	1.88596
Arb16.409	56	Bulk Soil	2016	Soil	-1.43221	-0.0906304	-1.1066	0.261235	1.08561
Arb16.41	14	Endosphere	2016	Kitaake	0.765848	-2.55304	1.36929	-1.26028	1.74793
Arb16.410	56	Bulk Soil	2016	Soil	-1.49146	0.0722661	-1.74353	-0.00830406	1.50677
Arb16.411	56	Bulk Soil	2016	Soil	-1.42261	0.0124914	-1.55467	0.269724	1.19986
Arb16.412	56	Bulk Soil	2016	Soil	-1.5657	0.00394934	-1.67985	0.321396	1.55962
Arb16.413	84	Bulk Soil	2016	Soil	-1.74307	0.196032	-1.31444	-0.0646014	1.56131
Arb16.414	84	Bulk Soil	2016	Soil	-1.61004	0.32479	-0.77742	0.125854	0.75506
Arb16.415	84	Bulk Soil	2016	Soil	-1.71937	0.322996	-0.848719	-0.166905	0.867577
Arb16.416	84	Bulk Soil	2016	Soil	-1.58393	0.065678	-0.978381	-0.0743943	1.53843
Arb16.417	112	Rhizosphere	2016	M206	-1.03298	0.875115	0.19989	0.312144	-0.4181
Arb16.418	112	Rhizosphere	2016	Nipponbare	-0.757837	0.957486	1.58498	-0.634195	-0.535867
Arb16.419	112	Rhizosphere	2016	Kitaake	-1.07474	0.829474	0.816722	0.174534	-0.731937
Arb16.42	14	Endosphere	2016	M401	0.759913	-2.33305	1.17776	-1.24311	1.43695
Arb16.420	112	Rhizosphere	2016	M401	-0.998893	0.907932	0.473793	0.109084	-0.387243
Arb16.421	112	Rhizosphere	2016	Nipponbare	-1.04991	0.941043	0.564118	0.355346	-0.425622
Arb16.422	112	Rhizosphere	2016	Kitaake	-1.01985	0.883756	0.553472	0.41502	-0.544131
Arb16.423	112	Rhizosphere	2016	M401	-0.541092	1.17682	0.96826	0.785799	-0.592947
Arb16.424	112	Rhizosphere	2016	M206	-0.672631	1.07243	0.608173	0.289336	-0.956601
Arb16.425	112	Rhizosphere	2016	Kitaake	-1.13392	0.683998	0.086403	0.512156	-0.0663763
Arb16.426	112	Rhizosphere	2016	M401	-0.667793	1.08722	1.20473	0.174135	-0.405038
Arb16.427	112	Rhizosphere	2016	M206	-0.785741	0.929165	0.942073	-0.320201	-0.790443
Arb16.428	112	Rhizosphere	2016	Nipponbare	-0.95559	1.00941	0.499421	0.445295	-0.711781
Arb16.429	112	Rhizosphere	2016	M401	-1.18212	0.750358	0.222654	0.471694	-0.719688
Arb16.43	14	Endosphere	2016	M206	0.625476	-2.46775	0.575724	-0.713912	1.10442
Arb16.430	112	Rhizosphere	2016	M206	-1.14714	0.608406	-0.193464	0.631965	-0.318013
Arb16.431	112	Rhizosphere	2016	Nipponbare	-0.952803	0.813119	1.02089	0.564322	-0.995719
Arb16.432	112	Rhizosphere	2016	Kitaake	-0.651251	1.10247	1.42932	0.0234126	-1.02665
Arb16.433	112	Rhizoplane	2016	M206	0.759432	0.463085	0.11636	1.43552	0.288009
Arb16.434	112	Rhizoplane	2016	Nipponbare	0.737451	0.94327	1.23828	-0.503515	0.621598
Arb16.435	112	Rhizoplane	2016	Kitaake	0.771224	0.834472	-0.465438	1.81542	1.02385
Arb16.436	112	Rhizoplane	2016	M401	0.359515	0.955619	0.724111	2.02034	-0.0542784
Arb16.437	112	Rhizoplane	2016	Nipponbare	0.631873	0.682583	-0.205888	2.25951	0.202754
Arb16.438	112	Rhizoplane	2016	Kitaake	0.757782	1.04469	0.474323	1.78694	1.1017
Arb16.439	112	Rhizoplane	2016	M401	0.819966	1.23134	0.683581	0.93194	0.0600154
Arb16.440	112	Rhizoplane	2016	M206	0.73201	0.899042	-0.479435	2.21033	0.594446
Arb16.441	112	Rhizoplane	2016	Kitaake	0.6561	0.611453	0.194791	1.94222	-0.00842354
Arb16.442	112	Rhizoplane	2016	M401	0.845474	0.710348	-0.074632	2.12967	0.40232
Arb16.443	112	Rhizoplane	2016	M206	1.01829	1.29462	0.651561	0.537398	1.03107
Arb16.444	112	Rhizoplane	2016	Nipponbare	0.732818	1.24837	0.922477	1.04403	0.304896
Arb16.445	112	Rhizoplane	2016	M401	0.229904	0.239667	0.727981	1.53332	0.66505
Arb16.446	112	Rhizoplane	2016	M206	0.778573	0.536719	-0.0652036	2.23382	0.331354
Arb16.447	112	Rhizoplane	2016	Nipponbare	0.493799	0.941809	0.936049	2.23999	0.325635
Arb16.448	112	Rhizoplane	2016	Kitaake	0.889901	1.21248	0.506138	0.95869	1.25325
Arb16.449	112	Endosphere	2016	M206	0.92672	0.688661	-0.931118	1.42729	0.807477
Arb16.45	14	Endosphere	2016	M401	0.578666	-2.24368	1.19451	-1.33116	1.26147
Arb16.450	112	Endosphere	2016	Nipponbare	1.07858	1.03146	0.465003	-1.55393	1.09186
Arb16.451	112	Endosphere	2016	Kitaake	0.913541	0.602228	-1.31922	0.888194	0.987682
Arb16.452	112	Endosphere	2016	M401	1.12823	1.36014	-0.356822	0.170158	1.62418
Arb16.453	112	Endosphere	2016	Nipponbare	1.04426	1.20668	-0.115297	-0.09072	0.903016
Arb16.454	112	Endosphere	2016	Kitaake	0.923301	0.885482	-0.707134	1.00647	1.18284
Arb16.455	112	Endosphere	2016	M401	0.839066	0.708542	-0.40762	1.23568	0.84713
Arb16.456	112	Endosphere	2016	M206	1.03359	0.81769	-0.884968	0.924791	0.700547
Arb16.457	112	Endosphere	2016	Kitaake	1.05035	1.04181	-1.12224	0.0576589	1.41091
Arb16.458	112	Endosphere	2016	M401	0.895921	0.995041	-0.108285	0.30961	0.784209
Arb16.459	112	Endosphere	2016	M206	1.16261	1.33544	0.124695	-0.780127	1.72622
Arb16.46	14	Endosphere	2016	M206	0.676415	-2.748	1.03921	-0.328967	1.30889
Arb16.460	112	Endosphere	2016	Nipponbare	0.864666	1.11039	-0.131676	-0.516195	0.978454
Arb16.461	112	Endosphere	2016	M401	0.648971	0.27905	-0.545654	0.827204	0.344272
Arb16.462	112	Endosphere	2016	M206	0.974853	0.778595	-1.32275	0.74358	0.670108
Arb16.463	112	Endosphere	2016	Nipponbare	0.778373	0.930246	-0.433988	1.57392	0.520244
Arb16.464	112	Endosphere	2016	Kitaake	1.15684	1.47105	-0.0788361	-0.525922	1.74452
Arb16.465	112	Bulk Soil	2016	Soil	-1.4987	0.407722	-0.455936	0.114294	0.587879
Arb16.466	112	Bulk Soil	2016	Soil	-1.61188	0.363254	-0.689006	0.245527	0.559062
Arb16.467	112	Bulk Soil	2016	Soil	-1.74377	0.113661	-1.40941	0.0390508	1.44523
Arb16.468	112	Bulk Soil	2016	Soil	-1.6823	0.228207	-1.1815	0.0771338	1.31161
Arb16.469	14	Bulk Soil	2016	Soil	-1.79345	-0.0637216	-1.44594	-0.146725	1.75166
Arb16.470	14	Bulk Soil	2016	Soil	-1.508	0.211474	-1.02	-0.186971	0.98193
Arb16.471	14	Bulk Soil	2016	Soil	-1.72174	0.0412543	-1.33387	-0.120554	1.48807
Arb16.472	14	Bulk Soil	2016	Soil	-1.72994	0.0395435	-1.09032	-0.125734	1.86264
Arb16.476	70	Bulk Soil	2016	Soil	-1.3605	0.00239006	-0.909499	0.616727	1.28484
Arb16.478	98	Bulk Soil	2016	Soil	-1.12877	0.0848136	-0.878344	0.70526	1.69548
Arb16.479	98	Bulk Soil	2016	Soil	-1.73445	0.147422	-1.28609	0.0612208	1.42319
Arb16.48	14	Endosphere	2016	Kitaake	0.718077	-2.77056	1.09125	-0.164569	1.38652
Arb16.480	98	Bulk Soil	2016	Soil	-1.74111	0.157593	-1.27455	-0.250859	1.5282
Arb16.481	126	Bulk Soil	2016	Soil	-1.59502	0.325202	-0.541858	-0.175765	1.00382
Arb16.482	126	Bulk Soil	2016	Soil	-1.64364	0.156274	-1.35313	0.0276551	1.76254
Arb16.483	126	Bulk Soil	2016	Soil	-1.57817	0.406782	-0.780305	0.125458	0.784095
Arb16.484	126	Bulk Soil	2016	Soil	-1.70133	0.170929	-1.26683	0.0345345	1.56027
Arb16.485	28	Rhizosphere	2016	M206	-0.365716	-1.00631	1.42478	1.35912	-0.212988
Arb16.487	28	Endosphere	2016	M206	0.670238	-1.37679	-0.0643322	0.757795	0.171361
Arb16.488	28	Endosphere	2016	Kitaake	0.595083	-1.84741	-1.26005	0.413777	-0.910685
Arb16.489	42	Rhizosphere	2016	M206	-1.41212	-0.135306	-0.578169	0.0158247	-0.348567
Arb16.49	70	Rhizosphere	2016	M206	-1.39806	0.240338	-0.532016	0.111926	-0.321856
Arb16.492	42	Rhizoplane	2016	Kitaake	0.56928	-0.00301896	-0.80165	0.63988	-0.847008
Arb16.493	70	Endosphere	2016	Kitaake	1.05023	0.623295	-0.298574	-0.918089	-0.823722
Arb16.495	126	Rhizoplane	2016	Nipponbare	0.60046	0.61092	0.0328233	2.37769	0.399907
Arb16.496	126	Rhizoplane	2016	Nipponbare	0.338153	0.564973	-0.132161	2.37067	-0.0391484
Arb16.497	28	Endosphere	2016	Nipponbare	0.722329	-1.61611	-0.986624	-0.12397	-0.291006
Arb16.499	70	Rhizoplane	2016	M206	0.40153	0.24311	0.812856	1.88544	0.709055
Arb16.50	70	Rhizosphere	2016	Nipponbare	-1.42354	0.122061	-0.16892	-0.869388	0.0271445
Arb16.51	70	Rhizosphere	2016	Kitaake	-0.634115	0.733606	0.785637	-1.02545	-1.44368
Arb16.52	70	Rhizosphere	2016	M401	-0.569641	0.818573	0.963286	-0.75501	-1.14551
Arb16.53	70	Rhizosphere	2016	Nipponbare	-1.15607	0.389966	0.668812	-0.328112	-0.992069
Arb16.54	70	Rhizosphere	2016	Kitaake	-0.711518	0.753049	0.983311	-0.421627	-1.36992
Arb16.55	70	Rhizosphere	2016	M401	-1.01305	0.576683	0.548038	-1.04555	-1.01998
Arb16.56	70	Rhizosphere	2016	M206	-1.23477	0.586087	-0.0259063	-0.202574	-0.904543
Arb16.57	70	Rhizosphere	2016	Kitaake	-1.44609	0.444698	-0.24717	-0.175457	-0.389777
Arb16.58	70	Rhizosphere	2016	M401	-1.108	0.570983	0.382576	-0.806326	-1.16555
Arb16.59	70	Rhizosphere	2016	M206	-1.09188	0.663181	0.253296	-0.0784102	-1.44352
Arb16.6	14	Rhizosphere	2016	Kitaake	-0.293601	-1.96077	1.93218	0.331605	0.856936
Arb16.60	70	Rhizosphere	2016	Nipponbare	-1.05384	0.445675	0.618946	-0.989976	-1.32697
Arb16.61	70	Rhizosphere	2016	M401	-1.09539	0.42419	-0.0694997	0.0879223	-0.938273
Arb16.62	70	Rhizosphere	2016	M206	-1.36698	0.45604	-0.168826	-0.0963098	-0.535747
Arb16.63	70	Rhizosphere	2016	Nipponbare	-1.01753	0.267854	0.555853	-0.407964	-1.32962
Arb16.64	70	Rhizosphere	2016	Kitaake	-1.07883	0.605151	0.682548	-1.14018	-1.07452
Arb16.65	70	Rhizoplane	2016	M206	0.727046	0.583551	0.193644	0.385599	-1.19778
Arb16.66	70	Rhizoplane	2016	Nipponbare	0.338543	0.202471	-0.120842	-1.43425	-0.620493
Arb16.67	70	Rhizoplane	2016	Kitaake	0.902049	0.625591	-0.370148	-0.351981	-0.770083
Arb16.68	70	Rhizoplane	2016	M401	0.602867	0.606266	0.41526	1.15716	0.359211
Arb16.69	70	Rhizoplane	2016	Nipponbare	0.39017	-0.192798	0.703778	1.33529	1.03789
Arb16.7	14	Rhizosphere	2016	M401	-0.912829	-1.33166	1.3866	-0.549964	0.933679
Arb16.70	70	Rhizoplane	2016	Kitaake	0.612556	0.857723	0.67493	0.834281	-1.60678
Arb16.71	70	Rhizoplane	2016	M401	0.812575	0.839504	0.222014	-0.748744	-0.964697
Arb16.72	70	Rhizoplane	2016	M206	0.610225	0.520319	0.0261787	1.06333	0.0375461
Arb16.73	70	Rhizoplane	2016	Kitaake	0.690785	0.488252	-0.417482	1.42204	-0.751495
Arb16.74	70	Rhizoplane	2016	M401	0.49312	0.83112	0.191695	-0.964702	-1.20648
Arb16.75	70	Rhizoplane	2016	M206	0.5997	0.481565	0.124367	-0.268566	-1.93918
Arb16.76	70	Rhizoplane	2016	Nipponbare	0.652828	0.470323	-0.012026	-0.691932	-1.03914
Arb16.77	70	Rhizoplane	2016	M401	0.558042	0.740931	0.0170931	1.50166	-0.778169
Arb16.79	70	Rhizoplane	2016	Nipponbare	0.665293	0.23789	0.435665	-0.786411	-1.02093
Arb16.8	14	Rhizosphere	2016	M206	-0.483355	-1.6331	1.71178	0.152677	1.80894
Arb16.80	70	Rhizoplane	2016	Kitaake	0.673289	0.945054	0.462329	-1.37914	-0.642399
Arb16.81	70	Endosphere	2016	M206	0.994849	0.569019	-0.867761	-0.550443	-0.337478
Arb16.82	70	Endosphere	2016	Nipponbare	0.858641	-0.0320606	-0.964153	-2.26233	0.324979
Arb16.83	70	Endosphere	2016	Kitaake	1.1368	0.547378	-0.785152	-1.59695	-0.00455494
Arb16.84	70	Endosphere	2016	M401	1.07936	0.559437	-0.258816	-0.578829	0.437702
Arb16.85	70	Endosphere	2016	Nipponbare	0.957214	0.263081	-1.07142	-0.992741	-0.854218
Arb16.87	70	Endosphere	2016	M401	1.01858	0.729211	0.120786	-2.98054	0.249777
Arb16.88	70	Endosphere	2016	M206	0.821793	0.372244	-1.33352	-0.00383968	-0.6313
Arb16.89	70	Endosphere	2016	Kitaake	0.969616	0.393979	-1.32607	0.336203	-0.0341358
Arb16.9	14	Rhizosphere	2016	Kitaake	-0.792759	-1.56638	1.28652	-0.34789	1.35855
Arb16.90	70	Endosphere	2016	M401	1.03201	0.817075	-0.122306	-2.22741	-0.187699
Arb16.91	70	Endosphere	2016	M206	1.02454	0.455539	-0.659294	-1.24265	-0.787475
Arb16.92	70	Endosphere	2016	Nipponbare	0.97884	0.438585	-0.53268	-1.93803	-0.671397
Arb16.93	70	Endosphere	2016	M401	1.01129	0.695586	-0.878925	0.206574	-0.0383779
Arb16.94	70	Endosphere	2016	M206	0.951791	0.746598	-0.712816	-0.895536	-0.360738
Arb16.95	70	Endosphere	2016	Nipponbare	0.986864	0.0693286	-0.0498207	-1.94909	-0.0561763
Arb16.96	70	Endosphere	2016	Kitaake	1.05496	0.863191	-0.0292961	-2.83783	0.607
Arb16.97	98	Rhizosphere	2016	M206	-1.25757	0.618921	-0.136977	0.178213	-0.432949
Arb16.98	98	Rhizosphere	2016	Nipponbare	-0.764093	0.66327	0.551759	0.395888	-0.541446
Arb16.99	98	Rhizosphere	2016	Kitaake	-0.311765	0.830398	0.884707	0.287615	-1.02573
