# Supplementary material for: Compositional shifts in root-associated bacterial and archaeal microbiota track the plant life cycle in field-grown rice
Source: PLoS Biol. 2018 Feb 23;16(2):e2003862. doi: 10.1371/journal.pbio.2003862 (PMC5841827; doi:10.1371/journal.pbio.2003862)
Supplement: S15 Data — (XLSX) [file pbio.2003862.s015.xlsx]

## Sheet: S15 Data
Section	Compartment	term	estimate	std.error	statistic	p.value	p.adj
pre84	Rhizosphere	(Intercept)	-1.68681	0.105995	-15.9141	2.32173e-27	1.85738e-26
pre84	Rhizosphere	GenotypeM206	0.0949362	0.141292	0.671914	0.503439	1
pre84	Rhizosphere	GenotypeM401	0.287376	0.149899	1.91713	0.0585417	0.468334
pre84	Rhizosphere	GenotypeNipponbare	0.446071	0.200412	2.22577	0.0286449	0.229159
pre84	Rhizosphere	Day_After_Germination	0.0356762	0.0021932	16.2667	5.61226e-28	4.48981e-27
pre84	Rhizosphere	GenotypeM206:Day_After_Germination	-0.00473153	0.00294868	-1.60463	0.112242	0.897937
pre84	Rhizosphere	GenotypeM401:Day_After_Germination	-0.00502336	0.00310165	-1.61958	0.108985	0.871878
pre84	Rhizosphere	GenotypeNipponbare:Day_After_Germination	-0.0123115	0.00391564	-3.14419	0.00228641	0.0182913
post84	Rhizosphere	(Intercept)	0.992368	0.45942	2.16005	0.0368173	0.294539
post84	Rhizosphere	GenotypeM206	-0.388856	0.649717	-0.598501	0.55288	1
post84	Rhizosphere	GenotypeM401	1.27968	0.649717	1.96959	0.0558374	0.446699
post84	Rhizosphere	GenotypeNipponbare	-0.464478	0.649717	-0.714893	0.478827	1
post84	Rhizosphere	Day_After_Germination	-0.00196228	0.00434972	-0.451127	0.654334	1
post84	Rhizosphere	GenotypeM206:Day_After_Germination	0.00342497	0.00615144	0.556776	0.580783	1
post84	Rhizosphere	GenotypeM401:Day_After_Germination	-0.0113156	0.00615144	-1.83951	0.0732701	0.586161
post84	Rhizosphere	GenotypeNipponbare:Day_After_Germination	0.00427847	0.00615144	0.695523	0.490749	1
post84	Rhizoplane	(Intercept)	-0.178145	0.794936	-0.2241	0.823793	1
post84	Rhizoplane	GenotypeM206	0.583064	1.12421	0.518644	0.606797	1
post84	Rhizoplane	GenotypeM401	1.44707	1.12421	1.28719	0.205249	1
post84	Rhizoplane	GenotypeNipponbare	0.0240785	1.1001	0.0218876	0.982644	1
post84	Rhizoplane	Day_After_Germination	0.00989101	0.00752635	1.31418	0.196089	1
post84	Rhizoplane	GenotypeM206:Day_After_Germination	-0.00723289	0.0106439	-0.679536	0.500617	1
post84	Rhizoplane	GenotypeM401:Day_After_Germination	-0.0142971	0.0106439	-1.34323	0.186587	1
post84	Rhizoplane	GenotypeNipponbare:Day_After_Germination	-0.00179629	0.0103649	-0.173305	0.863265	1
post84	Endosphere	(Intercept)	0.104416	0.767472	0.136052	0.892463	1
post84	Endosphere	GenotypeM206	0.410137	1.08537	0.377878	0.707519	1
post84	Endosphere	GenotypeM401	2.01282	1.08537	1.8545	0.0710502	0.568401
post84	Endosphere	GenotypeNipponbare	0.714419	1.08537	0.658227	0.514163	1
post84	Endosphere	Day_After_Germination	0.00795344	0.00726633	1.09456	0.280256	1
post84	Endosphere	GenotypeM206:Day_After_Germination	-0.0050886	0.0102761	-0.495186	0.623178	1
post84	Endosphere	GenotypeM401:Day_After_Germination	-0.0191455	0.0102761	-1.8631	0.0698029	0.558423
post84	Endosphere	GenotypeNipponbare:Day_After_Germination	-0.00837021	0.0102761	-0.814529	0.420165	1
pre84	Rhizoplane	(Intercept)	-2.22446	0.177603	-12.5249	5.31149e-21	4.24919e-20
pre84	Rhizoplane	GenotypeM206	-0.0216457	0.237232	-0.0912425	0.927515	1
pre84	Rhizoplane	GenotypeM401	-0.0105656	0.248483	-0.0425207	0.966183	1
pre84	Rhizoplane	GenotypeNipponbare	0.0509518	0.330621	0.154109	0.877889	1
pre84	Rhizoplane	Day_After_Germination	0.0407349	0.00364947	11.1619	2.44265e-18	1.95412e-17
pre84	Rhizoplane	GenotypeM206:Day_After_Germination	-0.00231115	0.00489989	-0.471674	0.638368	1
pre84	Rhizoplane	GenotypeM401:Day_After_Germination	0.00124005	0.00512336	0.242038	0.809334	1
pre84	Rhizoplane	GenotypeNipponbare:Day_After_Germination	-0.0080612	0.00645007	-1.24979	0.214808	1
pre84	Endosphere	(Intercept)	-2.81104	0.116468	-24.1357	2.56122e-40	2.04898e-39
pre84	Endosphere	GenotypeM206	0.222249	0.159381	1.39445	0.166732	1
pre84	Endosphere	GenotypeM401	0.399136	0.167383	2.38456	0.0192721	0.154177
pre84	Endosphere	GenotypeNipponbare	0.716766	0.213001	3.36509	0.00114023	0.0091218
pre84	Endosphere	Day_After_Germination	0.0508532	0.00244999	20.7565	1.86973e-35	1.49579e-34
pre84	Endosphere	GenotypeM206:Day_After_Germination	-0.00326967	0.00333441	-0.980586	0.329516	1
pre84	Endosphere	GenotypeM401:Day_After_Germination	-0.00432084	0.00349144	-1.23755	0.219212	1
pre84	Endosphere	GenotypeNipponbare:Day_After_Germination	-0.0155263	0.00425498	-3.64896	0.00044832	0.00358656
