# Supplementary material for: Compositional shifts in root-associated bacterial and archaeal microbiota track the plant life cycle in field-grown rice
Source: PLoS Biol. 2018 Feb 23;16(2):e2003862. doi: 10.1371/journal.pbio.2003862 (PMC5841827; doi:10.1371/journal.pbio.2003862)
Supplement: S16 Data — (XLSX) [file pbio.2003862.s016.xlsx]

## Sheet: S16 Data
Compartment	Day_After_Germination	type	Genotype	SampleID	stage_number	predictions
Rhizosphere	14	train	M206	Arb16.11	5	5.79683
Endosphere	70	train	Nipponbare	Arb16.95	15	15.7365
Rhizosphere	98	train	Nipponbare	Arb16.108	19	19.1204
Rhizoplane	56	train	Kitaake	Arb16.336	20	19.6722
Endosphere	70	train	Kitaake	Arb16.493	23	22.2217
Rhizoplane	70	train	Kitaake	Arb16.70	23	22.1337
Endosphere	28	train	Nipponbare	Arb16.252	8	9.1354
Endosphere	28	train	M401	Arb16.244	10	10.6833
Endosphere	70	train	M401	Arb16.84	17	17.9135
Endosphere	84	train	Kitaake	Arb16.390	24	22.6649
Endosphere	42	train	M206	Arb16.289	14	14.4179
Endosphere	98	train	Nipponbare	Arb16.130	19	19.5952
Rhizosphere	112	train	Kitaake	Arb16.419	26	23.8542
Endosphere	84	train	M206	Arb16.392	21	21.2821
Endosphere	42	train	Kitaake	Arb16.294	17	15.5567
Endosphere	28	train	M401	Arb16.247	10	10.6115
Rhizosphere	98	train	Kitaake	Arb16.112	25	23.9134
Rhizoplane	98	train	M206	Arb16.123	23	20.6084
Endosphere	28	train	Nipponbare	Arb16.245	8	9.1001
Rhizoplane	126	train	M206	Arb16.171	25	24.196
Endosphere	70	train	Kitaake	Arb16.89	23	22.039
Endosphere	56	train	M401	Arb16.343	16	15.8542
Endosphere	42	train	M206	Arb16.302	14	14.2106
Endosphere	14	train	Kitaake	Arb16.41	5	5.91313
Rhizoplane	14	train	M401	Arb16.29	5	6.331
Rhizoplane	56	train	Kitaake	Arb16.329	20	18.4895
Endosphere	42	train	M401	Arb16.301	14	14.0888
Endosphere	28	train	M206	Arb16.248	10	9.71537
Endosphere	14	train	M401	Arb16.36	5	5.855
Endosphere	112	train	Nipponbare	Arb16.463	21	21.2889
Endosphere	112	train	Nipponbare	Arb16.450	21	21.1547
Rhizosphere	42	train	Nipponbare	Arb16.261	10	11.9575
Rhizosphere	84	train	Kitaake	Arb16.361	24	23.7125
Rhizoplane	84	train	Nipponbare	Arb16.373	16	17.4577
Rhizoplane	112	train	M206	Arb16.443	24	23.8134
Endosphere	112	train	Kitaake	Arb16.457	26	24.3775
Rhizosphere	42	train	M206	Arb16.270	14	13.8358
Endosphere	98	train	Nipponbare	Arb16.140	19	19.5095
Rhizoplane	70	train	Nipponbare	Arb16.76	15	16.4728
Rhizoplane	84	train	Kitaake	Arb16.371	24	21.9486
Rhizoplane	70	train	Kitaake	Arb16.67	23	22.6917
Rhizosphere	56	train	M206	Arb16.305	16	16.113
Rhizoplane	84	train	M206	Arb16.369	21	21.5604
Rhizosphere	98	train	Nipponbare	Arb16.111	19	19.3561
Rhizosphere	70	train	Kitaake	Arb16.57	23	21.574
Endosphere	28	train	Kitaake	Arb16.246	14	12.5578
Rhizoplane	28	train	M401	Arb16.237	10	10.0861
Endosphere	42	train	Kitaake	Arb16.297	17	16.1682
Rhizoplane	56	train	M401	Arb16.324	16	15.902
Rhizoplane	126	train	Nipponbare	Arb16.162	23	23.2039
Rhizoplane	28	train	Kitaake	Arb16.233	14	14.5934
Rhizosphere	112	train	M401	Arb16.423	21	21.3306
Rhizoplane	14	train	M206	Arb16.24	5	5.87453
Rhizosphere	56	train	Kitaake	Arb16.310	20	19.7103
Endosphere	84	train	M206	Arb16.386	21	20.3606
Endosphere	126	train	Kitaake	Arb16.185	27	25.4656
Rhizosphere	42	train	M401	Arb16.266	14	14.3511
Rhizoplane	70	train	Kitaake	Arb16.73	23	21.9219
Rhizosphere	42	train	M206	Arb16.257	14	14.0076
Rhizoplane	42	train	Kitaake	Arb16.288	17	15.9923
Endosphere	56	train	M401	Arb16.349	16	16.5452
Endosphere	126	train	Kitaake	Arb16.182	27	24.3124
Rhizosphere	56	train	Nipponbare	Arb16.319	14	14.2489
Rhizosphere	28	train	M206	Arb16.216	10	10.2664
Rhizoplane	112	train	Nipponbare	Arb16.444	21	21.5172
Rhizosphere	98	train	M401	Arb16.109	21	21.1825
Rhizosphere	70	train	Nipponbare	Arb16.53	15	15.7649
Rhizoplane	28	train	M401	Arb16.234	10	10.0919
Rhizosphere	70	train	Nipponbare	Arb16.50	15	15.6904
Endosphere	28	train	Kitaake	Arb16.249	14	13.0143
Rhizosphere	56	train	Nipponbare	Arb16.316	14	14.4691
Endosphere	98	train	M401	Arb16.132	21	21.197
Endosphere	126	train	M206	Arb16.187	25	23.6295
Rhizoplane	56	train	M401	Arb16.333	16	16.4582
Rhizosphere	42	train	M401	Arb16.263	14	14.266
Rhizosphere	56	train	M401	Arb16.311	16	15.7889
Rhizosphere	112	train	M401	Arb16.426	21	21.3477
Endosphere	28	train	M401	Arb16.250	10	10.4481
Endosphere	56	train	Nipponbare	Arb16.338	14	15.6679
Rhizosphere	56	train	M401	Arb16.317	16	16.1779
Rhizosphere	98	train	Kitaake	Arb16.105	25	23.6865
Rhizosphere	42	train	Nipponbare	Arb16.271	10	11.3803
Endosphere	42	train	Nipponbare	Arb16.300	10	11.3188
Endosphere	84	train	M401	Arb16.397	18	18.7089
Endosphere	56	train	M401	Arb16.346	16	15.8984
Endosphere	84	train	M206	Arb16.385	21	20.6396
Rhizoplane	56	train	Nipponbare	Arb16.335	14	15.1742
Rhizoplane	98	train	M401	Arb16.116	21	20.8962
Endosphere	28	train	Kitaake	Arb16.488	14	12.5588
Rhizosphere	56	train	Nipponbare	Arb16.306	14	14.3996
Endosphere	126	train	M401	Arb16.183	23	22.3032
Endosphere	56	train	Nipponbare	Arb16.341	14	14.5992
Rhizosphere	42	train	M401	Arb16.269	14	14.7728
Endosphere	14	train	M206	Arb16.34	5	5.34337
Rhizoplane	56	train	M401	Arb16.327	16	16.192
Rhizosphere	126	train	Nipponbare	Arb16.149	23	22.6522
Rhizosphere	84	train	Nipponbare	Arb16.364	16	17.4002
Endosphere	42	train	Kitaake	Arb16.304	17	15.6822
Rhizosphere	42	train	M401	Arb16.260	14	14.1441
Rhizosphere	70	train	Nipponbare	Arb16.60	15	17.0576
Endosphere	98	train	M401	Arb16.138	21	21.4393
Endosphere	84	train	M401	Arb16.388	18	19.4013
Rhizoplane	42	train	Nipponbare	Arb16.277	10	11.1087
Rhizoplane	14	train	Kitaake	Arb16.25	5	6.4964
Rhizosphere	70	train	M206	Arb16.49	18	17.8425
Rhizosphere	84	train	M206	Arb16.354	21	19.5225
Endosphere	98	train	M206	Arb16.142	23	21.037
Endosphere	112	train	Nipponbare	Arb16.460	21	21.4386
Rhizosphere	14	train	M206	Arb16.2	5	5.0943
Endosphere	70	train	Kitaake	Arb16.83	23	21.788
Rhizosphere	14	train	M401	Arb16.10	5	5.54153
Rhizosphere	112	train	Nipponbare	Arb16.428	21	21.1613
Rhizosphere	14	train	Kitaake	Arb16.3	5	5.4219
Rhizosphere	42	train	M206	Arb16.489	14	14.0824
Rhizosphere	84	train	Kitaake	Arb16.368	24	23.5814
Rhizoplane	56	train	M206	Arb16.331	16	16.5014
Rhizoplane	42	train	M401	Arb16.279	14	14.1901
Rhizosphere	28	train	Kitaake	Arb16.217	14	12.7546
Rhizosphere	84	train	M206	Arb16.366	21	20.6704
Rhizoplane	70	train	Nipponbare	Arb16.69	15	14.63
Rhizosphere	14	train	M206	Arb16.1	5	5.32297
Endosphere	70	train	M206	Arb16.81	18	18.9562
Endosphere	56	train	M206	Arb16.344	16	16.0288
Endosphere	28	train	M401	Arb16.253	10	10.0071
Rhizoplane	42	train	Nipponbare	Arb16.287	10	10.9384
Endosphere	42	train	Nipponbare	Arb16.303	10	11.965
Endosphere	42	train	Nipponbare	Arb16.290	10	11.5967
Rhizosphere	14	train	Kitaake	Arb16.9	5	5.0819
Rhizosphere	84	train	M206	Arb16.353	21	21.294
Rhizosphere	56	train	M206	Arb16.312	16	15.6702
Rhizosphere	98	train	M401	Arb16.103	21	20.787
Rhizosphere	112	train	M206	Arb16.430	24	23.1343
Rhizosphere	84	train	Kitaake	Arb16.355	24	22.8146
Rhizoplane	42	train	Nipponbare	Arb16.274	10	11.6446
Rhizosphere	70	train	Kitaake	Arb16.64	23	22.1852
Rhizosphere	84	train	M206	Arb16.363	21	20.7935
Rhizoplane	42	train	Kitaake	Arb16.281	17	15.9625
Rhizosphere	28	train	M401	Arb16.218	10	10.5298
Endosphere	42	train	M206	Arb16.296	14	14.3946
Rhizosphere	28	train	M401	Arb16.221	10	10.1705
Rhizosphere	42	train	Kitaake	Arb16.272	17	15.9998
Endosphere	112	train	M401	Arb16.455	21	21.2091
Rhizoplane	112	train	Nipponbare	Arb16.447	21	21.0475
Rhizoplane	98	train	Kitaake	Arb16.118	25	23.817
Rhizoplane	70	train	Nipponbare	Arb16.79	15	15.5168
Endosphere	42	train	M401	Arb16.292	14	14.4308
Endosphere	84	train	Nipponbare	Arb16.389	16	17.0995
Endosphere	14	train	M206	Arb16.46	5	5.78167
Rhizosphere	112	train	M401	Arb16.420	21	21.5942
Rhizoplane	28	train	M401	Arb16.231	10	11.7087
Endosphere	28	train	M206	Arb16.241	10	9.63827
Endosphere	112	train	M401	Arb16.461	21	20.2711
Rhizosphere	84	train	M401	Arb16.365	18	19.0265
Rhizosphere	70	train	M401	Arb16.55	17	17.8356
Rhizoplane	112	train	Nipponbare	Arb16.434	21	21.3135
Rhizosphere	28	train	M206	Arb16.209	10	9.91767
Rhizosphere	112	train	M401	Arb16.429	21	20.941
Endosphere	112	train	M401	Arb16.458	21	21.0083
Rhizoplane	126	train	Nipponbare	Arb16.175	23	22.3471
Endosphere	84	train	M401	Arb16.394	18	18.4917
Rhizoplane	126	train	M206	Arb16.161	25	23.5884
Endosphere	126	train	M401	Arb16.180	23	22.7248
Endosphere	28	train	Nipponbare	Arb16.255	8	8.88293
Rhizoplane	84	train	Kitaake	Arb16.377	24	23.4829
Rhizoplane	84	train	Nipponbare	Arb16.380	16	15.2864
Rhizoplane	28	train	M401	Arb16.228	10	9.94337
Rhizosphere	126	train	Kitaake	Arb16.150	27	23.7672
Rhizosphere	70	train	M401	Arb16.52	17	18.0797
Rhizosphere	112	train	Kitaake	Arb16.432	26	24.8448
Endosphere	84	train	Kitaake	Arb16.387	24	22.9305
Endosphere	84	train	M206	Arb16.395	21	20.6329
Rhizoplane	28	train	Kitaake	Arb16.240	14	13.0515
Rhizosphere	112	train	Nipponbare	Arb16.421	21	21.1044
Endosphere	56	train	Kitaake	Arb16.352	20	18.725
Rhizoplane	56	train	M206	Arb16.334	16	16.322
Rhizoplane	126	train	M401	Arb16.164	23	23.0056
Rhizosphere	126	train	M401	Arb16.151	23	22.4808
Rhizoplane	28	train	Kitaake	Arb16.227	14	14.2806
Rhizosphere	84	train	M206	Arb16.360	21	21.6787
Endosphere	42	train	Kitaake	Arb16.291	17	15.5219
Rhizosphere	126	train	Nipponbare	Arb16.159	23	22.7965
Endosphere	98	train	Kitaake	Arb16.134	25	23.6706
Rhizoplane	28	train	M206	Arb16.226	10	9.65257
Rhizoplane	14	train	M401	Arb16.23	5	6.47243
Rhizoplane	70	train	M401	Arb16.71	17	18.3079
Rhizoplane	84	train	M206	Arb16.370	21	19.6361
Rhizosphere	28	train	Nipponbare	Arb16.223	8	8.15597
Rhizosphere	28	train	Kitaake	Arb16.224	14	12.5649
Rhizoplane	126	train	Nipponbare	Arb16.165	23	22.2524
Rhizosphere	28	train	M206	Arb16.219	10	10.1058
Rhizosphere	126	train	M206	Arb16.155	25	24.2917
Rhizosphere	98	train	M206	Arb16.104	23	22.3258
Endosphere	70	train	Nipponbare	Arb16.82	15	15.9817
Rhizosphere	14	train	Kitaake	Arb16.6	5	5.1333
Rhizoplane	126	train	M401	Arb16.173	23	21.8268
Rhizosphere	84	train	M401	Arb16.362	18	18.5191
Endosphere	42	train	M206	Arb16.299	14	14.0678
Rhizoplane	28	train	Nipponbare	Arb16.229	8	8.95147
Rhizosphere	28	train	M206	Arb16.222	10	10.3435
Rhizoplane	126	train	Kitaake	Arb16.176	27	24.9964
Rhizosphere	126	train	M401	Arb16.157	23	21.8022
Rhizoplane	56	train	Kitaake	Arb16.323	20	19.497
Endosphere	70	train	Kitaake	Arb16.96	23	21.6571
Endosphere	14	train	M206	Arb16.40	5	5.47473
Rhizosphere	126	train	M206	Arb16.152	25	23.884
Endosphere	84	train	Kitaake	Arb16.400	24	23.0355
Rhizosphere	42	train	Kitaake	Arb16.259	17	16.1086
Rhizosphere	98	train	M401	Arb16.106	21	20.8118
Rhizosphere	14	train	M206	Arb16.8	5	5.1153
Rhizosphere	84	train	M401	Arb16.356	18	19.1731
Rhizosphere	14	train	M401	Arb16.13	5	5.0583
Rhizosphere	70	train	Nipponbare	Arb16.63	15	15.5488
Rhizosphere	56	train	M401	Arb16.314	16	15.6518
Rhizoplane	70	train	M401	Arb16.74	17	17.9889
Endosphere	28	test	M206	Arb16.251	10	9.1239
Rhizosphere	98	test	M401	Arb16.100	21	21.7579
Rhizosphere	98	test	Nipponbare	Arb16.101	19	21.013
Rhizosphere	98	test	Kitaake	Arb16.102	25	21.6615
Rhizosphere	98	test	M206	Arb16.107	23	21.7765
Rhizosphere	98	test	M206	Arb16.110	23	21.9835
Rhizosphere	28	test	Kitaake	Arb16.214	14	10.2106
Rhizoplane	98	test	M206	Arb16.113	23	20.4021
Rhizoplane	98	test	Nipponbare	Arb16.114	19	20.1
Rhizoplane	98	test	Kitaake	Arb16.115	25	21.8676
Endosphere	98	test	Kitaake	Arb16.144	25	22.395
Endosphere	126	test	M206	Arb16.190	25	19.1945
Rhizoplane	98	test	Nipponbare	Arb16.117	19	19.8703
Endosphere	56	test	Kitaake	Arb16.339	20	17.1542
Rhizoplane	98	test	M401	Arb16.119	21	21.5846
Rhizoplane	98	test	M206	Arb16.120	23	21.4466
Rhizoplane	98	test	Kitaake	Arb16.121	25	21.5429
Rhizoplane	98	test	M401	Arb16.122	21	22.1428
Endosphere	56	test	M206	Arb16.337	16	17.0288
Rhizoplane	98	test	Nipponbare	Arb16.124	19	19.5831
Rhizoplane	126	test	Nipponbare	Arb16.496	23	20.083
Rhizoplane	98	test	M401	Arb16.125	21	22.3936
Rhizoplane	98	test	M206	Arb16.126	23	19.3523
Rhizoplane	98	test	Nipponbare	Arb16.127	19	20.2272
Rhizoplane	98	test	Kitaake	Arb16.128	25	22.1009
Endosphere	98	test	M206	Arb16.129	23	21.7433
Endosphere	14	test	M206	Arb16.33	5	10.356
Endosphere	56	test	Nipponbare	Arb16.351	14	14.1941
Rhizosphere	112	test	Kitaake	Arb16.425	26	22.4463
Endosphere	98	test	Kitaake	Arb16.131	25	22.9825
Endosphere	98	test	Nipponbare	Arb16.133	19	17.7788
Rhizosphere	70	test	Kitaake	Arb16.54	23	19.401
Endosphere	98	test	M401	Arb16.135	21	21.8959
Rhizoplane	112	test	Kitaake	Arb16.435	26	20.1537
Endosphere	98	test	M206	Arb16.136	23	21.8284
Endosphere	98	test	Kitaake	Arb16.137	25	20.9528
Rhizoplane	112	test	Nipponbare	Arb16.437	21	22.1362
Endosphere	98	test	M206	Arb16.139	23	18.6699
Rhizosphere	14	test	M206	Arb16.14	5	7.66613
Endosphere	98	test	M401	Arb16.141	21	22.3027
Rhizosphere	70	test	M401	Arb16.61	17	19.0271
Endosphere	98	test	Nipponbare	Arb16.143	19	20.1991
Rhizoplane	84	test	M401	Arb16.372	18	21.1398
Rhizosphere	126	test	M206	Arb16.145	25	21.9952
Rhizosphere	126	test	Nipponbare	Arb16.146	23	22.2612
Rhizosphere	126	test	Kitaake	Arb16.147	27	22.6713
Rhizosphere	126	test	M401	Arb16.148	23	22.7895
Rhizosphere	126	test	Kitaake	Arb16.153	27	22.7822
Rhizosphere	126	test	M401	Arb16.154	23	23.8069
Endosphere	70	test	M206	Arb16.94	18	19.6159
Endosphere	70	test	M401	Arb16.93	17	20.9527
Rhizosphere	126	test	Nipponbare	Arb16.156	23	22.649
Endosphere	70	test	Nipponbare	Arb16.92	15	17.3192
Rhizosphere	126	test	M206	Arb16.158	25	22.4509
Rhizosphere	14	test	Kitaake	Arb16.16	5	5.6142
Rhizosphere	126	test	Kitaake	Arb16.160	27	23.2611
Rhizoplane	126	test	Kitaake	Arb16.163	27	22.9829
Rhizoplane	126	test	Kitaake	Arb16.166	27	19.6594
Endosphere	126	test	Nipponbare	Arb16.181	23	20.8102
Rhizoplane	126	test	M401	Arb16.167	23	20.3546
Rhizoplane	126	test	M206	Arb16.168	25	21.1521
Rhizoplane	126	test	Kitaake	Arb16.169	27	21.5855
Rhizoplane	14	test	M206	Arb16.17	5	6.54507
Rhizoplane	126	test	M401	Arb16.170	23	21.6505
Endosphere	56	test	Nipponbare	Arb16.348	14	15.7677
Rhizoplane	126	test	M206	Arb16.174	25	21.3522
Endosphere	126	test	M206	Arb16.177	25	22.0812
Endosphere	126	test	Nipponbare	Arb16.178	23	21.1253
Endosphere	126	test	Kitaake	Arb16.179	27	24.0537
Rhizoplane	14	test	M206	Arb16.18	5	7.0284
Rhizosphere	98	test	Kitaake	Arb16.99	25	21.8428
Endosphere	126	test	M206	Arb16.184	25	20.157
Endosphere	126	test	M401	Arb16.186	23	23.0254
Endosphere	126	test	Nipponbare	Arb16.188	23	20.0517
Endosphere	126	test	M401	Arb16.189	23	19.9045
Rhizoplane	14	test	Kitaake	Arb16.19	5	8.55963
Endosphere	126	test	Nipponbare	Arb16.191	23	20.3294
Rhizosphere	42	test	Kitaake	Arb16.265	17	13.0578
Endosphere	126	test	Kitaake	Arb16.192	27	23.9099
Rhizoplane	42	test	M206	Arb16.283	14	14.4091
Rhizoplane	14	test	M401	Arb16.20	5	9.25773
Rhizoplane	84	test	Kitaake	Arb16.384	24	21.5997
Rhizosphere	28	test	M206	Arb16.210	10	11.1017
Rhizosphere	28	test	Kitaake	Arb16.211	14	12.9542
Endosphere	84	test	Kitaake	Arb16.393	24	21.3418
Rhizosphere	28	test	M401	Arb16.212	10	10.3012
Rhizosphere	28	test	Nipponbare	Arb16.213	8	10.4092
Rhizosphere	28	test	M401	Arb16.215	10	10.8675
Endosphere	14	test	M401	Arb16.42	5	8.70173
Rhizoplane	14	test	Kitaake	Arb16.22	5	7.9163
Rhizosphere	28	test	Nipponbare	Arb16.220	8	11.0263
Rhizoplane	28	test	M206	Arb16.225	10	10.0082
Rhizoplane	28	test	M206	Arb16.232	10	13.0389
Rhizoplane	28	test	M206	Arb16.235	10	9.9403
Rhizoplane	28	test	Nipponbare	Arb16.236	8	11.2905
Rhizoplane	28	test	M206	Arb16.238	10	10.7155
Rhizoplane	28	test	Nipponbare	Arb16.239	8	8.32647
Endosphere	28	test	Kitaake	Arb16.243	14	11.5422
Endosphere	56	test	M206	Arb16.350	16	16.0288
Endosphere	28	test	M206	Arb16.254	10	11.2176
Endosphere	28	test	Kitaake	Arb16.256	14	11.734
Rhizosphere	42	test	Nipponbare	Arb16.258	10	14.6114
Endosphere	112	test	Nipponbare	Arb16.453	21	21.2427
Rhizoplane	14	test	M401	Arb16.26	5	7.80673
Endosphere	56	test	M206	Arb16.347	16	16.8032
Rhizosphere	42	test	Kitaake	Arb16.262	17	16.0612
Rhizosphere	42	test	M206	Arb16.267	14	15.1753
Rhizosphere	42	test	Nipponbare	Arb16.268	10	14.4562
Rhizoplane	14	test	M206	Arb16.27	5	9.35133
Endosphere	84	test	Nipponbare	Arb16.399	16	17.2665
Rhizoplane	112	test	M401	Arb16.442	21	22.1883
Endosphere	112	test	M401	Arb16.452	21	22.1754
Rhizoplane	42	test	M206	Arb16.273	14	16.0934
Rhizoplane	42	test	Kitaake	Arb16.275	17	14.8319
Rhizoplane	42	test	M401	Arb16.276	14	15.6494
Rhizoplane	42	test	Kitaake	Arb16.278	17	14.7788
Rhizoplane	42	test	M206	Arb16.280	14	12.9496
Rhizoplane	42	test	M401	Arb16.282	14	15.0305
Rhizoplane	42	test	Nipponbare	Arb16.284	10	13.1358
Rhizoplane	42	test	M401	Arb16.285	14	12.6503
Rhizosphere	112	test	M206	Arb16.427	24	21.5299
Rhizoplane	42	test	M206	Arb16.286	14	12.9054
Endosphere	42	test	Nipponbare	Arb16.293	10	14.7724
Endosphere	42	test	M401	Arb16.295	14	15.8805
Endosphere	42	test	M401	Arb16.298	14	14.3955
Endosphere	56	test	M401	Arb16.340	16	15.3958
Rhizoplane	14	test	M206	Arb16.30	5	8.6684
Rhizosphere	56	test	Kitaake	Arb16.307	20	18.0395
Rhizosphere	56	test	M401	Arb16.308	16	15.4301
Rhizosphere	56	test	Nipponbare	Arb16.309	14	14.8558
Rhizosphere	56	test	Kitaake	Arb16.313	20	17.0047
Rhizosphere	56	test	M206	Arb16.315	16	15.7109
Rhizosphere	112	test	Kitaake	Arb16.422	26	22.6585
Rhizosphere	56	test	M206	Arb16.318	16	16.0422
Rhizoplane	14	test	Kitaake	Arb16.32	5	9.10533
Rhizosphere	56	test	Kitaake	Arb16.320	20	18.0379
Rhizoplane	56	test	M206	Arb16.321	16	16.0538
Rhizoplane	56	test	Nipponbare	Arb16.322	14	17.3455
Rhizoplane	56	test	Nipponbare	Arb16.325	14	14.3375
Rhizoplane	56	test	Kitaake	Arb16.326	20	20.2121
Rhizoplane	56	test	M206	Arb16.328	16	16.0997
Rhizoplane	56	test	M401	Arb16.330	16	17.49
Rhizoplane	56	test	Nipponbare	Arb16.332	14	13.456
Rhizoplane	70	test	Nipponbare	Arb16.66	15	18.1028
Endosphere	56	test	Kitaake	Arb16.342	20	18.9771
Rhizoplane	42	test	Kitaake	Arb16.492	17	18.284
Endosphere	56	test	Kitaake	Arb16.345	20	16.1195
Endosphere	14	test	Kitaake	Arb16.35	5	8.08103
Rhizosphere	84	test	Nipponbare	Arb16.357	16	19.5919
Rhizosphere	84	test	Kitaake	Arb16.358	24	21.9615
Rhizosphere	84	test	M401	Arb16.359	18	21.0253
Rhizosphere	84	test	Nipponbare	Arb16.367	16	17.1115
Rhizoplane	84	test	Kitaake	Arb16.374	24	21.1693
Rhizoplane	84	test	M401	Arb16.375	18	21.1284
Endosphere	14	test	M401	Arb16.39	5	9.24737
Rhizoplane	84	test	M206	Arb16.376	21	19.1052
Rhizoplane	84	test	M401	Arb16.378	18	19.2909
Rhizoplane	84	test	M206	Arb16.379	21	21.5404
Endosphere	14	test	Kitaake	Arb16.38	5	8.87463
Rhizoplane	84	test	M401	Arb16.381	18	20.136
Rhizoplane	84	test	M206	Arb16.382	21	21.5178
Rhizoplane	84	test	Nipponbare	Arb16.383	16	17.8321
Endosphere	112	test	Kitaake	Arb16.464	26	24.0133
Endosphere	84	test	M401	Arb16.391	18	19.6384
Endosphere	84	test	Nipponbare	Arb16.396	16	20.1713
Endosphere	84	test	M206	Arb16.398	21	20.7409
Rhizosphere	14	test	M401	Arb16.4	5	6.113
Rhizosphere	112	test	M206	Arb16.417	24	21.2891
Rhizosphere	112	test	Nipponbare	Arb16.418	21	22.7318
Rhizosphere	112	test	M206	Arb16.424	24	22.0909
Endosphere	70	test	M206	Arb16.91	18	18.3008
Endosphere	14	test	M206	Arb16.43	5	9.4541
Rhizosphere	112	test	Nipponbare	Arb16.431	21	21.0476
Rhizoplane	112	test	M206	Arb16.433	24	22.0054
Rhizoplane	112	test	M401	Arb16.436	21	20.5534
Rhizoplane	112	test	Kitaake	Arb16.438	26	23.1285
Rhizoplane	112	test	M401	Arb16.439	21	21.3931
Rhizoplane	112	test	M206	Arb16.440	24	21.1853
Rhizoplane	112	test	Kitaake	Arb16.441	26	21.6782
Rhizoplane	112	test	M401	Arb16.445	21	18.795
Rhizoplane	112	test	M206	Arb16.446	24	19.6793
Rhizoplane	112	test	Kitaake	Arb16.448	26	21.9497
Endosphere	112	test	M206	Arb16.449	24	21.4707
Endosphere	14	test	M401	Arb16.45	5	9.06997
Endosphere	112	test	Kitaake	Arb16.451	26	21.1102
Endosphere	112	test	Kitaake	Arb16.454	26	21.2969
Endosphere	112	test	M206	Arb16.456	24	21.4582
Endosphere	112	test	M206	Arb16.459	24	22.6616
Endosphere	112	test	M206	Arb16.462	24	21.3897
Endosphere	14	test	Kitaake	Arb16.48	5	5.76143
Rhizosphere	28	test	M206	Arb16.485	10	11.6249
Endosphere	28	test	M206	Arb16.487	10	10.8744
Rhizoplane	126	test	Nipponbare	Arb16.495	23	19.627
Endosphere	28	test	Nipponbare	Arb16.497	8	11.4847
Rhizoplane	70	test	M206	Arb16.499	18	18.956
Rhizosphere	70	test	Kitaake	Arb16.51	23	19.6538
Rhizosphere	70	test	M206	Arb16.56	18	19.3477
Rhizosphere	70	test	M401	Arb16.58	17	19.2966
Rhizosphere	70	test	M206	Arb16.59	18	19.743
Rhizosphere	70	test	M206	Arb16.62	18	19.5346
Rhizoplane	70	test	M206	Arb16.65	18	19.7819
Rhizoplane	70	test	M401	Arb16.68	17	20.3159
Rhizosphere	14	test	M401	Arb16.7	5	6.49163
Rhizoplane	70	test	M206	Arb16.72	18	21.5126
Rhizoplane	70	test	M206	Arb16.75	18	19.4329
Rhizoplane	70	test	M401	Arb16.77	17	20.5022
Rhizoplane	70	test	Kitaake	Arb16.80	23	21.0051
Endosphere	70	test	Nipponbare	Arb16.85	15	17.045
Endosphere	70	test	M401	Arb16.87	17	18.5771
Endosphere	70	test	M206	Arb16.88	18	18.6754
Endosphere	70	test	M401	Arb16.90	17	20.0633
Rhizosphere	98	test	M206	Arb16.97	23	21.7767
Rhizosphere	98	test	Nipponbare	Arb16.98	19	22.192
