# Supplementary material for: Compositional shifts in root-associated bacterial and archaeal microbiota track the plant life cycle in field-grown rice
Source: PLoS Biol. 2018 Feb 23;16(2):e2003862. doi: 10.1371/journal.pbio.2003862 (PMC5841827; doi:10.1371/journal.pbio.2003862)
Supplement: S17 Data — (XLSX) [file pbio.2003862.s017.xlsx]

## Sheet: S17 Data
Compartment	Day_After_Germination	classification	SampleID	Genotype	stage_number	total
Endosphere	7	Decreasing	Arb16.33	M206	5	77.5203
Endosphere	7	Decreasing	Arb16.34	M206	5	271.953
Endosphere	7	Decreasing	Arb16.35	Kitaake	5	135.843
Endosphere	7	Decreasing	Arb16.36	M401	5	300.599
Endosphere	7	Decreasing	Arb16.38	Kitaake	5	48.1493
Endosphere	7	Decreasing	Arb16.39	M401	5	133.651
Endosphere	7	Decreasing	Arb16.40	M206	5	230.327
Endosphere	7	Decreasing	Arb16.41	Kitaake	5	128.544
Endosphere	7	Decreasing	Arb16.42	M401	5	52.9564
Endosphere	7	Decreasing	Arb16.43	M206	5	130.479
Endosphere	7	Decreasing	Arb16.45	M401	5	63.6901
Endosphere	7	Decreasing	Arb16.46	M206	5	243.721
Endosphere	7	Decreasing	Arb16.48	Kitaake	5	201.599
Endosphere	7	Increasing	Arb16.33	M206	5	2.43337
Endosphere	7	Increasing	Arb16.34	M206	5	1.95774
Endosphere	7	Increasing	Arb16.35	Kitaake	5	4.00549
Endosphere	7	Increasing	Arb16.36	M401	5	1.73173
Endosphere	7	Increasing	Arb16.38	Kitaake	5	2.45738
Endosphere	7	Increasing	Arb16.39	M401	5	0.77874
Endosphere	7	Increasing	Arb16.40	M206	5	0.68173
Endosphere	7	Increasing	Arb16.41	Kitaake	5	0.863144
Endosphere	7	Increasing	Arb16.42	M401	5	1.16964
Endosphere	7	Increasing	Arb16.43	M206	5	2.76243
Endosphere	7	Increasing	Arb16.45	M401	5	1.6884
Endosphere	7	Increasing	Arb16.46	M206	5	0.913242
Endosphere	7	Increasing	Arb16.48	Kitaake	5	1.68814
Endosphere	21	Decreasing	Arb16.241	M206	10	178.913
Endosphere	21	Decreasing	Arb16.243	Kitaake	14	124.617
Endosphere	21	Decreasing	Arb16.244	M401	10	238.951
Endosphere	21	Decreasing	Arb16.245	Nipponbare	8	148.526
Endosphere	21	Decreasing	Arb16.246	Kitaake	14	308.165
Endosphere	21	Decreasing	Arb16.247	M401	10	118.986
Endosphere	21	Decreasing	Arb16.248	M206	10	93.5809
Endosphere	21	Decreasing	Arb16.249	Kitaake	14	162.944
Endosphere	21	Decreasing	Arb16.250	M401	10	72.6215
Endosphere	21	Decreasing	Arb16.251	M206	10	103.617
Endosphere	21	Decreasing	Arb16.252	Nipponbare	8	105.73
Endosphere	21	Decreasing	Arb16.253	M401	10	23.8111
Endosphere	21	Decreasing	Arb16.254	M206	10	163.275
Endosphere	21	Decreasing	Arb16.255	Nipponbare	8	75.9711
Endosphere	21	Decreasing	Arb16.256	Kitaake	14	166.51
Endosphere	21	Decreasing	Arb16.487	M206	10	33.1497
Endosphere	21	Decreasing	Arb16.488	Kitaake	14	150.349
Endosphere	21	Decreasing	Arb16.497	Nipponbare	8	76.7468
Endosphere	21	Increasing	Arb16.241	M206	10	1.90567
Endosphere	21	Increasing	Arb16.243	Kitaake	14	4.08739
Endosphere	21	Increasing	Arb16.244	M401	10	3.01639
Endosphere	21	Increasing	Arb16.245	Nipponbare	8	2.28854
Endosphere	21	Increasing	Arb16.246	Kitaake	14	1.65948
Endosphere	21	Increasing	Arb16.247	M401	10	4.85853
Endosphere	21	Increasing	Arb16.248	M206	10	5.46007
Endosphere	21	Increasing	Arb16.249	Kitaake	14	4.46701
Endosphere	21	Increasing	Arb16.250	M401	10	4.68117
Endosphere	21	Increasing	Arb16.251	M206	10	3.3146
Endosphere	21	Increasing	Arb16.252	Nipponbare	8	4.47173
Endosphere	21	Increasing	Arb16.253	M401	10	3.1185
Endosphere	21	Increasing	Arb16.254	M206	10	4.36047
Endosphere	21	Increasing	Arb16.255	Nipponbare	8	5.50017
Endosphere	21	Increasing	Arb16.256	Kitaake	14	3.72452
Endosphere	21	Increasing	Arb16.487	M206	10	3.08849
Endosphere	21	Increasing	Arb16.488	Kitaake	14	4.90685
Endosphere	21	Increasing	Arb16.497	Nipponbare	8	5.21191
Endosphere	35	Decreasing	Arb16.289	M206	14	35.4337
Endosphere	35	Decreasing	Arb16.290	Nipponbare	10	71.3787
Endosphere	35	Decreasing	Arb16.291	Kitaake	17	22.0267
Endosphere	35	Decreasing	Arb16.292	M401	14	40.0433
Endosphere	35	Decreasing	Arb16.293	Nipponbare	10	33.9594
Endosphere	35	Decreasing	Arb16.294	Kitaake	17	50.2059
Endosphere	35	Decreasing	Arb16.295	M401	14	30.8877
Endosphere	35	Decreasing	Arb16.296	M206	14	98.9101
Endosphere	35	Decreasing	Arb16.297	Kitaake	17	67.4367
Endosphere	35	Decreasing	Arb16.298	M401	14	31.4924
Endosphere	35	Decreasing	Arb16.299	M206	14	60.4392
Endosphere	35	Decreasing	Arb16.300	Nipponbare	10	13.1069
Endosphere	35	Decreasing	Arb16.301	M401	14	62.8243
Endosphere	35	Decreasing	Arb16.302	M206	14	37.2135
Endosphere	35	Decreasing	Arb16.303	Nipponbare	10	27.6307
Endosphere	35	Decreasing	Arb16.304	Kitaake	17	192.441
Endosphere	35	Increasing	Arb16.289	M206	14	12.7998
Endosphere	35	Increasing	Arb16.290	Nipponbare	10	3.64126
Endosphere	35	Increasing	Arb16.291	Kitaake	17	4.30259
Endosphere	35	Increasing	Arb16.292	M401	14	7.32601
Endosphere	35	Increasing	Arb16.293	Nipponbare	10	6.68896
Endosphere	35	Increasing	Arb16.294	Kitaake	17	6.10709
Endosphere	35	Increasing	Arb16.295	M401	14	16.1063
Endosphere	35	Increasing	Arb16.296	M206	14	5.34787
Endosphere	35	Increasing	Arb16.297	Kitaake	17	5.80891
Endosphere	35	Increasing	Arb16.298	M401	14	14.9824
Endosphere	35	Increasing	Arb16.299	M206	14	7.61893
Endosphere	35	Increasing	Arb16.300	Nipponbare	10	4.71651
Endosphere	35	Increasing	Arb16.301	M401	14	6.54586
Endosphere	35	Increasing	Arb16.302	M206	14	7.73512
Endosphere	35	Increasing	Arb16.303	Nipponbare	10	8.1357
Endosphere	35	Increasing	Arb16.304	Kitaake	17	4.98261
Endosphere	49	Decreasing	Arb16.337	M206	16	36.2367
Endosphere	49	Decreasing	Arb16.338	Nipponbare	14	69.1457
Endosphere	49	Decreasing	Arb16.339	Kitaake	20	37.8584
Endosphere	49	Decreasing	Arb16.340	M401	16	11.7372
Endosphere	49	Decreasing	Arb16.341	Nipponbare	14	72.5247
Endosphere	49	Decreasing	Arb16.342	Kitaake	20	12.1979
Endosphere	49	Decreasing	Arb16.343	M401	16	28.7405
Endosphere	49	Decreasing	Arb16.344	M206	16	28.1865
Endosphere	49	Decreasing	Arb16.345	Kitaake	20	28.6904
Endosphere	49	Decreasing	Arb16.346	M401	16	22.012
Endosphere	49	Decreasing	Arb16.347	M206	16	19.2698
Endosphere	49	Decreasing	Arb16.348	Nipponbare	14	139.541
Endosphere	49	Decreasing	Arb16.349	M401	16	26.1183
Endosphere	49	Decreasing	Arb16.350	M206	16	13.3564
Endosphere	49	Decreasing	Arb16.351	Nipponbare	14	78.2552
Endosphere	49	Decreasing	Arb16.352	Kitaake	20	29.1099
Endosphere	49	Increasing	Arb16.337	M206	16	17.1789
Endosphere	49	Increasing	Arb16.338	Nipponbare	14	51.1185
Endosphere	49	Increasing	Arb16.339	Kitaake	20	27.1786
Endosphere	49	Increasing	Arb16.340	M401	16	13.6712
Endosphere	49	Increasing	Arb16.341	Nipponbare	14	9.83587
Endosphere	49	Increasing	Arb16.342	Kitaake	20	33.2329
Endosphere	49	Increasing	Arb16.343	M401	16	22.1046
Endosphere	49	Increasing	Arb16.344	M206	16	13.2642
Endosphere	49	Increasing	Arb16.345	Kitaake	20	16.9747
Endosphere	49	Increasing	Arb16.346	M401	16	16.3821
Endosphere	49	Increasing	Arb16.347	M206	16	19.3859
Endosphere	49	Increasing	Arb16.348	Nipponbare	14	24.7287
Endosphere	49	Increasing	Arb16.349	M401	16	24.5864
Endosphere	49	Increasing	Arb16.350	M206	16	12.4925
Endosphere	49	Increasing	Arb16.351	Nipponbare	14	16.0018
Endosphere	49	Increasing	Arb16.352	Kitaake	20	40.6635
Endosphere	63	Decreasing	Arb16.493	Kitaake	23	14.0223
Endosphere	63	Decreasing	Arb16.81	M206	18	12.5786
Endosphere	63	Decreasing	Arb16.82	Nipponbare	15	20.0428
Endosphere	63	Decreasing	Arb16.83	Kitaake	23	13.0323
Endosphere	63	Decreasing	Arb16.84	M401	17	4.61968
Endosphere	63	Decreasing	Arb16.85	Nipponbare	15	23.0111
Endosphere	63	Decreasing	Arb16.87	M401	17	6.30453
Endosphere	63	Decreasing	Arb16.88	M206	18	15.4459
Endosphere	63	Decreasing	Arb16.89	Kitaake	23	7.49552
Endosphere	63	Decreasing	Arb16.90	M401	17	14.3008
Endosphere	63	Decreasing	Arb16.91	M206	18	27.588
Endosphere	63	Decreasing	Arb16.92	Nipponbare	15	25.1486
Endosphere	63	Decreasing	Arb16.93	M401	17	8.91627
Endosphere	63	Decreasing	Arb16.94	M206	18	7.04575
Endosphere	63	Decreasing	Arb16.95	Nipponbare	15	29.3669
Endosphere	63	Decreasing	Arb16.96	Kitaake	23	12.7301
Endosphere	63	Increasing	Arb16.493	Kitaake	23	100.546
Endosphere	63	Increasing	Arb16.81	M206	18	45.1304
Endosphere	63	Increasing	Arb16.82	Nipponbare	15	15.2822
Endosphere	63	Increasing	Arb16.83	Kitaake	23	63.3665
Endosphere	63	Increasing	Arb16.84	M401	17	33.6452
Endosphere	63	Increasing	Arb16.85	Nipponbare	15	14.9022
Endosphere	63	Increasing	Arb16.87	M401	17	57.1292
Endosphere	63	Increasing	Arb16.88	M206	18	28.6314
Endosphere	63	Increasing	Arb16.89	Kitaake	23	38.7812
Endosphere	63	Increasing	Arb16.90	M401	17	95.7664
Endosphere	63	Increasing	Arb16.91	M206	18	46.891
Endosphere	63	Increasing	Arb16.92	Nipponbare	15	45.3769
Endosphere	63	Increasing	Arb16.93	M401	17	47.4616
Endosphere	63	Increasing	Arb16.94	M206	18	45.9991
Endosphere	63	Increasing	Arb16.95	Nipponbare	15	9.82075
Endosphere	63	Increasing	Arb16.96	Kitaake	23	92.4731
Endosphere	77	Decreasing	Arb16.385	M206	21	7.11343
Endosphere	77	Decreasing	Arb16.386	M206	21	10.5781
Endosphere	77	Decreasing	Arb16.387	Kitaake	24	5.48149
Endosphere	77	Decreasing	Arb16.388	M401	18	5.87617
Endosphere	77	Decreasing	Arb16.389	Nipponbare	16	17.7197
Endosphere	77	Decreasing	Arb16.390	Kitaake	24	5.28431
Endosphere	77	Decreasing	Arb16.391	M401	18	7.11727
Endosphere	77	Decreasing	Arb16.392	M206	21	5.16102
Endosphere	77	Decreasing	Arb16.393	Kitaake	24	10.2168
Endosphere	77	Decreasing	Arb16.394	M401	18	5.30634
Endosphere	77	Decreasing	Arb16.395	M206	21	10.2691
Endosphere	77	Decreasing	Arb16.396	Nipponbare	16	21.3376
Endosphere	77	Decreasing	Arb16.397	M401	18	4.03446
Endosphere	77	Decreasing	Arb16.398	M206	21	13.1097
Endosphere	77	Decreasing	Arb16.399	Nipponbare	16	11.4725
Endosphere	77	Decreasing	Arb16.400	Kitaake	24	5.11038
Endosphere	77	Increasing	Arb16.385	M206	21	135
Endosphere	77	Increasing	Arb16.386	M206	21	33.3901
Endosphere	77	Increasing	Arb16.387	Kitaake	24	64.9645
Endosphere	77	Increasing	Arb16.388	M401	18	66.3789
Endosphere	77	Increasing	Arb16.389	Nipponbare	16	53.6757
Endosphere	77	Increasing	Arb16.390	Kitaake	24	129.55
Endosphere	77	Increasing	Arb16.391	M401	18	79.3599
Endosphere	77	Increasing	Arb16.392	M206	21	63.4462
Endosphere	77	Increasing	Arb16.393	Kitaake	24	89.1298
Endosphere	77	Increasing	Arb16.394	M401	18	75.3206
Endosphere	77	Increasing	Arb16.395	M206	21	58.9589
Endosphere	77	Increasing	Arb16.396	Nipponbare	16	61.5868
Endosphere	77	Increasing	Arb16.397	M401	18	57.9362
Endosphere	77	Increasing	Arb16.398	M206	21	189.108
Endosphere	77	Increasing	Arb16.399	Nipponbare	16	53.6285
Endosphere	77	Increasing	Arb16.400	Kitaake	24	55.879
Endosphere	91	Decreasing	Arb16.129	M206	23	7.41823
Endosphere	91	Decreasing	Arb16.130	Nipponbare	19	4.09655
Endosphere	91	Decreasing	Arb16.131	Kitaake	25	2.72744
Endosphere	91	Decreasing	Arb16.132	M401	21	5.24883
Endosphere	91	Decreasing	Arb16.133	Nipponbare	19	34.5586
Endosphere	91	Decreasing	Arb16.134	Kitaake	25	7.59645
Endosphere	91	Decreasing	Arb16.135	M401	21	3.54366
Endosphere	91	Decreasing	Arb16.136	M206	23	7.03162
Endosphere	91	Decreasing	Arb16.137	Kitaake	25	6.40502
Endosphere	91	Decreasing	Arb16.138	M401	21	3.15807
Endosphere	91	Decreasing	Arb16.139	M206	23	5.57871
Endosphere	91	Decreasing	Arb16.140	Nipponbare	19	25.0297
Endosphere	91	Decreasing	Arb16.141	M401	21	4.84644
Endosphere	91	Decreasing	Arb16.142	M206	23	2.40957
Endosphere	91	Decreasing	Arb16.143	Nipponbare	19	15.3903
Endosphere	91	Decreasing	Arb16.144	Kitaake	25	9.70375
Endosphere	91	Increasing	Arb16.129	M206	23	86.8832
Endosphere	91	Increasing	Arb16.130	Nipponbare	19	25.2411
Endosphere	91	Increasing	Arb16.131	Kitaake	25	74.3944
Endosphere	91	Increasing	Arb16.132	M401	21	148.652
Endosphere	91	Increasing	Arb16.133	Nipponbare	19	40.3831
Endosphere	91	Increasing	Arb16.134	Kitaake	25	68.5552
Endosphere	91	Increasing	Arb16.135	M401	21	80.9257
Endosphere	91	Increasing	Arb16.136	M206	23	65.0326
Endosphere	91	Increasing	Arb16.137	Kitaake	25	68.1361
Endosphere	91	Increasing	Arb16.138	M401	21	104.888
Endosphere	91	Increasing	Arb16.139	M206	23	51.3898
Endosphere	91	Increasing	Arb16.140	Nipponbare	19	93.3914
Endosphere	91	Increasing	Arb16.141	M401	21	87.6696
Endosphere	91	Increasing	Arb16.142	M206	23	30.7419
Endosphere	91	Increasing	Arb16.143	Nipponbare	19	96.626
Endosphere	91	Increasing	Arb16.144	Kitaake	25	51.5191
Endosphere	105	Decreasing	Arb16.449	M206	24	2.95409
Endosphere	105	Decreasing	Arb16.450	Nipponbare	21	8.83572
Endosphere	105	Decreasing	Arb16.451	Kitaake	26	3.97598
Endosphere	105	Decreasing	Arb16.452	M401	21	4.00653
Endosphere	105	Decreasing	Arb16.453	Nipponbare	21	8.11936
Endosphere	105	Decreasing	Arb16.454	Kitaake	26	6.53652
Endosphere	105	Decreasing	Arb16.455	M401	21	2.21145
Endosphere	105	Decreasing	Arb16.456	M206	24	6.733
Endosphere	105	Decreasing	Arb16.457	Kitaake	26	2.51428
Endosphere	105	Decreasing	Arb16.458	M401	21	6.55596
Endosphere	105	Decreasing	Arb16.459	M206	24	2.41301
Endosphere	105	Decreasing	Arb16.460	Nipponbare	21	5.07905
Endosphere	105	Decreasing	Arb16.461	M401	21	3.44077
Endosphere	105	Decreasing	Arb16.462	M206	24	2.11407
Endosphere	105	Decreasing	Arb16.463	Nipponbare	21	8.40459
Endosphere	105	Decreasing	Arb16.464	Kitaake	26	1.15056
Endosphere	105	Increasing	Arb16.449	M206	24	85.4224
Endosphere	105	Increasing	Arb16.450	Nipponbare	21	200.407
Endosphere	105	Increasing	Arb16.451	Kitaake	26	49.6169
Endosphere	105	Increasing	Arb16.452	M401	21	141.24
Endosphere	105	Increasing	Arb16.453	Nipponbare	21	119.73
Endosphere	105	Increasing	Arb16.454	Kitaake	26	58.5655
Endosphere	105	Increasing	Arb16.455	M401	21	61.0426
Endosphere	105	Increasing	Arb16.456	M206	24	98.0359
Endosphere	105	Increasing	Arb16.457	Kitaake	26	64.6893
Endosphere	105	Increasing	Arb16.458	M401	21	52.2085
Endosphere	105	Increasing	Arb16.459	M206	24	205.262
Endosphere	105	Increasing	Arb16.460	Nipponbare	21	68.2395
Endosphere	105	Increasing	Arb16.461	M401	21	24.8578
Endosphere	105	Increasing	Arb16.462	M206	24	58.0694
Endosphere	105	Increasing	Arb16.463	Nipponbare	21	92.1573
Endosphere	105	Increasing	Arb16.464	Kitaake	26	112.221
Endosphere	119	Decreasing	Arb16.177	M206	25	2.22789
Endosphere	119	Decreasing	Arb16.178	Nipponbare	23	18.1913
Endosphere	119	Decreasing	Arb16.179	Kitaake	27	2.19824
Endosphere	119	Decreasing	Arb16.180	M401	23	2.97686
Endosphere	119	Decreasing	Arb16.181	Nipponbare	23	17.0166
Endosphere	119	Decreasing	Arb16.182	Kitaake	27	17.005
Endosphere	119	Decreasing	Arb16.183	M401	23	4.06669
Endosphere	119	Decreasing	Arb16.184	M206	25	8.01319
Endosphere	119	Decreasing	Arb16.185	Kitaake	27	2.10162
Endosphere	119	Decreasing	Arb16.186	M401	23	2.48605
Endosphere	119	Decreasing	Arb16.187	M206	25	3.96851
Endosphere	119	Decreasing	Arb16.188	Nipponbare	23	5.35279
Endosphere	119	Decreasing	Arb16.189	M401	23	5.53139
Endosphere	119	Decreasing	Arb16.190	M206	25	1.7746
Endosphere	119	Decreasing	Arb16.191	Nipponbare	23	2.70165
Endosphere	119	Decreasing	Arb16.192	Kitaake	27	2.67952
Endosphere	119	Increasing	Arb16.177	M206	25	109.706
Endosphere	119	Increasing	Arb16.178	Nipponbare	23	66.1706
Endosphere	119	Increasing	Arb16.179	Kitaake	27	100.22
Endosphere	119	Increasing	Arb16.180	M401	23	76.0904
Endosphere	119	Increasing	Arb16.181	Nipponbare	23	190.549
Endosphere	119	Increasing	Arb16.182	Kitaake	27	48.6414
Endosphere	119	Increasing	Arb16.183	M401	23	66.0547
Endosphere	119	Increasing	Arb16.184	M206	25	76.6061
Endosphere	119	Increasing	Arb16.185	Kitaake	27	77.0684
Endosphere	119	Increasing	Arb16.186	M401	23	90.2713
Endosphere	119	Increasing	Arb16.187	M206	25	99.2128
Endosphere	119	Increasing	Arb16.188	Nipponbare	23	54.2499
Endosphere	119	Increasing	Arb16.189	M401	23	197.519
Endosphere	119	Increasing	Arb16.190	M206	25	23.7389
Endosphere	119	Increasing	Arb16.191	Nipponbare	23	28.2606
Endosphere	119	Increasing	Arb16.192	Kitaake	27	107.017
Rhizoplane	7	Decreasing	Arb16.17	M206	5	109.886
Rhizoplane	7	Decreasing	Arb16.18	M206	5	213.061
Rhizoplane	7	Decreasing	Arb16.19	Kitaake	5	338.728
Rhizoplane	7	Decreasing	Arb16.20	M401	5	370.036
Rhizoplane	7	Decreasing	Arb16.22	Kitaake	5	202.398
Rhizoplane	7	Decreasing	Arb16.23	M401	5	93.4913
Rhizoplane	7	Decreasing	Arb16.24	M206	5	224.387
Rhizoplane	7	Decreasing	Arb16.25	Kitaake	5	140.82
Rhizoplane	7	Decreasing	Arb16.26	M401	5	97.8545
Rhizoplane	7	Decreasing	Arb16.27	M206	5	42.9537
Rhizoplane	7	Decreasing	Arb16.29	M401	5	114.02
Rhizoplane	7	Decreasing	Arb16.30	M206	5	116.224
Rhizoplane	7	Decreasing	Arb16.32	Kitaake	5	190.6
Rhizoplane	7	Increasing	Arb16.17	M206	5	1.3245
Rhizoplane	7	Increasing	Arb16.18	M206	5	1.77528
Rhizoplane	7	Increasing	Arb16.19	Kitaake	5	1.33809
Rhizoplane	7	Increasing	Arb16.20	M401	5	1.6393
Rhizoplane	7	Increasing	Arb16.22	Kitaake	5	1.88086
Rhizoplane	7	Increasing	Arb16.23	M401	5	1.83993
Rhizoplane	7	Increasing	Arb16.24	M206	5	0.345543
Rhizoplane	7	Increasing	Arb16.25	Kitaake	5	0.459369
Rhizoplane	7	Increasing	Arb16.26	M401	5	2.42537
Rhizoplane	7	Increasing	Arb16.27	M206	5	5.41613
Rhizoplane	7	Increasing	Arb16.29	M401	5	2.06932
Rhizoplane	7	Increasing	Arb16.30	M206	5	0.574419
Rhizoplane	7	Increasing	Arb16.32	Kitaake	5	3.59115
Rhizoplane	21	Decreasing	Arb16.225	M206	10	327.373
Rhizoplane	21	Decreasing	Arb16.226	M206	10	138.555
Rhizoplane	21	Decreasing	Arb16.227	Kitaake	14	110.834
Rhizoplane	21	Decreasing	Arb16.228	M401	10	228.284
Rhizoplane	21	Decreasing	Arb16.229	Nipponbare	8	245.054
Rhizoplane	21	Decreasing	Arb16.231	M401	10	96.6618
Rhizoplane	21	Decreasing	Arb16.232	M206	10	95.8644
Rhizoplane	21	Decreasing	Arb16.233	Kitaake	14	23.7777
Rhizoplane	21	Decreasing	Arb16.234	M401	10	100.309
Rhizoplane	21	Decreasing	Arb16.235	M206	10	178.976
Rhizoplane	21	Decreasing	Arb16.236	Nipponbare	8	156.029
Rhizoplane	21	Decreasing	Arb16.237	M401	10	42.9522
Rhizoplane	21	Decreasing	Arb16.238	M206	10	222.876
Rhizoplane	21	Decreasing	Arb16.239	Nipponbare	8	142.28
Rhizoplane	21	Decreasing	Arb16.240	Kitaake	14	147.314
Rhizoplane	21	Increasing	Arb16.225	M206	10	3.44429
Rhizoplane	21	Increasing	Arb16.226	M206	10	1.60278
Rhizoplane	21	Increasing	Arb16.227	Kitaake	14	8.41384
Rhizoplane	21	Increasing	Arb16.228	M401	10	3.09598
Rhizoplane	21	Increasing	Arb16.229	Nipponbare	8	4.50891
Rhizoplane	21	Increasing	Arb16.231	M401	10	12.1583
Rhizoplane	21	Increasing	Arb16.232	M206	10	11.5406
Rhizoplane	21	Increasing	Arb16.233	Kitaake	14	10.8791
Rhizoplane	21	Increasing	Arb16.234	M401	10	6.81324
Rhizoplane	21	Increasing	Arb16.235	M206	10	4.84923
Rhizoplane	21	Increasing	Arb16.236	Nipponbare	8	6.1845
Rhizoplane	21	Increasing	Arb16.237	M401	10	9.90659
Rhizoplane	21	Increasing	Arb16.238	M206	10	3.90721
Rhizoplane	21	Increasing	Arb16.239	Nipponbare	8	4.70685
Rhizoplane	21	Increasing	Arb16.240	Kitaake	14	4.11355
Rhizoplane	35	Decreasing	Arb16.273	M206	14	47.2136
Rhizoplane	35	Decreasing	Arb16.274	Nipponbare	10	93.0771
Rhizoplane	35	Decreasing	Arb16.275	Kitaake	17	85.3719
Rhizoplane	35	Decreasing	Arb16.276	M401	14	51.7681
Rhizoplane	35	Decreasing	Arb16.277	Nipponbare	10	42.538
Rhizoplane	35	Decreasing	Arb16.278	Kitaake	17	28.213
Rhizoplane	35	Decreasing	Arb16.279	M401	14	40.8261
Rhizoplane	35	Decreasing	Arb16.280	M206	14	18.4084
Rhizoplane	35	Decreasing	Arb16.281	Kitaake	17	89.4349
Rhizoplane	35	Decreasing	Arb16.282	M401	14	39.4932
Rhizoplane	35	Decreasing	Arb16.283	M206	14	37.2939
Rhizoplane	35	Decreasing	Arb16.284	Nipponbare	10	86.6472
Rhizoplane	35	Decreasing	Arb16.285	M401	14	51.6507
Rhizoplane	35	Decreasing	Arb16.286	M206	14	25.0782
Rhizoplane	35	Decreasing	Arb16.287	Nipponbare	10	73.7597
Rhizoplane	35	Decreasing	Arb16.288	Kitaake	17	34.6918
Rhizoplane	35	Decreasing	Arb16.492	Kitaake	17	21.785
Rhizoplane	35	Increasing	Arb16.273	M206	14	29.4501
Rhizoplane	35	Increasing	Arb16.274	Nipponbare	10	13.3476
Rhizoplane	35	Increasing	Arb16.275	Kitaake	17	11.982
Rhizoplane	35	Increasing	Arb16.276	M401	14	13.8534
Rhizoplane	35	Increasing	Arb16.277	Nipponbare	10	7.72338
Rhizoplane	35	Increasing	Arb16.278	Kitaake	17	23.0256
Rhizoplane	35	Increasing	Arb16.279	M401	14	16.3305
Rhizoplane	35	Increasing	Arb16.280	M206	14	45.2563
Rhizoplane	35	Increasing	Arb16.281	Kitaake	17	21.6401
Rhizoplane	35	Increasing	Arb16.282	M401	14	16.968
Rhizoplane	35	Increasing	Arb16.283	M206	14	15.5648
Rhizoplane	35	Increasing	Arb16.284	Nipponbare	10	9.08468
Rhizoplane	35	Increasing	Arb16.285	M401	14	9.30172
Rhizoplane	35	Increasing	Arb16.286	M206	14	100.649
Rhizoplane	35	Increasing	Arb16.287	Nipponbare	10	11.9154
Rhizoplane	35	Increasing	Arb16.288	Kitaake	17	19.3134
Rhizoplane	35	Increasing	Arb16.492	Kitaake	17	89.6496
Rhizoplane	49	Decreasing	Arb16.321	M206	16	52.2231
Rhizoplane	49	Decreasing	Arb16.322	Nipponbare	14	100.583
Rhizoplane	49	Decreasing	Arb16.323	Kitaake	20	35.5659
Rhizoplane	49	Decreasing	Arb16.324	M401	16	14.0523
Rhizoplane	49	Decreasing	Arb16.325	Nipponbare	14	57.5916
Rhizoplane	49	Decreasing	Arb16.326	Kitaake	20	8.10779
Rhizoplane	49	Decreasing	Arb16.327	M401	16	25.4098
Rhizoplane	49	Decreasing	Arb16.328	M206	16	21.3168
Rhizoplane	49	Decreasing	Arb16.329	Kitaake	20	22.3892
Rhizoplane	49	Decreasing	Arb16.330	M401	16	13.6948
Rhizoplane	49	Decreasing	Arb16.331	M206	16	21.625
Rhizoplane	49	Decreasing	Arb16.332	Nipponbare	14	145.954
Rhizoplane	49	Decreasing	Arb16.333	M401	16	28.0455
Rhizoplane	49	Decreasing	Arb16.334	M206	16	21.2801
Rhizoplane	49	Decreasing	Arb16.335	Nipponbare	14	94.8976
Rhizoplane	49	Decreasing	Arb16.336	Kitaake	20	28.3961
Rhizoplane	49	Increasing	Arb16.321	M206	16	40.8356
Rhizoplane	49	Increasing	Arb16.322	Nipponbare	14	54.7733
Rhizoplane	49	Increasing	Arb16.323	Kitaake	20	71.6113
Rhizoplane	49	Increasing	Arb16.324	M401	16	49.564
Rhizoplane	49	Increasing	Arb16.325	Nipponbare	14	29.684
Rhizoplane	49	Increasing	Arb16.326	Kitaake	20	46.3358
Rhizoplane	49	Increasing	Arb16.327	M401	16	49.8446
Rhizoplane	49	Increasing	Arb16.328	M206	16	66.8924
Rhizoplane	49	Increasing	Arb16.329	Kitaake	20	55.6415
Rhizoplane	49	Increasing	Arb16.330	M401	16	32.0486
Rhizoplane	49	Increasing	Arb16.331	M206	16	118.244
Rhizoplane	49	Increasing	Arb16.332	Nipponbare	14	26.6344
Rhizoplane	49	Increasing	Arb16.333	M401	16	54.4616
Rhizoplane	49	Increasing	Arb16.334	M206	16	69.8736
Rhizoplane	49	Increasing	Arb16.335	Nipponbare	14	22.8551
Rhizoplane	49	Increasing	Arb16.336	Kitaake	20	107.274
Rhizoplane	63	Decreasing	Arb16.499	M206	18	2.8652
Rhizoplane	63	Decreasing	Arb16.65	M206	18	19.6508
Rhizoplane	63	Decreasing	Arb16.66	Nipponbare	15	9.06801
Rhizoplane	63	Decreasing	Arb16.67	Kitaake	23	3.87437
Rhizoplane	63	Decreasing	Arb16.68	M401	17	2.48557
Rhizoplane	63	Decreasing	Arb16.69	Nipponbare	15	4.88913
Rhizoplane	63	Decreasing	Arb16.70	Kitaake	23	9.39375
Rhizoplane	63	Decreasing	Arb16.71	M401	17	8.43323
Rhizoplane	63	Decreasing	Arb16.72	M206	18	8.66364
Rhizoplane	63	Decreasing	Arb16.73	Kitaake	23	6.42765
Rhizoplane	63	Decreasing	Arb16.74	M401	17	24.4955
Rhizoplane	63	Decreasing	Arb16.75	M206	18	37.2591
Rhizoplane	63	Decreasing	Arb16.76	Nipponbare	15	17.9167
Rhizoplane	63	Decreasing	Arb16.77	M401	17	19.319
Rhizoplane	63	Decreasing	Arb16.79	Nipponbare	15	39.2599
Rhizoplane	63	Decreasing	Arb16.80	Kitaake	23	10.9746
Rhizoplane	63	Increasing	Arb16.499	M206	18	27.1512
Rhizoplane	63	Increasing	Arb16.65	M206	18	52.7444
Rhizoplane	63	Increasing	Arb16.66	Nipponbare	15	27.8517
Rhizoplane	63	Increasing	Arb16.67	Kitaake	23	140.425
Rhizoplane	63	Increasing	Arb16.68	M401	17	51.1114
Rhizoplane	63	Increasing	Arb16.69	Nipponbare	15	18.4548
Rhizoplane	63	Increasing	Arb16.70	Kitaake	23	72.874
Rhizoplane	63	Increasing	Arb16.71	M401	17	110.174
Rhizoplane	63	Increasing	Arb16.72	M206	18	57.0095
Rhizoplane	63	Increasing	Arb16.73	Kitaake	23	74.3217
Rhizoplane	63	Increasing	Arb16.74	M401	17	77.4417
Rhizoplane	63	Increasing	Arb16.75	M206	18	72.4307
Rhizoplane	63	Increasing	Arb16.76	Nipponbare	15	75.3836
Rhizoplane	63	Increasing	Arb16.77	M401	17	44.3363
Rhizoplane	63	Increasing	Arb16.79	Nipponbare	15	29.8621
Rhizoplane	63	Increasing	Arb16.80	Kitaake	23	112.843
Rhizoplane	77	Decreasing	Arb16.369	M206	21	23.8469
Rhizoplane	77	Decreasing	Arb16.370	M206	21	13.8662
Rhizoplane	77	Decreasing	Arb16.371	Kitaake	24	13.0323
Rhizoplane	77	Decreasing	Arb16.372	M401	18	19.7795
Rhizoplane	77	Decreasing	Arb16.373	Nipponbare	16	26.6751
Rhizoplane	77	Decreasing	Arb16.374	Kitaake	24	63.6252
Rhizoplane	77	Decreasing	Arb16.375	M401	18	29.9499
Rhizoplane	77	Decreasing	Arb16.376	M206	21	11.2073
Rhizoplane	77	Decreasing	Arb16.377	Kitaake	24	11.4798
Rhizoplane	77	Decreasing	Arb16.378	M401	18	24.3182
Rhizoplane	77	Decreasing	Arb16.379	M206	21	9.81286
Rhizoplane	77	Decreasing	Arb16.380	Nipponbare	16	3.41773
Rhizoplane	77	Decreasing	Arb16.381	M401	18	16.5501
Rhizoplane	77	Decreasing	Arb16.382	M206	21	39.7085
Rhizoplane	77	Decreasing	Arb16.383	Nipponbare	16	17.3931
Rhizoplane	77	Decreasing	Arb16.384	Kitaake	24	3.51008
Rhizoplane	77	Increasing	Arb16.369	M206	21	134.555
Rhizoplane	77	Increasing	Arb16.370	M206	21	32.1484
Rhizoplane	77	Increasing	Arb16.371	Kitaake	24	31.4692
Rhizoplane	77	Increasing	Arb16.372	M401	18	73.7499
Rhizoplane	77	Increasing	Arb16.373	Nipponbare	16	51.8741
Rhizoplane	77	Increasing	Arb16.374	Kitaake	24	158.56
Rhizoplane	77	Increasing	Arb16.375	M401	18	105.489
Rhizoplane	77	Increasing	Arb16.376	M206	21	27.825
Rhizoplane	77	Increasing	Arb16.377	Kitaake	24	94.7534
Rhizoplane	77	Increasing	Arb16.378	M401	18	95.8322
Rhizoplane	77	Increasing	Arb16.379	M206	21	55.6691
Rhizoplane	77	Increasing	Arb16.380	Nipponbare	16	2.98026
Rhizoplane	77	Increasing	Arb16.381	M401	18	40.2394
Rhizoplane	77	Increasing	Arb16.382	M206	21	126.834
Rhizoplane	77	Increasing	Arb16.383	Nipponbare	16	71.6779
Rhizoplane	77	Increasing	Arb16.384	Kitaake	24	46.9074
Rhizoplane	91	Decreasing	Arb16.113	M206	23	27.0887
Rhizoplane	91	Decreasing	Arb16.114	Nipponbare	19	80.2797
Rhizoplane	91	Decreasing	Arb16.115	Kitaake	25	13.7812
Rhizoplane	91	Decreasing	Arb16.116	M401	21	39.5664
Rhizoplane	91	Decreasing	Arb16.117	Nipponbare	19	18.7244
Rhizoplane	91	Decreasing	Arb16.118	Kitaake	25	24.6584
Rhizoplane	91	Decreasing	Arb16.119	M401	21	12.645
Rhizoplane	91	Decreasing	Arb16.120	M206	23	10.3537
Rhizoplane	91	Decreasing	Arb16.121	Kitaake	25	16.795
Rhizoplane	91	Decreasing	Arb16.122	M401	21	31.3582
Rhizoplane	91	Decreasing	Arb16.123	M206	23	3.3621
Rhizoplane	91	Decreasing	Arb16.124	Nipponbare	19	26.8222
Rhizoplane	91	Decreasing	Arb16.125	M401	21	17.6144
Rhizoplane	91	Decreasing	Arb16.126	M206	23	5.35965
Rhizoplane	91	Decreasing	Arb16.127	Nipponbare	19	29.2292
Rhizoplane	91	Decreasing	Arb16.128	Kitaake	25	11.1339
Rhizoplane	91	Increasing	Arb16.113	M206	23	89.4001
Rhizoplane	91	Increasing	Arb16.114	Nipponbare	19	53.4716
Rhizoplane	91	Increasing	Arb16.115	Kitaake	25	78.75
Rhizoplane	91	Increasing	Arb16.116	M401	21	119.501
Rhizoplane	91	Increasing	Arb16.117	Nipponbare	19	92.8124
Rhizoplane	91	Increasing	Arb16.118	Kitaake	25	111.491
Rhizoplane	91	Increasing	Arb16.119	M401	21	96.4184
Rhizoplane	91	Increasing	Arb16.120	M206	23	107.843
Rhizoplane	91	Increasing	Arb16.121	Kitaake	25	91.6748
Rhizoplane	91	Increasing	Arb16.122	M401	21	90.9447
Rhizoplane	91	Increasing	Arb16.123	M206	23	110.65
Rhizoplane	91	Increasing	Arb16.124	Nipponbare	19	49.646
Rhizoplane	91	Increasing	Arb16.125	M401	21	100.491
Rhizoplane	91	Increasing	Arb16.126	M206	23	55.9991
Rhizoplane	91	Increasing	Arb16.127	Nipponbare	19	88.7883
Rhizoplane	91	Increasing	Arb16.128	Kitaake	25	83.95
Rhizoplane	105	Decreasing	Arb16.433	M206	24	9.6237
Rhizoplane	105	Decreasing	Arb16.434	Nipponbare	21	18.6509
Rhizoplane	105	Decreasing	Arb16.435	Kitaake	26	1.84208
Rhizoplane	105	Decreasing	Arb16.436	M401	21	7.9323
Rhizoplane	105	Decreasing	Arb16.437	Nipponbare	21	5.04433
Rhizoplane	105	Decreasing	Arb16.438	Kitaake	26	22.6109
Rhizoplane	105	Decreasing	Arb16.439	M401	21	19.0273
Rhizoplane	105	Decreasing	Arb16.440	M206	24	3.15198
Rhizoplane	105	Decreasing	Arb16.441	Kitaake	26	8.37527
Rhizoplane	105	Decreasing	Arb16.442	M401	21	14.3313
Rhizoplane	105	Decreasing	Arb16.443	M206	24	31.9281
Rhizoplane	105	Decreasing	Arb16.444	Nipponbare	21	15.8758
Rhizoplane	105	Decreasing	Arb16.445	M401	21	11.3644
Rhizoplane	105	Decreasing	Arb16.446	M206	24	5.75216
Rhizoplane	105	Decreasing	Arb16.447	Nipponbare	21	39.0318
Rhizoplane	105	Decreasing	Arb16.448	Kitaake	26	7.75589
Rhizoplane	105	Increasing	Arb16.433	M206	24	114.845
Rhizoplane	105	Increasing	Arb16.434	Nipponbare	21	122.375
Rhizoplane	105	Increasing	Arb16.435	Kitaake	26	94.6928
Rhizoplane	105	Increasing	Arb16.436	M401	21	86.0793
Rhizoplane	105	Increasing	Arb16.437	Nipponbare	21	90.5731
Rhizoplane	105	Increasing	Arb16.438	Kitaake	26	107.553
Rhizoplane	105	Increasing	Arb16.439	M401	21	140.453
Rhizoplane	105	Increasing	Arb16.440	M206	24	208.613
Rhizoplane	105	Increasing	Arb16.441	Kitaake	26	150.905
Rhizoplane	105	Increasing	Arb16.442	M401	21	150.752
Rhizoplane	105	Increasing	Arb16.443	M206	24	222.191
Rhizoplane	105	Increasing	Arb16.444	Nipponbare	21	131.411
Rhizoplane	105	Increasing	Arb16.445	M401	21	27.7164
Rhizoplane	105	Increasing	Arb16.446	M206	24	77.8104
Rhizoplane	105	Increasing	Arb16.447	Nipponbare	21	92.0962
Rhizoplane	105	Increasing	Arb16.448	Kitaake	26	105.779
Rhizoplane	119	Decreasing	Arb16.161	M206	25	3.85067
Rhizoplane	119	Decreasing	Arb16.162	Nipponbare	23	11.1564
Rhizoplane	119	Decreasing	Arb16.163	Kitaake	27	39.1055
Rhizoplane	119	Decreasing	Arb16.164	M401	23	20.1055
Rhizoplane	119	Decreasing	Arb16.165	Nipponbare	23	83.5642
Rhizoplane	119	Decreasing	Arb16.166	Kitaake	27	31.0854
Rhizoplane	119	Decreasing	Arb16.167	M401	23	3.8935
Rhizoplane	119	Decreasing	Arb16.168	M206	25	1.00192
Rhizoplane	119	Decreasing	Arb16.169	Kitaake	27	8.79371
Rhizoplane	119	Decreasing	Arb16.170	M401	23	9.99643
Rhizoplane	119	Decreasing	Arb16.171	M206	25	10.5291
Rhizoplane	119	Decreasing	Arb16.173	M401	23	18.0684
Rhizoplane	119	Decreasing	Arb16.174	M206	25	5.39084
Rhizoplane	119	Decreasing	Arb16.175	Nipponbare	23	7.25138
Rhizoplane	119	Decreasing	Arb16.176	Kitaake	27	5.37007
Rhizoplane	119	Decreasing	Arb16.495	Nipponbare	23	9.54352
Rhizoplane	119	Decreasing	Arb16.496	Nipponbare	23	9.19794
Rhizoplane	119	Increasing	Arb16.161	M206	25	62.7863
Rhizoplane	119	Increasing	Arb16.162	Nipponbare	23	98.4317
Rhizoplane	119	Increasing	Arb16.163	Kitaake	27	152.962
Rhizoplane	119	Increasing	Arb16.164	M401	23	134.11
Rhizoplane	119	Increasing	Arb16.165	Nipponbare	23	209.875
Rhizoplane	119	Increasing	Arb16.166	Kitaake	27	32.595
Rhizoplane	119	Increasing	Arb16.167	M401	23	67.212
Rhizoplane	119	Increasing	Arb16.168	M206	25	43.772
Rhizoplane	119	Increasing	Arb16.169	Kitaake	27	85.8754
Rhizoplane	119	Increasing	Arb16.170	M401	23	125.58
Rhizoplane	119	Increasing	Arb16.171	M206	25	98.3477
Rhizoplane	119	Increasing	Arb16.173	M401	23	100.193
Rhizoplane	119	Increasing	Arb16.174	M206	25	79.2276
Rhizoplane	119	Increasing	Arb16.175	Nipponbare	23	229.8
Rhizoplane	119	Increasing	Arb16.176	Kitaake	27	160.324
Rhizoplane	119	Increasing	Arb16.495	Nipponbare	23	240.945
Rhizoplane	119	Increasing	Arb16.496	Nipponbare	23	225.656
Rhizosphere	7	Decreasing	Arb16.1	M206	5	34.5376
Rhizosphere	7	Decreasing	Arb16.10	M401	5	19.7051
Rhizosphere	7	Decreasing	Arb16.11	M206	5	49.061
Rhizosphere	7	Decreasing	Arb16.13	M401	5	45.4798
Rhizosphere	7	Decreasing	Arb16.14	M206	5	113.427
Rhizosphere	7	Decreasing	Arb16.16	Kitaake	5	316.878
Rhizosphere	7	Decreasing	Arb16.2	M206	5	215.071
Rhizosphere	7	Decreasing	Arb16.3	Kitaake	5	143.354
Rhizosphere	7	Decreasing	Arb16.4	M401	5	109.244
Rhizosphere	7	Decreasing	Arb16.6	Kitaake	5	37.5706
Rhizosphere	7	Decreasing	Arb16.7	M401	5	39.6564
Rhizosphere	7	Decreasing	Arb16.8	M206	5	126.842
Rhizosphere	7	Decreasing	Arb16.9	Kitaake	5	183.62
Rhizosphere	7	Increasing	Arb16.1	M206	5	1.59082
Rhizosphere	7	Increasing	Arb16.10	M401	5	1.78536
Rhizosphere	7	Increasing	Arb16.11	M206	5	2.14948
Rhizosphere	7	Increasing	Arb16.13	M401	5	0.694879
Rhizosphere	7	Increasing	Arb16.14	M206	5	2.36862
Rhizosphere	7	Increasing	Arb16.16	Kitaake	5	1.69433
Rhizosphere	7	Increasing	Arb16.2	M206	5	1.36502
Rhizosphere	7	Increasing	Arb16.3	Kitaake	5	1.3981
Rhizosphere	7	Increasing	Arb16.4	M401	5	1.35008
Rhizosphere	7	Increasing	Arb16.6	Kitaake	5	1.70914
Rhizosphere	7	Increasing	Arb16.7	M401	5	1.51203
Rhizosphere	7	Increasing	Arb16.8	M206	5	0.761309
Rhizosphere	7	Increasing	Arb16.9	Kitaake	5	1.26055
Rhizosphere	21	Decreasing	Arb16.209	M206	10	143.998
Rhizosphere	21	Decreasing	Arb16.210	M206	10	27.295
Rhizosphere	21	Decreasing	Arb16.211	Kitaake	14	34.2233
Rhizosphere	21	Decreasing	Arb16.212	M401	10	83.3221
Rhizosphere	21	Decreasing	Arb16.213	Nipponbare	8	63.3383
Rhizosphere	21	Decreasing	Arb16.214	Kitaake	14	33.3121
Rhizosphere	21	Decreasing	Arb16.215	M401	10	30.2053
Rhizosphere	21	Decreasing	Arb16.216	M206	10	65.6066
Rhizosphere	21	Decreasing	Arb16.217	Kitaake	14	46.4534
Rhizosphere	21	Decreasing	Arb16.218	M401	10	32.2043
Rhizosphere	21	Decreasing	Arb16.219	M206	10	84.4219
Rhizosphere	21	Decreasing	Arb16.220	Nipponbare	8	75.9349
Rhizosphere	21	Decreasing	Arb16.221	M401	10	20.8284
Rhizosphere	21	Decreasing	Arb16.222	M206	10	52.8545
Rhizosphere	21	Decreasing	Arb16.223	Nipponbare	8	35.7904
Rhizosphere	21	Decreasing	Arb16.224	Kitaake	14	35.6679
Rhizosphere	21	Decreasing	Arb16.485	M206	10	23.2429
Rhizosphere	21	Increasing	Arb16.209	M206	10	3.33527
Rhizosphere	21	Increasing	Arb16.210	M206	10	3.30495
Rhizosphere	21	Increasing	Arb16.211	Kitaake	14	5.12216
Rhizosphere	21	Increasing	Arb16.212	M401	10	3.18743
Rhizosphere	21	Increasing	Arb16.213	Nipponbare	8	5.69029
Rhizosphere	21	Increasing	Arb16.214	Kitaake	14	3.85459
Rhizosphere	21	Increasing	Arb16.215	M401	10	4.54545
Rhizosphere	21	Increasing	Arb16.216	M206	10	4.46828
Rhizosphere	21	Increasing	Arb16.217	Kitaake	14	3.70085
Rhizosphere	21	Increasing	Arb16.218	M401	10	4.23991
Rhizosphere	21	Increasing	Arb16.219	M206	10	3.20967
Rhizosphere	21	Increasing	Arb16.220	Nipponbare	8	4.57636
Rhizosphere	21	Increasing	Arb16.221	M401	10	4.75982
Rhizosphere	21	Increasing	Arb16.222	M206	10	2.93183
Rhizosphere	21	Increasing	Arb16.223	Nipponbare	8	2.91709
Rhizosphere	21	Increasing	Arb16.224	Kitaake	14	5.2486
Rhizosphere	21	Increasing	Arb16.485	M206	10	4.62392
Rhizosphere	35	Decreasing	Arb16.257	M206	14	16.0923
Rhizosphere	35	Decreasing	Arb16.258	Nipponbare	10	28.7708
Rhizosphere	35	Decreasing	Arb16.259	Kitaake	17	16.7573
Rhizosphere	35	Decreasing	Arb16.260	M401	14	12.4644
Rhizosphere	35	Decreasing	Arb16.261	Nipponbare	10	11.2603
Rhizosphere	35	Decreasing	Arb16.262	Kitaake	17	5.87522
Rhizosphere	35	Decreasing	Arb16.263	M401	14	15.5721
Rhizosphere	35	Decreasing	Arb16.265	Kitaake	17	14.4659
Rhizosphere	35	Decreasing	Arb16.266	M401	14	9.75511
Rhizosphere	35	Decreasing	Arb16.267	M206	14	5.91946
Rhizosphere	35	Decreasing	Arb16.268	Nipponbare	10	33.2293
Rhizosphere	35	Decreasing	Arb16.269	M401	14	10.6127
Rhizosphere	35	Decreasing	Arb16.270	M206	14	11.4877
Rhizosphere	35	Decreasing	Arb16.271	Nipponbare	10	26.5225
Rhizosphere	35	Decreasing	Arb16.272	Kitaake	17	5.88343
Rhizosphere	35	Decreasing	Arb16.489	M206	14	9.29834
Rhizosphere	35	Increasing	Arb16.257	M206	14	11.0693
Rhizosphere	35	Increasing	Arb16.258	Nipponbare	10	9.41471
Rhizosphere	35	Increasing	Arb16.259	Kitaake	17	10.3405
Rhizosphere	35	Increasing	Arb16.260	M401	14	10.0113
Rhizosphere	35	Increasing	Arb16.261	Nipponbare	10	6.43447
Rhizosphere	35	Increasing	Arb16.262	Kitaake	17	10.7246
Rhizosphere	35	Increasing	Arb16.263	M401	14	10.3058
Rhizosphere	35	Increasing	Arb16.265	Kitaake	17	7.52228
Rhizosphere	35	Increasing	Arb16.266	M401	14	10.5342
Rhizosphere	35	Increasing	Arb16.267	M206	14	6.54257
Rhizosphere	35	Increasing	Arb16.268	Nipponbare	10	9.36426
Rhizosphere	35	Increasing	Arb16.269	M401	14	10.6956
Rhizosphere	35	Increasing	Arb16.270	M206	14	7.09119
Rhizosphere	35	Increasing	Arb16.271	Nipponbare	10	8.93694
Rhizosphere	35	Increasing	Arb16.272	Kitaake	17	7.81394
Rhizosphere	35	Increasing	Arb16.489	M206	14	7.13673
Rhizosphere	49	Decreasing	Arb16.305	M206	16	7.99427
Rhizosphere	49	Decreasing	Arb16.306	Nipponbare	14	14.4489
Rhizosphere	49	Decreasing	Arb16.307	Kitaake	20	5.74757
Rhizosphere	49	Decreasing	Arb16.308	M401	16	6.6287
Rhizosphere	49	Decreasing	Arb16.309	Nipponbare	14	9.04593
Rhizosphere	49	Decreasing	Arb16.310	Kitaake	20	5.04997
Rhizosphere	49	Decreasing	Arb16.311	M401	16	6.64078
Rhizosphere	49	Decreasing	Arb16.312	M206	16	6.98614
Rhizosphere	49	Decreasing	Arb16.313	Kitaake	20	9.98298
Rhizosphere	49	Decreasing	Arb16.314	M401	16	10.5538
Rhizosphere	49	Decreasing	Arb16.315	M206	16	8.93879
Rhizosphere	49	Decreasing	Arb16.316	Nipponbare	14	24.8236
Rhizosphere	49	Decreasing	Arb16.317	M401	16	8.92897
Rhizosphere	49	Decreasing	Arb16.318	M206	16	6.98125
Rhizosphere	49	Decreasing	Arb16.319	Nipponbare	14	23.4686
Rhizosphere	49	Decreasing	Arb16.320	Kitaake	20	5.27122
Rhizosphere	49	Increasing	Arb16.305	M206	16	11.5779
Rhizosphere	49	Increasing	Arb16.306	Nipponbare	14	11.6821
Rhizosphere	49	Increasing	Arb16.307	Kitaake	20	20.0586
Rhizosphere	49	Increasing	Arb16.308	M401	16	14.9846
Rhizosphere	49	Increasing	Arb16.309	Nipponbare	14	8.81398
Rhizosphere	49	Increasing	Arb16.310	Kitaake	20	15.8612
Rhizosphere	49	Increasing	Arb16.311	M401	16	13.7533
Rhizosphere	49	Increasing	Arb16.312	M206	16	13.7457
Rhizosphere	49	Increasing	Arb16.313	Kitaake	20	17.7117
Rhizosphere	49	Increasing	Arb16.314	M401	16	18.2887
Rhizosphere	49	Increasing	Arb16.315	M206	16	17.6134
Rhizosphere	49	Increasing	Arb16.316	Nipponbare	14	16.6506
Rhizosphere	49	Increasing	Arb16.317	M401	16	15.1522
Rhizosphere	49	Increasing	Arb16.318	M206	16	15.2553
Rhizosphere	49	Increasing	Arb16.319	Nipponbare	14	15.131
Rhizosphere	49	Increasing	Arb16.320	Kitaake	20	20.7245
Rhizosphere	63	Decreasing	Arb16.49	M206	18	4.90196
Rhizosphere	63	Decreasing	Arb16.50	Nipponbare	15	4.63008
Rhizosphere	63	Decreasing	Arb16.51	Kitaake	23	5.36251
Rhizosphere	63	Decreasing	Arb16.52	M401	17	4.80528
Rhizosphere	63	Decreasing	Arb16.53	Nipponbare	15	9.3637
Rhizosphere	63	Decreasing	Arb16.54	Kitaake	23	7.48652
Rhizosphere	63	Decreasing	Arb16.55	M401	17	5.56635
Rhizosphere	63	Decreasing	Arb16.56	M206	18	3.81261
Rhizosphere	63	Decreasing	Arb16.57	Kitaake	23	3.59502
Rhizosphere	63	Decreasing	Arb16.58	M401	17	5.7772
Rhizosphere	63	Decreasing	Arb16.59	M206	18	5.22516
Rhizosphere	63	Decreasing	Arb16.60	Nipponbare	15	8.27008
Rhizosphere	63	Decreasing	Arb16.61	M401	17	5.43941
Rhizosphere	63	Decreasing	Arb16.62	M206	18	3.56988
Rhizosphere	63	Decreasing	Arb16.63	Nipponbare	15	18.6233
Rhizosphere	63	Decreasing	Arb16.64	Kitaake	23	4.40371
Rhizosphere	63	Increasing	Arb16.49	M206	18	16.9878
Rhizosphere	63	Increasing	Arb16.50	Nipponbare	15	11.7056
Rhizosphere	63	Increasing	Arb16.51	Kitaake	23	40.9783
Rhizosphere	63	Increasing	Arb16.52	M401	17	40.1972
Rhizosphere	63	Increasing	Arb16.53	Nipponbare	15	22.0374
Rhizosphere	63	Increasing	Arb16.54	Kitaake	23	40.413
Rhizosphere	63	Increasing	Arb16.55	M401	17	31.3434
Rhizosphere	63	Increasing	Arb16.56	M206	18	24.782
Rhizosphere	63	Increasing	Arb16.57	Kitaake	23	20.4302
Rhizosphere	63	Increasing	Arb16.58	M401	17	31.3113
Rhizosphere	63	Increasing	Arb16.59	M206	18	34.5335
Rhizosphere	63	Increasing	Arb16.60	Nipponbare	15	25.7053
Rhizosphere	63	Increasing	Arb16.61	M401	17	24.0671
Rhizosphere	63	Increasing	Arb16.62	M206	18	21.9159
Rhizosphere	63	Increasing	Arb16.63	Nipponbare	15	17.7956
Rhizosphere	63	Increasing	Arb16.64	Kitaake	23	35.6661
Rhizosphere	77	Decreasing	Arb16.353	M206	21	7.8164
Rhizosphere	77	Decreasing	Arb16.354	M206	21	4.21532
Rhizosphere	77	Decreasing	Arb16.355	Kitaake	24	6.82909
Rhizosphere	77	Decreasing	Arb16.356	M401	18	5.63919
Rhizosphere	77	Decreasing	Arb16.357	Nipponbare	16	5.0406
Rhizosphere	77	Decreasing	Arb16.358	Kitaake	24	5.80691
Rhizosphere	77	Decreasing	Arb16.359	M401	18	4.83764
Rhizosphere	77	Decreasing	Arb16.360	M206	21	3.71577
Rhizosphere	77	Decreasing	Arb16.361	Kitaake	24	4.21833
Rhizosphere	77	Decreasing	Arb16.362	M401	18	5.04233
Rhizosphere	77	Decreasing	Arb16.363	M206	21	5.29966
Rhizosphere	77	Decreasing	Arb16.364	Nipponbare	16	5.79408
Rhizosphere	77	Decreasing	Arb16.365	M401	18	4.59506
Rhizosphere	77	Decreasing	Arb16.366	M206	21	9.45351
Rhizosphere	77	Decreasing	Arb16.367	Nipponbare	16	14.3713
Rhizosphere	77	Decreasing	Arb16.368	Kitaake	24	3.71986
Rhizosphere	77	Increasing	Arb16.353	M206	21	45.7897
Rhizosphere	77	Increasing	Arb16.354	M206	21	12.5195
Rhizosphere	77	Increasing	Arb16.355	Kitaake	24	34.4223
Rhizosphere	77	Increasing	Arb16.356	M401	18	42.8372
Rhizosphere	77	Increasing	Arb16.357	Nipponbare	16	17.1287
Rhizosphere	77	Increasing	Arb16.358	Kitaake	24	59.6344
Rhizosphere	77	Increasing	Arb16.359	M401	18	43.5387
Rhizosphere	77	Increasing	Arb16.360	M206	21	53.7929
Rhizosphere	77	Increasing	Arb16.361	Kitaake	24	51.3869
Rhizosphere	77	Increasing	Arb16.362	M401	18	36.6658
Rhizosphere	77	Increasing	Arb16.363	M206	21	23.7503
Rhizosphere	77	Increasing	Arb16.364	Nipponbare	16	38.4147
Rhizosphere	77	Increasing	Arb16.365	M401	18	35.7162
Rhizosphere	77	Increasing	Arb16.366	M206	21	36.001
Rhizosphere	77	Increasing	Arb16.367	Nipponbare	16	30.5674
Rhizosphere	77	Increasing	Arb16.368	Kitaake	24	48.7429
Rhizosphere	91	Decreasing	Arb16.100	M401	21	6.00962
Rhizosphere	91	Decreasing	Arb16.101	Nipponbare	19	5.11234
Rhizosphere	91	Decreasing	Arb16.102	Kitaake	25	2.2561
Rhizosphere	91	Decreasing	Arb16.103	M401	21	6.83847
Rhizosphere	91	Decreasing	Arb16.104	M206	23	12.1434
Rhizosphere	91	Decreasing	Arb16.105	Kitaake	25	4.895
Rhizosphere	91	Decreasing	Arb16.106	M401	21	4.46094
Rhizosphere	91	Decreasing	Arb16.107	M206	23	5.80484
Rhizosphere	91	Decreasing	Arb16.108	Nipponbare	19	5.18254
Rhizosphere	91	Decreasing	Arb16.109	M401	21	5.26334
Rhizosphere	91	Decreasing	Arb16.110	M206	23	4.66097
Rhizosphere	91	Decreasing	Arb16.111	Nipponbare	19	7.36062
Rhizosphere	91	Decreasing	Arb16.112	Kitaake	25	6.42301
Rhizosphere	91	Decreasing	Arb16.97	M206	23	2.40504
Rhizosphere	91	Decreasing	Arb16.98	Nipponbare	19	4.129
Rhizosphere	91	Decreasing	Arb16.99	Kitaake	25	8.02822
Rhizosphere	91	Increasing	Arb16.100	M401	21	57.3807
Rhizosphere	91	Increasing	Arb16.101	Nipponbare	19	19.8843
Rhizosphere	91	Increasing	Arb16.102	Kitaake	25	36.4616
Rhizosphere	91	Increasing	Arb16.103	M401	21	58.3429
Rhizosphere	91	Increasing	Arb16.104	M206	23	62.6978
Rhizosphere	91	Increasing	Arb16.105	Kitaake	25	34.4388
Rhizosphere	91	Increasing	Arb16.106	M401	21	55.9223
Rhizosphere	91	Increasing	Arb16.107	M206	23	50.0403
Rhizosphere	91	Increasing	Arb16.108	Nipponbare	19	27.3715
Rhizosphere	91	Increasing	Arb16.109	M401	21	40.6584
Rhizosphere	91	Increasing	Arb16.110	M206	23	38.6252
Rhizosphere	91	Increasing	Arb16.111	Nipponbare	19	42.3592
Rhizosphere	91	Increasing	Arb16.112	Kitaake	25	48.1104
Rhizosphere	91	Increasing	Arb16.97	M206	23	28.28
Rhizosphere	91	Increasing	Arb16.98	Nipponbare	19	23.9914
Rhizosphere	91	Increasing	Arb16.99	Kitaake	25	47.9173
Rhizosphere	105	Decreasing	Arb16.417	M206	24	2.43267
Rhizosphere	105	Decreasing	Arb16.418	Nipponbare	21	1.99461
Rhizosphere	105	Decreasing	Arb16.419	Kitaake	26	1.69421
Rhizosphere	105	Decreasing	Arb16.420	M401	21	2.10736
Rhizosphere	105	Decreasing	Arb16.421	Nipponbare	21	2.59029
Rhizosphere	105	Decreasing	Arb16.422	Kitaake	26	2.87085
Rhizosphere	105	Decreasing	Arb16.423	M401	21	2.43224
Rhizosphere	105	Decreasing	Arb16.424	M206	24	3.69967
Rhizosphere	105	Decreasing	Arb16.425	Kitaake	26	3.04585
Rhizosphere	105	Decreasing	Arb16.426	M401	21	2.14974
Rhizosphere	105	Decreasing	Arb16.427	M206	24	4.97095
Rhizosphere	105	Decreasing	Arb16.428	Nipponbare	21	3.43435
Rhizosphere	105	Decreasing	Arb16.429	M401	21	3.29626
Rhizosphere	105	Decreasing	Arb16.430	M206	24	2.83124
Rhizosphere	105	Decreasing	Arb16.431	Nipponbare	21	4.76593
Rhizosphere	105	Decreasing	Arb16.432	Kitaake	26	2.06362
Rhizosphere	105	Increasing	Arb16.417	M206	24	41.0426
Rhizosphere	105	Increasing	Arb16.418	Nipponbare	21	51.9265
Rhizosphere	105	Increasing	Arb16.419	Kitaake	26	44.6568
Rhizosphere	105	Increasing	Arb16.420	M401	21	35.5294
Rhizosphere	105	Increasing	Arb16.421	Nipponbare	21	39.9559
Rhizosphere	105	Increasing	Arb16.422	Kitaake	26	42.99
Rhizosphere	105	Increasing	Arb16.423	M401	21	60.2849
Rhizosphere	105	Increasing	Arb16.424	M206	24	61.3439
Rhizosphere	105	Increasing	Arb16.425	Kitaake	26	28.0086
Rhizosphere	105	Increasing	Arb16.426	M401	21	42.0879
Rhizosphere	105	Increasing	Arb16.427	M206	24	56.1007
Rhizosphere	105	Increasing	Arb16.428	Nipponbare	21	50.685
Rhizosphere	105	Increasing	Arb16.429	M401	21	34.1025
Rhizosphere	105	Increasing	Arb16.430	M206	24	29.5849
Rhizosphere	105	Increasing	Arb16.431	Nipponbare	21	46.172
Rhizosphere	105	Increasing	Arb16.432	Kitaake	26	67.9048
Rhizosphere	119	Decreasing	Arb16.145	M206	25	3.02628
Rhizosphere	119	Decreasing	Arb16.146	Nipponbare	23	2.35839
Rhizosphere	119	Decreasing	Arb16.147	Kitaake	27	2.7791
Rhizosphere	119	Decreasing	Arb16.148	M401	23	1.32613
Rhizosphere	119	Decreasing	Arb16.149	Nipponbare	23	3.56607
Rhizosphere	119	Decreasing	Arb16.150	Kitaake	27	3.9872
Rhizosphere	119	Decreasing	Arb16.151	M401	23	1.12931
Rhizosphere	119	Decreasing	Arb16.152	M206	25	1.7467
Rhizosphere	119	Decreasing	Arb16.153	Kitaake	27	2.35383
Rhizosphere	119	Decreasing	Arb16.154	M401	23	2.47921
Rhizosphere	119	Decreasing	Arb16.155	M206	25	1.93424
Rhizosphere	119	Decreasing	Arb16.156	Nipponbare	23	3.13015
Rhizosphere	119	Decreasing	Arb16.157	M401	23	4.10524
Rhizosphere	119	Decreasing	Arb16.158	M206	25	2.24814
Rhizosphere	119	Decreasing	Arb16.159	Nipponbare	23	2.3182
Rhizosphere	119	Decreasing	Arb16.160	Kitaake	27	2.97401
Rhizosphere	119	Increasing	Arb16.145	M206	25	30.9271
Rhizosphere	119	Increasing	Arb16.146	Nipponbare	23	21.537
Rhizosphere	119	Increasing	Arb16.147	Kitaake	27	39.2365
Rhizosphere	119	Increasing	Arb16.148	M401	23	30.4028
Rhizosphere	119	Increasing	Arb16.149	Nipponbare	23	41.6582
Rhizosphere	119	Increasing	Arb16.150	Kitaake	27	30.3213
Rhizosphere	119	Increasing	Arb16.151	M401	23	22.9625
Rhizosphere	119	Increasing	Arb16.152	M206	25	43.1275
Rhizosphere	119	Increasing	Arb16.153	Kitaake	27	36.8476
Rhizosphere	119	Increasing	Arb16.154	M401	23	44.4258
Rhizosphere	119	Increasing	Arb16.155	M206	25	42.655
Rhizosphere	119	Increasing	Arb16.156	Nipponbare	23	42.5865
Rhizosphere	119	Increasing	Arb16.157	M401	23	23.9473
Rhizosphere	119	Increasing	Arb16.158	M206	25	31.1227
Rhizosphere	119	Increasing	Arb16.159	Nipponbare	23	36.0114
Rhizosphere	119	Increasing	Arb16.160	Kitaake	27	40.731
