# Supplementary material for: Compositional shifts in root-associated bacterial and archaeal microbiota track the plant life cycle in field-grown rice
Source: PLoS Biol. 2018 Feb 23;16(2):e2003862. doi: 10.1371/journal.pbio.2003862 (PMC5841827; doi:10.1371/journal.pbio.2003862)
Supplement: S18 Data — (XLSX) [file pbio.2003862.s018.xlsx]

## Sheet: S18 Data
SampleID	Season	Site	Compartment	Age	State	richness	shannon
Arb2015.10	2015	Arbuckle	Rhizosphere	42	California	3429	6.93272
Arb2015.11	2015	Arbuckle	Rhizosphere	126	California	2794	6.78916
Arb2015.12	2015	Arbuckle	Rhizosphere	98	California	3323	6.72055
Arb2015.13	2015	Arbuckle	Rhizosphere	70	California	3994	7.04733
Arb2015.14	2015	Arbuckle	Rhizosphere	56	California	3596	6.92682
Arb2015.15	2015	Arbuckle	Rhizosphere	70	California	4024	7.003
Arb2015.16	2015	Arbuckle	Endosphere	70	California	2277	5.3609
Arb2015.17	2015	Arbuckle	Rhizosphere	112	California	4047	6.98913
Arb2015.18	2015	Arbuckle	Endosphere	42	California	1553	4.68074
Arb2015.19	2015	Arbuckle	Endosphere	70	California	1999	5.61933
Arb2015.2	2015	Arbuckle	Endosphere	98	California	1942	5.3431
Arb2015.20	2015	Arbuckle	Rhizosphere	56	California	3826	7.01234
Arb2015.21	2015	Arbuckle	Endosphere	112	California	2356	5.62607
Arb2015.22	2015	Arbuckle	Endosphere	98	California	1815	4.36534
Arb2015.23	2015	Arbuckle	Endosphere	112	California	2251	5.54589
Arb2015.24	2015	Arbuckle	Rhizosphere	98	California	3220	6.99329
Arb2015.25	2015	Arbuckle	Rhizosphere	84	California	3576	6.99196
Arb2015.26	2015	Arbuckle	Rhizosphere	84	California	3658	6.97272
Arb2015.27	2015	Arbuckle	Rhizosphere	84	California	3135	6.90246
Arb2015.28	2015	Arbuckle	Rhizosphere	112	California	3733	7.02735
Arb2015.29	2015	Arbuckle	Rhizosphere	70	California	3944	7.06133
Arb2015.3	2015	Arbuckle	Rhizosphere	42	California	2602	6.7544
Arb2015.30	2015	Arbuckle	Rhizosphere	126	California	3179	6.98953
Arb2015.31	2015	Arbuckle	Endosphere	84	California	1898	5.12775
Arb2015.32	2015	Arbuckle	Endosphere	56	California	1839	5.31186
Arb2015.33	2015	Arbuckle	Rhizosphere	98	California	3898	6.83285
Arb2015.34	2015	Arbuckle	Endosphere	42	California	1235	5.59747
Arb2015.35	2015	Arbuckle	Rhizosphere	56	California	3701	6.89637
Arb2015.36	2015	Arbuckle	Rhizosphere	126	California	3341	6.86593
Arb2015.37	2015	Arbuckle	Rhizosphere	42	California	3161	6.79779
Arb2015.38	2015	Arbuckle	Rhizosphere	126	California	3384	6.88574
Arb2015.39	2015	Arbuckle	Rhizosphere	42	California	2671	6.6732
Arb2015.4	2015	Arbuckle	Endosphere	98	California	2266	5.65815
Arb2015.40	2015	Arbuckle	Rhizosphere	56	California	3615	6.93486
Arb2015.41	2015	Arbuckle	Endosphere	56	California	2045	5.68548
Arb2015.42	2015	Arbuckle	Endosphere	126	California	2196	5.69334
Arb2015.43	2015	Arbuckle	Endosphere	98	California	2237	5.33881
Arb2015.44	2015	Arbuckle	Endosphere	126	California	1804	4.75584
Arb2015.45	2015	Arbuckle	Rhizosphere	112	California	3860	6.94773
Arb2015.46	2015	Arbuckle	Endosphere	56	California	2016	5.65224
Arb2015.48	2015	Arbuckle	Rhizosphere	112	California	3265	6.9183
Arb2015.49	2015	Arbuckle	Endosphere	70	California	2279	5.8778
Arb2015.55	2015	Arbuckle	Endosphere	126	California	806	4.42498
Arb2015.56	2015	Arbuckle	Endosphere	56	California	1840	5.79895
Arb2015.58	2015	Arbuckle	Rhizoplane	42	California	1951	5.89715
Arb2015.59	2015	Arbuckle	Rhizoplane	42	California	2078	5.90395
Arb2015.6	2015	Arbuckle	Endosphere	42	California	1345	4.90978
Arb2015.60	2015	Arbuckle	Rhizoplane	42	California	1101	5.83037
Arb2015.61	2015	Arbuckle	Rhizoplane	56	California	2179	5.92438
Arb2015.62	2015	Arbuckle	Rhizoplane	56	California	2817	6.14349
Arb2015.63	2015	Arbuckle	Rhizoplane	56	California	2300	6.15972
Arb2015.64	2015	Arbuckle	Rhizoplane	56	California	1824	5.92618
Arb2015.65	2015	Arbuckle	Rhizoplane	70	California	2227	4.50099
Arb2015.66	2015	Arbuckle	Rhizoplane	70	California	2092	5.98454
Arb2015.67	2015	Arbuckle	Rhizoplane	70	California	2335	5.75903
Arb2015.68	2015	Arbuckle	Rhizoplane	70	California	2711	5.97911
Arb2015.69	2015	Arbuckle	Rhizoplane	84	California	2294	5.52637
Arb2015.7	2015	Arbuckle	Endosphere	112	California	2409	5.86364
Arb2015.70	2015	Arbuckle	Rhizoplane	84	California	3393	6.86144
Arb2015.73	2015	Arbuckle	Rhizoplane	98	California	1685	4.94055
Arb2015.74	2015	Arbuckle	Rhizoplane	98	California	2152	5.60109
Arb2015.75	2015	Arbuckle	Rhizoplane	98	California	2140	5.14262
Arb2015.76	2015	Arbuckle	Rhizoplane	98	California	2264	5.77862
Arb2015.77	2015	Arbuckle	Rhizoplane	112	California	2489	5.78504
Arb2015.78	2015	Arbuckle	Rhizoplane	112	California	2513	6.10678
Arb2015.79	2015	Arbuckle	Rhizoplane	112	California	1965	5.69726
Arb2015.8	2015	Arbuckle	Rhizosphere	70	California	3956	7.08477
Arb2015.80	2015	Arbuckle	Rhizoplane	112	California	2278	5.71826
Arb2015.81	2015	Arbuckle	Rhizoplane	126	California	2077	5.80751
Arb2015.82	2015	Arbuckle	Rhizoplane	126	California	2093	5.69219
Arb2015.83	2015	Arbuckle	Rhizoplane	126	California	2261	5.3136
Arb2015.84	2015	Arbuckle	Rhizoplane	126	California	1489	5.37028
Arb2015.9	2015	Arbuckle	Endosphere	84	California	1854	5.30785
ArbF2.1	2015	Arbuckle	Rhizoplane	23	California	1397	5.01766
ArbF2.11	2015	Arbuckle	Endosphere	21	California	1931	5.53444
ArbF2.12	2015	Arbuckle	Rhizosphere	10	California	2883	6.77133
ArbF2.14	2015	Arbuckle	Endosphere	10	California	1213	5.94032
ArbF2.17	2015	Arbuckle	Endosphere	27	California	881	4.52864
ArbF2.18	2015	Arbuckle	Endosphere	19	California	1376	4.85736
ArbF2.19	2015	Arbuckle	Bulk Soil	4	California	2672	6.43955
ArbF2.2	2015	Arbuckle	Rhizoplane	27	California	1849	5.76652
ArbF2.20	2015	Arbuckle	Endosphere	14	California	1010	4.9017
ArbF2.21	2015	Arbuckle	Bulk Soil	4	California	2393	6.24192
ArbF2.22	2015	Arbuckle	Rhizoplane	25	California	1275	5.90422
ArbF2.24	2015	Arbuckle	Rhizoplane	12	California	1787	5.87434
ArbF2.25	2015	Arbuckle	Bulk Soil	1	California	2746	6.42406
ArbF2.26	2015	Arbuckle	Endosphere	19	California	1014	4.86582
ArbF2.27	2015	Arbuckle	Rhizosphere	8	California	2165	6.71916
ArbF2.28	2015	Arbuckle	Bulk Soil	2	California	3156	6.50056
ArbF2.29	2015	Arbuckle	Rhizosphere	2	California	3277	6.67612
ArbF2.30	2015	Arbuckle	Rhizosphere	25	California	3037	6.91296
ArbF2.33	2015	Arbuckle	Rhizoplane	10	California	2022	6.23176
ArbF2.34	2015	Arbuckle	Rhizoplane	12	California	1735	5.71148
ArbF2.35	2015	Arbuckle	Rhizoplane	21	California	1683	5.65105
ArbF2.36	2015	Arbuckle	Endosphere	21	California	1541	5.28825
ArbF2.37	2015	Arbuckle	Bulk Soil	25	California	2465	6.18195
ArbF2.38	2015	Arbuckle	Rhizosphere	12	California	3019	6.51301
ArbF2.39	2015	Arbuckle	Endosphere	19	California	1082	5.00732
ArbF2.4	2015	Arbuckle	Rhizoplane	25	California	1225	5.83873
ArbF2.40	2015	Arbuckle	Rhizosphere	27	California	2727	6.75706
ArbF2.42	2015	Arbuckle	Rhizoplane	21	California	2054	5.41499
ArbF2.43	2015	Arbuckle	Rhizosphere	2	California	3436	6.71046
ArbF2.44	2015	Arbuckle	Endosphere	8	California	989	5.30999
ArbF2.46	2015	Arbuckle	Rhizosphere	25	California	1605	6.62071
ArbF2.47	2015	Arbuckle	Bulk Soil	23	California	2843	6.16217
ArbF2.48	2015	Arbuckle	Bulk Soil	19	California	2929	6.49312
ArbF2.49	2015	Arbuckle	Endosphere	14	California	1312	5.5774
ArbF2.5	2015	Arbuckle	Rhizosphere	8	California	2457	6.65758
ArbF2.50	2015	Arbuckle	Endosphere	17	California	1444	5.45765
ArbF2.51	2015	Arbuckle	Rhizosphere	25	California	1873	6.71439
ArbF2.52	2015	Arbuckle	Bulk Soil	14	California	3210	6.45892
ArbF2.53	2015	Arbuckle	Rhizoplane	12	California	1960	5.63979
ArbF2.54	2015	Arbuckle	Rhizosphere	19	California	3408	6.76508
ArbF2.55	2015	Arbuckle	Bulk Soil	17	California	3338	6.59611
ArbF2.57	2015	Arbuckle	Rhizosphere	4	California	2243	6.4262
ArbF2.58	2015	Arbuckle	Rhizoplane	21	California	2084	5.71446
ArbF2.6	2015	Arbuckle	Bulk Soil	4	California	2749	6.40546
ArbF2.60	2015	Arbuckle	Rhizosphere	4	California	3195	6.75971
ArbF2.61	2015	Arbuckle	Rhizoplane	21	California	2477	5.76173
ArbF2.62	2015	Arbuckle	Rhizoplane	25	California	1206	5.81156
ArbF2.63	2015	Arbuckle	Rhizoplane	19	California	2069	5.69448
ArbF2.64	2015	Arbuckle	Rhizoplane	1	California	1491	5.6542
ArbF2.65	2015	Arbuckle	Endosphere	14	California	1155	4.42091
ArbF2.66	2015	Arbuckle	Endosphere	8	California	1052	5.39345
ArbF2.67	2015	Arbuckle	Bulk Soil	2	California	2871	6.1792
ArbF2.68	2015	Arbuckle	Rhizosphere	8	California	2736	6.57162
ArbF2.7	2015	Arbuckle	Rhizosphere	4	California	3065	6.6182
ArbF2.70	2015	Arbuckle	Bulk Soil	21	California	3080	6.18693
ArbF2.71	2015	Arbuckle	Rhizosphere	19	California	3749	6.63671
ArbF2.72	2015	Arbuckle	Rhizosphere	21	California	3658	6.72302
ArbF2.74	2015	Arbuckle	Rhizosphere	21	California	3608	6.95292
ArbF2.75	2015	Arbuckle	Bulk Soil	2	California	2783	6.37917
ArbF2.76	2015	Arbuckle	Rhizosphere	14	California	2594	6.59017
ArbF2.77	2015	Arbuckle	Rhizosphere	19	California	3753	6.7606
ArbF2.78	2015	Arbuckle	Bulk Soil	17	California	3221	6.52725
ArbF2.79	2015	Arbuckle	Rhizosphere	14	California	3484	6.34187
ArbF2.8	2015	Arbuckle	Bulk Soil	10	California	2688	6.35819
ArbF2.80	2015	Arbuckle	Bulk Soil	14	California	2997	6.19015
ArbF2.81	2015	Arbuckle	Endosphere	10	California	1203	5.92271
ArbF2.82	2015	Arbuckle	Rhizosphere	14	California	3166	5.57028
ArbF2.84	2015	Arbuckle	Rhizoplane	4	California	2000	5.79177
ArbF2.85	2015	Arbuckle	Rhizoplane	17	California	1559	5.13489
ArbF2.86	2015	Arbuckle	Bulk Soil	6	California	1414	6.16503
ArbF2.87	2015	Arbuckle	Rhizosphere	1	California	3271	6.32103
ArbF2.88	2015	Arbuckle	Rhizoplane	1	California	2796	6.04904
ArbF2.89	2015	Arbuckle	Rhizoplane	23	California	1774	5.086
ArbF2.9	2015	Arbuckle	Rhizoplane	17	California	1431	5.87625
ArbF2.90	2015	Arbuckle	Endosphere	25	California	1277	4.93793
ArbF2.91	2015	Arbuckle	Bulk Soil	6	California	1269	6.09935
ArbF2.92	2015	Arbuckle	Rhizosphere	17	California	3987	6.74812
ArbF2.94	2015	Arbuckle	Rhizosphere	12	California	3997	6.88037
ArbF2.95	2015	Arbuckle	Rhizoplane	2	California	2777	6.12885
ArbF2.96	2015	Arbuckle	Endosphere	14	California	1504	5.57235
ArbF3.1	2015	Arbuckle	Endosphere	17	California	978	4.8776
ArbF3.10	2015	Arbuckle	Rhizosphere	17	California	3200	6.90108
ArbF3.100	2015	Arbuckle	Bulk Soil	1	California	2870	6.09059
ArbF3.101	2015	Arbuckle	Rhizosphere	2	California	3482	6.80043
ArbF3.102	2015	Arbuckle	Endosphere	10	California	1465	5.66247
ArbF3.103	2015	Arbuckle	Bulk Soil	19	California	3484	6.50743
ArbF3.104	2015	Arbuckle	Rhizoplane	27	California	1681	6.40183
ArbF3.105	2015	Arbuckle	Endosphere	10	California	1707	5.83084
ArbF3.106	2015	Arbuckle	Rhizosphere	27	California	3455	6.8946
ArbF3.107	2015	Arbuckle	Bulk Soil	25	California	2969	6.38619
ArbF3.109	2015	Arbuckle	Bulk Soil	27	California	2711	6.08855
ArbF3.11	2015	Arbuckle	Rhizoplane	10	California	2458	6.16917
ArbF3.110	2015	Arbuckle	Bulk Soil	12	California	3554	6.52922
ArbF3.111	2015	Arbuckle	Rhizoplane	1	California	2429	5.67962
ArbF3.113	2015	Arbuckle	Rhizosphere	23	California	3899	6.57988
ArbF3.13	2015	Arbuckle	Rhizosphere	4	California	3186	6.76107
ArbF3.14	2015	Arbuckle	Rhizoplane	19	California	1857	5.45662
ArbF3.15	2015	Arbuckle	Bulk Soil	12	California	2636	6.50141
ArbF3.16	2015	Arbuckle	Rhizosphere	25	California	2216	6.80407
ArbF3.17	2015	Arbuckle	Rhizoplane	4	California	2049	5.41855
ArbF3.18	2015	Arbuckle	Rhizosphere	23	California	3160	6.48108
ArbF3.19	2015	Arbuckle	Rhizosphere	27	California	2289	6.78993
ArbF3.2	2015	Arbuckle	Bulk Soil	27	California	2533	6.39301
ArbF3.20	2015	Arbuckle	Bulk Soil	19	California	2850	6.3849
ArbF3.21	2015	Arbuckle	Endosphere	23	California	1100	4.76004
ArbF3.22	2015	Arbuckle	Rhizoplane	17	California	3114	6.27627
ArbF3.24	2015	Arbuckle	Endosphere	12	California	1163	5.48217
ArbF3.26	2015	Arbuckle	Rhizoplane	4	California	2140	6.09435
ArbF3.27	2015	Arbuckle	Rhizoplane	2	California	2296	6.20459
ArbF3.28	2015	Arbuckle	Bulk Soil	14	California	2809	6.33075
ArbF3.3	2015	Arbuckle	Bulk Soil	1	California	3103	6.73433
ArbF3.30	2015	Arbuckle	Rhizoplane	14	California	2452	6.13312
ArbF3.31	2015	Arbuckle	Rhizoplane	14	California	2645	6.11056
ArbF3.34	2015	Arbuckle	Endosphere	21	California	1648	5.25007
ArbF3.35	2015	Arbuckle	Bulk Soil	21	California	3245	6.60909
ArbF3.36	2015	Arbuckle	Bulk Soil	8	California	3154	6.49878
ArbF3.37	2015	Arbuckle	Rhizoplane	14	California	1899	5.12183
ArbF3.38	2015	Arbuckle	Bulk Soil	17	California	2603	6.28338
ArbF3.39	2015	Arbuckle	Rhizosphere	21	California	3079	6.59536
ArbF3.4	2015	Arbuckle	Rhizosphere	23	California	3801	6.56337
ArbF3.40	2015	Arbuckle	Endosphere	21	California	1254	5.18158
ArbF3.41	2015	Arbuckle	Rhizosphere	23	California	3645	6.99009
ArbF3.42	2015	Arbuckle	Bulk Soil	12	California	2949	6.53537
ArbF3.43	2015	Arbuckle	Endosphere	25	California	1179	5.24463
ArbF3.44	2015	Arbuckle	Rhizoplane	12	California	2113	5.85196
ArbF3.45	2015	Arbuckle	Rhizoplane	25	California	1480	5.11275
ArbF3.46	2015	Arbuckle	Rhizosphere	14	California	3741	6.82645
ArbF3.47	2015	Arbuckle	Bulk Soil	21	California	2791	6.41085
ArbF3.48	2015	Arbuckle	Rhizoplane	2	California	2288	5.71756
ArbF3.49	2015	Arbuckle	Rhizoplane	10	California	2024	6.18736
ArbF3.5	2015	Arbuckle	Bulk Soil	25	California	2587	6.34805
ArbF3.50	2015	Arbuckle	Rhizoplane	2	California	1933	5.79927
ArbF3.51	2015	Arbuckle	Bulk Soil	10	California	2941	6.38546
ArbF3.52	2015	Arbuckle	Rhizoplane	19	California	1589	5.18085
ArbF3.53	2015	Arbuckle	Bulk Soil	8	California	2558	6.40654
ArbF3.54	2015	Arbuckle	Endosphere	23	California	883	4.23573
ArbF3.56	2015	Arbuckle	Rhizoplane	27	California	1126	4.85431
ArbF3.57	2015	Arbuckle	Bulk Soil	10	California	2354	6.26007
ArbF3.58	2015	Arbuckle	Rhizosphere	10	California	2935	6.80127
ArbF3.59	2015	Arbuckle	Rhizoplane	14	California	1982	4.96632
ArbF3.6	2015	Arbuckle	Bulk Soil	23	California	2519	6.42573
ArbF3.60	2015	Arbuckle	Rhizoplane	27	California	1657	5.98302
ArbF3.61	2015	Arbuckle	Endosphere	25	California	1152	5.43987
ArbF3.62	2015	Arbuckle	Rhizoplane	1	California	1725	5.62964
ArbF3.64	2015	Arbuckle	Endosphere	17	California	1528	5.39214
ArbF3.65	2015	Arbuckle	Rhizosphere	17	California	3068	6.6361
ArbF3.66	2015	Arbuckle	Bulk Soil	8	California	2483	6.32244
ArbF3.67	2015	Arbuckle	Rhizosphere	1	California	2969	6.48092
ArbF3.68	2015	Arbuckle	Endosphere	12	California	1511	5.40225
ArbF3.69	2015	Arbuckle	Endosphere	12	California	1403	5.58428
ArbF3.7	2015	Arbuckle	Rhizosphere	27	California	4398	6.88528
ArbF3.70	2015	Arbuckle	Rhizosphere	10	California	3727	6.77614
ArbF3.71	2015	Arbuckle	Rhizoplane	10	California	3099	6.62047
ArbF3.72	2015	Arbuckle	Rhizoplane	23	California	1751	5.28577
ArbF3.77	2015	Arbuckle	Endosphere	19	California	1367	4.49811
ArbF3.78	2015	Arbuckle	Endosphere	1	California	828	5.51467
ArbF3.79	2015	Arbuckle	Rhizoplane	19	California	1798	5.73529
ArbF3.8	2015	Arbuckle	Rhizosphere	2	California	3464	6.67786
ArbF3.80	2015	Arbuckle	Endosphere	23	California	1500	5.09763
ArbF3.81	2015	Arbuckle	Rhizosphere	10	California	3359	6.80162
ArbF3.82	2015	Arbuckle	Bulk Soil	27	California	2540	6.32245
ArbF3.84	2015	Arbuckle	Endosphere	23	California	901	4.28558
ArbF3.85	2015	Arbuckle	Rhizosphere	1	California	2731	6.00477
ArbF3.86	2015	Arbuckle	Endosphere	27	California	987	4.57222
ArbF3.87	2015	Arbuckle	Endosphere	12	California	1469	5.61098
ArbF3.88	2015	Arbuckle	Rhizoplane	4	California	1990	5.84981
ArbF3.89	2015	Arbuckle	Rhizoplane	23	California	2423	5.77217
ArbF3.9	2015	Arbuckle	Endosphere	17	California	1221	5.29317
ArbF3.91	2015	Arbuckle	Rhizosphere	19	California	3488	6.79411
ArbF3.93	2015	Arbuckle	Bulk Soil	23	California	2815	6.10001
ArbF3.94	2015	Arbuckle	Rhizosphere	12	California	3640	6.69442
ArbF3.98	2015	Arbuckle	Rhizosphere	21	California	3546	6.74899
ArbF3.99	2015	Arbuckle	Endosphere	4	California	1021	5.902
ARK16.1	2016	Jonesboro	Rhizosphere	28	Arkansas	4686	6.79946
ARK16.10	2016	Jonesboro	Rhizosphere	28	Arkansas	5143	7.20527
ARK16.100	2016	Jonesboro	Endosphere	42	Arkansas	1008	4.67581
ARK16.101	2016	Jonesboro	Endosphere	42	Arkansas	967	3.85406
ARK16.102	2016	Jonesboro	Endosphere	42	Arkansas	861	3.93357
ARK16.103	2016	Jonesboro	Endosphere	42	Arkansas	1596	5.49741
ARK16.104	2016	Jonesboro	Endosphere	42	Arkansas	1027	5.3463
ARK16.105	2016	Jonesboro	Endosphere	42	Arkansas	598	2.35425
ARK16.106	2016	Jonesboro	Endosphere	42	Arkansas	1214	5.55112
ARK16.107	2016	Jonesboro	Endosphere	42	Arkansas	1369	5.36919
ARK16.108	2016	Jonesboro	Endosphere	42	Arkansas	1274	5.1435
ARK16.109	2016	Jonesboro	Endosphere	42	Arkansas	2075	5.95259
ARK16.11	2016	Jonesboro	Rhizosphere	28	Arkansas	4975	7.21795
ARK16.110	2016	Jonesboro	Endosphere	42	Arkansas	1429	5.32489
ARK16.111	2016	Jonesboro	Endosphere	42	Arkansas	1386	5.42245
ARK16.112	2016	Jonesboro	Endosphere	42	Arkansas	1521	4.18734
ARK16.113	2016	Jonesboro	Bulk Soil	42	Arkansas	3233	7.00468
ARK16.114	2016	Jonesboro	Bulk Soil	42	Arkansas	3341	7.08477
ARK16.115	2016	Jonesboro	Bulk Soil	42	Arkansas	3365	6.98847
ARK16.116	2016	Jonesboro	Bulk Soil	42	Arkansas	3731	6.83165
ARK16.117	2016	Jonesboro	Bulk Soil	42	Arkansas	2638	6.66421
ARK16.118	2016	Jonesboro	Bulk Soil	42	Arkansas	2716	6.25678
ARK16.119	2016	Jonesboro	Bulk Soil	42	Arkansas	2747	6.18283
ARK16.12	2016	Jonesboro	Rhizosphere	28	Arkansas	5105	7.21235
ARK16.120	2016	Jonesboro	Bulk Soil	42	Arkansas	2830	6.74578
ARK16.121	2016	Jonesboro	Rhizosphere	70	Arkansas	3590	7.12522
ARK16.122	2016	Jonesboro	Rhizosphere	70	Arkansas	3101	6.85522
ARK16.123	2016	Jonesboro	Rhizosphere	70	Arkansas	3495	7.01377
ARK16.124	2016	Jonesboro	Rhizosphere	70	Arkansas	3719	6.61553
ARK16.125	2016	Jonesboro	Rhizosphere	70	Arkansas	3338	7.11498
ARK16.126	2016	Jonesboro	Rhizosphere	70	Arkansas	3419	7.04208
ARK16.127	2016	Jonesboro	Rhizosphere	70	Arkansas	2763	6.94279
ARK16.128	2016	Jonesboro	Rhizosphere	70	Arkansas	3639	7.06147
ARK16.129	2016	Jonesboro	Rhizosphere	70	Arkansas	2854	6.95097
ARK16.13	2016	Jonesboro	Rhizosphere	28	Arkansas	5138	7.2778
ARK16.130	2016	Jonesboro	Rhizosphere	70	Arkansas	2672	6.79146
ARK16.131	2016	Jonesboro	Rhizosphere	70	Arkansas	3236	7.12196
ARK16.132	2016	Jonesboro	Rhizosphere	70	Arkansas	3334	7.18407
ARK16.133	2016	Jonesboro	Rhizosphere	70	Arkansas	3026	7.08966
ARK16.134	2016	Jonesboro	Rhizosphere	70	Arkansas	3468	6.96892
ARK16.135	2016	Jonesboro	Rhizosphere	70	Arkansas	3483	7.19797
ARK16.136	2016	Jonesboro	Rhizosphere	70	Arkansas	3731	7.13335
ARK16.137	2016	Jonesboro	Endosphere	70	Arkansas	1891	3.51999
ARK16.138	2016	Jonesboro	Endosphere	70	Arkansas	1347	5.51422
ARK16.139	2016	Jonesboro	Endosphere	70	Arkansas	1945	5.43437
ARK16.14	2016	Jonesboro	Rhizosphere	28	Arkansas	5347	6.90376
ARK16.140	2016	Jonesboro	Endosphere	70	Arkansas	1760	5.62196
ARK16.141	2016	Jonesboro	Endosphere	70	Arkansas	1474	4.42775
ARK16.142	2016	Jonesboro	Endosphere	70	Arkansas	1313	5.10423
ARK16.143	2016	Jonesboro	Endosphere	70	Arkansas	1415	5.68629
ARK16.144	2016	Jonesboro	Endosphere	70	Arkansas	1111	5.45937
ARK16.145	2016	Jonesboro	Endosphere	70	Arkansas	1740	5.59072
ARK16.146	2016	Jonesboro	Endosphere	70	Arkansas	1810	5.48678
ARK16.147	2016	Jonesboro	Endosphere	70	Arkansas	1995	5.51063
ARK16.148	2016	Jonesboro	Endosphere	70	Arkansas	1346	4.6975
ARK16.149	2016	Jonesboro	Endosphere	70	Arkansas	1777	5.52265
ARK16.15	2016	Jonesboro	Rhizosphere	28	Arkansas	4900	7.10578
ARK16.150	2016	Jonesboro	Endosphere	70	Arkansas	1257	5.38969
ARK16.151	2016	Jonesboro	Endosphere	70	Arkansas	1311	3.77527
ARK16.152	2016	Jonesboro	Endosphere	70	Arkansas	1126	5.03327
ARK16.153	2016	Jonesboro	Bulk Soil	70	Arkansas	2772	6.84361
ARK16.154	2016	Jonesboro	Bulk Soil	70	Arkansas	2424	6.66295
ARK16.155	2016	Jonesboro	Bulk Soil	70	Arkansas	2775	6.72051
ARK16.156	2016	Jonesboro	Bulk Soil	70	Arkansas	3122	6.54029
ARK16.157	2016	Jonesboro	Bulk Soil	70	Arkansas	3203	6.48325
ARK16.158	2016	Jonesboro	Bulk Soil	70	Arkansas	3254	7.01506
ARK16.159	2016	Jonesboro	Bulk Soil	70	Arkansas	3185	7.02091
ARK16.16	2016	Jonesboro	Rhizosphere	28	Arkansas	4698	7.18095
ARK16.160	2016	Jonesboro	Bulk Soil	70	Arkansas	3538	7.08854
ARK16.161	2016	Jonesboro	Rhizosphere	84	Arkansas	4897	6.57769
ARK16.162	2016	Jonesboro	Rhizosphere	84	Arkansas	5203	6.46764
ARK16.163	2016	Jonesboro	Rhizosphere	84	Arkansas	4618	6.77114
ARK16.164	2016	Jonesboro	Rhizosphere	84	Arkansas	5988	7.18469
ARK16.165	2016	Jonesboro	Rhizosphere	84	Arkansas	4286	7.18556
ARK16.166	2016	Jonesboro	Rhizosphere	84	Arkansas	3218	5.62245
ARK16.167	2016	Jonesboro	Rhizosphere	84	Arkansas	4061	7.22086
ARK16.168	2016	Jonesboro	Rhizosphere	84	Arkansas	3452	7.13922
ARK16.169	2016	Jonesboro	Rhizosphere	84	Arkansas	3472	6.86792
ARK16.17	2016	Jonesboro	Endosphere	28	Arkansas	2506	5.52016
ARK16.170	2016	Jonesboro	Rhizosphere	84	Arkansas	3306	6.29995
ARK16.171	2016	Jonesboro	Rhizosphere	84	Arkansas	3693	7.16476
ARK16.172	2016	Jonesboro	Rhizosphere	84	Arkansas	3171	7.11159
ARK16.173	2016	Jonesboro	Rhizosphere	84	Arkansas	3440	6.25323
ARK16.174	2016	Jonesboro	Rhizosphere	84	Arkansas	3416	6.99943
ARK16.175	2016	Jonesboro	Rhizosphere	84	Arkansas	3929	7.00351
ARK16.176	2016	Jonesboro	Rhizosphere	84	Arkansas	4039	7.2402
ARK16.177	2016	Jonesboro	Endosphere	84	Arkansas	2440	5.60624
ARK16.178	2016	Jonesboro	Endosphere	84	Arkansas	2845	6.19282
ARK16.179	2016	Jonesboro	Endosphere	84	Arkansas	2150	5.54068
ARK16.18	2016	Jonesboro	Endosphere	28	Arkansas	2247	4.93887
ARK16.180	2016	Jonesboro	Endosphere	84	Arkansas	2124	5.75259
ARK16.181	2016	Jonesboro	Endosphere	84	Arkansas	2154	5.46551
ARK16.182	2016	Jonesboro	Endosphere	84	Arkansas	2113	5.69585
ARK16.183	2016	Jonesboro	Endosphere	84	Arkansas	2296	5.99959
ARK16.184	2016	Jonesboro	Endosphere	84	Arkansas	1746	4.83925
ARK16.185	2016	Jonesboro	Endosphere	84	Arkansas	2166	5.22573
ARK16.186	2016	Jonesboro	Endosphere	84	Arkansas	2136	4.91215
ARK16.187	2016	Jonesboro	Endosphere	84	Arkansas	1758	5.8025
ARK16.188	2016	Jonesboro	Endosphere	84	Arkansas	2508	6.11921
ARK16.189	2016	Jonesboro	Endosphere	84	Arkansas	1753	5.52788
ARK16.19	2016	Jonesboro	Endosphere	28	Arkansas	1514	5.61006
ARK16.190	2016	Jonesboro	Endosphere	84	Arkansas	1916	5.70237
ARK16.191	2016	Jonesboro	Endosphere	84	Arkansas	2231	5.79496
ARK16.192	2016	Jonesboro	Endosphere	84	Arkansas	1654	3.9315
ARK16.193	2016	Jonesboro	Bulk Soil	84	Arkansas	4014	7.06488
ARK16.194	2016	Jonesboro	Bulk Soil	84	Arkansas	4175	7.14829
ARK16.195	2016	Jonesboro	Bulk Soil	84	Arkansas	3674	7.03191
ARK16.196	2016	Jonesboro	Bulk Soil	84	Arkansas	2746	6.99034
ARK16.197	2016	Jonesboro	Bulk Soil	84	Arkansas	3544	7.09374
ARK16.198	2016	Jonesboro	Bulk Soil	84	Arkansas	2504	6.68302
ARK16.199	2016	Jonesboro	Bulk Soil	84	Arkansas	1985	6.24284
ARK16.2	2016	Jonesboro	Rhizosphere	28	Arkansas	5089	6.86349
ARK16.20	2016	Jonesboro	Endosphere	28	Arkansas	2223	5.70263
ARK16.200	2016	Jonesboro	Bulk Soil	84	Arkansas	3560	6.96064
ARK16.201	2016	Jonesboro	Bulk Soil	14	Arkansas	3650	6.9616
ARK16.202	2016	Jonesboro	Bulk Soil	14	Arkansas	4080	7.07975
ARK16.203	2016	Jonesboro	Bulk Soil	14	Arkansas	4008	7.12457
ARK16.204	2016	Jonesboro	Bulk Soil	14	Arkansas	3247	6.86666
ARK16.205	2016	Jonesboro	Bulk Soil	14	Arkansas	3036	6.23636
ARK16.206	2016	Jonesboro	Bulk Soil	14	Arkansas	3497	7.03463
ARK16.207	2016	Jonesboro	Bulk Soil	14	Arkansas	3809	6.73022
ARK16.208	2016	Jonesboro	Bulk Soil	14	Arkansas	3678	6.92055
ARK16.209	2016	Jonesboro	Rhizosphere	14	Arkansas	3941	6.93664
ARK16.21	2016	Jonesboro	Endosphere	28	Arkansas	2334	5.77523
ARK16.210	2016	Jonesboro	Rhizosphere	14	Arkansas	4264	7.07393
ARK16.211	2016	Jonesboro	Rhizosphere	14	Arkansas	3838	7.12405
ARK16.212	2016	Jonesboro	Rhizosphere	14	Arkansas	4161	6.89999
ARK16.213	2016	Jonesboro	Rhizosphere	14	Arkansas	4239	7.0886
ARK16.214	2016	Jonesboro	Rhizosphere	14	Arkansas	4426	7.0877
ARK16.215	2016	Jonesboro	Rhizosphere	14	Arkansas	3909	7.0194
ARK16.216	2016	Jonesboro	Rhizosphere	14	Arkansas	3930	5.77583
ARK16.217	2016	Jonesboro	Rhizosphere	14	Arkansas	4222	7.06843
ARK16.218	2016	Jonesboro	Rhizosphere	14	Arkansas	3862	6.98884
ARK16.219	2016	Jonesboro	Rhizosphere	14	Arkansas	4070	6.94472
ARK16.22	2016	Jonesboro	Endosphere	28	Arkansas	3082	6.12552
ARK16.220	2016	Jonesboro	Rhizosphere	14	Arkansas	4100	6.93141
ARK16.221	2016	Jonesboro	Rhizosphere	14	Arkansas	4061	6.79091
ARK16.222	2016	Jonesboro	Rhizosphere	14	Arkansas	4302	7.06247
ARK16.223	2016	Jonesboro	Rhizosphere	14	Arkansas	4216	6.9886
ARK16.224	2016	Jonesboro	Rhizosphere	14	Arkansas	4502	7.19653
ARK16.225	2016	Jonesboro	Endosphere	14	Arkansas	2034	5.99469
ARK16.226	2016	Jonesboro	Endosphere	14	Arkansas	1427	5.31812
ARK16.227	2016	Jonesboro	Endosphere	14	Arkansas	2046	5.44971
ARK16.228	2016	Jonesboro	Endosphere	14	Arkansas	1958	5.63093
ARK16.229	2016	Jonesboro	Endosphere	14	Arkansas	1684	5.49826
ARK16.23	2016	Jonesboro	Endosphere	28	Arkansas	2260	5.37944
ARK16.230	2016	Jonesboro	Endosphere	14	Arkansas	2123	5.62725
ARK16.231	2016	Jonesboro	Endosphere	14	Arkansas	2341	5.03815
ARK16.232	2016	Jonesboro	Endosphere	14	Arkansas	1640	4.85888
ARK16.233	2016	Jonesboro	Endosphere	14	Arkansas	1610	5.57317
ARK16.234	2016	Jonesboro	Endosphere	14	Arkansas	1324	5.20152
ARK16.235	2016	Jonesboro	Endosphere	14	Arkansas	2085	5.61966
ARK16.236	2016	Jonesboro	Endosphere	14	Arkansas	1626	5.57248
ARK16.237	2016	Jonesboro	Endosphere	14	Arkansas	1818	4.54622
ARK16.238	2016	Jonesboro	Endosphere	14	Arkansas	1298	5.52759
ARK16.239	2016	Jonesboro	Endosphere	14	Arkansas	1460	5.17621
ARK16.24	2016	Jonesboro	Endosphere	28	Arkansas	2689	6.00069
ARK16.240	2016	Jonesboro	Endosphere	14	Arkansas	1939	5.45563
ARK16.241	2016	Jonesboro	Bulk Soil	112	Arkansas	3729	6.90195
ARK16.242	2016	Jonesboro	Bulk Soil	112	Arkansas	1923	5.2134
ARK16.243	2016	Jonesboro	Bulk Soil	112	Arkansas	3600	6.68636
ARK16.244	2016	Jonesboro	Bulk Soil	112	Arkansas	1578	5.33671
ARK16.245	2016	Jonesboro	Bulk Soil	112	Arkansas	3427	6.97875
ARK16.246	2016	Jonesboro	Bulk Soil	112	Arkansas	3558	7.17827
ARK16.247	2016	Jonesboro	Bulk Soil	112	Arkansas	2459	5.8281
ARK16.248	2016	Jonesboro	Bulk Soil	112	Arkansas	1525	4.20172
ARK16.249	2016	Jonesboro	Rhizosphere	112	Arkansas	4340	7.21019
ARK16.25	2016	Jonesboro	Endosphere	28	Arkansas	2767	5.87245
ARK16.250	2016	Jonesboro	Rhizosphere	112	Arkansas	4348	7.18363
ARK16.251	2016	Jonesboro	Rhizosphere	112	Arkansas	4512	7.18622
ARK16.252	2016	Jonesboro	Rhizosphere	112	Arkansas	4272	7.196
ARK16.253	2016	Jonesboro	Rhizosphere	112	Arkansas	5212	7.21893
ARK16.254	2016	Jonesboro	Rhizosphere	112	Arkansas	4891	7.26576
ARK16.255	2016	Jonesboro	Rhizosphere	112	Arkansas	4784	7.04426
ARK16.256	2016	Jonesboro	Rhizosphere	112	Arkansas	4593	7.3468
ARK16.257	2016	Jonesboro	Rhizosphere	112	Arkansas	4312	7.18312
ARK16.258	2016	Jonesboro	Rhizosphere	112	Arkansas	4534	7.23901
ARK16.259	2016	Jonesboro	Rhizosphere	112	Arkansas	4839	7.02646
ARK16.26	2016	Jonesboro	Endosphere	28	Arkansas	2321	5.72776
ARK16.260	2016	Jonesboro	Rhizosphere	112	Arkansas	3782	6.87851
ARK16.261	2016	Jonesboro	Rhizosphere	112	Arkansas	3972	6.92168
ARK16.262	2016	Jonesboro	Rhizosphere	112	Arkansas	3391	6.95468
ARK16.263	2016	Jonesboro	Rhizosphere	112	Arkansas	4357	7.25295
ARK16.264	2016	Jonesboro	Rhizosphere	112	Arkansas	4586	7.33937
ARK16.265	2016	Jonesboro	Endosphere	112	Arkansas	2631	5.98399
ARK16.266	2016	Jonesboro	Endosphere	112	Arkansas	2366	6.01171
ARK16.267	2016	Jonesboro	Endosphere	112	Arkansas	2342	5.65158
ARK16.268	2016	Jonesboro	Endosphere	112	Arkansas	1914	5.3205
ARK16.269	2016	Jonesboro	Endosphere	112	Arkansas	2490	6.10131
ARK16.27	2016	Jonesboro	Endosphere	28	Arkansas	1531	5.84197
ARK16.270	2016	Jonesboro	Endosphere	112	Arkansas	2297	5.96184
ARK16.271	2016	Jonesboro	Endosphere	112	Arkansas	1609	5.38967
ARK16.272	2016	Jonesboro	Endosphere	112	Arkansas	2356	5.71241
ARK16.273	2016	Jonesboro	Endosphere	112	Arkansas	2365	5.80975
ARK16.274	2016	Jonesboro	Endosphere	112	Arkansas	2412	5.91692
ARK16.275	2016	Jonesboro	Endosphere	112	Arkansas	2996	5.02161
ARK16.276	2016	Jonesboro	Endosphere	112	Arkansas	2623	6.05043
ARK16.277	2016	Jonesboro	Endosphere	112	Arkansas	3584	6.01177
ARK16.278	2016	Jonesboro	Endosphere	112	Arkansas	2237	4.99454
ARK16.279	2016	Jonesboro	Endosphere	112	Arkansas	2310	5.33417
ARK16.28	2016	Jonesboro	Endosphere	28	Arkansas	1857	5.86905
ARK16.280	2016	Jonesboro	Endosphere	112	Arkansas	2290	5.36272
ARK16.281	2016	Jonesboro	Bulk Soil	98	Arkansas	3922	7.06402
ARK16.282	2016	Jonesboro	Bulk Soil	98	Arkansas	4361	7.26984
ARK16.283	2016	Jonesboro	Bulk Soil	98	Arkansas	3495	6.7995
ARK16.284	2016	Jonesboro	Bulk Soil	98	Arkansas	3284	7.05966
ARK16.285	2016	Jonesboro	Bulk Soil	98	Arkansas	4132	7.00518
ARK16.286	2016	Jonesboro	Bulk Soil	98	Arkansas	3297	6.97034
ARK16.287	2016	Jonesboro	Bulk Soil	98	Arkansas	3492	6.92007
ARK16.288	2016	Jonesboro	Bulk Soil	98	Arkansas	3744	7.18829
ARK16.289	2016	Jonesboro	Rhizosphere	98	Arkansas	4353	7.13637
ARK16.29	2016	Jonesboro	Endosphere	28	Arkansas	1453	5.77425
ARK16.290	2016	Jonesboro	Rhizosphere	98	Arkansas	4935	7.28432
ARK16.291	2016	Jonesboro	Rhizosphere	98	Arkansas	4706	7.21514
ARK16.292	2016	Jonesboro	Rhizosphere	98	Arkansas	4531	6.8763
ARK16.293	2016	Jonesboro	Rhizosphere	98	Arkansas	4373	6.94471
ARK16.294	2016	Jonesboro	Rhizosphere	98	Arkansas	3975	7.17672
ARK16.295	2016	Jonesboro	Rhizosphere	98	Arkansas	4429	7.05815
ARK16.296	2016	Jonesboro	Rhizosphere	98	Arkansas	4467	6.67434
ARK16.297	2016	Jonesboro	Rhizosphere	98	Arkansas	4257	7.23607
ARK16.298	2016	Jonesboro	Rhizosphere	98	Arkansas	4748	7.23714
ARK16.299	2016	Jonesboro	Rhizosphere	98	Arkansas	4169	6.99859
ARK16.3	2016	Jonesboro	Rhizosphere	28	Arkansas	4961	7.28389
ARK16.30	2016	Jonesboro	Endosphere	28	Arkansas	2393	6.01871
ARK16.300	2016	Jonesboro	Rhizosphere	98	Arkansas	3327	7.00992
ARK16.301	2016	Jonesboro	Rhizosphere	98	Arkansas	3532	6.8821
ARK16.302	2016	Jonesboro	Rhizosphere	98	Arkansas	3549	6.19778
ARK16.303	2016	Jonesboro	Rhizosphere	98	Arkansas	3498	7.18852
ARK16.304	2016	Jonesboro	Rhizosphere	98	Arkansas	3352	6.92325
ARK16.305	2016	Jonesboro	Endosphere	98	Arkansas	1789	5.12754
ARK16.306	2016	Jonesboro	Endosphere	98	Arkansas	2271	5.61225
ARK16.307	2016	Jonesboro	Endosphere	98	Arkansas	1980	5.56741
ARK16.308	2016	Jonesboro	Endosphere	98	Arkansas	2292	5.77438
ARK16.309	2016	Jonesboro	Endosphere	98	Arkansas	2433	5.52384
ARK16.31	2016	Jonesboro	Endosphere	28	Arkansas	1421	5.63794
ARK16.310	2016	Jonesboro	Endosphere	98	Arkansas	1863	5.28124
ARK16.311	2016	Jonesboro	Endosphere	98	Arkansas	1772	4.61915
ARK16.312	2016	Jonesboro	Endosphere	98	Arkansas	2747	5.89929
ARK16.313	2016	Jonesboro	Endosphere	98	Arkansas	2093	5.55278
ARK16.314	2016	Jonesboro	Endosphere	98	Arkansas	2389	5.65503
ARK16.315	2016	Jonesboro	Endosphere	98	Arkansas	2235	5.57571
ARK16.316	2016	Jonesboro	Endosphere	98	Arkansas	2139	5.70976
ARK16.317	2016	Jonesboro	Endosphere	98	Arkansas	2143	4.60089
ARK16.318	2016	Jonesboro	Endosphere	98	Arkansas	1906	4.35404
ARK16.319	2016	Jonesboro	Endosphere	98	Arkansas	2052	4.64216
ARK16.32	2016	Jonesboro	Endosphere	28	Arkansas	1979	4.38302
ARK16.320	2016	Jonesboro	Endosphere	98	Arkansas	2476	5.68252
ARK16.33	2016	Jonesboro	Bulk Soil	28	Arkansas	3660	6.85231
ARK16.34	2016	Jonesboro	Bulk Soil	28	Arkansas	3060	6.55384
ARK16.35	2016	Jonesboro	Bulk Soil	28	Arkansas	3228	6.46291
ARK16.36	2016	Jonesboro	Bulk Soil	28	Arkansas	4073	6.96286
ARK16.37	2016	Jonesboro	Bulk Soil	28	Arkansas	3577	6.82493
ARK16.38	2016	Jonesboro	Bulk Soil	28	Arkansas	3843	7.02926
ARK16.39	2016	Jonesboro	Bulk Soil	28	Arkansas	2867	6.54101
ARK16.4	2016	Jonesboro	Rhizosphere	28	Arkansas	4849	7.17733
ARK16.40	2016	Jonesboro	Bulk Soil	28	Arkansas	2030	5.6807
ARK16.41	2016	Jonesboro	Rhizosphere	56	Arkansas	3760	6.96351
ARK16.42	2016	Jonesboro	Rhizosphere	56	Arkansas	3711	6.90552
ARK16.43	2016	Jonesboro	Rhizosphere	56	Arkansas	3953	6.76544
ARK16.44	2016	Jonesboro	Rhizosphere	56	Arkansas	4225	6.97328
ARK16.45	2016	Jonesboro	Rhizosphere	56	Arkansas	4611	6.5919
ARK16.46	2016	Jonesboro	Rhizosphere	56	Arkansas	2880	5.14296
ARK16.47	2016	Jonesboro	Rhizosphere	56	Arkansas	4327	7.24579
ARK16.48	2016	Jonesboro	Rhizosphere	56	Arkansas	4884	7.30216
ARK16.49	2016	Jonesboro	Rhizosphere	56	Arkansas	4694	7.11669
ARK16.5	2016	Jonesboro	Rhizosphere	28	Arkansas	5119	7.20555
ARK16.50	2016	Jonesboro	Rhizosphere	56	Arkansas	4545	7.2119
ARK16.51	2016	Jonesboro	Rhizosphere	56	Arkansas	4910	7.08668
ARK16.52	2016	Jonesboro	Rhizosphere	56	Arkansas	4489	7.11792
ARK16.53	2016	Jonesboro	Rhizosphere	56	Arkansas	4995	7.25401
ARK16.54	2016	Jonesboro	Rhizosphere	56	Arkansas	4953	7.38022
ARK16.55	2016	Jonesboro	Rhizosphere	56	Arkansas	4506	7.20744
ARK16.56	2016	Jonesboro	Rhizosphere	56	Arkansas	5058	7.20047
ARK16.57	2016	Jonesboro	Endosphere	56	Arkansas	1622	4.42619
ARK16.58	2016	Jonesboro	Endosphere	56	Arkansas	1575	5.397
ARK16.59	2016	Jonesboro	Endosphere	56	Arkansas	1830	4.08617
ARK16.6	2016	Jonesboro	Rhizosphere	28	Arkansas	4802	7.11368
ARK16.60	2016	Jonesboro	Endosphere	56	Arkansas	1279	2.33363
ARK16.61	2016	Jonesboro	Endosphere	56	Arkansas	1760	3.82978
ARK16.62	2016	Jonesboro	Endosphere	56	Arkansas	1510	2.97395
ARK16.63	2016	Jonesboro	Endosphere	56	Arkansas	2261	5.63037
ARK16.64	2016	Jonesboro	Endosphere	56	Arkansas	2026	5.23815
ARK16.65	2016	Jonesboro	Endosphere	56	Arkansas	2392	5.69099
ARK16.66	2016	Jonesboro	Endosphere	56	Arkansas	2458	5.47148
ARK16.67	2016	Jonesboro	Endosphere	56	Arkansas	1900	5.77591
ARK16.68	2016	Jonesboro	Endosphere	56	Arkansas	1835	5.28455
ARK16.69	2016	Jonesboro	Endosphere	56	Arkansas	2204	5.72738
ARK16.7	2016	Jonesboro	Rhizosphere	28	Arkansas	5413	7.13746
ARK16.70	2016	Jonesboro	Endosphere	56	Arkansas	2442	6.07166
ARK16.72	2016	Jonesboro	Endosphere	56	Arkansas	1905	5.87055
ARK16.73	2016	Jonesboro	Bulk Soil	56	Arkansas	4178	7.03419
ARK16.74	2016	Jonesboro	Bulk Soil	56	Arkansas	4200	7.19248
ARK16.75	2016	Jonesboro	Bulk Soil	56	Arkansas	3842	6.96255
ARK16.76	2016	Jonesboro	Bulk Soil	56	Arkansas	2960	5.87527
ARK16.77	2016	Jonesboro	Bulk Soil	56	Arkansas	3238	6.76678
ARK16.78	2016	Jonesboro	Bulk Soil	56	Arkansas	3312	6.71395
ARK16.79	2016	Jonesboro	Bulk Soil	56	Arkansas	3822	6.79009
ARK16.8	2016	Jonesboro	Rhizosphere	28	Arkansas	4897	7.18916
ARK16.80	2016	Jonesboro	Bulk Soil	56	Arkansas	3886	6.86174
ARK16.81	2016	Jonesboro	Rhizosphere	42	Arkansas	3424	5.49606
ARK16.82	2016	Jonesboro	Rhizosphere	42	Arkansas	4029	7.29995
ARK16.83	2016	Jonesboro	Rhizosphere	42	Arkansas	3229	5.3884
ARK16.84	2016	Jonesboro	Rhizosphere	42	Arkansas	4689	7.21441
ARK16.85	2016	Jonesboro	Rhizosphere	42	Arkansas	3564	6.06517
ARK16.86	2016	Jonesboro	Rhizosphere	42	Arkansas	3908	6.74396
ARK16.87	2016	Jonesboro	Rhizosphere	42	Arkansas	4387	7.28331
ARK16.88	2016	Jonesboro	Rhizosphere	42	Arkansas	3833	7.12247
ARK16.89	2016	Jonesboro	Rhizosphere	42	Arkansas	3659	6.93919
ARK16.9	2016	Jonesboro	Rhizosphere	28	Arkansas	4986	7.21081
ARK16.90	2016	Jonesboro	Rhizosphere	42	Arkansas	4703	7.21293
ARK16.91	2016	Jonesboro	Rhizosphere	42	Arkansas	4010	7.11591
ARK16.92	2016	Jonesboro	Rhizosphere	42	Arkansas	4297	7.24198
ARK16.93	2016	Jonesboro	Rhizosphere	42	Arkansas	4302	7.20502
ARK16.94	2016	Jonesboro	Rhizosphere	42	Arkansas	3710	7.1526
ARK16.95	2016	Jonesboro	Rhizosphere	42	Arkansas	3819	6.97516
ARK16.96	2016	Jonesboro	Rhizosphere	42	Arkansas	3382	6.42986
ARK16.97	2016	Jonesboro	Endosphere	42	Arkansas	1355	5.06135
ARK16.98	2016	Jonesboro	Endosphere	42	Arkansas	1093	5.16026
ARK16.99	2016	Jonesboro	Endosphere	42	Arkansas	884	3.72922
W0.BS.5	2014	Arbuckle	Bulk Soil	0	California	3237	6.56077
W1.BS.1	2014	Arbuckle	Bulk Soil	7	California	3056	6.50913
W1.BS.2	2014	Arbuckle	Bulk Soil	7	California	3406	6.46931
W1.BS.3	2014	Arbuckle	Bulk Soil	7	California	2543	6.50798
W1.BS.4	2014	Arbuckle	Bulk Soil	7	California	3316	6.46322
W1.BS.5	2014	Arbuckle	Bulk Soil	7	California	4637	6.62838
W1.BS.6	2014	Arbuckle	Bulk Soil	7	California	3354	6.68438
W1.E.1	2014	Arbuckle	Endosphere	7	California	907	5.22042
W1.E.2	2014	Arbuckle	Endosphere	7	California	1206	5.8301
W1.E.5	2014	Arbuckle	Endosphere	7	California	1004	5.35707
W1.E.7	2014	Arbuckle	Endosphere	7	California	961	5.33601
W1.RP.1	2014	Arbuckle	Rhizosphere	7	California	3422	6.68961
W1.RP.2	2014	Arbuckle	Rhizosphere	7	California	3569	6.42674
W1.RP.3	2014	Arbuckle	Rhizosphere	7	California	3290	6.59392
W1.RP.4	2014	Arbuckle	Rhizosphere	7	California	2680	6.17804
W1.RP.5	2014	Arbuckle	Rhizosphere	7	California	3770	6.76674
W1.RP.6	2014	Arbuckle	Rhizosphere	7	California	3025	6.70926
W1.RP.7	2014	Arbuckle	Rhizosphere	7	California	3861	6.65885
W1.RP.8	2014	Arbuckle	Rhizosphere	7	California	3907	6.88983
W1.RS.1	2014	Arbuckle	Rhizoplane	7	California	3609	6.29135
W1.RS.2	2014	Arbuckle	Rhizoplane	7	California	3053	6.35931
W1.RS.3	2014	Arbuckle	Rhizoplane	7	California	2681	6.36518
W1.RS.4	2014	Arbuckle	Rhizoplane	7	California	2266	5.68063
W1.RS.5	2014	Arbuckle	Rhizoplane	7	California	3016	6.00921
W1.RS.6	2014	Arbuckle	Rhizoplane	7	California	1647	5.45339
W1.RS.7	2014	Arbuckle	Rhizoplane	7	California	3019	6.29767
W1.RS.8	2014	Arbuckle	Rhizoplane	7	California	2485	6.44902
W10.E.1	2014	Arbuckle	Endosphere	70	California	1903	5.16569
W10.E.2	2014	Arbuckle	Endosphere	70	California	1809	5.54229
W10.E.3	2014	Arbuckle	Endosphere	70	California	1367	4.69491
W10.E.4	2014	Arbuckle	Endosphere	70	California	1395	4.46989
W10.E.5	2014	Arbuckle	Endosphere	70	California	1627	5.40099
W10.E.6	2014	Arbuckle	Endosphere	70	California	1571	4.74455
W10.E.7	2014	Arbuckle	Endosphere	70	California	1729	4.52562
W10.E.8	2014	Arbuckle	Endosphere	70	California	2069	5.41092
W10.RP.1	2014	Arbuckle	Rhizoplane	70	California	3051	6.29
W10.RP.2	2014	Arbuckle	Rhizoplane	70	California	2786	5.94685
W10.RP.3	2014	Arbuckle	Rhizoplane	70	California	2376	6.22309
W10.RP.4	2014	Arbuckle	Rhizoplane	70	California	2484	5.75127
W10.RP.5	2014	Arbuckle	Rhizoplane	70	California	2503	6.06633
W10.RP.6	2014	Arbuckle	Rhizoplane	70	California	2392	6.08401
W10.RP.7	2014	Arbuckle	Rhizoplane	70	California	2974	6.23631
W10.RP.8	2014	Arbuckle	Rhizoplane	70	California	2961	6.32565
W10.RS.1	2014	Arbuckle	Rhizosphere	70	California	4495	7.04651
W10.RS.2	2014	Arbuckle	Rhizosphere	70	California	4052	6.85408
W10.RS.3	2014	Arbuckle	Rhizosphere	70	California	3835	6.96556
W10.RS.4	2014	Arbuckle	Rhizosphere	70	California	4289	6.76031
W10.RS.5	2014	Arbuckle	Rhizosphere	70	California	4126	7.09808
W10.RS.6	2014	Arbuckle	Rhizosphere	70	California	3786	6.92538
W10.RS.7	2014	Arbuckle	Rhizosphere	70	California	4291	7.04717
W10.RS.8	2014	Arbuckle	Rhizosphere	70	California	4059	7.02277
W11.E.1	2014	Arbuckle	Endosphere	77	California	1525	3.28492
W11.E.2	2014	Arbuckle	Endosphere	77	California	2190	4.56159
W11.E.3	2014	Arbuckle	Endosphere	77	California	1997	5.21119
W11.E.4	2014	Arbuckle	Endosphere	77	California	1061	4.39553
W11.E.5	2014	Arbuckle	Endosphere	77	California	1194	4.70905
W11.E.6	2014	Arbuckle	Endosphere	77	California	1543	4.2503
W11.E.7	2014	Arbuckle	Endosphere	77	California	1948	4.00125
W11.E.8	2014	Arbuckle	Endosphere	77	California	1650	4.38507
W11.RP.1	2014	Arbuckle	Rhizoplane	77	California	2345	5.57825
W11.RP.2	2014	Arbuckle	Rhizoplane	77	California	2914	6.22916
W11.RP.3	2014	Arbuckle	Rhizoplane	77	California	3550	5.5842
W11.RP.4	2014	Arbuckle	Rhizoplane	77	California	1382	5.59758
W11.RP.5	2014	Arbuckle	Rhizoplane	77	California	2700	6.22208
W11.RP.6	2014	Arbuckle	Rhizoplane	77	California	2118	6.31123
W11.RP.7	2014	Arbuckle	Rhizoplane	77	California	3281	6.3457
W11.RP.8	2014	Arbuckle	Rhizoplane	77	California	2746	6.06875
W11.RS.1	2014	Arbuckle	Rhizosphere	77	California	3911	6.7511
W11.RS.2	2014	Arbuckle	Rhizosphere	77	California	2322	6.70427
W11.RS.3	2014	Arbuckle	Rhizosphere	77	California	3879	6.96195
W11.RS.4	2014	Arbuckle	Rhizosphere	77	California	2540	6.69382
W11.RS.5	2014	Arbuckle	Rhizosphere	77	California	3059	6.95069
W11.RS.6	2014	Arbuckle	Rhizosphere	77	California	3314	7.00309
W11.RS.7	2014	Arbuckle	Rhizosphere	77	California	4243	6.97552
W11.RS.8	2014	Arbuckle	Rhizosphere	77	California	5358	7.08099
W12.E.1	2014	Arbuckle	Endosphere	84	California	2154	5.10941
W12.E.2	2014	Arbuckle	Endosphere	84	California	2430	5.35513
W12.E.3	2014	Arbuckle	Endosphere	84	California	2522	5.18693
W12.E.4	2014	Arbuckle	Endosphere	84	California	1282	3.93985
W12.E.5	2014	Arbuckle	Endosphere	84	California	1977	5.21277
W12.E.6	2014	Arbuckle	Endosphere	84	California	2211	3.402
W12.E.7	2014	Arbuckle	Endosphere	84	California	1904	4.78168
W12.E.8	2014	Arbuckle	Endosphere	84	California	1988	4.87999
W12.RP.1	2014	Arbuckle	Rhizosphere	84	California	3048	6.6691
W12.RP.2	2014	Arbuckle	Rhizosphere	84	California	3567	6.6983
W12.RP.3	2014	Arbuckle	Rhizosphere	84	California	3234	6.64374
W12.RP.4	2014	Arbuckle	Rhizosphere	84	California	2942	6.34046
W12.RP.5	2014	Arbuckle	Rhizosphere	84	California	3813	7.10494
W12.RP.6	2014	Arbuckle	Rhizosphere	84	California	3544	7.02227
W12.RP.7	2014	Arbuckle	Rhizosphere	84	California	4070	7.05974
W12.RP.8	2014	Arbuckle	Rhizosphere	84	California	2812	6.851
W12.RS.1	2014	Arbuckle	Rhizoplane	84	California	3413	6.33366
W12.RS.2	2014	Arbuckle	Rhizoplane	84	California	3439	6.3459
W12.RS.3	2014	Arbuckle	Rhizoplane	84	California	3310	5.92381
W12.RS.4	2014	Arbuckle	Rhizoplane	84	California	2433	5.39946
W12.RS.5	2014	Arbuckle	Rhizoplane	84	California	3310	6.02882
W12.RS.6	2014	Arbuckle	Rhizoplane	84	California	3354	6.27323
W12.RS.7	2014	Arbuckle	Rhizoplane	84	California	2897	6.24984
W12.RS.8	2014	Arbuckle	Rhizoplane	84	California	2744	6.22932
W13.E.1	2014	Arbuckle	Endosphere	91	California	1617	4.11653
W13.E.2	2014	Arbuckle	Endosphere	91	California	1809	5.1322
W13.E.3	2014	Arbuckle	Endosphere	91	California	2402	5.57805
W13.E.4	2014	Arbuckle	Endosphere	91	California	2447	5.19315
W13.E.5	2014	Arbuckle	Endosphere	91	California	1878	5.34875
W13.E.6	2014	Arbuckle	Endosphere	91	California	1903	5.32889
W13.E.7	2014	Arbuckle	Endosphere	91	California	2290	4.87585
W13.E.8	2014	Arbuckle	Endosphere	91	California	2185	5.25058
W13.RP.1	2014	Arbuckle	Rhizoplane	91	California	3500	6.12563
W13.RP.2	2014	Arbuckle	Rhizoplane	91	California	2421	5.76476
W13.RP.3	2014	Arbuckle	Rhizoplane	91	California	2613	6.17006
W13.RP.4	2014	Arbuckle	Rhizoplane	91	California	2830	6.24779
W13.RP.5	2014	Arbuckle	Rhizoplane	91	California	2450	6.0673
W13.RP.6	2014	Arbuckle	Rhizoplane	91	California	1858	5.6784
W13.RP.7	2014	Arbuckle	Rhizoplane	91	California	1901	5.64052
W13.RP.8	2014	Arbuckle	Rhizoplane	91	California	2850	6.25137
W13.RS.1	2014	Arbuckle	Rhizosphere	91	California	3426	6.88996
W13.RS.2	2014	Arbuckle	Rhizosphere	91	California	4686	6.90727
W13.RS.3	2014	Arbuckle	Rhizosphere	91	California	3527	6.6314
W13.RS.4	2014	Arbuckle	Rhizosphere	91	California	3963	6.9451
W13.RS.5	2014	Arbuckle	Rhizosphere	91	California	3797	7.16685
W13.RS.6	2014	Arbuckle	Rhizosphere	91	California	3970	7.02671
W13.RS.7	2014	Arbuckle	Rhizosphere	91	California	5418	7.27674
W13.RS.8	2014	Arbuckle	Rhizosphere	91	California	4750	7.22857
W14.E.1	2014	Arbuckle	Endosphere	98	California	2008	5.68084
W14.E.2	2014	Arbuckle	Endosphere	98	California	2153	5.46404
W14.E.3	2014	Arbuckle	Endosphere	98	California	2436	5.75653
W14.E.4	2014	Arbuckle	Endosphere	98	California	2086	4.26504
W14.E.5	2014	Arbuckle	Endosphere	98	California	2100	4.87494
W14.E.6	2014	Arbuckle	Endosphere	98	California	1998	4.34014
W14.E.7	2014	Arbuckle	Endosphere	98	California	2135	4.61493
W14.E.8	2014	Arbuckle	Endosphere	98	California	2186	5.62515
W14.RP.1	2014	Arbuckle	Rhizoplane	98	California	2562	5.92366
W14.RP.2	2014	Arbuckle	Rhizoplane	98	California	3069	5.97025
W14.RP.3	2014	Arbuckle	Rhizoplane	98	California	3048	6.3308
W14.RP.4	2014	Arbuckle	Rhizoplane	98	California	2596	5.66413
W14.RP.5	2014	Arbuckle	Rhizoplane	98	California	2692	6.00875
W14.RP.6	2014	Arbuckle	Rhizoplane	98	California	3218	5.8987
W14.RP.7	2014	Arbuckle	Rhizoplane	98	California	2880	5.58862
W14.RP.8	2014	Arbuckle	Rhizoplane	98	California	2959	6.35952
W14.RS.1	2014	Arbuckle	Rhizosphere	98	California	3904	6.94062
W14.RS.2	2014	Arbuckle	Rhizosphere	98	California	4233	6.93134
W14.RS.3	2014	Arbuckle	Rhizosphere	98	California	4063	6.93798
W14.RS.4	2014	Arbuckle	Rhizosphere	98	California	4192	6.7709
W14.RS.5	2014	Arbuckle	Rhizosphere	98	California	4402	7.08887
W14.RS.6	2014	Arbuckle	Rhizosphere	98	California	4102	7.08811
W14.RS.7	2014	Arbuckle	Rhizosphere	98	California	3937	6.93029
W14.RS.8	2014	Arbuckle	Rhizosphere	98	California	4208	7.09269
W15.E.1	2014	Arbuckle	Endosphere	105	California	2200	4.78406
W15.E.2	2014	Arbuckle	Endosphere	105	California	2648	5.30348
W15.E.3	2014	Arbuckle	Endosphere	105	California	1664	3.76102
W15.E.4	2014	Arbuckle	Endosphere	105	California	2508	5.1482
W15.E.5	2014	Arbuckle	Endosphere	105	California	2438	5.1092
W15.E.6	2014	Arbuckle	Endosphere	105	California	994	4.81872
W15.E.7	2014	Arbuckle	Endosphere	105	California	2682	4.87149
W15.E.8	2014	Arbuckle	Endosphere	105	California	2962	5.35441
W15.RP.1	2014	Arbuckle	Rhizoplane	105	California	2698	5.61774
W15.RP.2	2014	Arbuckle	Rhizoplane	105	California	3406	6.16606
W15.RP.3	2014	Arbuckle	Rhizoplane	105	California	1868	5.57393
W15.RP.4	2014	Arbuckle	Rhizoplane	105	California	2359	5.92525
W15.RP.5	2014	Arbuckle	Rhizoplane	105	California	1741	5.66108
W15.RP.6	2014	Arbuckle	Rhizoplane	105	California	3098	5.96181
W15.RP.7	2014	Arbuckle	Rhizoplane	105	California	3354	6.33607
W15.RP.8	2014	Arbuckle	Rhizoplane	105	California	3457	6.27005
W15.RS.1	2014	Arbuckle	Rhizosphere	105	California	4798	7.06143
W15.RS.2	2014	Arbuckle	Rhizosphere	105	California	5054	7.17299
W15.RS.3	2014	Arbuckle	Rhizosphere	105	California	3535	7.03055
W15.RS.4	2014	Arbuckle	Rhizosphere	105	California	4544	7.12212
W15.RS.5	2014	Arbuckle	Rhizosphere	105	California	4103	7.0685
W15.RS.6	2014	Arbuckle	Rhizosphere	105	California	4299	7.03809
W15.RS.7	2014	Arbuckle	Rhizosphere	105	California	4205	7.16115
W15.RS.8	2014	Arbuckle	Rhizosphere	105	California	3079	7.06057
W16.E.1	2014	Arbuckle	Endosphere	112	California	1453	4.18544
W16.E.2	2014	Arbuckle	Endosphere	112	California	2755	6.09533
W16.E.3	2014	Arbuckle	Endosphere	112	California	1961	5.57013
W16.E.4	2014	Arbuckle	Endosphere	112	California	1210	4.40263
W16.E.5	2014	Arbuckle	Endosphere	112	California	1610	4.87451
W16.E.6	2014	Arbuckle	Endosphere	112	California	2056	5.49442
W16.E.7	2014	Arbuckle	Endosphere	112	California	1048	2.7524
W16.E.8	2014	Arbuckle	Endosphere	112	California	2033	5.14002
W16.RP.1	2014	Arbuckle	Rhizoplane	112	California	2209	5.64673
W16.RP.2	2014	Arbuckle	Rhizoplane	112	California	2783	6.47343
W16.RP.3	2014	Arbuckle	Rhizoplane	112	California	3063	6.10455
W16.RP.4	2014	Arbuckle	Rhizoplane	112	California	2400	6.19465
W16.RP.5	2014	Arbuckle	Rhizoplane	112	California	2529	5.91011
W16.RP.6	2014	Arbuckle	Rhizoplane	112	California	2994	6.23161
W16.RP.7	2014	Arbuckle	Rhizoplane	112	California	2790	5.92824
W16.RP.8	2014	Arbuckle	Rhizoplane	112	California	2707	4.83584
W16.RS.1	2014	Arbuckle	Rhizosphere	112	California	3117	6.73606
W16.RS.2	2014	Arbuckle	Rhizosphere	112	California	3509	6.88589
W16.RS.3	2014	Arbuckle	Rhizosphere	112	California	3812	6.92522
W16.RS.4	2014	Arbuckle	Rhizosphere	112	California	3232	6.75521
W16.RS.5	2014	Arbuckle	Rhizosphere	112	California	3465	6.6373
W16.RS.6	2014	Arbuckle	Rhizosphere	112	California	3925	7.02578
W16.RS.7	2014	Arbuckle	Rhizosphere	112	California	3503	6.98412
W16.RS.8	2014	Arbuckle	Rhizosphere	112	California	3449	6.9001
W17.E.1	2014	Arbuckle	Endosphere	119	California	2061	5.13504
W17.E.2	2014	Arbuckle	Endosphere	119	California	2127	4.51738
W17.E.3	2014	Arbuckle	Endosphere	119	California	2223	5.27916
W17.E.4	2014	Arbuckle	Endosphere	119	California	2089	4.75031
W17.E.5	2014	Arbuckle	Endosphere	119	California	2071	4.91868
W17.E.6	2014	Arbuckle	Endosphere	119	California	2212	5.57083
W17.E.7	2014	Arbuckle	Endosphere	119	California	2303	3.98344
W17.E.8	2014	Arbuckle	Endosphere	119	California	1832	4.03589
W17.RP.1	2014	Arbuckle	Rhizoplane	119	California	2579	5.93176
W17.RP.2	2014	Arbuckle	Rhizoplane	119	California	3134	5.8616
W17.RP.3	2014	Arbuckle	Rhizoplane	119	California	2427	5.75574
W17.RP.4	2014	Arbuckle	Rhizoplane	119	California	2642	5.60754
W17.RP.5	2014	Arbuckle	Rhizoplane	119	California	2441	6.13806
W17.RP.6	2014	Arbuckle	Rhizoplane	119	California	2219	5.09832
W17.RP.7	2014	Arbuckle	Rhizoplane	119	California	3351	5.77327
W17.RP.8	2014	Arbuckle	Rhizoplane	119	California	2624	5.152
W17.RS.1	2014	Arbuckle	Rhizosphere	119	California	4100	7.08203
W17.RS.2	2014	Arbuckle	Rhizosphere	119	California	4287	7.01672
W17.RS.3	2014	Arbuckle	Rhizosphere	119	California	4959	7.09277
W17.RS.4	2014	Arbuckle	Rhizosphere	119	California	4237	7.06124
W17.RS.5	2014	Arbuckle	Rhizosphere	119	California	4592	6.90671
W17.RS.6	2014	Arbuckle	Rhizosphere	119	California	4396	7.00074
W17.RS.7	2014	Arbuckle	Rhizosphere	119	California	4812	7.13353
W17.RS.8	2014	Arbuckle	Rhizosphere	119	California	4018	6.84063
W18.E.1	2014	Arbuckle	Endosphere	126	California	2284	5.17563
W18.E.2	2014	Arbuckle	Endosphere	126	California	2602	5.68824
W18.E.3	2014	Arbuckle	Endosphere	126	California	2044	5.15664
W18.E.4	2014	Arbuckle	Endosphere	126	California	2380	5.5084
W18.E.5	2014	Arbuckle	Endosphere	126	California	1636	5.07266
W18.E.6	2014	Arbuckle	Endosphere	126	California	1335	4.48121
W18.E.7	2014	Arbuckle	Endosphere	126	California	2431	4.81613
W18.E.8	2014	Arbuckle	Endosphere	126	California	1616	4.62561
W18.RP.1	2014	Arbuckle	Rhizoplane	126	California	3304	6.22793
W18.RP.2	2014	Arbuckle	Rhizoplane	126	California	3195	6.36753
W18.RP.3	2014	Arbuckle	Rhizoplane	126	California	4208	6.1592
W18.RP.4	2014	Arbuckle	Rhizoplane	126	California	2940	6.37896
W18.RP.5	2014	Arbuckle	Rhizoplane	126	California	3326	5.9939
W18.RP.6	2014	Arbuckle	Rhizoplane	126	California	3982	6.21727
W18.RP.7	2014	Arbuckle	Rhizoplane	126	California	2669	6.63508
W18.RP.8	2014	Arbuckle	Rhizoplane	126	California	2484	5.89045
W18.RS.1	2014	Arbuckle	Rhizosphere	126	California	4672	7.23187
W18.RS.2	2014	Arbuckle	Rhizosphere	126	California	5328	7.15572
W18.RS.3	2014	Arbuckle	Rhizosphere	126	California	5444	7.23138
W18.RS.4	2014	Arbuckle	Rhizosphere	126	California	5304	7.08716
W18.RS.5	2014	Arbuckle	Rhizosphere	126	California	3568	6.77404
W18.RS.6	2014	Arbuckle	Rhizosphere	126	California	4219	7.14553
W18.RS.7	2014	Arbuckle	Rhizosphere	126	California	4970	7.00659
W18.RS.8	2014	Arbuckle	Rhizosphere	126	California	3914	7.13734
W19.E.1	2014	Arbuckle	Endosphere	133	California	1883	5.63374
W19.E.2	2014	Arbuckle	Endosphere	133	California	1195	4.17906
W19.E.3	2014	Arbuckle	Endosphere	133	California	2182	5.19895
W19.E.4	2014	Arbuckle	Endosphere	133	California	1679	5.30438
W19.E.5	2014	Arbuckle	Endosphere	133	California	2249	4.5027
W19.E.6	2014	Arbuckle	Endosphere	133	California	1286	4.61464
W19.E.7	2014	Arbuckle	Endosphere	133	California	1864	4.87099
W19.E.8	2014	Arbuckle	Endosphere	133	California	1706	4.76223
W19.RP.1	2014	Arbuckle	Rhizoplane	133	California	2136	5.77398
W19.RP.2	2014	Arbuckle	Rhizoplane	133	California	2605	5.81648
W19.RP.3	2014	Arbuckle	Rhizoplane	133	California	3755	6.56034
W19.RP.4	2014	Arbuckle	Rhizoplane	133	California	2467	6.14329
W19.RP.5	2014	Arbuckle	Rhizoplane	133	California	3119	6.36921
W19.RP.6	2014	Arbuckle	Rhizoplane	133	California	2789	6.01967
W19.RP.7	2014	Arbuckle	Rhizoplane	133	California	3100	5.91306
W19.RP.8	2014	Arbuckle	Rhizoplane	133	California	2906	6.15926
W19.RS.1	2014	Arbuckle	Rhizosphere	133	California	3398	7.03929
W19.RS.2	2014	Arbuckle	Rhizosphere	133	California	3266	6.9895
W19.RS.3	2014	Arbuckle	Rhizosphere	133	California	2422	6.88057
W19.RS.4	2014	Arbuckle	Rhizosphere	133	California	3015	6.84443
W19.RS.5	2014	Arbuckle	Rhizosphere	133	California	3328	7.08231
W19.RS.6	2014	Arbuckle	Rhizosphere	133	California	3051	6.94942
W19.RS.7	2014	Arbuckle	Rhizosphere	133	California	3171	6.96661
W19.RS.8	2014	Arbuckle	Rhizosphere	133	California	3612	6.81112
W2.BS.1	2014	Arbuckle	Bulk Soil	14	California	3135	6.63605
W2.BS.2	2014	Arbuckle	Bulk Soil	14	California	1689	6.14042
W2.E.1	2014	Arbuckle	Endosphere	14	California	1038	5.57184
W2.E.2	2014	Arbuckle	Endosphere	14	California	2501	6.0631
W2.E.3	2014	Arbuckle	Endosphere	14	California	762	4.92793
W2.E.4	2014	Arbuckle	Endosphere	14	California	2001	5.14181
W2.E.5	2014	Arbuckle	Endosphere	14	California	1608	5.75984
W2.E.6	2014	Arbuckle	Endosphere	14	California	2262	4.87224
W2.E.7	2014	Arbuckle	Endosphere	14	California	2099	5.78512
W2.E.8	2014	Arbuckle	Endosphere	14	California	3055	5.663
W2.RP.1	2014	Arbuckle	Rhizoplane	14	California	2248	6.38008
W2.RP.2	2014	Arbuckle	Rhizoplane	14	California	3260	6.46544
W2.RP.3	2014	Arbuckle	Rhizoplane	14	California	1750	5.95194
W2.RP.4	2014	Arbuckle	Rhizoplane	14	California	2712	5.56784
W2.RP.5	2014	Arbuckle	Rhizoplane	14	California	2645	6.45845
W2.RP.6	2014	Arbuckle	Rhizoplane	14	California	2269	6.60671
W2.RP.7	2014	Arbuckle	Rhizoplane	14	California	2037	6.53675
W2.RP.8	2014	Arbuckle	Rhizoplane	14	California	2617	5.83078
W2.RS.1	2014	Arbuckle	Rhizosphere	14	California	4544	6.83407
W2.RS.2	2014	Arbuckle	Rhizosphere	14	California	3877	6.95827
W2.RS.3	2014	Arbuckle	Rhizosphere	14	California	3827	6.67981
W2.RS.4	2014	Arbuckle	Rhizosphere	14	California	3368	6.24453
W2.RS.5	2014	Arbuckle	Rhizosphere	14	California	4018	6.7963
W2.RS.6	2014	Arbuckle	Rhizosphere	14	California	4035	6.76961
W2.RS.7	2014	Arbuckle	Rhizosphere	14	California	3993	6.81518
W2.RS.8	2014	Arbuckle	Rhizosphere	14	California	4646	6.68283
W3.BS.1	2014	Arbuckle	Bulk Soil	21	California	2710	6.65823
W3.BS.2	2014	Arbuckle	Bulk Soil	21	California	3053	6.42572
W3.BS.4	2014	Arbuckle	Bulk Soil	21	California	3238	6.51127
W3.BS.5	2014	Arbuckle	Bulk Soil	21	California	3813	6.6059
W3.BS.6	2014	Arbuckle	Bulk Soil	21	California	3329	6.54844
W3.E.1	2014	Arbuckle	Endosphere	21	California	981	4.59443
W3.E.2	2014	Arbuckle	Endosphere	21	California	954	4.86844
W3.E.4	2014	Arbuckle	Endosphere	21	California	880	5.03269
W3.E.6	2014	Arbuckle	Endosphere	21	California	1009	4.9859
W3.E.7	2014	Arbuckle	Endosphere	21	California	1109	4.81743
W3.E.8	2014	Arbuckle	Endosphere	21	California	910	4.65445
W3.RP.1	2014	Arbuckle	Rhizoplane	21	California	2065	6.11911
W3.RP.2	2014	Arbuckle	Rhizoplane	21	California	2664	6.3854
W3.RP.3	2014	Arbuckle	Rhizoplane	21	California	2399	6.36367
W3.RP.4	2014	Arbuckle	Rhizoplane	21	California	2921	6.3219
W3.RP.5	2014	Arbuckle	Rhizoplane	21	California	2288	5.80985
W3.RP.6	2014	Arbuckle	Rhizoplane	21	California	1917	5.93945
W3.RP.7	2014	Arbuckle	Rhizoplane	21	California	2525	6.25621
W3.RP.8	2014	Arbuckle	Rhizoplane	21	California	3049	6.22419
W3.RS.1	2014	Arbuckle	Rhizosphere	21	California	1781	6.2622
W3.RS.2	2014	Arbuckle	Rhizosphere	21	California	2535	6.6621
W3.RS.3	2014	Arbuckle	Rhizosphere	21	California	2483	6.57007
W3.RS.4	2014	Arbuckle	Rhizosphere	21	California	2424	6.51263
W3.RS.5	2014	Arbuckle	Rhizosphere	21	California	2061	6.32379
W3.RS.6	2014	Arbuckle	Rhizosphere	21	California	2638	6.72492
W3.RS.7	2014	Arbuckle	Rhizosphere	21	California	2267	6.5536
W3.RS.8	2014	Arbuckle	Rhizosphere	21	California	3001	6.71452
W4.BS.1	2014	Arbuckle	Bulk Soil	28	California	3266	6.43331
W4.BS.2	2014	Arbuckle	Bulk Soil	28	California	2804	6.39298
W4.BS.3	2014	Arbuckle	Bulk Soil	28	California	2878	6.42564
W4.BS.4	2014	Arbuckle	Bulk Soil	28	California	3176	6.23801
W4.BS.5	2014	Arbuckle	Bulk Soil	28	California	3247	6.51851
W4.BS.6	2014	Arbuckle	Bulk Soil	28	California	3258	6.45552
W4.E.1	2014	Arbuckle	Endosphere	28	California	847	4.98919
W4.E.2	2014	Arbuckle	Endosphere	28	California	1207	3.547
W4.E.3	2014	Arbuckle	Endosphere	28	California	1522	5.29546
W4.E.4	2014	Arbuckle	Endosphere	28	California	1124	5.03085
W4.E.5	2014	Arbuckle	Endosphere	28	California	1044	4.8951
W4.E.6	2014	Arbuckle	Endosphere	28	California	1397	3.46826
W4.E.7	2014	Arbuckle	Endosphere	28	California	637	3.66938
W4.E.8	2014	Arbuckle	Endosphere	28	California	1378	5.37222
W4.RP.1	2014	Arbuckle	Rhizoplane	28	California	2535	6.01845
W4.RP.2	2014	Arbuckle	Rhizoplane	28	California	3077	6.11035
W4.RP.3	2014	Arbuckle	Rhizoplane	28	California	2166	5.86493
W4.RP.4	2014	Arbuckle	Rhizoplane	28	California	2860	5.82615
W4.RP.5	2014	Arbuckle	Rhizoplane	28	California	2823	6.22882
W4.RP.6	2014	Arbuckle	Rhizoplane	28	California	2758	6.18906
W4.RP.7	2014	Arbuckle	Rhizoplane	28	California	3181	6.37103
W4.RP.8	2014	Arbuckle	Rhizoplane	28	California	3364	6.44121
W4.RS.1	2014	Arbuckle	Rhizosphere	28	California	3709	6.83743
W4.RS.2	2014	Arbuckle	Rhizosphere	28	California	3756	6.75165
W4.RS.3	2014	Arbuckle	Rhizosphere	28	California	3085	6.9143
W4.RS.4	2014	Arbuckle	Rhizosphere	28	California	2993	6.78185
W4.RS.5	2014	Arbuckle	Rhizosphere	28	California	3241	6.78476
W4.RS.6	2014	Arbuckle	Rhizosphere	28	California	3441	6.75704
W4.RS.7	2014	Arbuckle	Rhizosphere	28	California	3904	6.83657
W4.RS.8	2014	Arbuckle	Rhizosphere	28	California	3808	6.81903
W5.BS.1	2014	Arbuckle	Bulk Soil	35	California	3358	6.36175
W5.BS.2	2014	Arbuckle	Bulk Soil	35	California	2964	6.30876
W5.BS.3	2014	Arbuckle	Bulk Soil	35	California	2699	6.33106
W5.BS.4	2014	Arbuckle	Bulk Soil	35	California	2670	6.15565
W5.BS.5	2014	Arbuckle	Bulk Soil	35	California	3225	6.36946
W5.E.3	2014	Arbuckle	Endosphere	35	California	1091	5.2552
W5.E.4	2014	Arbuckle	Endosphere	35	California	1277	5.4944
W5.E.5	2014	Arbuckle	Endosphere	35	California	2187	5.85476
W5.E.6	2014	Arbuckle	Endosphere	35	California	3177	6.09794
W5.E.7	2014	Arbuckle	Endosphere	35	California	896	4.60781
W5.E.8	2014	Arbuckle	Endosphere	35	California	862	4.63548
W5.RP.1	2014	Arbuckle	Rhizosphere	35	California	3081	6.62585
W5.RP.2	2014	Arbuckle	Rhizosphere	35	California	3536	6.75209
W5.RP.3	2014	Arbuckle	Rhizosphere	35	California	3519	6.89949
W5.RP.4	2014	Arbuckle	Rhizosphere	35	California	3465	6.8924
W5.RP.5	2014	Arbuckle	Rhizosphere	35	California	4036	6.93286
W5.RP.6	2014	Arbuckle	Rhizosphere	35	California	3872	6.85705
W5.RP.7	2014	Arbuckle	Rhizosphere	35	California	3808	6.83254
W5.RP.8	2014	Arbuckle	Rhizosphere	35	California	3807	7.00062
W5.RS.1	2014	Arbuckle	Rhizoplane	35	California	2391	5.93065
W5.RS.2	2014	Arbuckle	Rhizoplane	35	California	2598	5.97137
W5.RS.3	2014	Arbuckle	Rhizoplane	35	California	2684	6.07763
W5.RS.4	2014	Arbuckle	Rhizoplane	35	California	3400	6.42755
W5.RS.5	2014	Arbuckle	Rhizoplane	35	California	2966	6.15997
W5.RS.6	2014	Arbuckle	Rhizoplane	35	California	3258	6.4715
W5.RS.7	2014	Arbuckle	Rhizoplane	35	California	3260	6.43133
W5.RS.8	2014	Arbuckle	Rhizoplane	35	California	3166	6.45187
W6.BS.1	2014	Arbuckle	Bulk Soil	42	California	3456	6.56092
W6.BS.2	2014	Arbuckle	Bulk Soil	42	California	2804	6.43253
W6.BS.3	2014	Arbuckle	Bulk Soil	42	California	2659	6.42473
W6.BS.4	2014	Arbuckle	Bulk Soil	42	California	1025	5.20596
W6.BS.5	2014	Arbuckle	Bulk Soil	42	California	2718	6.33336
W6.BS.6	2014	Arbuckle	Bulk Soil	42	California	2351	6.4325
W6.E.1	2014	Arbuckle	Endosphere	42	California	2445	5.75583
W6.E.2	2014	Arbuckle	Endosphere	42	California	2017	4.50599
W6.E.3	2014	Arbuckle	Endosphere	42	California	2393	5.09274
W6.E.5	2014	Arbuckle	Endosphere	42	California	2112	5.26145
W6.E.6	2014	Arbuckle	Endosphere	42	California	2485	4.99573
W6.E.7	2014	Arbuckle	Endosphere	42	California	2077	5.21341
W6.E.8	2014	Arbuckle	Endosphere	42	California	1655	5.60479
W6.RP.1	2014	Arbuckle	Rhizoplane	42	California	3261	6.54412
W6.RP.2	2014	Arbuckle	Rhizoplane	42	California	3387	6.57009
W6.RP.3	2014	Arbuckle	Rhizoplane	42	California	3274	6.68742
W6.RP.4	2014	Arbuckle	Rhizoplane	42	California	2992	6.25935
W6.RP.5	2014	Arbuckle	Rhizoplane	42	California	3004	6.2843
W6.RP.6	2014	Arbuckle	Rhizoplane	42	California	1856	6.4124
W6.RP.7	2014	Arbuckle	Rhizoplane	42	California	2655	6.40028
W6.RP.8	2014	Arbuckle	Rhizoplane	42	California	2606	6.561
W6.RS.1	2014	Arbuckle	Rhizosphere	42	California	2691	6.80095
W6.RS.2	2014	Arbuckle	Rhizosphere	42	California	3350	6.90843
W6.RS.3	2014	Arbuckle	Rhizosphere	42	California	4458	6.97205
W6.RS.4	2014	Arbuckle	Rhizosphere	42	California	3177	6.7626
W6.RS.5	2014	Arbuckle	Rhizosphere	42	California	3580	6.92803
W6.RS.6	2014	Arbuckle	Rhizosphere	42	California	2562	6.89852
W6.RS.7	2014	Arbuckle	Rhizosphere	42	California	4620	6.96723
W6.RS.8	2014	Arbuckle	Rhizosphere	42	California	4812	6.92436
W7.E.1	2014	Arbuckle	Endosphere	49	California	1707	5.29824
W7.E.2	2014	Arbuckle	Endosphere	49	California	1568	5.51718
W7.E.3	2014	Arbuckle	Endosphere	49	California	3241	5.82733
W7.E.4	2014	Arbuckle	Endosphere	49	California	1254	4.81454
W7.E.5	2014	Arbuckle	Endosphere	49	California	1875	4.51974
W7.E.6	2014	Arbuckle	Endosphere	49	California	1741	5.04936
W7.E.7	2014	Arbuckle	Endosphere	49	California	1061	4.89316
W7.E.8	2014	Arbuckle	Endosphere	49	California	1312	4.85764
W7.RP.1	2014	Arbuckle	Rhizoplane	49	California	2430	6.01875
W7.RP.2	2014	Arbuckle	Rhizoplane	49	California	3231	6.17334
W7.RP.3	2014	Arbuckle	Rhizoplane	49	California	3564	6.26566
W7.RP.4	2014	Arbuckle	Rhizoplane	49	California	2969	5.95
W7.RP.5	2014	Arbuckle	Rhizoplane	49	California	3221	6.17073
W7.RP.6	2014	Arbuckle	Rhizoplane	49	California	3522	6.34892
W7.RP.7	2014	Arbuckle	Rhizoplane	49	California	2789	6.05862
W7.RP.8	2014	Arbuckle	Rhizoplane	49	California	3756	6.22151
W7.RS.1	2014	Arbuckle	Rhizosphere	49	California	3824	6.73178
W7.RS.2	2014	Arbuckle	Rhizosphere	49	California	3594	6.61457
W7.RS.3	2014	Arbuckle	Rhizosphere	49	California	4375	6.8669
W7.RS.4	2014	Arbuckle	Rhizosphere	49	California	3819	6.59164
W7.RS.5	2014	Arbuckle	Rhizosphere	49	California	2823	6.68504
W7.RS.6	2014	Arbuckle	Rhizosphere	49	California	5275	6.9393
W7.RS.7	2014	Arbuckle	Rhizosphere	49	California	3332	6.49009
W7.RS.8	2014	Arbuckle	Rhizosphere	49	California	4436	6.68063
W8.E.1	2014	Arbuckle	Endosphere	56	California	1179	5.31727
W8.E.2	2014	Arbuckle	Endosphere	56	California	1051	3.84217
W8.E.3	2014	Arbuckle	Endosphere	56	California	1676	5.14546
W8.E.4	2014	Arbuckle	Endosphere	56	California	1379	4.8456
W8.E.5	2014	Arbuckle	Endosphere	56	California	2157	4.94294
W8.E.6	2014	Arbuckle	Endosphere	56	California	1119	5.3636
W8.E.7	2014	Arbuckle	Endosphere	56	California	1107	4.33843
W8.E.8	2014	Arbuckle	Endosphere	56	California	1304	5.36096
W8.RP.1	2014	Arbuckle	Rhizoplane	56	California	1986	5.21761
W8.RP.2	2014	Arbuckle	Rhizoplane	56	California	2203	5.34448
W8.RP.3	2014	Arbuckle	Rhizoplane	56	California	2598	5.96084
W8.RP.4	2014	Arbuckle	Rhizoplane	56	California	3250	6.20465
W8.RP.5	2014	Arbuckle	Rhizoplane	56	California	3038	5.94735
W8.RP.6	2014	Arbuckle	Rhizoplane	56	California	3278	6.33648
W8.RP.7	2014	Arbuckle	Rhizoplane	56	California	3518	6.35107
W8.RP.8	2014	Arbuckle	Rhizoplane	56	California	3417	6.60922
W8.RS.1	2014	Arbuckle	Rhizosphere	56	California	4185	7.07479
W8.RS.2	2014	Arbuckle	Rhizosphere	56	California	3307	7.00769
W8.RS.3	2014	Arbuckle	Rhizosphere	56	California	3098	6.83567
W8.RS.4	2014	Arbuckle	Rhizosphere	56	California	3583	6.66538
W8.RS.5	2014	Arbuckle	Rhizosphere	56	California	4103	7.04049
W8.RS.6	2014	Arbuckle	Rhizosphere	56	California	3700	7.03936
W8.RS.7	2014	Arbuckle	Rhizosphere	56	California	4517	7.11651
W8.RS.8	2014	Arbuckle	Rhizosphere	56	California	4439	7.13102
W9.E.1	2014	Arbuckle	Endosphere	63	California	1491	5.55214
W9.E.2	2014	Arbuckle	Endosphere	63	California	1691	5.20042
W9.E.3	2014	Arbuckle	Endosphere	63	California	1223	3.764
W9.E.4	2014	Arbuckle	Endosphere	63	California	1652	5.44726
W9.E.5	2014	Arbuckle	Endosphere	63	California	1656	5.66155
W9.E.6	2014	Arbuckle	Endosphere	63	California	2094	5.58683
W9.E.7	2014	Arbuckle	Endosphere	63	California	1639	5.28115
W9.E.8	2014	Arbuckle	Endosphere	63	California	1891	5.38374
W9.RP.1	2014	Arbuckle	Rhizoplane	63	California	2458	6.25241
W9.RP.2	2014	Arbuckle	Rhizoplane	63	California	2459	6.15301
W9.RP.4	2014	Arbuckle	Rhizoplane	63	California	2648	6.42579
W9.RP.5	2014	Arbuckle	Rhizoplane	63	California	2532	6.11272
W9.RP.6	2014	Arbuckle	Rhizoplane	63	California	3484	6.82147
W9.RP.7	2014	Arbuckle	Rhizoplane	63	California	3286	6.45868
W9.RP.8	2014	Arbuckle	Rhizoplane	63	California	3097	6.6186
W9.RS.1	2014	Arbuckle	Rhizosphere	63	California	3333	6.85131
W9.RS.2	2014	Arbuckle	Rhizosphere	63	California	3424	6.76397
W9.RS.3	2014	Arbuckle	Rhizosphere	63	California	3589	6.87827
W9.RS.4	2014	Arbuckle	Rhizosphere	63	California	3200	6.99905
W9.RS.5	2014	Arbuckle	Rhizosphere	63	California	3147	6.94085
W9.RS.6	2014	Arbuckle	Rhizosphere	63	California	3000	6.47523
W9.RS.7	2014	Arbuckle	Rhizosphere	63	California	3146	6.86283
W9.RS.8	2014	Arbuckle	Rhizosphere	63	California	3078	6.85765
