# Supplementary material for: Compositional shifts in root-associated bacterial and archaeal microbiota track the plant life cycle in field-grown rice
Source: PLoS Biol. 2018 Feb 23;16(2):e2003862. doi: 10.1371/journal.pbio.2003862 (PMC5841827; doi:10.1371/journal.pbio.2003862)
Supplement: S19 Data — (XLSX) [file pbio.2003862.s019.xlsx]

## Sheet: S19 Data
Compartment	variable	term.x	direction_estimate	std.error.x	statistic.x	p.value.x	direction_p.adj	direction	classification	term.y	comp_estimate	std.error.y	statistic.y	p.value.y	comp_p.adj	Enrichment	comp_classification	sig
Rhizosphere	1074016	Age	-0.00482863	0.000457486	-10.5547	4.02165e-22	3.4184e-20	Decreasing	Decreasing	Rhizosphere	0.360146	0.0715843	5.03108	6.71269e-07	0.000171174	Enriched	Enriched	sig
Endosphere	944435	Age	-0.000177	0.000220938	-0.80113	0.423741	1	Decreasing	Neutral	Endosphere	-0.111292	0.0237667	-4.68271	3.61104e-06	0.000920814	Depleted	Depleted	sig
Rhizosphere	934557	Age	0.00482718	0.00082132	5.87734	1.19079e-08	1.01217e-06	Increasing	Increasing	Rhizosphere	0.006177	0.0247033	0.250048	0.802648	1	Enriched	Neutral	ns
Rhizosphere	893238	Age	0.000217499	0.00048973	0.44412	0.657301	1	Increasing	Neutral	Rhizosphere	0.0743177	0.0406573	1.8279	0.0681323	1	Enriched	Neutral	ns
Rhizosphere	844535	Age	-0.00505285	0.000671277	-7.52722	7.25055e-13	6.16297e-11	Decreasing	Decreasing	Rhizosphere	0.427584	0.0985733	4.33773	1.72747e-05	0.00440504	Enriched	Enriched	sig
Rhizosphere	837424	Age	0.00258008	0.000340226	7.58341	5.06779e-13	4.30762e-11	Increasing	Increasing	Rhizosphere	0.0880653	0.0128362	6.86069	1.93935e-11	4.94534e-09	Enriched	Enriched	sig
Rhizosphere	791566	Age	0.00711401	0.00110035	6.4652	4.52867e-10	3.84937e-08	Increasing	Increasing	Rhizosphere	0.0138758	0.00526916	2.6334	0.00870311	1	Enriched	Neutral	ns
Rhizosphere	703776	Age	0.00296684	0.00026535	11.1809	3.2613e-24	2.7721e-22	Increasing	Increasing	Rhizosphere	0.00476548	0.00174575	2.72977	0.00655111	1	Enriched	Neutral	ns
Endosphere	694856	Age	0.0106336	0.00120534	8.82211	1.26993e-16	1.07944e-14	Increasing	Increasing	Endosphere	0.19108	0.0289109	6.60929	9.52098e-11	2.42785e-08	Enriched	Enriched	sig
Endosphere	680509	Age	0.0170745	0.00207505	8.22849	7.39658e-15	6.28709e-13	Increasing	Increasing	Endosphere	0.521158	0.0694005	7.50943	2.57542e-13	6.56732e-11	Enriched	Enriched	sig
Rhizosphere	611146	Age	0.000982415	0.000154934	6.34085	9.21069e-10	7.82909e-08	Increasing	Increasing	Rhizosphere	-2.92917e-33	0.000197621	-1.48221e-29	1	1	Depleted	Neutral	ns
Rhizosphere	582590	Age	0.00221367	0.000446793	4.95457	1.26098e-06	0.000107183	Increasing	Increasing	Rhizosphere	-0.0173885	0.0112126	-1.5508	0.121554	1	Depleted	Neutral	ns
Rhizosphere	577518	Age	0.00556854	0.00107245	5.19237	4.01675e-07	3.41424e-05	Increasing	Increasing	Rhizosphere	0.0507028	0.0133608	3.79489	0.000164956	0.0420637	Enriched	Enriched	sig
Rhizosphere	576874	Age	0.00566234	0.00050051	11.3131	1.16401e-24	9.89409e-23	Increasing	Increasing	Rhizosphere	-0.0800349	0.0286643	-2.79214	0.00542726	1	Depleted	Neutral	ns
Endosphere	575993	Age	-0.00697593	0.00116579	-5.98389	6.69431e-09	5.69017e-07	Decreasing	Decreasing	Endosphere	0.728851	0.079005	9.22538	6.90968e-19	1.76197e-16	Enriched	Enriched	sig
Endosphere	575562	Age	-0.011469	0.00132963	-8.62568	4.9599e-16	4.21591e-14	Decreasing	Decreasing	Endosphere	1.4719	0.130668	11.2644	1.65959e-26	4.23195e-24	Enriched	Enriched	sig
Rhizosphere	575562	Age	-0.00684184	0.000615148	-11.1223	5.14036e-24	4.36931e-22	Decreasing	Decreasing	Rhizosphere	0.766153	0.130668	5.86335	8.03546e-09	2.04904e-06	Enriched	Enriched	sig
Rhizosphere	572331	Age	0.00150815	0.000161169	9.35761	2.85246e-18	2.42459e-16	Increasing	Increasing	Rhizosphere	-0.0322861	0.00652896	-4.94507	1.02663e-06	0.00026179	Depleted	Depleted	sig
Endosphere	565744	Age	0.00900926	0.000983322	9.16207	1.15617e-17	9.82748e-16	Increasing	Increasing	Endosphere	0.0500717	0.0273834	1.82854	0.0680363	1	Enriched	Neutral	ns
Rhizosphere	564521	Age	-0.000103538	0.000325955	-0.317646	0.750992	1	Decreasing	Neutral	Rhizosphere	0.0463588	0.0332298	1.3951	0.163578	1	Enriched	Neutral	ns
Endosphere	562860	Age	0.00247625	0.000283067	8.74795	2.12827e-16	1.80903e-14	Increasing	Increasing	Endosphere	0.0712645	0.0129119	5.51929	5.36028e-08	1.36687e-05	Enriched	Enriched	sig
Endosphere	559278	Age	-0.019096	0.00120284	-15.8757	7.63234e-41	6.48749e-39	Decreasing	Decreasing	Endosphere	1.44096	0.0710446	20.2825	6.10005e-68	1.55551e-65	Enriched	Enriched	sig
Endosphere	559099	Age	0.0195274	0.00194625	10.0333	2.02917e-20	1.7248e-18	Increasing	Increasing	Endosphere	1.17533	0.110554	10.6312	4.89845e-24	1.2491e-21	Enriched	Enriched	sig
Rhizosphere	557756	Age	0.00347052	0.000923238	3.75908	0.000207867	0.0176687	Increasing	Increasing	Rhizosphere	0.952203	0.0889704	10.7025	2.60887e-24	6.65261e-22	Enriched	Enriched	sig
Endosphere	555887	Age	0.0111834	0.00103506	10.8046	5.96398e-23	5.06938e-21	Increasing	Increasing	Endosphere	0.0416212	0.023572	1.76571	0.0780271	1	Enriched	Neutral	ns
Rhizosphere	555887	Age	0.00316979	0.000257981	12.2869	5.23062e-28	4.44603e-26	Increasing	Increasing	Rhizosphere	-0.0231326	0.023572	-0.981359	0.326869	1	Depleted	Neutral	ns
Rhizosphere	554299	Age	-0.00180344	0.000484872	-3.71943	0.000241537	0.0205306	Decreasing	Decreasing	Rhizosphere	0.190618	0.0506592	3.76276	0.00018702	0.0476902	Enriched	Enriched	sig
Rhizosphere	548453	Age	0.00428517	0.000633311	6.7663	7.80352e-11	6.63299e-09	Increasing	Increasing	Rhizosphere	0.00842635	0.00325606	2.5879	0.00992425	1	Enriched	Neutral	ns
Endosphere	545548	Age	-0.0139678	0.0010563	-13.2233	2.67573e-31	2.27437e-29	Decreasing	Decreasing	Endosphere	0.552247	0.0748836	7.37473	6.47759e-13	1.65178e-10	Enriched	Enriched	sig
Rhizosphere	542613	Age	0.00585069	0.000994591	5.88251	1.15821e-08	9.84475e-07	Increasing	Increasing	Rhizosphere	-0.150488	0.0300693	-5.00472	7.6512e-07	0.000195105	Depleted	Depleted	sig
Rhizosphere	540561	Age	-0.00240141	0.000340856	-7.04523	1.45867e-11	1.23987e-09	Decreasing	Decreasing	Rhizosphere	0.255957	0.0265655	9.63493	2.45397e-20	6.25761e-18	Enriched	Enriched	sig
Endosphere	537229	Age	0.00424825	0.00121773	3.48865	0.000564214	0.0479582	Increasing	Increasing	Endosphere	0.0961996	0.0406319	2.36759	0.0182668	1	Enriched	Neutral	ns
Rhizosphere	535240	Age	0.00234726	0.000567064	4.13932	4.62244e-05	0.00392908	Increasing	Increasing	Rhizosphere	0.0667665	0.0198291	3.3671	0.000815431	0.207935	Enriched	Neutral	ns
Rhizosphere	533024	Age	0.00166451	0.000236025	7.05228	1.39735e-11	1.18775e-09	Increasing	Increasing	Rhizosphere	0.107161	0.0182295	5.87842	7.37849e-09	1.88152e-06	Enriched	Enriched	sig
Endosphere	532956	Age	0.0108673	0.00163491	6.64702	1.57642e-10	1.33996e-08	Increasing	Increasing	Endosphere	0.146634	0.0427249	3.43205	0.000646378	0.164826	Enriched	Neutral	ns
Rhizosphere	532956	Age	0.00458324	0.000604894	7.57694	5.28174e-13	4.48948e-11	Increasing	Increasing	Rhizosphere	0.0229105	0.0427249	0.536232	0.592025	1	Enriched	Neutral	ns
Endosphere	532331	Age	-0.00705124	0.000557997	-12.6367	3.13615e-29	2.66573e-27	Decreasing	Decreasing	Endosphere	0.813057	0.0550681	14.7646	1.68342e-41	4.29272e-39	Enriched	Enriched	sig
Endosphere	519955	Age	0.00369423	0.000346131	10.6729	1.63398e-22	1.38888e-20	Increasing	Increasing	Endosphere	0.000286966	0.00355955	0.0806186	0.935776	1	Enriched	Neutral	ns
Endosphere	365866	Age	0.0149166	0.00122643	12.1627	1.41393e-27	1.20184e-25	Increasing	Increasing	Endosphere	0.0380818	0.0128715	2.95862	0.00322983	0.823607	Enriched	Neutral	ns
Rhizosphere	365866	Age	0.00680669	0.000675338	10.0789	1.44511e-20	1.22834e-18	Increasing	Increasing	Rhizosphere	0.0299386	0.0128715	2.32597	0.0204009	1	Enriched	Neutral	ns
Endosphere	344965	Age	0.00276224	0.0003859	7.15792	7.31475e-12	6.21754e-10	Increasing	Increasing	Endosphere	-0.0137931	0.00506699	-2.72215	0.00670193	1	Depleted	Neutral	ns
Rhizosphere	341698	Age	-0.00685101	0.000596709	-11.4813	3.12113e-25	2.65296e-23	Decreasing	Decreasing	Rhizosphere	0.695289	0.0587409	11.8365	8.24007e-29	2.10122e-26	Enriched	Enriched	sig
Rhizosphere	336177	Age	0.00505001	0.000473939	10.6554	1.86773e-22	1.58757e-20	Increasing	Increasing	Rhizosphere	-0.0104742	0.0159795	-0.655478	0.512448	1	Depleted	Neutral	ns
Endosphere	333636	Age	0.00110256	0.000256133	4.30463	2.32045e-05	0.00197238	Increasing	Increasing	Endosphere	-0.00657647	0.00581988	-1.13	0.258993	1	Depleted	Neutral	ns
Endosphere	317157	Age	-0.00639566	0.00075841	-8.43298	1.85672e-15	1.57821e-13	Decreasing	Decreasing	Endosphere	0.277043	0.0538045	5.14907	3.7103e-07	9.46126e-05	Enriched	Enriched	sig
Endosphere	314978	Age	0.00803653	0.00103117	7.79359	1.30814e-13	1.11192e-11	Increasing	Increasing	Endosphere	-0.0127272	0.0140503	-0.905829	0.365442	1	Depleted	Neutral	ns
Endosphere	305915	Age	-0.00329176	0.000660672	-4.98244	1.10508e-06	9.39318e-05	Decreasing	Decreasing	Endosphere	0.354547	0.0394578	8.98546	4.65794e-18	1.18777e-15	Enriched	Enriched	sig
Endosphere	289530	Age	-0.0114833	0.000755537	-15.1988	2.17325e-38	1.84726e-36	Decreasing	Decreasing	Endosphere	0.923339	0.0562488	16.4153	3.66534e-49	9.34662e-47	Enriched	Enriched	sig
Rhizosphere	272504	Age	0.00197366	0.000280582	7.03419	1.56016e-11	1.32614e-09	Increasing	Increasing	Rhizosphere	-0.0149563	0.00524529	-2.85138	0.00452463	1	Depleted	Neutral	ns
Rhizosphere	264560	Age	0.00209958	0.000266548	7.8769	7.59998e-14	6.45999e-12	Increasing	Increasing	Rhizosphere	0.000492709	0.000328203	1.50124	0.133897	1	Enriched	Neutral	ns
Rhizosphere	255112	Age	-0.00207332	0.000238777	-8.68308	3.33676e-16	2.83625e-14	Decreasing	Decreasing	Rhizosphere	0.135865	0.0203324	6.68221	6.03068e-11	1.53782e-08	Enriched	Enriched	sig
Endosphere	249831	Age	0.0020866	0.000297546	7.01269	1.77799e-11	1.51129e-09	Increasing	Increasing	Endosphere	0.027054	0.0188	1.43904	0.150735	1	Enriched	Neutral	ns
Endosphere	243306	Age	0.012994	0.0010872	11.9519	7.58698e-27	6.44893e-25	Increasing	Increasing	Endosphere	0.0335151	0.00819207	4.09116	4.96827e-05	0.0126691	Enriched	Enriched	sig
Endosphere	239439	Age	0.00818089	0.000643951	12.7042	1.81736e-29	1.54476e-27	Increasing	Increasing	Endosphere	0.0167031	0.00449063	3.71954	0.000221122	0.0563862	Enriched	Neutral	ns
Endosphere	238766	Age	-0.0103179	0.00081528	-12.6556	2.69172e-29	2.28796e-27	Decreasing	Decreasing	Endosphere	0.668118	0.0861678	7.75369	4.67941e-14	1.19325e-11	Enriched	Enriched	sig
Endosphere	238710	Age	0.00163442	0.000462374	3.53484	0.000477747	0.0406085	Increasing	Increasing	Endosphere	0.00786656	0.00910773	0.863723	0.388135	1	Enriched	Neutral	ns
Rhizosphere	236435	Age	0.00952985	0.00120652	7.89862	6.59311e-14	5.60414e-12	Increasing	Increasing	Rhizosphere	0.458812	0.0682498	6.72254	4.67688e-11	1.1926e-08	Enriched	Enriched	sig
Endosphere	234790	Age	0.0145157	0.00152863	9.49592	1.05063e-18	8.93036e-17	Increasing	Increasing	Endosphere	0.113158	0.0645574	1.75283	0.0802168	1	Enriched	Neutral	ns
Endosphere	234236	Age	0.0227784	0.00229083	9.94328	3.95927e-20	3.36538e-18	Increasing	Increasing	Endosphere	0.115942	0.0421793	2.74878	0.00618817	1	Enriched	Neutral	ns
Rhizosphere	234236	Age	0.013167	0.00128884	10.2162	5.17951e-21	4.40259e-19	Increasing	Increasing	Rhizosphere	0.0264853	0.0421793	0.627922	0.530329	1	Enriched	Neutral	ns
Rhizosphere	220679	Age	0.00090304	0.000103829	8.69735	3.02287e-16	2.56944e-14	Increasing	Increasing	Rhizosphere	-0.000412368	0.00135631	-0.304037	0.76122	1	Depleted	Neutral	ns
Rhizosphere	220364	Age	-0.00455623	0.000853113	-5.34071	1.92751e-07	1.63838e-05	Decreasing	Decreasing	Rhizosphere	0.374597	0.0451411	8.29835	9.0018e-16	2.29546e-13	Enriched	Enriched	sig
Endosphere	217917	Age	-0.00925557	0.000766415	-12.0764	2.81419e-27	2.39206e-25	Decreasing	Decreasing	Endosphere	0.460785	0.0502394	9.17177	1.06157e-18	2.70701e-16	Enriched	Enriched	sig
Endosphere	210800	Age	0.00123201	0.000192165	6.41118	6.17176e-10	5.24599e-08	Increasing	Increasing	Endosphere	0.0335224	0.01294	2.5906	0.00984783	1	Enriched	Neutral	ns
Endosphere	204970	Age	0.00125384	0.000312094	4.0175	7.57685e-05	0.00644032	Increasing	Increasing	Endosphere	0.042691	0.0184331	2.31599	0.0209437	1	Enriched	Neutral	ns
Endosphere	178053	Age	0.00271531	0.000261504	10.3834	1.47175e-21	1.25099e-19	Increasing	Increasing	Endosphere	0.00339064	0.00574637	0.59005	0.555412	1	Enriched	Neutral	ns
Endosphere	174873	Age	-0.00452355	0.00141256	-3.20237	0.00152139	0.129318	Decreasing	Neutral	Endosphere	0.555766	0.112834	4.92554	1.12961e-06	0.000288051	Enriched	Enriched	sig
Rhizosphere	174873	Age	-0.00436807	0.00102871	-4.24617	2.9681e-05	0.00252289	Decreasing	Decreasing	Rhizosphere	0.47743	0.112834	4.23128	2.74328e-05	0.00699535	Enriched	Enriched	sig
Endosphere	173071	Age	0.0113593	0.00167692	6.77389	7.46e-11	6.341e-09	Increasing	Increasing	Endosphere	0.968511	0.0911487	10.6256	5.1459e-24	1.3122e-21	Enriched	Enriched	sig
Endosphere	167822	Age	0.00733377	0.000839295	8.73801	2.28026e-16	1.93822e-14	Increasing	Increasing	Endosphere	-0.0236758	0.0129158	-1.83309	0.0673562	1	Depleted	Neutral	ns
Rhizosphere	167822	Age	0.00613595	0.000834301	7.3546	2.15573e-12	1.83237e-10	Increasing	Increasing	Rhizosphere	0.093941	0.0129158	7.27333	1.28599e-12	3.27927e-10	Enriched	Enriched	sig
Rhizosphere	161475	Age	0.0032107	0.000652726	4.9189	1.4917e-06	0.000126795	Increasing	Increasing	Rhizosphere	-0.368419	0.0433813	-8.49257	2.09668e-16	5.34653e-14	Depleted	Depleted	sig
Endosphere	156377	Age	0.00115082	0.000167517	6.86984	4.20965e-11	3.5782e-09	Increasing	Increasing	Endosphere	0.000768795	0.00182715	0.420763	0.674101	1	Enriched	Neutral	ns
Endosphere	152462	Age	0.000339437	0.000110754	3.06478	0.00239236	0.20335	Increasing	Neutral	Endosphere	0.00271694	0.00566506	0.479596	0.631715	1	Enriched	Neutral	ns
Endosphere	152361	Age	-0.00175897	0.00124273	-1.41541	0.158068	1	Decreasing	Neutral	Endosphere	0.598815	0.0570204	10.5018	1.52772e-23	3.89568e-21	Enriched	Enriched	sig
Rhizosphere	149969	Age	0.00227362	0.000273468	8.31403	4.15855e-15	3.53476e-13	Increasing	Increasing	Rhizosphere	-0.0124973	0.0154797	-0.807335	0.41984	1	Depleted	Neutral	ns
Endosphere	144554	Age	-0.0118258	0.00107333	-11.0178	1.1545e-23	9.81328e-22	Decreasing	Decreasing	Endosphere	0.874358	0.094757	9.22737	6.79989e-19	1.73397e-16	Enriched	Enriched	sig
Endosphere	137893	Age	0.00845173	0.00167997	5.03089	8.7741e-07	7.45799e-05	Increasing	Increasing	Endosphere	-0.0303333	0.00588491	-5.15442	3.61085e-07	9.20767e-05	Depleted	Depleted	sig
Endosphere	137363	Age	0.0020121	0.000397489	5.06203	7.5578e-07	6.42413e-05	Increasing	Increasing	Endosphere	0.0151246	0.00804078	1.88099	0.0605274	1	Enriched	Neutral	ns
Rhizosphere	137363	Age	0.00226221	0.000311258	7.26794	3.70282e-12	3.1474e-10	Increasing	Increasing	Rhizosphere	0.00301116	0.00804078	0.374486	0.708194	1	Enriched	Neutral	ns
Endosphere	129337	Age	0.00456014	0.000597591	7.63088	3.73987e-13	3.17889e-11	Increasing	Increasing	Endosphere	0.0132411	0.0150397	0.880411	0.37904	1	Enriched	Neutral	ns
Endosphere	115150	Age	0.000883241	0.000183652	4.80932	2.48508e-06	0.000211231	Increasing	Increasing	Endosphere	0.0338836	0.0131477	2.57716	0.0102339	1	Enriched	Neutral	ns
Rhizosphere	113365	Age	0.0011225	0.000947587	1.18459	0.237193	1	Increasing	Neutral	Rhizosphere	0.0517839	0.0648871	0.798061	0.425197	1	Enriched	Neutral	ns
Endosphere	112962	Age	-0.0168361	0.00100228	-16.7977	3.41545e-44	2.90314e-42	Decreasing	Decreasing	Endosphere	1.17572	0.0785397	14.9698	1.95044e-42	4.97363e-40	Enriched	Enriched	sig
Endosphere	112867	Age	-0.0019421	0.000384674	-5.0487	8.05699e-07	6.84844e-05	Decreasing	Decreasing	Endosphere	-1.14863	0.0599168	-19.1705	1.84213e-62	4.69744e-60	Depleted	Depleted	sig
Rhizosphere	110461	Age	-0.000836538	0.000769888	-1.08657	0.278168	1	Decreasing	Neutral	Rhizosphere	-0.417725	0.0576416	-7.24694	1.53544e-12	3.91537e-10	Depleted	Depleted	sig
Rhizosphere	82193	Age	-0.00227983	0.000324876	-7.01755	1.7263e-11	1.46736e-09	Decreasing	Decreasing	Rhizosphere	0.265419	0.0537069	4.94198	1.04227e-06	0.000265778	Enriched	Enriched	sig
Endosphere	74124	Age	0.0139955	0.00123035	11.3752	7.16594e-25	6.09104e-23	Increasing	Increasing	Endosphere	0.0355505	0.0340523	1.044	0.296968	1	Enriched	Neutral	ns
Endosphere	70100	Age	0.00438569	0.000389315	11.2651	1.69258e-24	1.43869e-22	Increasing	Increasing	Endosphere	0.0113318	0.00818223	1.38493	0.166664	1	Enriched	Neutral	ns
Endosphere	12048	Age	0.000195354	0.000479772	0.40718	0.684189	1	Increasing	Neutral	Endosphere	0.0618922	0.0257628	2.40239	0.0166354	1	Enriched	Neutral	ns
Rhizosphere	7346	Age	-0.00781965	0.00108507	-7.20659	5.41687e-12	4.60434e-10	Decreasing	Decreasing	Rhizosphere	0.634662	0.116758	5.43569	8.37882e-08	2.1366e-05	Enriched	Enriched	sig
Endosphere	4386	Age	0.00554713	0.000569078	9.74757	1.67621e-19	1.42478e-17	Increasing	Increasing	Endosphere	0.0199163	0.0124813	1.59569	0.11116	1	Enriched	Neutral	ns
Rhizosphere	4386	Age	0.0025884	0.000286008	9.05011	2.55895e-17	2.17511e-15	Increasing	Increasing	Rhizosphere	0.00427696	0.0124813	0.34267	0.731984	1	Enriched	Neutral	ns
Rhizosphere	1618940	Age	0.00922441	0.00118129	7.80878	1.18515e-13	1.00738e-11	Increasing	Increasing	Rhizosphere	0.0142797	0.0333372	0.428341	0.668579	1	Enriched	Neutral	ns
Rhizosphere	736737	Age	0.00755212	0.000641271	11.7768	3.04167e-26	2.58542e-24	Increasing	Increasing	Rhizosphere	0.0305278	0.0138199	2.20897	0.0276088	1	Enriched	Neutral	ns
Endosphere	816501	Age	0.0181927	0.00185469	9.809	1.06716e-19	9.07087e-18	Increasing	Increasing	Endosphere	0.0667723	0.0293829	2.27249	0.0234613	1	Enriched	Neutral	ns
Rhizosphere	816501	Age	0.00583953	0.000862814	6.768	7.72523e-11	6.56645e-09	Increasing	Increasing	Rhizosphere	0.021258	0.0293829	0.723483	0.469706	1	Enriched	Neutral	ns
Rhizosphere	1691506	Age	0.00141692	0.0003115	4.54869	8.07024e-06	0.000685971	Increasing	Increasing	Rhizosphere	0.0105061	0.0138252	0.759924	0.447642	1	Enriched	Neutral	ns
Endosphere	1698511	Age	0.00940278	0.00120154	7.82558	1.06239e-13	9.03032e-12	Increasing	Increasing	Endosphere	0.0783181	0.0364488	2.14872	0.0321143	1	Enriched	Neutral	ns
Rhizosphere	1698511	Age	0.00394621	0.000627509	6.28869	1.23701e-09	1.05146e-07	Increasing	Increasing	Rhizosphere	0.0126275	0.0364488	0.346444	0.729148	1	Enriched	Neutral	ns
Rhizosphere	1848681	Age	0.00686054	0.0005217	13.1503	4.85307e-31	4.12511e-29	Increasing	Increasing	Rhizosphere	0.0116986	0.0113852	1.02753	0.304646	1	Enriched	Neutral	ns
Endosphere	1930261	Age	-0.00186711	0.000394598	-4.73166	3.54876e-06	0.000301645	Decreasing	Decreasing	Endosphere	0.164918	0.023285	7.08256	4.57926e-12	1.16771e-09	Enriched	Enriched	sig
Rhizosphere	2254348	Age	0.000649741	0.000191962	3.38474	0.000815082	0.0692819	Increasing	Neutral	Rhizosphere	0.0221423	0.0178621	1.23963	0.215669	1	Enriched	Neutral	ns
Rhizosphere	2485758	Age	0.00477819	0.000459966	10.3881	1.42057e-21	1.20749e-19	Increasing	Increasing	Rhizosphere	-0.0686507	0.0185046	-3.70993	0.000229464	0.0585134	Depleted	Neutral	ns
Endosphere	2565173	Age	-0.00479215	0.000626492	-7.64918	3.32543e-13	2.82661e-11	Decreasing	Decreasing	Endosphere	0.355014	0.0454663	7.80829	3.17805e-14	8.10402e-12	Enriched	Enriched	sig
Endosphere	2655362	Age	0.0100656	0.00112526	8.94516	5.36358e-17	4.55904e-15	Increasing	Increasing	Endosphere	0.30902	0.0411767	7.50475	2.65983e-13	6.78258e-11	Enriched	Enriched	sig
Rhizosphere	807217	Age	0.0103037	0.000845928	12.1803	1.22787e-27	1.04369e-25	Increasing	Increasing	Rhizosphere	-0.0972352	0.045391	-2.14217	0.0326402	1	Depleted	Neutral	ns
Endosphere	829953	Age	0.0321811	0.00201971	15.9336	4.70676e-41	4.00075e-39	Increasing	Increasing	Endosphere	0.0794881	0.0464232	1.71225	0.0874421	1	Enriched	Neutral	ns
Rhizosphere	829953	Age	0.00937845	0.000751039	12.4873	1.04606e-28	8.8915e-27	Increasing	Increasing	Rhizosphere	-0.0364643	0.0464232	-0.785476	0.43253	1	Depleted	Neutral	ns
Rhizosphere	2819697	Age	0.00147202	0.00026001	5.66138	3.73888e-08	3.17805e-06	Increasing	Increasing	Rhizosphere	0.00437901	0.00219347	1.99638	0.0464092	1	Enriched	Neutral	ns
Rhizosphere	1142133	Age	0.00350562	0.000311802	11.2431	2.00947e-24	1.70805e-22	Increasing	Increasing	Rhizosphere	0.0104189	0.00465053	2.24037	0.0254851	1	Enriched	Neutral	ns
Rhizosphere	1126475	Age	0.00373112	0.000545626	6.83824	5.08546e-11	4.32264e-09	Increasing	Increasing	Rhizosphere	0.025557	0.00835105	3.06033	0.0023242	0.59267	Enriched	Neutral	ns
Endosphere	1113471	Age	0.000455374	0.000102597	4.43847	1.30764e-05	0.00111149	Increasing	Increasing	Endosphere	-0.000353787	0.00760562	-0.0465165	0.962916	1	Depleted	Neutral	ns
Endosphere	766306	Age	-0.010352	0.00186845	-5.54041	6.99972e-08	5.94976e-06	Decreasing	Decreasing	Endosphere	1.13324	0.135287	8.37654	5.02179e-16	1.28056e-13	Enriched	Enriched	sig
Endosphere	3116297	Age	0.0574392	0.0030593	18.7752	2.34217e-51	1.99084e-49	Increasing	Increasing	Endosphere	1.06954	0.137839	7.75933	4.49644e-14	1.14659e-11	Enriched	Enriched	sig
Rhizosphere	3116297	Age	0.0242218	0.00155955	15.5313	1.35672e-39	1.15322e-37	Increasing	Increasing	Rhizosphere	-0.0348108	0.137839	-0.252547	0.800718	1	Depleted	Neutral	ns
Endosphere	784524	Age	0.00364923	0.000836401	4.36301	1.80994e-05	0.00153845	Increasing	Increasing	Endosphere	0.123158	0.0217336	5.66674	2.40468e-08	6.13193e-06	Enriched	Enriched	sig
Rhizosphere	784524	Age	0.00255818	0.000902481	2.83461	0.00492476	0.418604	Increasing	Neutral	Rhizosphere	0.0907383	0.0217336	4.17503	3.48902e-05	0.008897	Enriched	Enriched	sig
Endosphere	3430519	Age	0.00205621	0.00161571	1.27263	0.204212	1	Increasing	Neutral	Endosphere	0.867012	0.0834931	10.3842	4.25753e-23	1.08567e-20	Enriched	Enriched	sig
Rhizosphere	805785	Age	0.00334177	0.000300955	11.1039	5.9281e-24	5.03888e-22	Increasing	Increasing	Rhizosphere	0.00499908	0.00297353	1.6812	0.0933207	1	Enriched	Neutral	ns
Rhizosphere	819400	Age	-0.00222274	0.000526496	-4.22177	3.28667e-05	0.00279367	Decreasing	Decreasing	Rhizosphere	0.611036	0.0844654	7.23416	1.67276e-12	4.26553e-10	Enriched	Enriched	sig
Rhizosphere	3509162	Age	-0.00818631	0.000736861	-11.1097	5.66717e-24	4.81709e-22	Decreasing	Decreasing	Rhizosphere	0.810963	0.0860483	9.42451	1.38057e-19	3.52046e-17	Enriched	Enriched	sig
Endosphere	3514708	Age	0.00314037	0.000396028	7.92966	5.37849e-14	4.57172e-12	Increasing	Increasing	Endosphere	-1.2314	0.0847687	-14.5266	2.01986e-40	5.15063e-38	Depleted	Depleted	sig
Rhizosphere	3514708	Age	0.0102865	0.00101379	10.1466	8.72367e-21	7.41512e-19	Increasing	Increasing	Rhizosphere	-0.577052	0.0847687	-6.80737	2.72872e-11	6.95823e-09	Depleted	Depleted	sig
Rhizosphere	753378	Age	0.00369336	0.000634371	5.82208	1.60066e-08	1.36056e-06	Increasing	Increasing	Rhizosphere	0.0109583	0.00635777	1.72362	0.0853671	1	Enriched	Neutral	ns
Endosphere	756913	Age	0.00843261	0.000760079	11.0944	6.38159e-24	5.42435e-22	Increasing	Increasing	Endosphere	0.234961	0.0290557	8.08657	4.2845e-15	1.09255e-12	Enriched	Enriched	sig
Endosphere	3893865	Age	0.00601893	0.000775609	7.76026	1.62404e-13	1.38043e-11	Increasing	Increasing	Endosphere	0.0603642	0.0339367	1.77873	0.0758639	1	Enriched	Neutral	ns
Rhizosphere	977755	Age	0.00404275	0.000551604	7.32908	2.52914e-12	2.14977e-10	Increasing	Increasing	Rhizosphere	-1.62211e-05	0.000763619	-0.0212424	0.98306	1	Depleted	Neutral	ns
Endosphere	876957	Age	0.00884034	0.00111527	7.92666	5.48558e-14	4.66274e-12	Increasing	Increasing	Endosphere	0.101489	0.0503316	2.01641	0.0442671	1	Enriched	Neutral	ns
Rhizosphere	876957	Age	0.00369258	0.000409833	9.00996	3.39818e-17	2.88845e-15	Increasing	Increasing	Rhizosphere	-0.0289065	0.0503316	-0.574321	0.565997	1	Depleted	Neutral	ns
Rhizosphere	1110169	Age	0.00189958	0.000271306	7.00162	1.90165e-11	1.6164e-09	Increasing	Increasing	Rhizosphere	-0.0496273	0.0475434	-1.04383	0.297045	1	Depleted	Neutral	ns
Endosphere	4254478	Age	-0.0117727	0.00114161	-10.3124	2.51441e-21	2.13725e-19	Decreasing	Decreasing	Endosphere	1.42795	0.0770635	18.5296	2.51471e-59	6.4125e-57	Enriched	Enriched	sig
Endosphere	4308189	Age	-0.00733526	0.000880505	-8.33074	3.71465e-15	3.15745e-13	Decreasing	Decreasing	Endosphere	0.723202	0.0662879	10.91	4.1042e-25	1.04657e-22	Enriched	Enriched	sig
Endosphere	4319981	Age	0.0138924	0.0014037	9.89696	5.57797e-20	4.74127e-18	Increasing	Increasing	Endosphere	0.0745106	0.0189575	3.9304	9.61793e-05	0.0245257	Enriched	Enriched	sig
Endosphere	4327829	Age	0.00092897	0.000112605	8.24984	6.40815e-15	5.44693e-13	Increasing	Increasing	Endosphere	-0.00610018	0.00288358	-2.11549	0.0348595	1	Depleted	Neutral	ns
Endosphere	4330207	Age	0.0192994	0.00105471	18.2984	1.23382e-49	1.04875e-47	Increasing	Increasing	Endosphere	0.171305	0.0263101	6.511	1.75069e-10	4.46425e-08	Enriched	Enriched	sig
Rhizosphere	4330207	Age	0.00143183	0.000203662	7.03041	1.59643e-11	1.35696e-09	Increasing	Increasing	Rhizosphere	0.00234655	0.0263101	0.0891884	0.928966	1	Enriched	Neutral	ns
Endosphere	4337622	Age	-0.00737765	0.0012929	-5.70629	2.95487e-08	2.51164e-06	Decreasing	Decreasing	Endosphere	1.21681	0.0636852	19.1067	3.7879e-62	9.65914e-60	Enriched	Enriched	sig
Rhizosphere	4339018	Age	0.00269047	0.000368803	7.29513	3.1262e-12	2.65727e-10	Increasing	Increasing	Rhizosphere	-0.0565165	0.0178974	-3.1578	0.00168124	0.428716	Depleted	Neutral	ns
Rhizosphere	4341128	Age	0.00192935	0.000255665	7.54638	6.41799e-13	5.45529e-11	Increasing	Increasing	Rhizosphere	-0.00253201	0.00208307	-1.21552	0.224717	1	Depleted	Neutral	ns
Endosphere	4350890	Age	0.00286988	0.000324711	8.83825	1.13457e-16	9.64386e-15	Increasing	Increasing	Endosphere	-0.00368429	0.00298121	-1.23584	0.217072	1	Depleted	Neutral	ns
Endosphere	4354706	Age	0.018198	0.00132348	13.7501	3.56738e-33	3.03227e-31	Increasing	Increasing	Endosphere	0.186057	0.0323109	5.75832	1.44868e-08	3.69413e-06	Enriched	Enriched	sig
Endosphere	4365790	Age	0.0115696	0.000892274	12.9664	2.16985e-30	1.84437e-28	Increasing	Increasing	Endosphere	0.0570476	0.0123788	4.60849	5.10015e-06	0.00130054	Enriched	Enriched	sig
Rhizosphere	4365790	Age	0.00206281	0.000198663	10.3835	1.47137e-21	1.25066e-19	Increasing	Increasing	Rhizosphere	0.0106212	0.0123788	0.858017	0.391276	1	Enriched	Neutral	ns
Rhizosphere	4377484	Age	-1.44033e-05	0.000377065	-0.0381985	0.969557	1	Decreasing	Neutral	Rhizosphere	0.0914984	0.0195244	4.68635	3.54997e-06	0.000905242	Enriched	Enriched	sig
Endosphere	4381417	Age	0.00364688	0.000542804	6.7186	1.03481e-10	8.7959e-09	Increasing	Increasing	Endosphere	0.0228589	0.00756108	3.02323	0.00262337	0.66896	Enriched	Neutral	ns
Rhizosphere	4381528	Age	0.00398094	0.000971714	4.09683	5.49937e-05	0.00467446	Increasing	Increasing	Rhizosphere	0.0255866	0.0250416	1.02177	0.307364	1	Enriched	Neutral	ns
Endosphere	4389643	Age	0.0110951	0.000821314	13.509	2.5848e-32	2.19708e-30	Increasing	Increasing	Endosphere	0.0472055	0.0116224	4.06159	5.61963e-05	0.0143301	Enriched	Enriched	sig
Rhizosphere	4389643	Age	0.0022257	0.000193639	11.4941	2.82393e-25	2.40034e-23	Increasing	Increasing	Rhizosphere	0.0136652	0.0116224	1.17577	0.240223	1	Enriched	Neutral	ns
Endosphere	4409981	Age	0.00865717	0.00107096	8.08358	1.94633e-14	1.65438e-12	Increasing	Increasing	Endosphere	0.0244355	0.01549	1.5775	0.115284	1	Enriched	Neutral	ns
Rhizosphere	4409981	Age	0.00398034	0.000455428	8.73978	2.25244e-16	1.91458e-14	Increasing	Increasing	Rhizosphere	0.00592444	0.01549	0.382468	0.702269	1	Enriched	Neutral	ns
Rhizosphere	4414809	Age	-0.00414984	0.00106579	-3.89367	0.000123706	0.010515	Decreasing	Decreasing	Rhizosphere	1.15784	0.0991742	11.6748	3.75046e-28	9.56367e-26	Enriched	Enriched	sig
Rhizosphere	4415317	Age	0.00396436	0.000550539	7.20088	5.61161e-12	4.76987e-10	Increasing	Increasing	Rhizosphere	0.0397105	0.0158555	2.50453	0.012564	1	Enriched	Neutral	ns
Rhizosphere	4417091	Age	0.0110869	0.000853927	12.9835	1.8881e-30	1.60488e-28	Increasing	Increasing	Rhizosphere	-0.748037	0.104741	-7.14181	3.0955e-12	7.89351e-10	Depleted	Depleted	sig
Rhizosphere	4418677	Age	-0.00115032	0.000203889	-5.64191	4.13869e-08	3.51789e-06	Decreasing	Decreasing	Rhizosphere	0.175046	0.0424464	4.12393	4.3305e-05	0.0110428	Enriched	Enriched	sig
Endosphere	4418945	Age	0.0048726	0.000461431	10.5598	3.86995e-22	3.28946e-20	Increasing	Increasing	Endosphere	-0.104923	0.0409923	-2.55958	0.0107595	1	Depleted	Neutral	ns
Rhizosphere	4425297	Age	0.0033198	0.000397639	8.34878	3.28801e-15	2.79481e-13	Increasing	Increasing	Rhizosphere	-0.00287261	0.00866422	-0.331548	0.740363	1	Depleted	Neutral	ns
Rhizosphere	4429771	Age	-0.00181874	0.000248283	-7.32528	2.58987e-12	2.20139e-10	Decreasing	Decreasing	Rhizosphere	0.131371	0.0394439	3.33059	0.000927699	0.236563	Enriched	Neutral	ns
Rhizosphere	4431617	Age	0.000886443	0.000107152	8.27274	5.49344e-15	4.66942e-13	Increasing	Increasing	Rhizosphere	-0.0523891	0.00723192	-7.24415	1.56446e-12	3.98938e-10	Depleted	Depleted	sig
Endosphere	4432840	Age	0.00592864	0.000625837	9.47313	1.2392e-18	1.05332e-16	Increasing	Increasing	Endosphere	0.00844315	0.0067602	1.24895	0.212242	1	Enriched	Neutral	ns
Endosphere	4439805	Age	-0.0149967	0.00179332	-8.36255	2.99536e-15	2.54606e-13	Decreasing	Decreasing	Endosphere	1.27976	0.104949	12.1941	2.77411e-30	7.07398e-28	Enriched	Enriched	sig
Rhizosphere	4439805	Age	-0.00171131	0.000301	-5.68542	3.297e-08	2.80245e-06	Decreasing	Decreasing	Rhizosphere	0.154527	0.104949	1.4724	0.141514	1	Enriched	Neutral	ns
Endosphere	4452118	Age	-0.0226885	0.00142699	-15.8995	6.25592e-41	5.31753e-39	Decreasing	Decreasing	Endosphere	2.91255	0.141175	20.6308	1.15059e-69	2.93401e-67	Enriched	Enriched	sig
Rhizosphere	4453636	Age	0.00123025	0.000204057	6.02899	5.23409e-09	4.44897e-07	Increasing	Increasing	Rhizosphere	0.00646005	0.00191199	3.37871	0.000782484	0.199533	Enriched	Neutral	ns
Endosphere	4453710	Age	-0.0121173	0.00281987	-4.29711	2.39542e-05	0.00203611	Decreasing	Decreasing	Endosphere	2.47731	0.212547	11.6553	4.49605e-28	1.14649e-25	Enriched	Enriched	sig
Rhizosphere	4453710	Age	-0.00845874	0.00163319	-5.17926	4.28265e-07	3.64026e-05	Decreasing	Decreasing	Rhizosphere	1.71813	0.212547	8.08352	4.3809e-15	1.11713e-12	Enriched	Enriched	sig
Endosphere	4458300	Age	0.0105374	0.000949089	11.1027	5.98396e-24	5.08636e-22	Increasing	Increasing	Endosphere	0.32817	0.0387204	8.47537	2.3879e-16	6.08914e-14	Enriched	Enriched	sig
Endosphere	4476708	Age	0.00569691	0.000466299	12.2173	9.13731e-28	7.76671e-26	Increasing	Increasing	Endosphere	0.0108558	0.0064688	1.67818	0.0939084	1	Enriched	Neutral	ns
Rhizosphere	139580	Age	0.00553979	0.000597635	9.26951	5.36881e-18	4.56348e-16	Increasing	Increasing	Rhizosphere	-0.201305	0.0309922	-6.49535	1.92766e-10	4.91553e-08	Depleted	Depleted	sig
Endosphere	56717	Age	0.000904114	0.000289709	3.12077	0.00199369	0.169464	Increasing	Neutral	Endosphere	-0.570892	0.0477373	-11.959	2.59469e-29	6.61646e-27	Depleted	Depleted	sig
