# Supplementary material for: Compositional shifts in root-associated bacterial and archaeal microbiota track the plant life cycle in field-grown rice
Source: PLoS Biol. 2018 Feb 23;16(2):e2003862. doi: 10.1371/journal.pbio.2003862 (PMC5841827; doi:10.1371/journal.pbio.2003862)
Supplement: S20 Data — (XLSX) [file pbio.2003862.s020.xlsx]

## Sheet: S20 Data
Var1	Var2	value	Compartment.x	Season.x	Age.x	State.x	Site.x	Depth.x	richness.x	Compartment.y	Season.y	Age.y	State.y	Site.y	Depth.y	richness.y	Stage
ARK16.201	ArbF2.52	0.698578	Bulk Soil	2016	14	Arkansas	Jonesboro	32476	3650	Bulk Soil	2015	14	California	Arbuckle	45867	3210	Vegetative
ARK16.202	ArbF2.52	0.705148	Bulk Soil	2016	14	Arkansas	Jonesboro	38599	4080	Bulk Soil	2015	14	California	Arbuckle	45867	3210	Vegetative
ARK16.203	ArbF2.52	0.694183	Bulk Soil	2016	14	Arkansas	Jonesboro	36621	4008	Bulk Soil	2015	14	California	Arbuckle	45867	3210	Vegetative
ARK16.204	ArbF2.52	0.710519	Bulk Soil	2016	14	Arkansas	Jonesboro	26190	3247	Bulk Soil	2015	14	California	Arbuckle	45867	3210	Vegetative
ARK16.205	ArbF2.52	0.7437	Bulk Soil	2016	14	Arkansas	Jonesboro	42273	3036	Bulk Soil	2015	14	California	Arbuckle	45867	3210	Vegetative
ARK16.206	ArbF2.52	0.721099	Bulk Soil	2016	14	Arkansas	Jonesboro	25156	3497	Bulk Soil	2015	14	California	Arbuckle	45867	3210	Vegetative
ARK16.207	ArbF2.52	0.736537	Bulk Soil	2016	14	Arkansas	Jonesboro	42023	3809	Bulk Soil	2015	14	California	Arbuckle	45867	3210	Vegetative
ARK16.208	ArbF2.52	0.704171	Bulk Soil	2016	14	Arkansas	Jonesboro	37010	3678	Bulk Soil	2015	14	California	Arbuckle	45867	3210	Vegetative
ARK16.201	ArbF2.80	0.675674	Bulk Soil	2016	14	Arkansas	Jonesboro	32476	3650	Bulk Soil	2015	14	California	Arbuckle	49019	2997	Vegetative
ARK16.202	ArbF2.80	0.684357	Bulk Soil	2016	14	Arkansas	Jonesboro	38599	4080	Bulk Soil	2015	14	California	Arbuckle	49019	2997	Vegetative
ARK16.203	ArbF2.80	0.675926	Bulk Soil	2016	14	Arkansas	Jonesboro	36621	4008	Bulk Soil	2015	14	California	Arbuckle	49019	2997	Vegetative
ARK16.204	ArbF2.80	0.687744	Bulk Soil	2016	14	Arkansas	Jonesboro	26190	3247	Bulk Soil	2015	14	California	Arbuckle	49019	2997	Vegetative
ARK16.205	ArbF2.80	0.716622	Bulk Soil	2016	14	Arkansas	Jonesboro	42273	3036	Bulk Soil	2015	14	California	Arbuckle	49019	2997	Vegetative
ARK16.206	ArbF2.80	0.712895	Bulk Soil	2016	14	Arkansas	Jonesboro	25156	3497	Bulk Soil	2015	14	California	Arbuckle	49019	2997	Vegetative
ARK16.207	ArbF2.80	0.713153	Bulk Soil	2016	14	Arkansas	Jonesboro	42023	3809	Bulk Soil	2015	14	California	Arbuckle	49019	2997	Vegetative
ARK16.208	ArbF2.80	0.679972	Bulk Soil	2016	14	Arkansas	Jonesboro	37010	3678	Bulk Soil	2015	14	California	Arbuckle	49019	2997	Vegetative
ARK16.201	ArbF3.28	0.741711	Bulk Soil	2016	14	Arkansas	Jonesboro	32476	3650	Bulk Soil	2015	14	California	Arbuckle	35880	2809	Vegetative
ARK16.202	ArbF3.28	0.746047	Bulk Soil	2016	14	Arkansas	Jonesboro	38599	4080	Bulk Soil	2015	14	California	Arbuckle	35880	2809	Vegetative
ARK16.203	ArbF3.28	0.735244	Bulk Soil	2016	14	Arkansas	Jonesboro	36621	4008	Bulk Soil	2015	14	California	Arbuckle	35880	2809	Vegetative
ARK16.204	ArbF3.28	0.756816	Bulk Soil	2016	14	Arkansas	Jonesboro	26190	3247	Bulk Soil	2015	14	California	Arbuckle	35880	2809	Vegetative
ARK16.205	ArbF3.28	0.787916	Bulk Soil	2016	14	Arkansas	Jonesboro	42273	3036	Bulk Soil	2015	14	California	Arbuckle	35880	2809	Vegetative
ARK16.206	ArbF3.28	0.754359	Bulk Soil	2016	14	Arkansas	Jonesboro	25156	3497	Bulk Soil	2015	14	California	Arbuckle	35880	2809	Vegetative
ARK16.207	ArbF3.28	0.773733	Bulk Soil	2016	14	Arkansas	Jonesboro	42023	3809	Bulk Soil	2015	14	California	Arbuckle	35880	2809	Vegetative
ARK16.208	ArbF3.28	0.746583	Bulk Soil	2016	14	Arkansas	Jonesboro	37010	3678	Bulk Soil	2015	14	California	Arbuckle	35880	2809	Vegetative
W6.BS.1	ARK16.113	0.686197	Bulk Soil	2014	42	California	Arbuckle	39928	3456	Bulk Soil	2016	42	Arkansas	Jonesboro	25249	3233	Vegetative
W6.BS.2	ARK16.113	0.698522	Bulk Soil	2014	42	California	Arbuckle	39048	2804	Bulk Soil	2016	42	Arkansas	Jonesboro	25249	3233	Vegetative
W6.BS.3	ARK16.113	0.713265	Bulk Soil	2014	42	California	Arbuckle	33530	2659	Bulk Soil	2016	42	Arkansas	Jonesboro	25249	3233	Vegetative
W6.BS.4	ARK16.113	0.817678	Bulk Soil	2014	42	California	Arbuckle	21739	1025	Bulk Soil	2016	42	Arkansas	Jonesboro	25249	3233	Vegetative
W6.BS.5	ARK16.113	0.710417	Bulk Soil	2014	42	California	Arbuckle	35485	2718	Bulk Soil	2016	42	Arkansas	Jonesboro	25249	3233	Vegetative
W6.BS.6	ARK16.113	0.71602	Bulk Soil	2014	42	California	Arbuckle	26967	2351	Bulk Soil	2016	42	Arkansas	Jonesboro	25249	3233	Vegetative
W6.BS.1	ARK16.114	0.65949	Bulk Soil	2014	42	California	Arbuckle	39928	3456	Bulk Soil	2016	42	Arkansas	Jonesboro	20756	3341	Vegetative
W6.BS.2	ARK16.114	0.675508	Bulk Soil	2014	42	California	Arbuckle	39048	2804	Bulk Soil	2016	42	Arkansas	Jonesboro	20756	3341	Vegetative
W6.BS.3	ARK16.114	0.681736	Bulk Soil	2014	42	California	Arbuckle	33530	2659	Bulk Soil	2016	42	Arkansas	Jonesboro	20756	3341	Vegetative
W6.BS.4	ARK16.114	0.807193	Bulk Soil	2014	42	California	Arbuckle	21739	1025	Bulk Soil	2016	42	Arkansas	Jonesboro	20756	3341	Vegetative
W6.BS.5	ARK16.114	0.6923	Bulk Soil	2014	42	California	Arbuckle	35485	2718	Bulk Soil	2016	42	Arkansas	Jonesboro	20756	3341	Vegetative
W6.BS.6	ARK16.114	0.687929	Bulk Soil	2014	42	California	Arbuckle	26967	2351	Bulk Soil	2016	42	Arkansas	Jonesboro	20756	3341	Vegetative
W6.BS.1	ARK16.115	0.674878	Bulk Soil	2014	42	California	Arbuckle	39928	3456	Bulk Soil	2016	42	Arkansas	Jonesboro	28393	3365	Vegetative
W6.BS.2	ARK16.115	0.681061	Bulk Soil	2014	42	California	Arbuckle	39048	2804	Bulk Soil	2016	42	Arkansas	Jonesboro	28393	3365	Vegetative
W6.BS.3	ARK16.115	0.696714	Bulk Soil	2014	42	California	Arbuckle	33530	2659	Bulk Soil	2016	42	Arkansas	Jonesboro	28393	3365	Vegetative
W6.BS.4	ARK16.115	0.803959	Bulk Soil	2014	42	California	Arbuckle	21739	1025	Bulk Soil	2016	42	Arkansas	Jonesboro	28393	3365	Vegetative
W6.BS.5	ARK16.115	0.692632	Bulk Soil	2014	42	California	Arbuckle	35485	2718	Bulk Soil	2016	42	Arkansas	Jonesboro	28393	3365	Vegetative
W6.BS.6	ARK16.115	0.698019	Bulk Soil	2014	42	California	Arbuckle	26967	2351	Bulk Soil	2016	42	Arkansas	Jonesboro	28393	3365	Vegetative
W6.BS.1	ARK16.116	0.627784	Bulk Soil	2014	42	California	Arbuckle	39928	3456	Bulk Soil	2016	42	Arkansas	Jonesboro	43364	3731	Vegetative
W6.BS.2	ARK16.116	0.632009	Bulk Soil	2014	42	California	Arbuckle	39048	2804	Bulk Soil	2016	42	Arkansas	Jonesboro	43364	3731	Vegetative
W6.BS.3	ARK16.116	0.645512	Bulk Soil	2014	42	California	Arbuckle	33530	2659	Bulk Soil	2016	42	Arkansas	Jonesboro	43364	3731	Vegetative
W6.BS.4	ARK16.116	0.76613	Bulk Soil	2014	42	California	Arbuckle	21739	1025	Bulk Soil	2016	42	Arkansas	Jonesboro	43364	3731	Vegetative
W6.BS.5	ARK16.116	0.647093	Bulk Soil	2014	42	California	Arbuckle	35485	2718	Bulk Soil	2016	42	Arkansas	Jonesboro	43364	3731	Vegetative
W6.BS.6	ARK16.116	0.654128	Bulk Soil	2014	42	California	Arbuckle	26967	2351	Bulk Soil	2016	42	Arkansas	Jonesboro	43364	3731	Vegetative
W6.BS.1	ARK16.117	0.73501	Bulk Soil	2014	42	California	Arbuckle	39928	3456	Bulk Soil	2016	42	Arkansas	Jonesboro	20918	2638	Vegetative
W6.BS.2	ARK16.117	0.741138	Bulk Soil	2014	42	California	Arbuckle	39048	2804	Bulk Soil	2016	42	Arkansas	Jonesboro	20918	2638	Vegetative
W6.BS.3	ARK16.117	0.747462	Bulk Soil	2014	42	California	Arbuckle	33530	2659	Bulk Soil	2016	42	Arkansas	Jonesboro	20918	2638	Vegetative
W6.BS.4	ARK16.117	0.836866	Bulk Soil	2014	42	California	Arbuckle	21739	1025	Bulk Soil	2016	42	Arkansas	Jonesboro	20918	2638	Vegetative
W6.BS.5	ARK16.117	0.739409	Bulk Soil	2014	42	California	Arbuckle	35485	2718	Bulk Soil	2016	42	Arkansas	Jonesboro	20918	2638	Vegetative
W6.BS.6	ARK16.117	0.755682	Bulk Soil	2014	42	California	Arbuckle	26967	2351	Bulk Soil	2016	42	Arkansas	Jonesboro	20918	2638	Vegetative
W6.BS.1	ARK16.118	0.726678	Bulk Soil	2014	42	California	Arbuckle	39928	3456	Bulk Soil	2016	42	Arkansas	Jonesboro	22485	2716	Vegetative
W6.BS.2	ARK16.118	0.731126	Bulk Soil	2014	42	California	Arbuckle	39048	2804	Bulk Soil	2016	42	Arkansas	Jonesboro	22485	2716	Vegetative
W6.BS.3	ARK16.118	0.741854	Bulk Soil	2014	42	California	Arbuckle	33530	2659	Bulk Soil	2016	42	Arkansas	Jonesboro	22485	2716	Vegetative
W6.BS.4	ARK16.118	0.82884	Bulk Soil	2014	42	California	Arbuckle	21739	1025	Bulk Soil	2016	42	Arkansas	Jonesboro	22485	2716	Vegetative
W6.BS.5	ARK16.118	0.738969	Bulk Soil	2014	42	California	Arbuckle	35485	2718	Bulk Soil	2016	42	Arkansas	Jonesboro	22485	2716	Vegetative
W6.BS.6	ARK16.118	0.742322	Bulk Soil	2014	42	California	Arbuckle	26967	2351	Bulk Soil	2016	42	Arkansas	Jonesboro	22485	2716	Vegetative
W6.BS.1	ARK16.119	0.71895	Bulk Soil	2014	42	California	Arbuckle	39928	3456	Bulk Soil	2016	42	Arkansas	Jonesboro	22888	2747	Vegetative
W6.BS.2	ARK16.119	0.722533	Bulk Soil	2014	42	California	Arbuckle	39048	2804	Bulk Soil	2016	42	Arkansas	Jonesboro	22888	2747	Vegetative
W6.BS.3	ARK16.119	0.734462	Bulk Soil	2014	42	California	Arbuckle	33530	2659	Bulk Soil	2016	42	Arkansas	Jonesboro	22888	2747	Vegetative
W6.BS.4	ARK16.119	0.809766	Bulk Soil	2014	42	California	Arbuckle	21739	1025	Bulk Soil	2016	42	Arkansas	Jonesboro	22888	2747	Vegetative
W6.BS.5	ARK16.119	0.72992	Bulk Soil	2014	42	California	Arbuckle	35485	2718	Bulk Soil	2016	42	Arkansas	Jonesboro	22888	2747	Vegetative
W6.BS.6	ARK16.119	0.740655	Bulk Soil	2014	42	California	Arbuckle	26967	2351	Bulk Soil	2016	42	Arkansas	Jonesboro	22888	2747	Vegetative
W6.BS.1	ARK16.120	0.713972	Bulk Soil	2014	42	California	Arbuckle	39928	3456	Bulk Soil	2016	42	Arkansas	Jonesboro	22318	2830	Vegetative
W6.BS.2	ARK16.120	0.721526	Bulk Soil	2014	42	California	Arbuckle	39048	2804	Bulk Soil	2016	42	Arkansas	Jonesboro	22318	2830	Vegetative
W6.BS.3	ARK16.120	0.733891	Bulk Soil	2014	42	California	Arbuckle	33530	2659	Bulk Soil	2016	42	Arkansas	Jonesboro	22318	2830	Vegetative
W6.BS.4	ARK16.120	0.828514	Bulk Soil	2014	42	California	Arbuckle	21739	1025	Bulk Soil	2016	42	Arkansas	Jonesboro	22318	2830	Vegetative
W6.BS.5	ARK16.120	0.731581	Bulk Soil	2014	42	California	Arbuckle	35485	2718	Bulk Soil	2016	42	Arkansas	Jonesboro	22318	2830	Vegetative
W6.BS.6	ARK16.120	0.736347	Bulk Soil	2014	42	California	Arbuckle	26967	2351	Bulk Soil	2016	42	Arkansas	Jonesboro	22318	2830	Vegetative
W2.BS.1	ARK16.201	0.699246	Bulk Soil	2014	14	California	Arbuckle	39740	3135	Bulk Soil	2016	14	Arkansas	Jonesboro	32476	3650	Vegetative
W2.BS.2	ARK16.201	0.774135	Bulk Soil	2014	14	California	Arbuckle	19241	1689	Bulk Soil	2016	14	Arkansas	Jonesboro	32476	3650	Vegetative
W2.BS.1	ARK16.202	0.696554	Bulk Soil	2014	14	California	Arbuckle	39740	3135	Bulk Soil	2016	14	Arkansas	Jonesboro	38599	4080	Vegetative
W2.BS.2	ARK16.202	0.776689	Bulk Soil	2014	14	California	Arbuckle	19241	1689	Bulk Soil	2016	14	Arkansas	Jonesboro	38599	4080	Vegetative
W2.BS.1	ARK16.203	0.68502	Bulk Soil	2014	14	California	Arbuckle	39740	3135	Bulk Soil	2016	14	Arkansas	Jonesboro	36621	4008	Vegetative
W2.BS.2	ARK16.203	0.764875	Bulk Soil	2014	14	California	Arbuckle	19241	1689	Bulk Soil	2016	14	Arkansas	Jonesboro	36621	4008	Vegetative
W2.BS.1	ARK16.204	0.714286	Bulk Soil	2014	14	California	Arbuckle	39740	3135	Bulk Soil	2016	14	Arkansas	Jonesboro	26190	3247	Vegetative
W2.BS.2	ARK16.204	0.784281	Bulk Soil	2014	14	California	Arbuckle	19241	1689	Bulk Soil	2016	14	Arkansas	Jonesboro	26190	3247	Vegetative
W2.BS.1	ARK16.205	0.762315	Bulk Soil	2014	14	California	Arbuckle	39740	3135	Bulk Soil	2016	14	Arkansas	Jonesboro	42273	3036	Vegetative
W2.BS.2	ARK16.205	0.828141	Bulk Soil	2014	14	California	Arbuckle	19241	1689	Bulk Soil	2016	14	Arkansas	Jonesboro	42273	3036	Vegetative
W2.BS.1	ARK16.206	0.70573	Bulk Soil	2014	14	California	Arbuckle	39740	3135	Bulk Soil	2016	14	Arkansas	Jonesboro	25156	3497	Vegetative
W2.BS.2	ARK16.206	0.784126	Bulk Soil	2014	14	California	Arbuckle	19241	1689	Bulk Soil	2016	14	Arkansas	Jonesboro	25156	3497	Vegetative
W2.BS.1	ARK16.207	0.746264	Bulk Soil	2014	14	California	Arbuckle	39740	3135	Bulk Soil	2016	14	Arkansas	Jonesboro	42023	3809	Vegetative
W2.BS.2	ARK16.207	0.807815	Bulk Soil	2014	14	California	Arbuckle	19241	1689	Bulk Soil	2016	14	Arkansas	Jonesboro	42023	3809	Vegetative
W2.BS.1	ARK16.208	0.706293	Bulk Soil	2014	14	California	Arbuckle	39740	3135	Bulk Soil	2016	14	Arkansas	Jonesboro	37010	3678	Vegetative
W2.BS.2	ARK16.208	0.78258	Bulk Soil	2014	14	California	Arbuckle	19241	1689	Bulk Soil	2016	14	Arkansas	Jonesboro	37010	3678	Vegetative
W4.BS.1	ARK16.33	0.725644	Bulk Soil	2014	28	California	Arbuckle	44774	3266	Bulk Soil	2016	28	Arkansas	Jonesboro	49493	3660	Vegetative
W4.BS.2	ARK16.33	0.715809	Bulk Soil	2014	28	California	Arbuckle	36281	2804	Bulk Soil	2016	28	Arkansas	Jonesboro	49493	3660	Vegetative
W4.BS.3	ARK16.33	0.71899	Bulk Soil	2014	28	California	Arbuckle	34834	2878	Bulk Soil	2016	28	Arkansas	Jonesboro	49493	3660	Vegetative
W4.BS.4	ARK16.33	0.732825	Bulk Soil	2014	28	California	Arbuckle	56600	3176	Bulk Soil	2016	28	Arkansas	Jonesboro	49493	3660	Vegetative
W4.BS.5	ARK16.33	0.723037	Bulk Soil	2014	28	California	Arbuckle	46731	3247	Bulk Soil	2016	28	Arkansas	Jonesboro	49493	3660	Vegetative
W4.BS.6	ARK16.33	0.710239	Bulk Soil	2014	28	California	Arbuckle	52088	3258	Bulk Soil	2016	28	Arkansas	Jonesboro	49493	3660	Vegetative
W4.BS.1	ARK16.34	0.765278	Bulk Soil	2014	28	California	Arbuckle	44774	3266	Bulk Soil	2016	28	Arkansas	Jonesboro	41065	3060	Vegetative
W4.BS.2	ARK16.34	0.756217	Bulk Soil	2014	28	California	Arbuckle	36281	2804	Bulk Soil	2016	28	Arkansas	Jonesboro	41065	3060	Vegetative
W4.BS.3	ARK16.34	0.76009	Bulk Soil	2014	28	California	Arbuckle	34834	2878	Bulk Soil	2016	28	Arkansas	Jonesboro	41065	3060	Vegetative
W4.BS.4	ARK16.34	0.768882	Bulk Soil	2014	28	California	Arbuckle	56600	3176	Bulk Soil	2016	28	Arkansas	Jonesboro	41065	3060	Vegetative
W4.BS.5	ARK16.34	0.764654	Bulk Soil	2014	28	California	Arbuckle	46731	3247	Bulk Soil	2016	28	Arkansas	Jonesboro	41065	3060	Vegetative
W4.BS.6	ARK16.34	0.752502	Bulk Soil	2014	28	California	Arbuckle	52088	3258	Bulk Soil	2016	28	Arkansas	Jonesboro	41065	3060	Vegetative
W4.BS.1	ARK16.35	0.759342	Bulk Soil	2014	28	California	Arbuckle	44774	3266	Bulk Soil	2016	28	Arkansas	Jonesboro	44610	3228	Vegetative
W4.BS.2	ARK16.35	0.743822	Bulk Soil	2014	28	California	Arbuckle	36281	2804	Bulk Soil	2016	28	Arkansas	Jonesboro	44610	3228	Vegetative
W4.BS.3	ARK16.35	0.748821	Bulk Soil	2014	28	California	Arbuckle	34834	2878	Bulk Soil	2016	28	Arkansas	Jonesboro	44610	3228	Vegetative
W4.BS.4	ARK16.35	0.758285	Bulk Soil	2014	28	California	Arbuckle	56600	3176	Bulk Soil	2016	28	Arkansas	Jonesboro	44610	3228	Vegetative
W4.BS.5	ARK16.35	0.760876	Bulk Soil	2014	28	California	Arbuckle	46731	3247	Bulk Soil	2016	28	Arkansas	Jonesboro	44610	3228	Vegetative
W4.BS.6	ARK16.35	0.743134	Bulk Soil	2014	28	California	Arbuckle	52088	3258	Bulk Soil	2016	28	Arkansas	Jonesboro	44610	3228	Vegetative
W4.BS.1	ARK16.36	0.702902	Bulk Soil	2014	28	California	Arbuckle	44774	3266	Bulk Soil	2016	28	Arkansas	Jonesboro	48543	4073	Vegetative
W4.BS.2	ARK16.36	0.700418	Bulk Soil	2014	28	California	Arbuckle	36281	2804	Bulk Soil	2016	28	Arkansas	Jonesboro	48543	4073	Vegetative
W4.BS.3	ARK16.36	0.699305	Bulk Soil	2014	28	California	Arbuckle	34834	2878	Bulk Soil	2016	28	Arkansas	Jonesboro	48543	4073	Vegetative
W4.BS.4	ARK16.36	0.715194	Bulk Soil	2014	28	California	Arbuckle	56600	3176	Bulk Soil	2016	28	Arkansas	Jonesboro	48543	4073	Vegetative
W4.BS.5	ARK16.36	0.69495	Bulk Soil	2014	28	California	Arbuckle	46731	3247	Bulk Soil	2016	28	Arkansas	Jonesboro	48543	4073	Vegetative
W4.BS.6	ARK16.36	0.690975	Bulk Soil	2014	28	California	Arbuckle	52088	3258	Bulk Soil	2016	28	Arkansas	Jonesboro	48543	4073	Vegetative
W4.BS.1	ARK16.37	0.742691	Bulk Soil	2014	28	California	Arbuckle	44774	3266	Bulk Soil	2016	28	Arkansas	Jonesboro	43517	3577	Vegetative
W4.BS.2	ARK16.37	0.730977	Bulk Soil	2014	28	California	Arbuckle	36281	2804	Bulk Soil	2016	28	Arkansas	Jonesboro	43517	3577	Vegetative
W4.BS.3	ARK16.37	0.732172	Bulk Soil	2014	28	California	Arbuckle	34834	2878	Bulk Soil	2016	28	Arkansas	Jonesboro	43517	3577	Vegetative
W4.BS.4	ARK16.37	0.744848	Bulk Soil	2014	28	California	Arbuckle	56600	3176	Bulk Soil	2016	28	Arkansas	Jonesboro	43517	3577	Vegetative
W4.BS.5	ARK16.37	0.737312	Bulk Soil	2014	28	California	Arbuckle	46731	3247	Bulk Soil	2016	28	Arkansas	Jonesboro	43517	3577	Vegetative
W4.BS.6	ARK16.37	0.723516	Bulk Soil	2014	28	California	Arbuckle	52088	3258	Bulk Soil	2016	28	Arkansas	Jonesboro	43517	3577	Vegetative
W4.BS.1	ARK16.38	0.717906	Bulk Soil	2014	28	California	Arbuckle	44774	3266	Bulk Soil	2016	28	Arkansas	Jonesboro	42151	3843	Vegetative
W4.BS.2	ARK16.38	0.715631	Bulk Soil	2014	28	California	Arbuckle	36281	2804	Bulk Soil	2016	28	Arkansas	Jonesboro	42151	3843	Vegetative
W4.BS.3	ARK16.38	0.712444	Bulk Soil	2014	28	California	Arbuckle	34834	2878	Bulk Soil	2016	28	Arkansas	Jonesboro	42151	3843	Vegetative
W4.BS.4	ARK16.38	0.730729	Bulk Soil	2014	28	California	Arbuckle	56600	3176	Bulk Soil	2016	28	Arkansas	Jonesboro	42151	3843	Vegetative
W4.BS.5	ARK16.38	0.712417	Bulk Soil	2014	28	California	Arbuckle	46731	3247	Bulk Soil	2016	28	Arkansas	Jonesboro	42151	3843	Vegetative
W4.BS.6	ARK16.38	0.70527	Bulk Soil	2014	28	California	Arbuckle	52088	3258	Bulk Soil	2016	28	Arkansas	Jonesboro	42151	3843	Vegetative
W4.BS.1	ARK16.39	0.767237	Bulk Soil	2014	28	California	Arbuckle	44774	3266	Bulk Soil	2016	28	Arkansas	Jonesboro	29974	2867	Vegetative
W4.BS.2	ARK16.39	0.75472	Bulk Soil	2014	28	California	Arbuckle	36281	2804	Bulk Soil	2016	28	Arkansas	Jonesboro	29974	2867	Vegetative
W4.BS.3	ARK16.39	0.756856	Bulk Soil	2014	28	California	Arbuckle	34834	2878	Bulk Soil	2016	28	Arkansas	Jonesboro	29974	2867	Vegetative
W4.BS.4	ARK16.39	0.767567	Bulk Soil	2014	28	California	Arbuckle	56600	3176	Bulk Soil	2016	28	Arkansas	Jonesboro	29974	2867	Vegetative
W4.BS.5	ARK16.39	0.764909	Bulk Soil	2014	28	California	Arbuckle	46731	3247	Bulk Soil	2016	28	Arkansas	Jonesboro	29974	2867	Vegetative
W4.BS.6	ARK16.39	0.749597	Bulk Soil	2014	28	California	Arbuckle	52088	3258	Bulk Soil	2016	28	Arkansas	Jonesboro	29974	2867	Vegetative
W4.BS.1	ARK16.40	0.806314	Bulk Soil	2014	28	California	Arbuckle	44774	3266	Bulk Soil	2016	28	Arkansas	Jonesboro	23790	2030	Vegetative
W4.BS.2	ARK16.40	0.799634	Bulk Soil	2014	28	California	Arbuckle	36281	2804	Bulk Soil	2016	28	Arkansas	Jonesboro	23790	2030	Vegetative
W4.BS.3	ARK16.40	0.803693	Bulk Soil	2014	28	California	Arbuckle	34834	2878	Bulk Soil	2016	28	Arkansas	Jonesboro	23790	2030	Vegetative
W4.BS.4	ARK16.40	0.802673	Bulk Soil	2014	28	California	Arbuckle	56600	3176	Bulk Soil	2016	28	Arkansas	Jonesboro	23790	2030	Vegetative
W4.BS.5	ARK16.40	0.810556	Bulk Soil	2014	28	California	Arbuckle	46731	3247	Bulk Soil	2016	28	Arkansas	Jonesboro	23790	2030	Vegetative
W4.BS.6	ARK16.40	0.79325	Bulk Soil	2014	28	California	Arbuckle	52088	3258	Bulk Soil	2016	28	Arkansas	Jonesboro	23790	2030	Vegetative
