# Supplementary material for: Compositional shifts in root-associated bacterial and archaeal microbiota track the plant life cycle in field-grown rice
Source: PLoS Biol. 2018 Feb 23;16(2):e2003862. doi: 10.1371/journal.pbio.2003862 (PMC5841827; doi:10.1371/journal.pbio.2003862)
Supplement: S21 Data — (XLSX) [file pbio.2003862.s021.xlsx]

## Sheet: S21 Data
Compartment	SampleID	Day_After_Germination	Genotype	predictions
Rhizosphere	Arb16.98	98	Nipponbare	88.8841
Rhizosphere	Arb16.97	98	M206	88.0791
Endosphere	Arb16.95	70	Nipponbare	71.8874
Endosphere	Arb16.90	70	M401	79.5643
Endosphere	Arb16.89	70	Kitaake	70.591
Endosphere	Arb16.88	70	M206	81.0418
Endosphere	Arb16.87	70	M401	63.8377
Endosphere	Arb16.85	70	Nipponbare	63.0397
Rhizosphere	Arb16.8	14	M206	22.781
Rhizosphere	Arb16.7	14	M401	25.2667
Rhizosphere	Arb16.64	70	Kitaake	56.0973
Rhizosphere	Arb16.63	70	Nipponbare	56.4891
Rhizosphere	Arb16.62	70	M206	72.4092
Rhizosphere	Arb16.6	14	Kitaake	27.9302
Rhizosphere	Arb16.59	70	M206	63.1108
Rhizosphere	Arb16.58	70	M401	67.4735
Rhizosphere	Arb16.57	70	Kitaake	81.7003
Rhizosphere	Arb16.56	70	M206	70.8888
Rhizosphere	Arb16.55	70	M401	63.2534
Rhizosphere	Arb16.52	70	M401	80.8682
Rhizosphere	Arb16.51	70	Kitaake	66.5735
Rhizosphere	Arb16.50	70	Nipponbare	48.8584
Endosphere	Arb16.497	28	Nipponbare	33.527
Rhizosphere	Arb16.49	70	M206	57.6737
Rhizosphere	Arb16.489	42	M206	49.2991
Endosphere	Arb16.488	28	Kitaake	33.642
Endosphere	Arb16.487	28	M206	43.5561
Rhizosphere	Arb16.485	28	M206	61.0762
Endosphere	Arb16.48	14	Kitaake	28.2529
Endosphere	Arb16.462	112	M206	103.252
Endosphere	Arb16.460	112	Nipponbare	93.0711
Endosphere	Arb16.46	14	M206	27.6572
Rhizosphere	Arb16.9	14	Kitaake	26.6268
Endosphere	Arb16.459	112	M206	98.6662
Endosphere	Arb16.458	112	M401	98.5444
Endosphere	Arb16.457	112	Kitaake	108.227
Endosphere	Arb16.456	112	M206	100.478
Endosphere	Arb16.455	112	M401	101.863
Endosphere	Arb16.454	112	Kitaake	100.118
Endosphere	Arb16.451	112	Kitaake	110.449
Endosphere	Arb16.450	112	Nipponbare	83.6834
Endosphere	Arb16.45	14	M401	22.82
Endosphere	Arb16.449	112	M206	103.919
Endosphere	Arb16.81	70	M206	66.7249
Rhizosphere	Arb16.432	112	Kitaake	92.5017
Rhizosphere	Arb16.431	112	Nipponbare	95.5129
Rhizosphere	Arb16.430	112	M206	102.373
Endosphere	Arb16.43	14	M206	20.5287
Endosphere	Arb16.91	70	M206	76.2099
Rhizosphere	Arb16.429	112	M401	86.9162
Rhizosphere	Arb16.428	112	Nipponbare	95.3743
Rhizosphere	Arb16.424	112	M206	91.8456
Rhizosphere	Arb16.423	112	M401	89.8121
Rhizosphere	Arb16.421	112	Nipponbare	95.6837
Rhizosphere	Arb16.420	112	M401	93.2034
Rhizosphere	Arb16.419	112	Kitaake	95.0514
Rhizosphere	Arb16.418	112	Nipponbare	93.1152
Rhizosphere	Arb16.417	112	M206	91.8174
Rhizosphere	Arb16.4	14	M401	20.2963
Endosphere	Arb16.398	84	M206	81.2947
Endosphere	Arb16.397	84	M401	83.6082
Endosphere	Arb16.396	84	Nipponbare	72.5058
Endosphere	Arb16.395	84	M206	80.6724
Endosphere	Arb16.392	84	M206	89.0871
Endosphere	Arb16.391	84	M401	78.5136
Endosphere	Arb16.464	112	Kitaake	108.42
Endosphere	Arb16.389	84	Nipponbare	75.4469
Endosphere	Arb16.387	84	Kitaake	95.2686
Endosphere	Arb16.386	84	M206	79.1478
Endosphere	Arb16.385	84	M206	84.9788
Endosphere	Arb16.38	14	Kitaake	22.8559
Endosphere	Arb16.461	112	M401	74.2642
Endosphere	Arb16.39	14	M401	19.4992
Rhizosphere	Arb16.368	84	Kitaake	71.8965
Rhizosphere	Arb16.367	84	Nipponbare	67.7364
Rhizosphere	Arb16.366	84	M206	76.7296
Rhizosphere	Arb16.365	84	M401	79.4635
Rhizosphere	Arb16.362	84	M401	65.0855
Rhizosphere	Arb16.361	84	Kitaake	78.5456
Rhizosphere	Arb16.360	84	M206	81.2842
Rhizosphere	Arb16.359	84	M401	68.4385
Rhizosphere	Arb16.358	84	Kitaake	87.087
Rhizosphere	Arb16.357	84	Nipponbare	57.3715
Rhizosphere	Arb16.356	84	M401	81.7521
Rhizosphere	Arb16.354	84	M206	62.0305
Rhizosphere	Arb16.353	84	M206	78.8515
Endosphere	Arb16.352	56	Kitaake	55.5084
Endosphere	Arb16.35	14	Kitaake	21.8043
Endosphere	Arb16.349	56	M401	52.3577
Endosphere	Arb16.346	56	M401	47.8718
Endosphere	Arb16.345	56	Kitaake	56.5567
Endosphere	Arb16.342	56	Kitaake	62.6897
Endosphere	Arb16.83	70	Kitaake	72.0377
Rhizosphere	Arb16.320	56	Kitaake	53.3498
Rhizosphere	Arb16.318	56	M206	69.531
Rhizosphere	Arb16.422	112	Kitaake	90.7944
Rhizosphere	Arb16.317	56	M401	63.5871
Rhizosphere	Arb16.316	56	Nipponbare	48.5149
Rhizosphere	Arb16.315	56	M206	53.0364
Rhizosphere	Arb16.314	56	M401	45.0186
Rhizosphere	Arb16.313	56	Kitaake	60.2208
Rhizosphere	Arb16.355	84	Kitaake	85.4035
Rhizosphere	Arb16.312	56	M206	57.1702
Rhizosphere	Arb16.311	56	M401	39.1855
Rhizosphere	Arb16.310	56	Kitaake	56.7175
Rhizosphere	Arb16.309	56	Nipponbare	60.3785
Rhizosphere	Arb16.308	56	M401	34.4694
Rhizosphere	Arb16.307	56	Kitaake	59.3
Rhizosphere	Arb16.306	56	Nipponbare	63.4571
Endosphere	Arb16.493	70	Kitaake	80.7105
Rhizosphere	Arb16.305	56	M206	57.0703
Endosphere	Arb16.304	42	Kitaake	42.0989
Endosphere	Arb16.303	42	Nipponbare	42.0891
Endosphere	Arb16.302	42	M206	39.238
Endosphere	Arb16.301	42	M401	51.0393
Endosphere	Arb16.299	42	M206	38.6031
Endosphere	Arb16.340	56	M401	48.6078
Endosphere	Arb16.298	42	M401	49.6354
Endosphere	Arb16.297	42	Kitaake	38.7679
Endosphere	Arb16.296	42	M206	34.9902
Endosphere	Arb16.295	42	M401	52.6776
Endosphere	Arb16.344	56	M206	47.9234
Endosphere	Arb16.294	42	Kitaake	42.2828
Endosphere	Arb16.293	42	Nipponbare	43.0376
Endosphere	Arb16.292	42	M401	51.2197
Endosphere	Arb16.291	42	Kitaake	41.1255
Endosphere	Arb16.290	42	Nipponbare	41.5186
Endosphere	Arb16.300	42	Nipponbare	41.8304
Rhizosphere	Arb16.427	112	M206	91.0873
Rhizosphere	Arb16.426	112	M401	94.5439
Rhizosphere	Arb16.272	42	Kitaake	40.7778
Endosphere	Arb16.452	112	M401	105.181
Rhizosphere	Arb16.271	42	Nipponbare	47.9113
Endosphere	Arb16.399	84	Nipponbare	67.8846
Rhizosphere	Arb16.270	42	M206	39.2754
Rhizosphere	Arb16.269	42	M401	57.3146
Rhizosphere	Arb16.268	42	Nipponbare	62.9057
Rhizosphere	Arb16.267	42	M206	39.3101
Endosphere	Arb16.341	56	Nipponbare	50.4364
Rhizosphere	Arb16.266	42	M401	40.8637
Endosphere	Arb16.343	56	M401	52.335
Rhizosphere	Arb16.263	42	M401	43.0876
Rhizosphere	Arb16.262	42	Kitaake	45.9345
Rhizosphere	Arb16.261	42	Nipponbare	56.7884
Rhizosphere	Arb16.260	42	M401	44.8609
Endosphere	Arb16.347	56	M206	53.5458
Endosphere	Arb16.453	112	Nipponbare	93.8635
Rhizosphere	Arb16.259	42	Kitaake	41.8381
Rhizosphere	Arb16.258	42	Nipponbare	56.8731
Rhizosphere	Arb16.257	42	M206	35.5756
Endosphere	Arb16.256	28	Kitaake	30.3945
Endosphere	Arb16.255	28	Nipponbare	33.6005
Endosphere	Arb16.254	28	M206	43.929
Endosphere	Arb16.253	28	M401	35.5665
Endosphere	Arb16.250	28	M401	38.5219
Endosphere	Arb16.400	84	Kitaake	80.6955
Endosphere	Arb16.249	28	Kitaake	27.5716
Endosphere	Arb16.248	28	M206	36.2836
Endosphere	Arb16.247	28	M401	28.8848
Endosphere	Arb16.246	28	Kitaake	26.5834
Endosphere	Arb16.350	56	M206	73.07
Endosphere	Arb16.244	28	M401	27.7055
Endosphere	Arb16.243	28	Kitaake	32.5696
Endosphere	Arb16.241	28	M206	40.0309
Endosphere	Arb16.252	28	Nipponbare	44.9171
Rhizosphere	Arb16.319	56	Nipponbare	48.9522
Endosphere	Arb16.82	70	Nipponbare	45.8647
Rhizosphere	Arb16.224	28	Kitaake	30.0251
Rhizosphere	Arb16.222	28	M206	31.4111
Rhizosphere	Arb16.221	28	M401	42.8073
Rhizosphere	Arb16.220	28	Nipponbare	41.4465
Rhizosphere	Arb16.218	28	M401	39.0894
Rhizosphere	Arb16.217	28	Kitaake	35.1223
Rhizosphere	Arb16.216	28	M206	43.0173
Endosphere	Arb16.42	14	M401	20.8836
Rhizosphere	Arb16.215	28	M401	31.6475
Rhizosphere	Arb16.213	28	Nipponbare	64.141
Rhizosphere	Arb16.212	28	M401	29.0649
Endosphere	Arb16.393	84	Kitaake	93.9673
Rhizosphere	Arb16.211	28	Kitaake	34.6708
Endosphere	Arb16.394	84	M401	75.2715
Rhizosphere	Arb16.210	28	M206	42.7602
Rhizosphere	Arb16.209	28	M206	40.3039
Endosphere	Arb16.245	28	Nipponbare	42.4503
Rhizosphere	Arb16.2	14	M206	20.3408
Endosphere	Arb16.192	126	Kitaake	105.761
Rhizosphere	Arb16.265	42	Kitaake	43.3361
Endosphere	Arb16.191	126	Nipponbare	89.635
Endosphere	Arb16.189	126	M401	87.0499
Endosphere	Arb16.188	126	Nipponbare	96.0841
Endosphere	Arb16.187	126	M206	104.514
Endosphere	Arb16.186	126	M401	109.294
Endosphere	Arb16.390	84	Kitaake	80.1061
Endosphere	Arb16.185	126	Kitaake	103.493
Endosphere	Arb16.463	112	Nipponbare	92.3076
Endosphere	Arb16.184	126	M206	111.325
Endosphere	Arb16.183	126	M401	103.897
Rhizosphere	Arb16.363	84	M206	69.3772
Endosphere	Arb16.182	126	Kitaake	87.9139
Endosphere	Arb16.180	126	M401	93.3574
Rhizosphere	Arb16.99	98	Kitaake	85.4922
Rhizosphere	Arb16.223	28	Nipponbare	41.758
Endosphere	Arb16.179	126	Kitaake	104.329
Endosphere	Arb16.178	126	Nipponbare	108.925
Endosphere	Arb16.177	126	M206	101.989
Endosphere	Arb16.40	14	M206	22.2266
Endosphere	Arb16.348	56	Nipponbare	40.9878
Endosphere	Arb16.36	14	M401	21.0849
Rhizosphere	Arb16.364	84	Nipponbare	75.9638
Endosphere	Arb16.181	126	Nipponbare	86.0132
Endosphere	Arb16.41	14	Kitaake	20.9748
Rhizosphere	Arb16.160	126	Kitaake	93.6703
Rhizosphere	Arb16.16	14	Kitaake	24.8101
Rhizosphere	Arb16.159	126	Nipponbare	110.417
Rhizosphere	Arb16.158	126	M206	108.384
Rhizosphere	Arb16.157	126	M401	80.2821
Endosphere	Arb16.92	70	Nipponbare	70.0329
Rhizosphere	Arb16.156	126	Nipponbare	107.552
Endosphere	Arb16.93	70	M401	82.2593
Rhizosphere	Arb16.155	126	M206	94.1962
Endosphere	Arb16.94	70	M206	83.5959
Rhizosphere	Arb16.154	126	M401	86.335
Rhizosphere	Arb16.153	126	Kitaake	88.2315
Rhizosphere	Arb16.152	126	M206	111.731
Rhizosphere	Arb16.151	126	M401	92.1076
Rhizosphere	Arb16.150	126	Kitaake	84.1549
Rhizosphere	Arb16.149	126	Nipponbare	101.339
Endosphere	Arb16.84	70	M401	76.0926
Rhizosphere	Arb16.148	126	M401	107.847
Rhizosphere	Arb16.3	14	Kitaake	28.1603
Rhizosphere	Arb16.147	126	Kitaake	105.193
Rhizosphere	Arb16.146	126	Nipponbare	99.7598
Rhizosphere	Arb16.219	28	M206	46.5887
Rhizosphere	Arb16.145	126	M206	91.892
Endosphere	Arb16.143	98	Nipponbare	82.4108
Endosphere	Arb16.142	98	M206	104.417
Rhizosphere	Arb16.61	70	M401	71.7633
Endosphere	Arb16.141	98	M401	94.9405
Rhizosphere	Arb16.60	70	Nipponbare	64.1412
Endosphere	Arb16.140	98	Nipponbare	89.527
Rhizosphere	Arb16.14	14	M206	19.8058
Endosphere	Arb16.139	98	M206	84.7271
Endosphere	Arb16.138	98	M401	96.2824
Endosphere	Arb16.96	70	Kitaake	67.854
Endosphere	Arb16.137	98	Kitaake	101.831
Endosphere	Arb16.136	98	M206	92.1221
Endosphere	Arb16.135	98	M401	103.155
Rhizosphere	Arb16.54	70	Kitaake	80.014
Endosphere	Arb16.134	98	Kitaake	96.8567
Rhizosphere	Arb16.53	70	Nipponbare	61.1431
Endosphere	Arb16.133	98	Nipponbare	71.0372
Endosphere	Arb16.132	98	M401	84.0371
Endosphere	Arb16.131	98	Kitaake	110.607
Rhizosphere	Arb16.425	112	Kitaake	88.228
Endosphere	Arb16.351	56	Nipponbare	48.325
Endosphere	Arb16.33	14	M206	22.6515
Endosphere	Arb16.130	98	Nipponbare	101.598
Rhizosphere	Arb16.13	14	M401	19.7043
Endosphere	Arb16.129	98	M206	93.8889
Endosphere	Arb16.337	56	M206	56.4506
Endosphere	Arb16.289	42	M206	51.2339
Endosphere	Arb16.34	14	M206	21.7324
Endosphere	Arb16.339	56	Kitaake	59.4319
Endosphere	Arb16.338	56	Nipponbare	71.039
Endosphere	Arb16.190	126	M206	86.0538
Endosphere	Arb16.144	98	Kitaake	96.4453
Rhizosphere	Arb16.112	98	Kitaake	82.6763
Rhizosphere	Arb16.111	98	Nipponbare	80.6724
Rhizosphere	Arb16.214	28	Kitaake	29.3669
Rhizosphere	Arb16.110	98	M206	87.6668
Rhizosphere	Arb16.11	14	M206	27.0923
Rhizosphere	Arb16.109	98	M401	81.1921
Rhizosphere	Arb16.108	98	Nipponbare	71.7787
Rhizosphere	Arb16.107	98	M206	90.2529
Rhizosphere	Arb16.106	98	M401	84.7012
Rhizosphere	Arb16.105	98	Kitaake	88.1363
Rhizosphere	Arb16.104	98	M206	87.1687
Rhizosphere	Arb16.103	98	M401	86.3718
Rhizosphere	Arb16.102	98	Kitaake	93.1509
Rhizosphere	Arb16.101	98	Nipponbare	97.8164
Endosphere	Arb16.388	84	M401	93.5258
Rhizosphere	Arb16.100	98	M401	90.9634
Rhizosphere	Arb16.10	14	M401	18.0871
Endosphere	Arb16.251	28	M206	35.1638
Rhizosphere	Arb16.1	14	M206	21.3278
