# Supplementary material for: Compositional shifts in root-associated bacterial and archaeal microbiota track the plant life cycle in field-grown rice
Source: PLoS Biol. 2018 Feb 23;16(2):e2003862. doi: 10.1371/journal.pbio.2003862 (PMC5841827; doi:10.1371/journal.pbio.2003862)
Supplement: S22 Data — (XLSX) [file pbio.2003862.s022.xlsx]

## Sheet: S22 Data
SampleID	classification	Compartment	Day_After_Germination	Genotype	Abundance
Arb16.1	Decreasing	Rhizosphere	14	M206	38.8077
Arb16.1	Increasing	Rhizosphere	14	M206	7.07498
Arb16.1	Neutral	Rhizosphere	14	M206	3.85147
Arb16.10	Decreasing	Rhizosphere	14	M401	17.8205
Arb16.10	Increasing	Rhizosphere	14	M401	6.41407
Arb16.10	Neutral	Rhizosphere	14	M401	3.80216
Arb16.100	Decreasing	Rhizosphere	98	M401	6.49929
Arb16.100	Increasing	Rhizosphere	98	M401	52.0388
Arb16.100	Neutral	Rhizosphere	98	M401	2.62642
Arb16.101	Decreasing	Rhizosphere	98	Nipponbare	6.35006
Arb16.101	Increasing	Rhizosphere	98	Nipponbare	37.2124
Arb16.101	Neutral	Rhizosphere	98	Nipponbare	4.27822
Arb16.102	Decreasing	Rhizosphere	98	Kitaake	2.00138
Arb16.102	Increasing	Rhizosphere	98	Kitaake	41.1193
Arb16.102	Neutral	Rhizosphere	98	Kitaake	2.29249
Arb16.103	Decreasing	Rhizosphere	98	M401	6.47855
Arb16.103	Increasing	Rhizosphere	98	M401	65.7213
Arb16.103	Neutral	Rhizosphere	98	M401	2.73539
Arb16.104	Decreasing	Rhizosphere	98	M206	11.5002
Arb16.104	Increasing	Rhizosphere	98	M206	67.9462
Arb16.104	Neutral	Rhizosphere	98	M206	1.8781
Arb16.105	Decreasing	Rhizosphere	98	Kitaake	3.62056
Arb16.105	Increasing	Rhizosphere	98	Kitaake	42.4909
Arb16.105	Neutral	Rhizosphere	98	Kitaake	2.83852
Arb16.106	Decreasing	Rhizosphere	98	M401	4.10406
Arb16.106	Increasing	Rhizosphere	98	M401	57.0643
Arb16.106	Neutral	Rhizosphere	98	M401	2.46244
Arb16.107	Decreasing	Rhizosphere	98	M206	3.8134
Arb16.107	Increasing	Rhizosphere	98	M206	73.9375
Arb16.107	Neutral	Rhizosphere	98	M206	2.11855
Arb16.108	Decreasing	Rhizosphere	98	Nipponbare	7.21717
Arb16.108	Increasing	Rhizosphere	98	Nipponbare	24.3004
Arb16.108	Neutral	Rhizosphere	98	Nipponbare	5.75838
Arb16.109	Decreasing	Rhizosphere	98	M401	5.58126
Arb16.109	Increasing	Rhizosphere	98	M401	43.6964
Arb16.109	Neutral	Rhizosphere	98	M401	2.11947
Arb16.11	Decreasing	Rhizosphere	14	M206	38.9547
Arb16.11	Increasing	Rhizosphere	14	M206	7.05181
Arb16.11	Neutral	Rhizosphere	14	M206	3.35621
Arb16.110	Decreasing	Rhizosphere	98	M206	5.75528
Arb16.110	Increasing	Rhizosphere	98	M206	42.1108
Arb16.110	Neutral	Rhizosphere	98	M206	2.59393
Arb16.111	Decreasing	Rhizosphere	98	Nipponbare	7.64555
Arb16.111	Increasing	Rhizosphere	98	Nipponbare	50.812
Arb16.111	Neutral	Rhizosphere	98	Nipponbare	3.46662
Arb16.112	Decreasing	Rhizosphere	98	Kitaake	6.25725
Arb16.112	Increasing	Rhizosphere	98	Kitaake	42.5576
Arb16.112	Neutral	Rhizosphere	98	Kitaake	2.48633
Arb16.129	Decreasing	Endosphere	98	M206	6.32236
Arb16.129	Increasing	Endosphere	98	M206	256.266
Arb16.129	Neutral	Endosphere	98	M206	4.2711
Arb16.13	Decreasing	Rhizosphere	14	M401	26.1969
Arb16.13	Increasing	Rhizosphere	14	M401	3.57863
Arb16.13	Neutral	Rhizosphere	14	M401	2.50156
Arb16.130	Decreasing	Endosphere	98	Nipponbare	8.53974
Arb16.130	Increasing	Endosphere	98	Nipponbare	177.255
Arb16.130	Neutral	Endosphere	98	Nipponbare	4.03353
Arb16.131	Decreasing	Endosphere	98	Kitaake	4.55769
Arb16.131	Increasing	Endosphere	98	Kitaake	109.6
Arb16.131	Neutral	Endosphere	98	Kitaake	3.01453
Arb16.132	Decreasing	Endosphere	98	M401	7.87325
Arb16.132	Increasing	Endosphere	98	M401	226.672
Arb16.132	Neutral	Endosphere	98	M401	4.37403
Arb16.133	Decreasing	Endosphere	98	Nipponbare	44.1043
Arb16.133	Increasing	Endosphere	98	Nipponbare	29.9314
Arb16.133	Neutral	Endosphere	98	Nipponbare	4.4978
Arb16.134	Decreasing	Endosphere	98	Kitaake	11.6005
Arb16.134	Increasing	Endosphere	98	Kitaake	136.774
Arb16.134	Neutral	Endosphere	98	Kitaake	1.68394
Arb16.135	Decreasing	Endosphere	98	M401	5.71325
Arb16.135	Increasing	Endosphere	98	M401	127.608
Arb16.135	Neutral	Endosphere	98	M401	2.27807
Arb16.136	Decreasing	Endosphere	98	M206	10.6865
Arb16.136	Increasing	Endosphere	98	M206	211.227
Arb16.136	Neutral	Endosphere	98	M206	6.87272
Arb16.137	Decreasing	Endosphere	98	Kitaake	5.87495
Arb16.137	Increasing	Endosphere	98	Kitaake	283.853
Arb16.137	Neutral	Endosphere	98	Kitaake	3.66632
Arb16.138	Decreasing	Endosphere	98	M401	6.82009
Arb16.138	Increasing	Endosphere	98	M401	146.716
Arb16.138	Neutral	Endosphere	98	M401	3.09088
Arb16.139	Decreasing	Endosphere	98	M206	5.9725
Arb16.139	Increasing	Endosphere	98	M206	211.171
Arb16.139	Neutral	Endosphere	98	M206	4.85676
Arb16.14	Decreasing	Rhizosphere	14	M206	26.2916
Arb16.14	Increasing	Rhizosphere	14	M206	8.0829
Arb16.14	Neutral	Rhizosphere	14	M206	3.64175
Arb16.140	Decreasing	Endosphere	98	Nipponbare	29.2343
Arb16.140	Increasing	Endosphere	98	Nipponbare	134.398
Arb16.140	Neutral	Endosphere	98	Nipponbare	3.7594
Arb16.141	Decreasing	Endosphere	98	M401	13.8251
Arb16.141	Increasing	Endosphere	98	M401	113.891
Arb16.141	Neutral	Endosphere	98	M401	2.32119
Arb16.142	Decreasing	Endosphere	98	M206	18.4293
Arb16.142	Increasing	Endosphere	98	M206	58.2799
Arb16.142	Neutral	Endosphere	98	M206	0.847323
Arb16.143	Decreasing	Endosphere	98	Nipponbare	20.0412
Arb16.143	Increasing	Endosphere	98	Nipponbare	100.516
Arb16.143	Neutral	Endosphere	98	Nipponbare	3.38247
Arb16.144	Decreasing	Endosphere	98	Kitaake	16.9207
Arb16.144	Increasing	Endosphere	98	Kitaake	131.339
Arb16.144	Neutral	Endosphere	98	Kitaake	4.75727
Arb16.145	Decreasing	Rhizosphere	126	M206	3.28462
Arb16.145	Increasing	Rhizosphere	126	M206	24.9483
Arb16.145	Neutral	Rhizosphere	126	M206	2.10363
Arb16.146	Decreasing	Rhizosphere	126	Nipponbare	1.55742
Arb16.146	Increasing	Rhizosphere	126	Nipponbare	26.6097
Arb16.146	Neutral	Rhizosphere	126	Nipponbare	3.20384
Arb16.147	Decreasing	Rhizosphere	126	Kitaake	2.30373
Arb16.147	Increasing	Rhizosphere	126	Kitaake	49.5118
Arb16.147	Neutral	Rhizosphere	126	Kitaake	4.13208
Arb16.148	Decreasing	Rhizosphere	126	M401	1.81729
Arb16.148	Increasing	Rhizosphere	126	M401	29.4204
Arb16.148	Neutral	Rhizosphere	126	M401	2.55403
Arb16.149	Decreasing	Rhizosphere	126	Nipponbare	4.45759
Arb16.149	Increasing	Rhizosphere	126	Nipponbare	48.2636
Arb16.149	Neutral	Rhizosphere	126	Nipponbare	5.02492
Arb16.150	Decreasing	Rhizosphere	126	Kitaake	3.70903
Arb16.150	Increasing	Rhizosphere	126	Kitaake	32.9176
Arb16.150	Neutral	Rhizosphere	126	Kitaake	3.10631
Arb16.151	Decreasing	Rhizosphere	126	M401	0.941088
Arb16.151	Increasing	Rhizosphere	126	M401	28.8443
Arb16.151	Neutral	Rhizosphere	126	M401	4.14079
Arb16.152	Decreasing	Rhizosphere	126	M206	1.58791
Arb16.152	Increasing	Rhizosphere	126	M206	36.6171
Arb16.152	Neutral	Rhizosphere	126	M206	3.58867
Arb16.153	Decreasing	Rhizosphere	126	Kitaake	2.15041
Arb16.153	Increasing	Rhizosphere	126	Kitaake	31.5006
Arb16.153	Neutral	Rhizosphere	126	Kitaake	2.12135
Arb16.154	Decreasing	Rhizosphere	126	M401	2.27927
Arb16.154	Increasing	Rhizosphere	126	M401	37.3081
Arb16.154	Neutral	Rhizosphere	126	M401	3.03903
Arb16.155	Decreasing	Rhizosphere	126	M206	2.13784
Arb16.155	Increasing	Rhizosphere	126	M206	33.391
Arb16.155	Neutral	Rhizosphere	126	M206	2.51111
Arb16.156	Decreasing	Rhizosphere	126	Nipponbare	2.6771
Arb16.156	Increasing	Rhizosphere	126	Nipponbare	53.7891
Arb16.156	Neutral	Rhizosphere	126	Nipponbare	2.88303
Arb16.157	Decreasing	Rhizosphere	126	M401	3.23443
Arb16.157	Increasing	Rhizosphere	126	M401	29.2965
Arb16.157	Neutral	Rhizosphere	126	M401	2.73683
Arb16.158	Decreasing	Rhizosphere	126	M206	2.10763
Arb16.158	Increasing	Rhizosphere	126	M206	33.4411
Arb16.158	Neutral	Rhizosphere	126	M206	25.4321
Arb16.159	Decreasing	Rhizosphere	126	Nipponbare	2.19117
Arb16.159	Increasing	Rhizosphere	126	Nipponbare	51.7625
Arb16.159	Neutral	Rhizosphere	126	Nipponbare	2.88981
Arb16.16	Decreasing	Rhizosphere	14	Kitaake	45.2848
Arb16.16	Increasing	Rhizosphere	14	Kitaake	4.54388
Arb16.16	Neutral	Rhizosphere	14	Kitaake	2.19492
Arb16.160	Decreasing	Rhizosphere	126	Kitaake	3.96535
Arb16.160	Increasing	Rhizosphere	126	Kitaake	39.2224
Arb16.160	Neutral	Rhizosphere	126	Kitaake	3.18952
Arb16.177	Decreasing	Endosphere	126	M206	5.46193
Arb16.177	Increasing	Endosphere	126	M206	154.012
Arb16.177	Neutral	Endosphere	126	M206	2.08416
Arb16.178	Decreasing	Endosphere	126	Nipponbare	15.5783
Arb16.178	Increasing	Endosphere	126	Nipponbare	66.519
Arb16.178	Neutral	Endosphere	126	Nipponbare	1.7171
Arb16.179	Decreasing	Endosphere	126	Kitaake	5.66214
Arb16.179	Increasing	Endosphere	126	Kitaake	125.766
Arb16.179	Neutral	Endosphere	126	Kitaake	0.432987
Arb16.180	Decreasing	Endosphere	126	M401	6.63028
Arb16.180	Increasing	Endosphere	126	M401	144.107
Arb16.180	Neutral	Endosphere	126	M401	2.34541
Arb16.181	Decreasing	Endosphere	126	Nipponbare	19.2508
Arb16.181	Increasing	Endosphere	126	Nipponbare	237.161
Arb16.181	Neutral	Endosphere	126	Nipponbare	2.20359
Arb16.182	Decreasing	Endosphere	126	Kitaake	22.9567
Arb16.182	Increasing	Endosphere	126	Kitaake	82.4034
Arb16.182	Neutral	Endosphere	126	Kitaake	1.06281
Arb16.183	Decreasing	Endosphere	126	M401	5.75147
Arb16.183	Increasing	Endosphere	126	M401	135.828
Arb16.183	Neutral	Endosphere	126	M401	2.49811
Arb16.184	Decreasing	Endosphere	126	M206	3.89212
Arb16.184	Increasing	Endosphere	126	M206	231.696
Arb16.184	Neutral	Endosphere	126	M206	3.15949
Arb16.185	Decreasing	Endosphere	126	Kitaake	6.91673
Arb16.185	Increasing	Endosphere	126	Kitaake	96.9939
Arb16.185	Neutral	Endosphere	126	Kitaake	0.824687
Arb16.186	Decreasing	Endosphere	126	M401	4.9721
Arb16.186	Increasing	Endosphere	126	M401	176.869
Arb16.186	Neutral	Endosphere	126	M401	1.60212
Arb16.187	Decreasing	Endosphere	126	M206	7.48532
Arb16.187	Increasing	Endosphere	126	M206	147.835
Arb16.187	Neutral	Endosphere	126	M206	1.3551
Arb16.188	Decreasing	Endosphere	126	Nipponbare	12.4483
Arb16.188	Increasing	Endosphere	126	Nipponbare	400.687
Arb16.188	Neutral	Endosphere	126	Nipponbare	1.36932
Arb16.189	Decreasing	Endosphere	126	M401	6.35483
Arb16.189	Increasing	Endosphere	126	M401	176.324
Arb16.189	Neutral	Endosphere	126	M401	0.966651
Arb16.190	Decreasing	Endosphere	126	M206	21.0042
Arb16.190	Increasing	Endosphere	126	M206	31.9137
Arb16.190	Neutral	Endosphere	126	M206	0.0581835
Arb16.191	Decreasing	Endosphere	126	Nipponbare	2.595
Arb16.191	Increasing	Endosphere	126	Nipponbare	502.791
Arb16.191	Neutral	Endosphere	126	Nipponbare	2.27507
Arb16.192	Decreasing	Endosphere	126	Kitaake	8.93173
Arb16.192	Increasing	Endosphere	126	Kitaake	175.89
Arb16.192	Neutral	Endosphere	126	Kitaake	1.80792
Arb16.2	Decreasing	Rhizosphere	14	M206	23.1251
Arb16.2	Increasing	Rhizosphere	14	M206	3.97463
Arb16.2	Neutral	Rhizosphere	14	M206	2.6899
Arb16.209	Decreasing	Rhizosphere	28	M206	64.7663
Arb16.209	Increasing	Rhizosphere	28	M206	9.81191
Arb16.209	Neutral	Rhizosphere	28	M206	2.86989
Arb16.210	Decreasing	Rhizosphere	28	M206	15.3583
Arb16.210	Increasing	Rhizosphere	28	M206	8.35958
Arb16.210	Neutral	Rhizosphere	28	M206	1.36086
Arb16.211	Decreasing	Rhizosphere	28	Kitaake	24.7496
Arb16.211	Increasing	Rhizosphere	28	Kitaake	16.1371
Arb16.211	Neutral	Rhizosphere	28	Kitaake	3.94361
Arb16.212	Decreasing	Rhizosphere	28	M401	75.9596
Arb16.212	Increasing	Rhizosphere	28	M401	12.8844
Arb16.212	Neutral	Rhizosphere	28	M401	2.51403
Arb16.213	Decreasing	Rhizosphere	28	Nipponbare	51.7206
Arb16.213	Increasing	Rhizosphere	28	Nipponbare	20.4918
Arb16.213	Neutral	Rhizosphere	28	Nipponbare	3.11611
Arb16.214	Decreasing	Rhizosphere	28	Kitaake	39.6068
Arb16.214	Increasing	Rhizosphere	28	Kitaake	9.15906
Arb16.214	Neutral	Rhizosphere	28	Kitaake	3.3595
Arb16.215	Decreasing	Rhizosphere	28	M401	28.629
Arb16.215	Increasing	Rhizosphere	28	M401	13.4164
Arb16.215	Neutral	Rhizosphere	28	M401	4.06891
Arb16.216	Decreasing	Rhizosphere	28	M206	18.0272
Arb16.216	Increasing	Rhizosphere	28	M206	18.397
Arb16.216	Neutral	Rhizosphere	28	M206	3.79033
Arb16.217	Decreasing	Rhizosphere	28	Kitaake	26.6769
Arb16.217	Increasing	Rhizosphere	28	Kitaake	9.90748
Arb16.217	Neutral	Rhizosphere	28	Kitaake	2.58288
Arb16.218	Decreasing	Rhizosphere	28	M401	23.7245
Arb16.218	Increasing	Rhizosphere	28	M401	13.7678
Arb16.218	Neutral	Rhizosphere	28	M401	3.90644
Arb16.219	Decreasing	Rhizosphere	28	M206	26.1253
Arb16.219	Increasing	Rhizosphere	28	M206	16.3469
Arb16.219	Neutral	Rhizosphere	28	M206	2.61253
Arb16.220	Decreasing	Rhizosphere	28	Nipponbare	58.6101
Arb16.220	Increasing	Rhizosphere	28	Nipponbare	16.1153
Arb16.220	Neutral	Rhizosphere	28	Nipponbare	3.6284
Arb16.221	Decreasing	Rhizosphere	28	M401	13.3005
Arb16.221	Increasing	Rhizosphere	28	M401	16.1024
Arb16.221	Neutral	Rhizosphere	28	M401	3.74709
Arb16.222	Decreasing	Rhizosphere	28	M206	43.8961
Arb16.222	Increasing	Rhizosphere	28	M206	11.4016
Arb16.222	Neutral	Rhizosphere	28	M206	3.82767
Arb16.223	Decreasing	Rhizosphere	28	Nipponbare	17.2781
Arb16.223	Increasing	Rhizosphere	28	Nipponbare	14.922
Arb16.223	Neutral	Rhizosphere	28	Nipponbare	1.00976
Arb16.224	Decreasing	Rhizosphere	28	Kitaake	29.6856
Arb16.224	Increasing	Rhizosphere	28	Kitaake	11.6259
Arb16.224	Neutral	Rhizosphere	28	Kitaake	4.11987
Arb16.241	Decreasing	Endosphere	28	M206	45.4062
Arb16.241	Increasing	Endosphere	28	M206	9.23517
Arb16.241	Neutral	Endosphere	28	M206	6.34002
Arb16.243	Decreasing	Endosphere	28	Kitaake	83.013
Arb16.243	Increasing	Endosphere	28	Kitaake	16.3496
Arb16.243	Neutral	Endosphere	28	Kitaake	3.50348
Arb16.244	Decreasing	Endosphere	28	M401	185.705
Arb16.244	Increasing	Endosphere	28	M401	10.0984
Arb16.244	Neutral	Endosphere	28	M401	8.78689
Arb16.245	Decreasing	Endosphere	28	Nipponbare	140.242
Arb16.245	Increasing	Endosphere	28	Nipponbare	15.8825
Arb16.245	Neutral	Endosphere	28	Nipponbare	4.53131
Arb16.246	Decreasing	Endosphere	28	Kitaake	253.734
Arb16.246	Increasing	Endosphere	28	Kitaake	12.1142
Arb16.246	Neutral	Endosphere	28	Kitaake	12.778
Arb16.247	Decreasing	Endosphere	28	M401	86.9772
Arb16.247	Increasing	Endosphere	28	M401	18.9578
Arb16.247	Neutral	Endosphere	28	M401	4.3822
Arb16.248	Decreasing	Endosphere	28	M206	31.3835
Arb16.248	Increasing	Endosphere	28	M206	22.9323
Arb16.248	Neutral	Endosphere	28	M206	5.08024
Arb16.249	Decreasing	Endosphere	28	Kitaake	100.508
Arb16.249	Increasing	Endosphere	28	Kitaake	42.0305
Arb16.249	Neutral	Endosphere	28	Kitaake	5.07614
Arb16.250	Decreasing	Endosphere	28	M401	63.8284
Arb16.250	Increasing	Endosphere	28	M401	34.3497
Arb16.250	Neutral	Endosphere	28	M401	3.79555
Arb16.251	Decreasing	Endosphere	28	M206	32.5695
Arb16.251	Increasing	Endosphere	28	M206	23.2022
Arb16.251	Neutral	Endosphere	28	M206	5.62041
Arb16.252	Decreasing	Endosphere	28	Nipponbare	92.5421
Arb16.252	Increasing	Endosphere	28	Nipponbare	27.8157
Arb16.252	Neutral	Endosphere	28	Nipponbare	3.86539
Arb16.253	Decreasing	Endosphere	28	M401	19.1008
Arb16.253	Increasing	Endosphere	28	M401	20.7575
Arb16.253	Neutral	Endosphere	28	M401	7.40644
Arb16.254	Decreasing	Endosphere	28	M206	115.165
Arb16.254	Increasing	Endosphere	28	M206	13.0329
Arb16.254	Neutral	Endosphere	28	M206	4.94186
Arb16.255	Decreasing	Endosphere	28	Nipponbare	56.3768
Arb16.255	Increasing	Endosphere	28	Nipponbare	23.032
Arb16.255	Neutral	Endosphere	28	Nipponbare	4.46889
Arb16.256	Decreasing	Endosphere	28	Kitaake	98.6315
Arb16.256	Increasing	Endosphere	28	Kitaake	14.4197
Arb16.256	Neutral	Endosphere	28	Kitaake	4.71545
Arb16.257	Decreasing	Rhizosphere	42	M206	19.813
Arb16.257	Increasing	Rhizosphere	42	M206	18.7898
Arb16.257	Neutral	Rhizosphere	42	M206	4.32538
Arb16.258	Decreasing	Rhizosphere	42	Nipponbare	29.1658
Arb16.258	Increasing	Rhizosphere	42	Nipponbare	25.8082
Arb16.258	Neutral	Rhizosphere	42	Nipponbare	3.88439
Arb16.259	Decreasing	Rhizosphere	42	Kitaake	21.1714
Arb16.259	Increasing	Rhizosphere	42	Kitaake	25.8716
Arb16.259	Neutral	Rhizosphere	42	Kitaake	4.45498
Arb16.260	Decreasing	Rhizosphere	42	M401	15.0501
Arb16.260	Increasing	Rhizosphere	42	M401	22.2104
Arb16.260	Neutral	Rhizosphere	42	M401	3.11609
Arb16.261	Decreasing	Rhizosphere	42	Nipponbare	10.846
Arb16.261	Increasing	Rhizosphere	42	Nipponbare	17.9385
Arb16.261	Neutral	Rhizosphere	42	Nipponbare	3.72907
Arb16.262	Decreasing	Rhizosphere	42	Kitaake	6.06174
Arb16.262	Increasing	Rhizosphere	42	Kitaake	17.2526
Arb16.262	Neutral	Rhizosphere	42	Kitaake	5.22242
Arb16.263	Decreasing	Rhizosphere	42	M401	18.2448
Arb16.263	Increasing	Rhizosphere	42	M401	20.0594
Arb16.263	Neutral	Rhizosphere	42	M401	3.57005
Arb16.265	Decreasing	Rhizosphere	42	Kitaake	10.2997
Arb16.265	Increasing	Rhizosphere	42	Kitaake	23.8398
Arb16.265	Neutral	Rhizosphere	42	Kitaake	3.819
Arb16.266	Decreasing	Rhizosphere	42	M401	11.6858
Arb16.266	Increasing	Rhizosphere	42	M401	15.9537
Arb16.266	Neutral	Rhizosphere	42	M401	4.87755
Arb16.267	Decreasing	Rhizosphere	42	M206	5.76369
Arb16.267	Increasing	Rhizosphere	42	M206	19.5498
Arb16.267	Neutral	Rhizosphere	42	M206	3.11551
Arb16.268	Decreasing	Rhizosphere	42	Nipponbare	37.22
Arb16.268	Increasing	Rhizosphere	42	Nipponbare	22.7587
Arb16.268	Neutral	Rhizosphere	42	Nipponbare	3.43751
Arb16.269	Decreasing	Rhizosphere	42	M401	9.61778
Arb16.269	Increasing	Rhizosphere	42	M401	23.7957
Arb16.269	Neutral	Rhizosphere	42	M401	2.90192
Arb16.270	Decreasing	Rhizosphere	42	M206	8.01305
Arb16.270	Increasing	Rhizosphere	42	M206	26.592
Arb16.270	Neutral	Rhizosphere	42	M206	3.40377
Arb16.271	Decreasing	Rhizosphere	42	Nipponbare	26.3063
Arb16.271	Increasing	Rhizosphere	42	Nipponbare	14.991
Arb16.271	Neutral	Rhizosphere	42	Nipponbare	2.73874
Arb16.272	Decreasing	Rhizosphere	42	Kitaake	6.59588
Arb16.272	Increasing	Rhizosphere	42	Kitaake	16.5472
Arb16.272	Neutral	Rhizosphere	42	Kitaake	4.41258
Arb16.289	Decreasing	Endosphere	42	M206	30.1785
Arb16.289	Increasing	Endosphere	42	M206	26.0159
Arb16.289	Neutral	Endosphere	42	M206	5.82757
Arb16.290	Decreasing	Endosphere	42	Nipponbare	77.3643
Arb16.290	Increasing	Endosphere	42	Nipponbare	12.9689
Arb16.290	Neutral	Endosphere	42	Nipponbare	4.83839
Arb16.291	Decreasing	Endosphere	42	Kitaake	20.1002
Arb16.291	Increasing	Endosphere	42	Kitaake	102.299
Arb16.291	Neutral	Endosphere	42	Kitaake	11.3666
Arb16.292	Decreasing	Endosphere	42	M401	43.7895
Arb16.292	Increasing	Endosphere	42	M401	24.8918
Arb16.292	Neutral	Endosphere	42	M401	3.1635
Arb16.293	Decreasing	Endosphere	42	Nipponbare	38.7831
Arb16.293	Increasing	Endosphere	42	Nipponbare	54.0906
Arb16.293	Neutral	Endosphere	42	Nipponbare	4.5665
Arb16.294	Decreasing	Endosphere	42	Kitaake	51.4842
Arb16.294	Increasing	Endosphere	42	Kitaake	25.2095
Arb16.294	Neutral	Endosphere	42	Kitaake	7.3143
Arb16.295	Decreasing	Endosphere	42	M401	38.2991
Arb16.295	Increasing	Endosphere	42	M401	23.6833
Arb16.295	Neutral	Endosphere	42	M401	5.631
Arb16.296	Decreasing	Endosphere	42	M206	91.474
Arb16.296	Increasing	Endosphere	42	M206	22.4101
Arb16.296	Neutral	Endosphere	42	M206	6.6721
Arb16.297	Decreasing	Endosphere	42	Kitaake	52.4137
Arb16.297	Increasing	Endosphere	42	Kitaake	19.0959
Arb16.297	Neutral	Endosphere	42	Kitaake	10.5495
Arb16.298	Decreasing	Endosphere	42	M401	37.309
Arb16.298	Increasing	Endosphere	42	M401	54.0541
Arb16.298	Neutral	Endosphere	42	M401	6.16921
Arb16.299	Decreasing	Endosphere	42	M206	57.5581
Arb16.299	Increasing	Endosphere	42	M206	21.8324
Arb16.299	Neutral	Endosphere	42	M206	6.33843
Arb16.3	Decreasing	Rhizosphere	14	Kitaake	9.49408
Arb16.3	Increasing	Rhizosphere	14	Kitaake	5.98257
Arb16.3	Neutral	Rhizosphere	14	Kitaake	2.73117
Arb16.300	Decreasing	Endosphere	42	Nipponbare	17.2773
Arb16.300	Increasing	Endosphere	42	Nipponbare	91.1032
Arb16.300	Neutral	Endosphere	42	Nipponbare	6.70241
Arb16.301	Decreasing	Endosphere	42	M401	55.56
Arb16.301	Increasing	Endosphere	42	M401	26.5826
Arb16.301	Neutral	Endosphere	42	M401	10.1381
Arb16.302	Decreasing	Endosphere	42	M206	44.8071
Arb16.302	Increasing	Endosphere	42	M206	43.062
Arb16.302	Neutral	Endosphere	42	M206	6.74465
Arb16.303	Decreasing	Endosphere	42	Nipponbare	27.8609
Arb16.303	Increasing	Endosphere	42	Nipponbare	47.6629
Arb16.303	Neutral	Endosphere	42	Nipponbare	7.67519
Arb16.304	Decreasing	Endosphere	42	Kitaake	179.75
Arb16.304	Increasing	Endosphere	42	Kitaake	15.5119
Arb16.304	Neutral	Endosphere	42	Kitaake	20.7765
Arb16.305	Decreasing	Rhizosphere	56	M206	8.71099
Arb16.305	Increasing	Rhizosphere	56	M206	21.998
Arb16.305	Neutral	Rhizosphere	56	M206	3.8593
Arb16.306	Decreasing	Rhizosphere	56	Nipponbare	16.4984
Arb16.306	Increasing	Rhizosphere	56	Nipponbare	24.0816
Arb16.306	Neutral	Rhizosphere	56	Nipponbare	2.92053
Arb16.307	Decreasing	Rhizosphere	56	Kitaake	8.52492
Arb16.307	Increasing	Rhizosphere	56	Kitaake	29.5479
Arb16.307	Neutral	Rhizosphere	56	Kitaake	3.54884
Arb16.308	Decreasing	Rhizosphere	56	M401	12.4638
Arb16.308	Increasing	Rhizosphere	56	M401	17.0386
Arb16.308	Neutral	Rhizosphere	56	M401	2.98758
Arb16.309	Decreasing	Rhizosphere	56	Nipponbare	9.20056
Arb16.309	Increasing	Rhizosphere	56	Nipponbare	25.8234
Arb16.309	Neutral	Rhizosphere	56	Nipponbare	6.22391
Arb16.310	Decreasing	Rhizosphere	56	Kitaake	6.15242
Arb16.310	Increasing	Rhizosphere	56	Kitaake	25.4276
Arb16.310	Neutral	Rhizosphere	56	Kitaake	4.58765
Arb16.311	Decreasing	Rhizosphere	56	M401	7.33026
Arb16.311	Increasing	Rhizosphere	56	M401	16.729
Arb16.311	Neutral	Rhizosphere	56	M401	4.53605
Arb16.312	Decreasing	Rhizosphere	56	M206	9.40297
Arb16.312	Increasing	Rhizosphere	56	M206	25.9431
Arb16.312	Neutral	Rhizosphere	56	M206	4.22945
Arb16.313	Decreasing	Rhizosphere	56	Kitaake	11.6391
Arb16.313	Increasing	Rhizosphere	56	Kitaake	26.1766
Arb16.313	Neutral	Rhizosphere	56	Kitaake	3.22032
Arb16.314	Decreasing	Rhizosphere	56	M401	10.7257
Arb16.314	Increasing	Rhizosphere	56	M401	18.2543
Arb16.314	Neutral	Rhizosphere	56	M401	4.12527
Arb16.315	Decreasing	Rhizosphere	56	M206	12.8578
Arb16.315	Increasing	Rhizosphere	56	M206	27.4769
Arb16.315	Neutral	Rhizosphere	56	M206	4.00705
Arb16.316	Decreasing	Rhizosphere	56	Nipponbare	28.2755
Arb16.316	Increasing	Rhizosphere	56	Nipponbare	16.346
Arb16.316	Neutral	Rhizosphere	56	Nipponbare	5.0764
Arb16.317	Decreasing	Rhizosphere	56	M401	10.4171
Arb16.317	Increasing	Rhizosphere	56	M401	26.7869
Arb16.317	Neutral	Rhizosphere	56	M401	4.10372
Arb16.318	Decreasing	Rhizosphere	56	M206	8.31717
Arb16.318	Increasing	Rhizosphere	56	M206	22.7537
Arb16.318	Neutral	Rhizosphere	56	M206	3.61991
Arb16.319	Decreasing	Rhizosphere	56	Nipponbare	28.6795
Arb16.319	Increasing	Rhizosphere	56	Nipponbare	18.6822
Arb16.319	Neutral	Rhizosphere	56	Nipponbare	3.04937
Arb16.320	Decreasing	Rhizosphere	56	Kitaake	8.42494
Arb16.320	Increasing	Rhizosphere	56	Kitaake	26.4913
Arb16.320	Neutral	Rhizosphere	56	Kitaake	2.43287
Arb16.33	Decreasing	Endosphere	14	M206	51.3326
Arb16.33	Increasing	Endosphere	14	M206	12.051
Arb16.33	Neutral	Endosphere	14	M206	0.695249
Arb16.337	Decreasing	Endosphere	56	M206	39.1894
Arb16.337	Increasing	Endosphere	56	M206	40.4644
Arb16.337	Neutral	Endosphere	56	M206	9.99866
Arb16.338	Decreasing	Endosphere	56	Nipponbare	63.2422
Arb16.338	Increasing	Endosphere	56	Nipponbare	65.4814
Arb16.338	Neutral	Endosphere	56	Nipponbare	6.4916
Arb16.339	Decreasing	Endosphere	56	Kitaake	34.353
Arb16.339	Increasing	Endosphere	56	Kitaake	93.5243
Arb16.339	Neutral	Endosphere	56	Kitaake	6.82386
Arb16.34	Decreasing	Endosphere	14	M206	53.3771
Arb16.34	Increasing	Endosphere	14	M206	16.8135
Arb16.34	Neutral	Endosphere	14	M206	0.921287
Arb16.340	Decreasing	Endosphere	56	M401	32.4108
Arb16.340	Increasing	Endosphere	56	M401	13.938
Arb16.340	Neutral	Endosphere	56	M401	1.76726
Arb16.341	Decreasing	Endosphere	56	Nipponbare	72.8803
Arb16.341	Increasing	Endosphere	56	Nipponbare	50.8384
Arb16.341	Neutral	Endosphere	56	Nipponbare	7.28803
Arb16.342	Decreasing	Endosphere	56	Kitaake	17.9348
Arb16.342	Increasing	Endosphere	56	Kitaake	47.3431
Arb16.342	Neutral	Endosphere	56	Kitaake	4.78067
Arb16.343	Decreasing	Endosphere	56	M401	42.5952
Arb16.343	Increasing	Endosphere	56	M401	48.693
Arb16.343	Neutral	Endosphere	56	M401	6.99457
Arb16.344	Decreasing	Endosphere	56	M206	33.8515
Arb16.344	Increasing	Endosphere	56	M206	70.3282
Arb16.344	Neutral	Endosphere	56	M206	8.0829
Arb16.345	Decreasing	Endosphere	56	Kitaake	29.1591
Arb16.345	Increasing	Endosphere	56	Kitaake	68.2635
Arb16.345	Neutral	Endosphere	56	Kitaake	9.11221
Arb16.346	Decreasing	Endosphere	56	M401	21.0891
Arb16.346	Increasing	Endosphere	56	M401	68.7587
Arb16.346	Neutral	Endosphere	56	M401	4.89156
Arb16.347	Decreasing	Endosphere	56	M206	20.4307
Arb16.347	Increasing	Endosphere	56	M206	148.587
Arb16.347	Neutral	Endosphere	56	M206	4.06292
Arb16.348	Decreasing	Endosphere	56	Nipponbare	138.027
Arb16.348	Increasing	Endosphere	56	Nipponbare	70.1489
Arb16.348	Neutral	Endosphere	56	Nipponbare	13.3737
Arb16.349	Decreasing	Endosphere	56	M401	27.7267
Arb16.349	Increasing	Endosphere	56	M401	55.913
Arb16.349	Neutral	Endosphere	56	M401	6.05086
Arb16.35	Decreasing	Endosphere	14	Kitaake	37.6516
Arb16.35	Increasing	Endosphere	14	Kitaake	11.902
Arb16.35	Neutral	Endosphere	14	Kitaake	1.14443
Arb16.350	Decreasing	Endosphere	56	M206	14.1538
Arb16.350	Increasing	Endosphere	56	M206	155.691
Arb16.350	Neutral	Endosphere	56	M206	3.72118
Arb16.351	Decreasing	Endosphere	56	Nipponbare	110.259
Arb16.351	Increasing	Endosphere	56	Nipponbare	22.797
Arb16.351	Neutral	Endosphere	56	Nipponbare	7.45287
Arb16.352	Decreasing	Endosphere	56	Kitaake	29.239
Arb16.352	Increasing	Endosphere	56	Kitaake	125.67
Arb16.352	Neutral	Endosphere	56	Kitaake	8.2618
Arb16.353	Decreasing	Rhizosphere	84	M206	9.81207
Arb16.353	Increasing	Rhizosphere	84	M206	47.3419
Arb16.353	Neutral	Rhizosphere	84	M206	2.88264
Arb16.354	Decreasing	Rhizosphere	84	M206	4.76331
Arb16.354	Increasing	Rhizosphere	84	M206	20.36
Arb16.354	Neutral	Rhizosphere	84	M206	2.95072
Arb16.355	Decreasing	Rhizosphere	84	Kitaake	8.44408
Arb16.355	Increasing	Rhizosphere	84	Kitaake	32.392
Arb16.355	Neutral	Rhizosphere	84	Kitaake	2.1687
Arb16.356	Decreasing	Rhizosphere	84	M401	5.63919
Arb16.356	Increasing	Rhizosphere	84	M401	40.4056
Arb16.356	Neutral	Rhizosphere	84	M401	3.82844
Arb16.357	Decreasing	Rhizosphere	84	Nipponbare	7.88761
Arb16.357	Increasing	Rhizosphere	84	Nipponbare	20.8158
Arb16.357	Neutral	Rhizosphere	84	Nipponbare	4.29385
Arb16.358	Decreasing	Rhizosphere	84	Kitaake	7.27126
Arb16.358	Increasing	Rhizosphere	84	Kitaake	56.7057
Arb16.358	Neutral	Rhizosphere	84	Kitaake	1.36336
Arb16.359	Decreasing	Rhizosphere	84	M401	6.28893
Arb16.359	Increasing	Rhizosphere	84	M401	38.1569
Arb16.359	Neutral	Rhizosphere	84	M401	4.23293
Arb16.36	Decreasing	Endosphere	14	M401	73.0933
Arb16.36	Increasing	Endosphere	14	M401	4.61794
Arb16.36	Neutral	Endosphere	14	M401	1.65957
Arb16.360	Decreasing	Rhizosphere	84	M206	5.43074
Arb16.360	Increasing	Rhizosphere	84	M206	51.4492
Arb16.360	Neutral	Rhizosphere	84	M206	2.45813
Arb16.361	Decreasing	Rhizosphere	84	Kitaake	6.19967
Arb16.361	Increasing	Rhizosphere	84	Kitaake	45.379
Arb16.361	Neutral	Rhizosphere	84	Kitaake	2.23699
Arb16.362	Decreasing	Rhizosphere	84	M401	7.90588
Arb16.362	Increasing	Rhizosphere	84	M401	31.1255
Arb16.362	Neutral	Rhizosphere	84	M401	3.85956
Arb16.363	Decreasing	Rhizosphere	84	M206	5.88851
Arb16.363	Increasing	Rhizosphere	84	M206	35.0039
Arb16.363	Neutral	Rhizosphere	84	M206	2.02826
Arb16.364	Decreasing	Rhizosphere	84	Nipponbare	8.57524
Arb16.364	Increasing	Rhizosphere	84	Nipponbare	39.3997
Arb16.364	Neutral	Rhizosphere	84	Nipponbare	4.22968
Arb16.365	Decreasing	Rhizosphere	84	M401	6.42264
Arb16.365	Increasing	Rhizosphere	84	M401	41.5644
Arb16.365	Neutral	Rhizosphere	84	M401	2.5064
Arb16.366	Decreasing	Rhizosphere	84	M206	10.101
Arb16.366	Increasing	Rhizosphere	84	M206	41.2458
Arb16.366	Neutral	Rhizosphere	84	M206	2.7195
Arb16.367	Decreasing	Rhizosphere	84	Nipponbare	15.4548
Arb16.367	Increasing	Rhizosphere	84	Nipponbare	25.5489
Arb16.367	Neutral	Rhizosphere	84	Nipponbare	2.79441
Arb16.368	Decreasing	Rhizosphere	84	Kitaake	6.41355
Arb16.368	Increasing	Rhizosphere	84	Kitaake	38.353
Arb16.368	Neutral	Rhizosphere	84	Kitaake	3.9764
Arb16.38	Decreasing	Endosphere	14	Kitaake	50.1459
Arb16.38	Increasing	Endosphere	14	Kitaake	22.5004
Arb16.38	Neutral	Endosphere	14	Kitaake	0.383966
Arb16.385	Decreasing	Endosphere	84	M206	13.0996
Arb16.385	Increasing	Endosphere	84	M206	152.88
Arb16.385	Neutral	Endosphere	84	M206	3.42066
Arb16.386	Decreasing	Endosphere	84	M206	26.5373
Arb16.386	Increasing	Endosphere	84	M206	103.252
Arb16.386	Neutral	Endosphere	84	M206	3.49538
Arb16.387	Decreasing	Endosphere	84	Kitaake	11.2105
Arb16.387	Increasing	Endosphere	84	Kitaake	146.55
Arb16.387	Neutral	Endosphere	84	Kitaake	3.11207
Arb16.388	Decreasing	Endosphere	84	M401	10.5916
Arb16.388	Increasing	Endosphere	84	M401	191.918
Arb16.388	Neutral	Endosphere	84	M401	3.98999
Arb16.389	Decreasing	Endosphere	84	Nipponbare	36.8859
Arb16.389	Increasing	Endosphere	84	Nipponbare	67.0042
Arb16.389	Neutral	Endosphere	84	Nipponbare	2.89301
Arb16.39	Decreasing	Endosphere	14	M401	78.2634
Arb16.39	Increasing	Endosphere	14	M401	5.2565
Arb16.39	Neutral	Endosphere	14	M401	1.07077
Arb16.390	Decreasing	Endosphere	84	Kitaake	6.46485
Arb16.390	Increasing	Endosphere	84	Kitaake	226.72
Arb16.390	Neutral	Endosphere	84	Kitaake	2.27675
Arb16.391	Decreasing	Endosphere	84	M401	14.5602
Arb16.391	Increasing	Endosphere	84	M401	73.3126
Arb16.391	Neutral	Endosphere	84	M401	3.3493
Arb16.392	Decreasing	Endosphere	84	M206	6.26204
Arb16.392	Increasing	Endosphere	84	M206	125.516
Arb16.392	Neutral	Endosphere	84	M206	1.78915
Arb16.393	Decreasing	Endosphere	84	Kitaake	10.2762
Arb16.393	Increasing	Endosphere	84	Kitaake	101.218
Arb16.393	Neutral	Endosphere	84	Kitaake	4.0392
Arb16.394	Decreasing	Endosphere	84	M401	18.5722
Arb16.394	Increasing	Endosphere	84	M401	54.0952
Arb16.394	Neutral	Endosphere	84	M401	1.22832
Arb16.395	Decreasing	Endosphere	84	M206	14.1053
Arb16.395	Increasing	Endosphere	84	M206	168.968
Arb16.395	Neutral	Endosphere	84	M206	4.83947
Arb16.396	Decreasing	Endosphere	84	Nipponbare	24.0944
Arb16.396	Increasing	Endosphere	84	Nipponbare	149.749
Arb16.396	Neutral	Endosphere	84	Nipponbare	5.51359
Arb16.397	Decreasing	Endosphere	84	M401	7.95987
Arb16.397	Increasing	Endosphere	84	M401	111.693
Arb16.397	Neutral	Endosphere	84	M401	1.78098
Arb16.398	Decreasing	Endosphere	84	M206	11.034
Arb16.398	Increasing	Endosphere	84	M206	205.277
Arb16.398	Neutral	Endosphere	84	M206	3.33206
Arb16.399	Decreasing	Endosphere	84	Nipponbare	27.939
Arb16.399	Increasing	Endosphere	84	Nipponbare	39.7714
Arb16.399	Neutral	Endosphere	84	Nipponbare	1.70963
Arb16.4	Decreasing	Rhizosphere	14	M401	17.2886
Arb16.4	Increasing	Rhizosphere	14	M401	4.20026
Arb16.4	Neutral	Rhizosphere	14	M401	2.92518
Arb16.40	Decreasing	Endosphere	14	M206	47.4289
Arb16.40	Increasing	Endosphere	14	M206	24.3475
Arb16.40	Neutral	Endosphere	14	M206	0.38956
Arb16.400	Decreasing	Endosphere	84	Kitaake	15.0798
Arb16.400	Increasing	Endosphere	84	Kitaake	145.478
Arb16.400	Neutral	Endosphere	84	Kitaake	9.21543
Arb16.41	Decreasing	Endosphere	14	Kitaake	122.215
Arb16.41	Increasing	Endosphere	14	Kitaake	16.3358
Arb16.41	Neutral	Endosphere	14	Kitaake	1.05495
Arb16.417	Decreasing	Rhizosphere	112	M206	2.98871
Arb16.417	Increasing	Rhizosphere	112	M206	42.2937
Arb16.417	Neutral	Rhizosphere	112	M206	2.43267
Arb16.418	Decreasing	Rhizosphere	112	Nipponbare	5.25248
Arb16.418	Increasing	Rhizosphere	112	Nipponbare	41.7539
Arb16.418	Neutral	Rhizosphere	112	Nipponbare	2.85895
Arb16.419	Decreasing	Rhizosphere	112	Kitaake	3.42039
Arb16.419	Increasing	Rhizosphere	112	Kitaake	31.8064
Arb16.419	Neutral	Rhizosphere	112	Kitaake	2.07781
Arb16.42	Decreasing	Endosphere	14	M401	66.2257
Arb16.42	Increasing	Endosphere	14	M401	11.4947
Arb16.42	Neutral	Endosphere	14	M401	0.806647
Arb16.420	Decreasing	Rhizosphere	112	M401	2.62496
Arb16.420	Increasing	Rhizosphere	112	M401	45.4377
Arb16.420	Neutral	Rhizosphere	112	M401	3.25348
Arb16.421	Decreasing	Rhizosphere	112	Nipponbare	3.63236
Arb16.421	Increasing	Rhizosphere	112	Nipponbare	49.3346
Arb16.421	Neutral	Rhizosphere	112	Nipponbare	2.9178
Arb16.422	Decreasing	Rhizosphere	112	Kitaake	3.81568
Arb16.422	Increasing	Rhizosphere	112	Kitaake	44.8797
Arb16.422	Neutral	Rhizosphere	112	Kitaake	2.83451
Arb16.423	Decreasing	Rhizosphere	112	M401	3.61362
Arb16.423	Increasing	Rhizosphere	112	M401	68.5893
Arb16.423	Neutral	Rhizosphere	112	M401	3.3704
Arb16.424	Decreasing	Rhizosphere	112	M206	3.61806
Arb16.424	Increasing	Rhizosphere	112	M206	72.3341
Arb16.424	Neutral	Rhizosphere	112	M206	1.76823
Arb16.425	Decreasing	Rhizosphere	112	Kitaake	3.97285
Arb16.425	Increasing	Rhizosphere	112	Kitaake	38.8346
Arb16.425	Neutral	Rhizosphere	112	Kitaake	2.94653
Arb16.426	Decreasing	Rhizosphere	112	M401	4.80333
Arb16.426	Increasing	Rhizosphere	112	M401	52.5343
Arb16.426	Neutral	Rhizosphere	112	M401	2.72077
Arb16.427	Decreasing	Rhizosphere	112	M206	6.06843
Arb16.427	Increasing	Rhizosphere	112	M206	47.4177
Arb16.427	Neutral	Rhizosphere	112	M206	2.16269
Arb16.428	Decreasing	Rhizosphere	112	Nipponbare	4.30237
Arb16.428	Increasing	Rhizosphere	112	Nipponbare	63.6676
Arb16.428	Neutral	Rhizosphere	112	Nipponbare	2.71729
Arb16.429	Decreasing	Rhizosphere	112	M401	2.9574
Arb16.429	Increasing	Rhizosphere	112	M401	41.5576
Arb16.429	Neutral	Rhizosphere	112	M401	2.83417
Arb16.43	Decreasing	Endosphere	14	M206	85.267
Arb16.43	Increasing	Endosphere	14	M206	18.4162
Arb16.43	Neutral	Endosphere	14	M206	1.56538
Arb16.430	Decreasing	Rhizosphere	112	M206	1.65421
Arb16.430	Increasing	Rhizosphere	112	M206	44.6
Arb16.430	Neutral	Rhizosphere	112	M206	2.83124
Arb16.431	Decreasing	Rhizosphere	112	Nipponbare	5.40815
Arb16.431	Increasing	Rhizosphere	112	Nipponbare	51.445
Arb16.431	Neutral	Rhizosphere	112	Nipponbare	1.45344
Arb16.432	Decreasing	Rhizosphere	112	Kitaake	3.07596
Arb16.432	Increasing	Rhizosphere	112	Kitaake	46.2173
Arb16.432	Neutral	Rhizosphere	112	Kitaake	1.83
Arb16.449	Decreasing	Endosphere	112	M206	3.77467
Arb16.449	Increasing	Endosphere	112	M206	209.33
Arb16.449	Neutral	Endosphere	112	M206	2.74894
Arb16.45	Decreasing	Endosphere	14	M401	63.2211
Arb16.45	Increasing	Endosphere	14	M401	35.3625
Arb16.45	Neutral	Endosphere	14	M401	0.562799
Arb16.450	Decreasing	Endosphere	112	Nipponbare	16.4986
Arb16.450	Increasing	Endosphere	112	Nipponbare	155.72
Arb16.450	Neutral	Endosphere	112	Nipponbare	1.9939
Arb16.451	Decreasing	Endosphere	112	Kitaake	6.41955
Arb16.451	Increasing	Endosphere	112	Kitaake	155.353
Arb16.451	Neutral	Endosphere	112	Kitaake	5.09422
Arb16.452	Decreasing	Endosphere	112	M401	3.96764
Arb16.452	Increasing	Endosphere	112	M401	191.147
Arb16.452	Neutral	Endosphere	112	M401	3.38416
Arb16.453	Decreasing	Endosphere	112	Nipponbare	9.02609
Arb16.453	Increasing	Endosphere	112	Nipponbare	250.546
Arb16.453	Neutral	Endosphere	112	Nipponbare	2.06075
Arb16.454	Decreasing	Endosphere	112	Kitaake	2.93924
Arb16.454	Increasing	Endosphere	112	Kitaake	227.857
Arb16.454	Neutral	Endosphere	112	Kitaake	0.965124
Arb16.455	Decreasing	Endosphere	112	M401	3.96761
Arb16.455	Increasing	Endosphere	112	M401	316.466
Arb16.455	Neutral	Endosphere	112	M401	5.59368
Arb16.456	Decreasing	Endosphere	112	M206	6.30414
Arb16.456	Increasing	Endosphere	112	M206	252.552
Arb16.456	Neutral	Endosphere	112	M206	4.07411
Arb16.457	Decreasing	Endosphere	112	Kitaake	5.32686
Arb16.457	Increasing	Endosphere	112	Kitaake	151.24
Arb16.457	Neutral	Endosphere	112	Kitaake	2.64212
Arb16.458	Decreasing	Endosphere	112	M401	12.8727
Arb16.458	Increasing	Endosphere	112	M401	201.129
Arb16.458	Neutral	Endosphere	112	M401	2.20127
Arb16.459	Decreasing	Endosphere	112	M206	9.49638
Arb16.459	Increasing	Endosphere	112	M206	211.372
Arb16.459	Neutral	Endosphere	112	M206	1.28435
Arb16.46	Decreasing	Endosphere	14	M206	98.1735
Arb16.46	Increasing	Endosphere	14	M206	20.0913
Arb16.46	Neutral	Endosphere	14	M206	1.14155
Arb16.460	Decreasing	Endosphere	112	Nipponbare	14.1312
Arb16.460	Increasing	Endosphere	112	Nipponbare	183.542
Arb16.460	Neutral	Endosphere	112	Nipponbare	2.41665
Arb16.461	Decreasing	Endosphere	112	M401	4.56429
Arb16.461	Increasing	Endosphere	112	M401	185.45
Arb16.461	Neutral	Endosphere	112	M401	8.63703
Arb16.462	Decreasing	Endosphere	112	M206	3.73336
Arb16.462	Increasing	Endosphere	112	M206	126.979
Arb16.462	Neutral	Endosphere	112	M206	5.30766
Arb16.463	Decreasing	Endosphere	112	Nipponbare	6.69436
Arb16.463	Increasing	Endosphere	112	Nipponbare	245.053
Arb16.463	Neutral	Endosphere	112	Nipponbare	3.02956
Arb16.464	Decreasing	Endosphere	112	Kitaake	3.53386
Arb16.464	Increasing	Endosphere	112	Kitaake	161.325
Arb16.464	Neutral	Endosphere	112	Kitaake	1.02728
Arb16.48	Decreasing	Endosphere	14	Kitaake	71.5238
Arb16.48	Increasing	Endosphere	14	Kitaake	30.9196
Arb16.48	Neutral	Endosphere	14	Kitaake	1.68814
Arb16.485	Decreasing	Rhizosphere	28	M206	13.1936
Arb16.485	Increasing	Rhizosphere	28	M206	9.00123
Arb16.485	Neutral	Rhizosphere	28	M206	1.17139
Arb16.487	Decreasing	Endosphere	28	M206	25.8403
Arb16.487	Increasing	Endosphere	28	M206	13.2805
Arb16.487	Neutral	Endosphere	28	M206	1.33834
Arb16.488	Decreasing	Endosphere	28	Kitaake	93.5368
Arb16.488	Increasing	Endosphere	28	Kitaake	16.5606
Arb16.488	Neutral	Endosphere	28	Kitaake	4.14015
Arb16.489	Decreasing	Rhizosphere	42	M206	8.78367
Arb16.489	Increasing	Rhizosphere	42	M206	24.9099
Arb16.489	Neutral	Rhizosphere	42	M206	2.4361
Arb16.49	Decreasing	Rhizosphere	70	M206	4.67658
Arb16.49	Increasing	Rhizosphere	70	M206	30.426
Arb16.49	Neutral	Rhizosphere	70	M206	3.32432
Arb16.493	Decreasing	Endosphere	70	Kitaake	16.5472
Arb16.493	Increasing	Endosphere	70	Kitaake	71.6894
Arb16.493	Neutral	Endosphere	70	Kitaake	1.89368
Arb16.497	Decreasing	Endosphere	28	Nipponbare	47.3654
Arb16.497	Increasing	Endosphere	28	Nipponbare	17.4112
Arb16.497	Neutral	Endosphere	28	Nipponbare	5.04009
Arb16.50	Decreasing	Rhizosphere	70	Nipponbare	4.10838
Arb16.50	Increasing	Rhizosphere	70	Nipponbare	14.0207
Arb16.50	Neutral	Rhizosphere	70	Nipponbare	7.07555
Arb16.51	Decreasing	Rhizosphere	70	Kitaake	7.40833
Arb16.51	Increasing	Rhizosphere	70	Kitaake	39.1184
Arb16.51	Neutral	Rhizosphere	70	Kitaake	2.63476
Arb16.52	Decreasing	Rhizosphere	70	M401	8.02273
Arb16.52	Increasing	Rhizosphere	70	M401	42.8297
Arb16.52	Neutral	Rhizosphere	70	M401	3.38459
Arb16.53	Decreasing	Rhizosphere	70	Nipponbare	10.9751
Arb16.53	Increasing	Rhizosphere	70	Nipponbare	23.6052
Arb16.53	Neutral	Rhizosphere	70	Nipponbare	5.48757
Arb16.54	Decreasing	Rhizosphere	70	Kitaake	8.12518
Arb16.54	Increasing	Rhizosphere	70	Kitaake	40.6614
Arb16.54	Neutral	Rhizosphere	70	Kitaake	3.33523
Arb16.55	Decreasing	Rhizosphere	70	M401	6.12672
Arb16.55	Increasing	Rhizosphere	70	M401	31.6049
Arb16.55	Neutral	Rhizosphere	70	M401	3.026
Arb16.56	Decreasing	Rhizosphere	70	M206	5.06607
Arb16.56	Increasing	Rhizosphere	70	M206	34.8357
Arb16.56	Neutral	Rhizosphere	70	M206	4.56991
Arb16.57	Decreasing	Rhizosphere	70	Kitaake	2.8351
Arb16.57	Increasing	Rhizosphere	70	Kitaake	32.5013
Arb16.57	Neutral	Rhizosphere	70	Kitaake	3.18583
Arb16.58	Decreasing	Rhizosphere	70	M401	7.2215
Arb16.58	Increasing	Rhizosphere	70	M401	31.7473
Arb16.58	Neutral	Rhizosphere	70	M401	4.19664
Arb16.59	Decreasing	Rhizosphere	70	M206	6.17519
Arb16.59	Increasing	Rhizosphere	70	M206	38.5712
Arb16.59	Neutral	Rhizosphere	70	M206	4.22763
Arb16.6	Decreasing	Rhizosphere	14	Kitaake	59.0569
Arb16.6	Increasing	Rhizosphere	14	Kitaake	5.2495
Arb16.6	Neutral	Rhizosphere	14	Kitaake	3.84557
Arb16.60	Decreasing	Rhizosphere	70	Nipponbare	7.37505
Arb16.60	Increasing	Rhizosphere	70	Nipponbare	28.2114
Arb16.60	Neutral	Rhizosphere	70	Nipponbare	4.47515
Arb16.61	Decreasing	Rhizosphere	70	M401	6.29026
Arb16.61	Increasing	Rhizosphere	70	M401	33.852
Arb16.61	Neutral	Rhizosphere	70	M401	7.2019
Arb16.62	Decreasing	Rhizosphere	70	M206	3.8803
Arb16.62	Increasing	Rhizosphere	70	M206	31.1666
Arb16.62	Neutral	Rhizosphere	70	M206	4.34594
Arb16.63	Decreasing	Rhizosphere	70	Nipponbare	19.1061
Arb16.63	Increasing	Rhizosphere	70	Nipponbare	23.417
Arb16.63	Neutral	Rhizosphere	70	Nipponbare	6.51814
Arb16.64	Decreasing	Rhizosphere	70	Kitaake	6.62541
Arb16.64	Increasing	Rhizosphere	70	Kitaake	29.7548
Arb16.64	Neutral	Rhizosphere	70	Kitaake	3.6896
Arb16.7	Decreasing	Rhizosphere	14	M401	27.1478
Arb16.7	Increasing	Rhizosphere	14	M401	8.10997
Arb16.7	Neutral	Rhizosphere	14	M401	3.19588
Arb16.8	Decreasing	Rhizosphere	14	M206	10.8064
Arb16.8	Increasing	Rhizosphere	14	M206	2.11475
Arb16.8	Neutral	Rhizosphere	14	M206	1.62835
Arb16.81	Decreasing	Endosphere	70	M206	20.131
Arb16.81	Increasing	Endosphere	70	M206	77.8927
Arb16.81	Neutral	Endosphere	70	M206	3.18413
Arb16.82	Decreasing	Endosphere	70	Nipponbare	21.9056
Arb16.82	Increasing	Endosphere	70	Nipponbare	26.4247
Arb16.82	Neutral	Endosphere	70	Nipponbare	2.44929
Arb16.83	Decreasing	Endosphere	70	Kitaake	30.3046
Arb16.83	Increasing	Endosphere	70	Kitaake	123.351
Arb16.83	Neutral	Endosphere	70	Kitaake	3.92789
Arb16.84	Decreasing	Endosphere	70	M401	36.231
Arb16.84	Increasing	Endosphere	70	M401	131.762
Arb16.84	Neutral	Endosphere	70	M401	1.62706
Arb16.85	Decreasing	Endosphere	70	Nipponbare	22.0543
Arb16.85	Increasing	Endosphere	70	Nipponbare	82.7872
Arb16.85	Neutral	Endosphere	70	Nipponbare	5.57336
Arb16.87	Decreasing	Endosphere	70	M401	21.1247
Arb16.87	Increasing	Endosphere	70	M401	33.2855
Arb16.87	Neutral	Endosphere	70	M401	2.56962
Arb16.88	Decreasing	Endosphere	70	M206	12.4321
Arb16.88	Increasing	Endosphere	70	M206	140.789
Arb16.88	Neutral	Endosphere	70	M206	7.74985
Arb16.89	Decreasing	Endosphere	70	Kitaake	12.8999
Arb16.89	Increasing	Endosphere	70	Kitaake	129.895
Arb16.89	Neutral	Endosphere	70	Kitaake	5.10564
Arb16.9	Decreasing	Rhizosphere	14	Kitaake	11.2304
Arb16.9	Increasing	Rhizosphere	14	Kitaake	6.11177
Arb16.9	Neutral	Rhizosphere	14	Kitaake	4.43103
Arb16.90	Decreasing	Endosphere	70	M401	19.6966
Arb16.90	Increasing	Endosphere	70	M401	73.353
Arb16.90	Neutral	Endosphere	70	M401	2.49038
Arb16.91	Decreasing	Endosphere	70	M206	30.4066
Arb16.91	Increasing	Endosphere	70	M206	132.943
Arb16.91	Neutral	Endosphere	70	M206	4.48411
Arb16.92	Decreasing	Endosphere	70	Nipponbare	28.8389
Arb16.92	Increasing	Endosphere	70	Nipponbare	104.182
Arb16.92	Neutral	Endosphere	70	Nipponbare	3.3486
Arb16.93	Decreasing	Endosphere	70	M401	10.0433
Arb16.93	Increasing	Endosphere	70	M401	89.5134
Arb16.93	Neutral	Endosphere	70	M401	3.30603
Arb16.94	Decreasing	Endosphere	70	M206	11.5774
Arb16.94	Increasing	Endosphere	70	M206	150.227
Arb16.94	Neutral	Endosphere	70	M206	4.81098
Arb16.95	Decreasing	Endosphere	70	Nipponbare	40.1411
Arb16.95	Increasing	Endosphere	70	Nipponbare	42.0957
Arb16.95	Neutral	Endosphere	70	Nipponbare	2.24066
Arb16.96	Decreasing	Endosphere	70	Kitaake	14.8617
Arb16.96	Increasing	Endosphere	70	Kitaake	68.1238
Arb16.96	Neutral	Endosphere	70	Kitaake	1.50119
Arb16.97	Decreasing	Rhizosphere	98	M206	2.19771
Arb16.97	Increasing	Rhizosphere	98	M206	36.0756
Arb16.97	Neutral	Rhizosphere	98	M206	2.9441
Arb16.98	Decreasing	Rhizosphere	98	Nipponbare	4.80367
Arb16.98	Increasing	Rhizosphere	98	Nipponbare	37.9976
Arb16.98	Neutral	Rhizosphere	98	Nipponbare	2.18594
Arb16.99	Decreasing	Rhizosphere	98	Kitaake	6.87619
Arb16.99	Increasing	Rhizosphere	98	Kitaake	58.6456
Arb16.99	Neutral	Rhizosphere	98	Kitaake	2.88008
