# Supplementary material for: Compositional shifts in root-associated bacterial and archaeal microbiota track the plant life cycle in field-grown rice
Source: PLoS Biol. 2018 Feb 23;16(2):e2003862. doi: 10.1371/journal.pbio.2003862 (PMC5841827; doi:10.1371/journal.pbio.2003862)
Supplement: S23 Data — (XLSX) [file pbio.2003862.s023.xlsx]

## Sheet: S23 Data
variable	Compartment	term	estimate	std.error	statistic	p.value	p.adj	direction	classification	Kingdom	Phylum	Class	Order	Family	Genus	Species	Phylum2
1104556	Rhizosphere	Day_After_Germination	-0.00265004	0.000729609	-3.63214	0.000393519	0.02125	Decreasing	Decreasing	Bacteria	Proteobacteria	Alphaproteobacteria	Rhodospirillales	Rhodospirillaceae	unclassified	unclassified	Alphaproteobacteria
1021984	Rhizosphere	Day_After_Germination	0.00729833	0.00106691	6.84061	2.25705e-10	1.21881e-08	Increasing	Increasing	Bacteria	Proteobacteria	Deltaproteobacteria	Myxococcales	unclassified	unclassified	unclassified	Deltaproteobacteria
944113	Rhizosphere	Day_After_Germination	0.00820395	0.000769969	10.6549	8.83303e-20	4.76984e-18	Increasing	Increasing	Bacteria	Bacteroidetes	Bacteroidia	Bacteroidales	unclassified	unclassified	unclassified	Bacteroidetes
934557	Rhizosphere	Day_After_Germination	0.00591761	0.000598418	9.88876	8.17517e-18	4.41459e-16	Increasing	Increasing	Bacteria	Chloroflexi	Anaerolineae	Caldilineales	Caldilineaceae	unclassified	unclassified	Chloroflexi
822571	Rhizosphere	Day_After_Germination	0.00910455	0.00087093	10.4538	2.90992e-19	1.57136e-17	Increasing	Increasing	Bacteria	Verrucomicrobia	[Pedosphaerae]	[Pedosphaerales]	unclassified	unclassified	unclassified	Verrucomicrobia
817295	Rhizosphere	Day_After_Germination	0.00684834	0.00107472	6.3722	2.51239e-09	1.35669e-07	Increasing	Increasing	Bacteria	Cyanobacteria	unclassified	unclassified	unclassified	unclassified	unclassified	Cyanobacteria
813043	Rhizosphere	Day_After_Germination	0.0180682	0.00160933	11.2271	2.94199e-21	1.58867e-19	Increasing	Increasing	Bacteria	Acidobacteria	AT-s54	unclassified	unclassified	unclassified	unclassified	Acidobacteria
783719	Rhizosphere	Day_After_Germination	-0.00781321	0.000905438	-8.62921	1.2204e-14	6.59014e-13	Decreasing	Decreasing	Bacteria	Proteobacteria	Betaproteobacteria	Burkholderiales	Comamonadaceae	unclassified	unclassified	Betaproteobacteria
626739	Rhizosphere	Day_After_Germination	-0.00230353	0.000529687	-4.34886	2.61758e-05	0.00141349	Decreasing	Decreasing	Bacteria	Proteobacteria	Betaproteobacteria	Rhodocyclales	Rhodocyclaceae	Z-35	unclassified	Betaproteobacteria
590579	Rhizosphere	Day_After_Germination	0.00903349	0.000965155	9.35963	1.80806e-16	9.76354e-15	Increasing	Increasing	Bacteria	Proteobacteria	Deltaproteobacteria	Desulfuromonadales	Geobacteraceae	Geobacter	unclassified	Deltaproteobacteria
567841	Rhizosphere	Day_After_Germination	0.00997142	0.000994961	10.0219	3.73365e-18	2.01617e-16	Increasing	Increasing	Bacteria	Proteobacteria	Deltaproteobacteria	[Entotheonellales]	unclassified	unclassified	unclassified	Deltaproteobacteria
565744	Rhizosphere	Day_After_Germination	0.0066325	0.000582861	11.3792	1.18951e-21	6.42337e-20	Increasing	Increasing	Bacteria	Proteobacteria	Betaproteobacteria	SBla14	unclassified	unclassified	unclassified	Betaproteobacteria
367606	Rhizosphere	Day_After_Germination	0.000730438	0.00116859	0.625058	0.532951	1	Increasing	Neutral	Bacteria	Acidobacteria	[Chloracidobacteria]	2018-11-24	unclassified	unclassified	unclassified	Acidobacteria
339660	Rhizosphere	Day_After_Germination	0.0115516	0.00117759	9.80954	1.30214e-17	7.03154e-16	Increasing	Increasing	Bacteria	Proteobacteria	Gammaproteobacteria	Xanthomonadales	Sinobacteraceae	unclassified	unclassified	Gammaproteobacteria
307872	Rhizosphere	Day_After_Germination	0.00629342	0.000573316	10.9772	1.30174e-20	7.02941e-19	Increasing	Increasing	Bacteria	Proteobacteria	Deltaproteobacteria	[Entotheonellales]	unclassified	unclassified	unclassified	Deltaproteobacteria
267968	Rhizosphere	Day_After_Germination	0.00478987	0.000399021	12.0041	2.87632e-23	1.55321e-21	Increasing	Increasing	Bacteria	Bacteroidetes	Bacteroidia	Bacteroidales	unclassified	unclassified	unclassified	Bacteroidetes
261776	Rhizosphere	Day_After_Germination	0.00366966	0.000547274	6.70533	4.56489e-10	2.46504e-08	Increasing	Increasing	Bacteria	Bacteroidetes	Bacteroidia	Bacteroidales	unclassified	unclassified	unclassified	Bacteroidetes
234790	Rhizosphere	Day_After_Germination	0.0202516	0.00126068	16.0641	1.42408e-33	7.69004e-32	Increasing	Increasing	Bacteria	Proteobacteria	Deltaproteobacteria	Desulfovibrionales	Desulfovibrionaceae	Desulfovibrio	mexicanus	Deltaproteobacteria
234236	Rhizosphere	Day_After_Germination	0.0160282	0.00132503	12.0965	1.65894e-23	8.95829e-22	Increasing	Increasing	Bacteria	Proteobacteria	Betaproteobacteria	SBla14	unclassified	unclassified	unclassified	Betaproteobacteria
144821	Rhizosphere	Day_After_Germination	0.0219853	0.00150167	14.6405	5.0628e-30	2.73391e-28	Increasing	Increasing	Bacteria	Proteobacteria	Betaproteobacteria	SBla14	unclassified	unclassified	unclassified	Betaproteobacteria
141786	Rhizosphere	Day_After_Germination	-0.0067304	0.000526824	-12.7754	2.92966e-25	1.58202e-23	Decreasing	Decreasing	Bacteria	Bacteroidetes	[Saprospirae]	[Saprospirales]	Chitinophagaceae	Flavisolibacter	unclassified	Bacteroidetes
104164	Rhizosphere	Day_After_Germination	-0.00382349	0.000412519	-9.26865	3.06883e-16	1.65717e-14	Decreasing	Decreasing	Bacteria	Verrucomicrobia	Verrucomicrobiae	Verrucomicrobiales	Verrucomicrobiaceae	Luteolibacter	unclassified	Verrucomicrobia
6955	Rhizosphere	Day_After_Germination	-0.0136934	0.00163062	-8.39767	4.55003e-14	2.45702e-12	Decreasing	Decreasing	Bacteria	Proteobacteria	Betaproteobacteria	Burkholderiales	Comamonadaceae	Hydrogenophaga	unclassified	Betaproteobacteria
816501	Rhizosphere	Day_After_Germination	0.0101457	0.00093568	10.8431	2.88921e-20	1.56017e-18	Increasing	Increasing	Bacteria	Proteobacteria	Betaproteobacteria	SBla14	unclassified	unclassified	unclassified	Betaproteobacteria
1128107	Rhizosphere	Day_After_Germination	0.00698635	0.000757104	9.22773	3.89182e-16	2.10158e-14	Increasing	Increasing	Bacteria	WS3	PRR-12	Sediment-1	unclassified	unclassified	unclassified	WS3
810344	Rhizosphere	Day_After_Germination	0.00426234	0.00143543	2.96939	0.00351188	0.189641	Increasing	Neutral	Bacteria	Acidobacteria	BPC102	B110	unclassified	unclassified	unclassified	Acidobacteria
831419	Rhizosphere	Day_After_Germination	-0.0339692	0.00313287	-10.8428	2.89377e-20	1.56264e-18	Decreasing	Decreasing	Bacteria	Proteobacteria	Betaproteobacteria	Burkholderiales	Comamonadaceae	Hydrogenophaga	unclassified	Betaproteobacteria
807217	Rhizosphere	Day_After_Germination	0.0112196	0.00106766	10.5085	2.10457e-19	1.13647e-17	Increasing	Increasing	Bacteria	Verrucomicrobia	[Pedosphaerae]	[Pedosphaerales]	Ellin515	unclassified	unclassified	Verrucomicrobia
635511	Rhizosphere	Day_After_Germination	0.00700966	0.000728296	9.62473	3.84764e-17	2.07772e-15	Increasing	Increasing	Bacteria	Proteobacteria	Deltaproteobacteria	Desulfuromonadales	Geobacteraceae	Geobacter	unclassified	Deltaproteobacteria
2866157	Rhizosphere	Day_After_Germination	0.0114385	0.000879194	13.0103	7.2796e-26	3.93098e-24	Increasing	Increasing	Bacteria	Spirochaetes	Spirochaetes	Spirochaetales	Spirochaetaceae	Treponema	unclassified	Spirochaetes
2881195	Rhizosphere	Day_After_Germination	5.42474e-05	0.00122568	0.0442589	0.964761	1	Increasing	Neutral	Bacteria	Gemmatimonadetes	Gemm-5	unclassified	unclassified	unclassified	unclassified	Gemmatimonadetes
1143021	Rhizosphere	Day_After_Germination	-0.00472736	0.000532946	-8.87025	3.0686e-15	1.65704e-13	Decreasing	Decreasing	Bacteria	Proteobacteria	Betaproteobacteria	Burkholderiales	Comamonadaceae	Rubrivivax	unclassified	Betaproteobacteria
2966692	Rhizosphere	Day_After_Germination	0.0038087	0.00065283	5.83414	3.58647e-08	1.9367e-06	Increasing	Increasing	Bacteria	Proteobacteria	Betaproteobacteria	Rhodocyclales	Rhodocyclaceae	Sulfuritalea	unclassified	Betaproteobacteria
1148005	Rhizosphere	Day_After_Germination	-5.91203e-06	0.000355943	-0.0166095	0.986772	1	Decreasing	Neutral	Bacteria	Proteobacteria	Betaproteobacteria	Ellin6067	unclassified	unclassified	unclassified	Betaproteobacteria
3116297	Rhizosphere	Day_After_Germination	0.0226875	0.00195385	11.6117	2.97847e-22	1.60838e-20	Increasing	Increasing	Bacteria	Proteobacteria	Deltaproteobacteria	Myxococcales	unclassified	unclassified	unclassified	Deltaproteobacteria
1136287	Rhizosphere	Day_After_Germination	0.00255461	0.000358853	7.11882	5.19705e-11	2.8064e-09	Increasing	Increasing	Bacteria	Proteobacteria	Betaproteobacteria	Rhodocyclales	Rhodocyclaceae	K82	unclassified	Betaproteobacteria
805785	Rhizosphere	Day_After_Germination	0.00353153	0.000320981	11.0023	1.12142e-20	6.05566e-19	Increasing	Increasing	Bacteria	Proteobacteria	Gammaproteobacteria	Oceanospirillales	Halomonadaceae	unclassified	unclassified	Gammaproteobacteria
751207	Rhizosphere	Day_After_Germination	-0.0178414	0.00162077	-11.008	1.08395e-20	5.85332e-19	Decreasing	Decreasing	Bacteria	Proteobacteria	Betaproteobacteria	Burkholderiales	Comamonadaceae	unclassified	unclassified	Betaproteobacteria
876957	Rhizosphere	Day_After_Germination	0.00897772	0.000706898	12.7002	4.57921e-25	2.47277e-23	Increasing	Increasing	Bacteria	Proteobacteria	Betaproteobacteria	SBla14	unclassified	unclassified	unclassified	Betaproteobacteria
4017244	Rhizosphere	Day_After_Germination	0.00355947	0.000786384	4.52637	1.27111e-05	0.0006864	Increasing	Increasing	Bacteria	Spirochaetes	[Leptospirae]	[Leptospirales]	Leptospiraceae	Turneriella	unclassified	Spirochaetes
4312443	Rhizosphere	Day_After_Germination	-0.00760976	0.00106661	-7.13454	4.77955e-11	2.58096e-09	Decreasing	Decreasing	Bacteria	Proteobacteria	Betaproteobacteria	Burkholderiales	Comamonadaceae	unclassified	unclassified	Betaproteobacteria
4314525	Rhizosphere	Day_After_Germination	-0.0021981	0.000430421	-5.10686	1.05134e-06	5.67725e-05	Decreasing	Decreasing	Bacteria	Firmicutes	Clostridia	Clostridiales	Clostridiaceae	Caloramator	unclassified	Firmicutes
4315253	Rhizosphere	Day_After_Germination	-0.00454051	0.000595469	-7.6251	3.37171e-12	1.82073e-10	Decreasing	Decreasing	Bacteria	Proteobacteria	Deltaproteobacteria	Bdellovibrionales	Bacteriovoracaceae	unclassified	unclassified	Deltaproteobacteria
4320368	Rhizosphere	Day_After_Germination	-0.00494361	0.000722916	-6.83844	2.28282e-10	1.23272e-08	Decreasing	Decreasing	Bacteria	Proteobacteria	Betaproteobacteria	Burkholderiales	Comamonadaceae	Hydrogenophaga	unclassified	Betaproteobacteria
4328907	Rhizosphere	Day_After_Germination	-0.00315589	0.000488063	-6.46616	1.55979e-09	8.42288e-08	Decreasing	Decreasing	Bacteria	Proteobacteria	Betaproteobacteria	Burkholderiales	Comamonadaceae	unclassified	unclassified	Betaproteobacteria
4359270	Rhizosphere	Day_After_Germination	-0.00560982	0.00081044	-6.92195	1.47316e-10	7.95505e-09	Decreasing	Decreasing	Bacteria	Gemmatimonadetes	Gemmatimonadetes	KD8-87	unclassified	unclassified	unclassified	Gemmatimonadetes
4365790	Rhizosphere	Day_After_Germination	0.00411759	0.00060621	6.79234	2.90417e-10	1.56825e-08	Increasing	Increasing	Bacteria	Proteobacteria	Betaproteobacteria	Rhodocyclales	Rhodocyclaceae	unclassified	unclassified	Betaproteobacteria
4378777	Rhizosphere	Day_After_Germination	0.00377191	0.000406499	9.27902	2.8893e-16	1.56022e-14	Increasing	Increasing	Bacteria	Verrucomicrobia	[Pedosphaerae]	[Pedosphaerales]	unclassified	unclassified	unclassified	Verrucomicrobia
4389607	Rhizosphere	Day_After_Germination	0.0120001	0.00105368	11.3887	1.1243e-21	6.07121e-20	Increasing	Increasing	Bacteria	Bacteroidetes	Bacteroidia	Bacteroidales	unclassified	unclassified	unclassified	Bacteroidetes
4414951	Rhizosphere	Day_After_Germination	-0.0139892	0.00166857	-8.38393	4.91785e-14	2.65564e-12	Decreasing	Decreasing	Bacteria	Proteobacteria	Betaproteobacteria	Burkholderiales	Comamonadaceae	Hydrogenophaga	unclassified	Betaproteobacteria
4429445	Rhizosphere	Day_After_Germination	-0.0082274	0.000871716	-9.43817	1.14423e-16	6.17883e-15	Decreasing	Decreasing	Bacteria	Proteobacteria	Betaproteobacteria	Burkholderiales	Comamonadaceae	Hydrogenophaga	unclassified	Betaproteobacteria
4451302	Rhizosphere	Day_After_Germination	-0.00374669	0.000583952	-6.41608	2.01183e-09	1.08639e-07	Decreasing	Decreasing	Bacteria	Proteobacteria	Betaproteobacteria	Burkholderiales	Comamonadaceae	Hydrogenophaga	unclassified	Betaproteobacteria
4453710	Rhizosphere	Day_After_Germination	-0.0238036	0.00209303	-11.3728	1.23559e-21	6.67221e-20	Decreasing	Decreasing	Bacteria	Proteobacteria	Betaproteobacteria	Burkholderiales	Comamonadaceae	Rhodoferax	unclassified	Betaproteobacteria
4481956	Rhizosphere	Day_After_Germination	0.0134386	0.000828479	16.2208	5.86374e-34	3.16642e-32	Increasing	Increasing	Bacteria	Bacteroidetes	Bacteroidia	Bacteroidales	unclassified	unclassified	unclassified	Bacteroidetes
1107608	Endosphere	Day_After_Germination	0.00329759	0.00120195	2.74353	0.00686828	0.370887	Increasing	Neutral	Bacteria	Proteobacteria	Deltaproteobacteria	Myxococcales	unclassified	unclassified	unclassified	Deltaproteobacteria
909520	Endosphere	Day_After_Germination	0.0129514	0.00242613	5.33829	3.66251e-07	1.97776e-05	Increasing	Increasing	Bacteria	Proteobacteria	Deltaproteobacteria	Myxococcales	Myxococcaceae	Anaeromyxobacter	unclassified	Deltaproteobacteria
798634	Endosphere	Day_After_Germination	-0.0252144	0.00226971	-11.1091	5.4674e-21	2.9524e-19	Decreasing	Decreasing	Bacteria	Proteobacteria	Betaproteobacteria	Burkholderiales	Comamonadaceae	unclassified	unclassified	Betaproteobacteria
575562	Endosphere	Day_After_Germination	-0.0143843	0.00162921	-8.82898	3.72397e-15	2.01094e-13	Decreasing	Decreasing	Bacteria	Proteobacteria	Betaproteobacteria	Burkholderiales	Comamonadaceae	Acidovorax	unclassified	Betaproteobacteria
567841	Endosphere	Day_After_Germination	0.00380641	0.00055501	6.85827	2.01725e-10	1.08931e-08	Increasing	Increasing	Bacteria	Proteobacteria	Deltaproteobacteria	[Entotheonellales]	unclassified	unclassified	unclassified	Deltaproteobacteria
565744	Endosphere	Day_After_Germination	0.0181277	0.00171853	10.5484	1.54605e-19	8.34868e-18	Increasing	Increasing	Bacteria	Proteobacteria	Betaproteobacteria	SBla14	unclassified	unclassified	unclassified	Betaproteobacteria
557756	Endosphere	Day_After_Germination	-0.000632437	0.00223035	-0.28356	0.777164	1	Decreasing	Neutral	Bacteria	Proteobacteria	Betaproteobacteria	Burkholderiales	Comamonadaceae	Rubrivivax	unclassified	Betaproteobacteria
555887	Endosphere	Day_After_Germination	0.016832	0.00161564	10.4182	3.35196e-19	1.81006e-17	Increasing	Increasing	Bacteria	Proteobacteria	Betaproteobacteria	SBla14	unclassified	unclassified	unclassified	Betaproteobacteria
554299	Endosphere	Day_After_Germination	-0.00122756	0.000731055	-1.67916	0.0953348	1	Decreasing	Neutral	Bacteria	Proteobacteria	Alphaproteobacteria	Rhodospirillales	Rhodospirillaceae	unclassified	unclassified	Alphaproteobacteria
530377	Endosphere	Day_After_Germination	-0.00495846	0.000678803	-7.30472	1.87458e-11	1.01228e-09	Decreasing	Decreasing	Bacteria	Proteobacteria	Betaproteobacteria	Burkholderiales	Comamonadaceae	Hydrogenophaga	unclassified	Betaproteobacteria
373070	Endosphere	Day_After_Germination	0.00752281	0.00111797	6.72898	3.96334e-10	2.1402e-08	Increasing	Increasing	Bacteria	Acidobacteria	Holophagae	Holophagales	Holophagaceae	unclassified	unclassified	Acidobacteria
351875	Endosphere	Day_After_Germination	-0.00476866	0.000668704	-7.1312	4.75701e-11	2.56879e-09	Decreasing	Decreasing	Bacteria	Proteobacteria	Betaproteobacteria	Burkholderiales	Comamonadaceae	Hydrogenophaga	unclassified	Betaproteobacteria
307872	Endosphere	Day_After_Germination	0.00412595	0.000519151	7.94749	5.51318e-13	2.97712e-11	Increasing	Increasing	Bacteria	Proteobacteria	Deltaproteobacteria	[Entotheonellales]	unclassified	unclassified	unclassified	Deltaproteobacteria
254954	Endosphere	Day_After_Germination	0.00142445	0.00101814	1.39907	0.163987	1	Increasing	Neutral	Bacteria	Acidobacteria	Acidobacteria-6	CCU21	unclassified	unclassified	unclassified	Acidobacteria
245713	Endosphere	Day_After_Germination	0.000154362	0.00105753	0.145964	0.884158	1	Increasing	Neutral	Bacteria	Bacteroidetes	Cytophagia	Cytophagales	Cytophagaceae	unclassified	unclassified	Bacteroidetes
234790	Endosphere	Day_After_Germination	0.0226974	0.00189183	11.9976	2.70116e-23	1.45862e-21	Increasing	Increasing	Bacteria	Proteobacteria	Deltaproteobacteria	Desulfovibrionales	Desulfovibrionaceae	Desulfovibrio	mexicanus	Deltaproteobacteria
234236	Endosphere	Day_After_Germination	0.0335384	0.00265547	12.6299	6.1916e-25	3.34347e-23	Increasing	Increasing	Bacteria	Proteobacteria	Betaproteobacteria	SBla14	unclassified	unclassified	unclassified	Betaproteobacteria
219243	Endosphere	Day_After_Germination	0.00546444	0.00112593	4.85326	3.17868e-06	0.000171649	Increasing	Increasing	Bacteria	Bacteroidetes	Sphingobacteriia	Sphingobacteriales	unclassified	unclassified	unclassified	Bacteroidetes
213772	Endosphere	Day_After_Germination	0.000226453	0.000331543	0.683028	0.49571	1	Increasing	Neutral	Bacteria	Proteobacteria	Betaproteobacteria	Burkholderiales	Comamonadaceae	unclassified	unclassified	Betaproteobacteria
195864	Endosphere	Day_After_Germination	0.0166715	0.00234003	7.12449	4.93034e-11	2.66238e-09	Increasing	Increasing	Bacteria	Actinobacteria	Actinobacteria	Actinomycetales	Micromonosporaceae	unclassified	unclassified	Actinobacteria
178053	Endosphere	Day_After_Germination	0.00970761	0.00109859	8.83639	3.56832e-15	1.92689e-13	Increasing	Increasing	Bacteria	Proteobacteria	Betaproteobacteria	unclassified	unclassified	unclassified	unclassified	Betaproteobacteria
174873	Endosphere	Day_After_Germination	-0.0031924	0.00177879	-1.7947	0.0748435	1	Decreasing	Neutral	Bacteria	Proteobacteria	Betaproteobacteria	Burkholderiales	Comamonadaceae	Hydrogenophaga	unclassified	Betaproteobacteria
166838	Endosphere	Day_After_Germination	-0.00129487	0.00114572	-1.13017	0.260321	1	Decreasing	Neutral	Bacteria	Proteobacteria	Betaproteobacteria	Burkholderiales	Comamonadaceae	Rubrivivax	unclassified	Betaproteobacteria
152949	Endosphere	Day_After_Germination	-0.000413922	0.000383546	-1.0792	0.282341	1	Decreasing	Neutral	Bacteria	Proteobacteria	Deltaproteobacteria	Myxococcales	Myxococcaceae	Anaeromyxobacter	unclassified	Deltaproteobacteria
146676	Endosphere	Day_After_Germination	0.00190642	0.000300926	6.3352	2.9822e-09	1.61039e-07	Increasing	Increasing	Bacteria	Proteobacteria	Alphaproteobacteria	Rhizobiales	Bradyrhizobiaceae	Bradyrhizobium	unclassified	Alphaproteobacteria
144821	Endosphere	Day_After_Germination	0.0436616	0.00281051	15.5351	2.40946e-32	1.30111e-30	Increasing	Increasing	Bacteria	Proteobacteria	Betaproteobacteria	SBla14	unclassified	unclassified	unclassified	Betaproteobacteria
144545	Endosphere	Day_After_Germination	-0.0381953	0.0017188	-22.2221	6.50538e-48	3.51291e-46	Decreasing	Decreasing	Bacteria	Chloroflexi	Chloroflexi	[Roseiflexales]	[Kouleothrixaceae]	unclassified	unclassified	Chloroflexi
141172	Endosphere	Day_After_Germination	0.00768729	0.000872607	8.80956	4.16405e-15	2.24859e-13	Increasing	Increasing	Bacteria	Proteobacteria	Betaproteobacteria	Rhodocyclales	Rhodocyclaceae	unclassified	unclassified	Betaproteobacteria
73954	Endosphere	Day_After_Germination	0.0041017	0.000594185	6.90307	1.59414e-10	8.60835e-09	Increasing	Increasing	Bacteria	Proteobacteria	Deltaproteobacteria	Desulfovibrionales	Desulfovibrionaceae	Desulfovibrio	mexicanus	Deltaproteobacteria
6955	Endosphere	Day_After_Germination	-0.0148306	0.00159612	-9.29165	2.55265e-16	1.37843e-14	Decreasing	Decreasing	Bacteria	Proteobacteria	Betaproteobacteria	Burkholderiales	Comamonadaceae	Hydrogenophaga	unclassified	Betaproteobacteria
4386	Endosphere	Day_After_Germination	0.00855567	0.000937453	9.12651	6.66932e-16	3.60143e-14	Increasing	Increasing	Bacteria	Spirochaetes	[Leptospirae]	[Leptospirales]	Leptospiraceae	Leptonema	unclassified	Spirochaetes
816501	Endosphere	Day_After_Germination	0.0264528	0.00227598	11.6226	2.54183e-22	1.37259e-20	Increasing	Increasing	Bacteria	Proteobacteria	Betaproteobacteria	SBla14	unclassified	unclassified	unclassified	Betaproteobacteria
1954099	Endosphere	Day_After_Germination	0.00908179	0.00138962	6.53546	1.0766e-09	5.81362e-08	Increasing	Increasing	Bacteria	Proteobacteria	Gammaproteobacteria	Xanthomonadales	Sinobacteraceae	Steroidobacter	unclassified	Gammaproteobacteria
699114	Endosphere	Day_After_Germination	0.00328558	0.000638287	5.14749	8.70135e-07	4.69873e-05	Increasing	Increasing	Bacteria	Proteobacteria	Deltaproteobacteria	Myxococcales	unclassified	unclassified	unclassified	Deltaproteobacteria
1121134	Endosphere	Day_After_Germination	0.00277932	0.000520266	5.34213	3.59868e-07	1.94329e-05	Increasing	Increasing	Bacteria	Proteobacteria	Deltaproteobacteria	Desulfuromonadales	Geobacteraceae	Geobacter	unclassified	Deltaproteobacteria
831419	Endosphere	Day_After_Germination	-0.0366137	0.00315167	-11.6172	2.62488e-22	1.41744e-20	Decreasing	Decreasing	Bacteria	Proteobacteria	Betaproteobacteria	Burkholderiales	Comamonadaceae	Hydrogenophaga	unclassified	Betaproteobacteria
2866157	Endosphere	Day_After_Germination	0.020299	0.00143571	14.1387	8.12492e-29	4.38746e-27	Increasing	Increasing	Bacteria	Spirochaetes	Spirochaetes	Spirochaetales	Spirochaetaceae	Treponema	unclassified	Spirochaetes
2996648	Endosphere	Day_After_Germination	0.00290271	0.000353413	8.21334	1.24281e-13	6.71115e-12	Increasing	Increasing	Bacteria	Proteobacteria	Betaproteobacteria	unclassified	unclassified	unclassified	unclassified	Betaproteobacteria
1114798	Endosphere	Day_After_Germination	-0.00475537	0.000662081	-7.18246	3.61646e-11	1.95289e-09	Decreasing	Decreasing	Bacteria	Proteobacteria	Betaproteobacteria	Burkholderiales	Comamonadaceae	Hydrogenophaga	unclassified	Betaproteobacteria
876957	Endosphere	Day_After_Germination	0.0205792	0.00192401	10.696	6.41995e-20	3.46677e-18	Increasing	Increasing	Bacteria	Proteobacteria	Betaproteobacteria	SBla14	unclassified	unclassified	unclassified	Betaproteobacteria
4302412	Endosphere	Day_After_Germination	0.00671538	0.000740086	9.07378	9.05516e-16	4.88979e-14	Increasing	Increasing	Bacteria	Proteobacteria	Betaproteobacteria	unclassified	unclassified	unclassified	unclassified	Betaproteobacteria
4317516	Endosphere	Day_After_Germination	0.00365092	0.000929132	3.92939	0.000132891	0.0071761	Increasing	Increasing	Bacteria	Proteobacteria	Deltaproteobacteria	Desulfobacterales	Desulfobulbaceae	unclassified	unclassified	Deltaproteobacteria
4320368	Endosphere	Day_After_Germination	-0.00908434	0.00114932	-7.90409	7.01988e-13	3.79074e-11	Decreasing	Decreasing	Bacteria	Proteobacteria	Betaproteobacteria	Burkholderiales	Comamonadaceae	Hydrogenophaga	unclassified	Betaproteobacteria
4325081	Endosphere	Day_After_Germination	0.014698	0.00179202	8.20192	1.32542e-13	7.15725e-12	Increasing	Increasing	Bacteria	Actinobacteria	Actinobacteria	Actinomycetales	unclassified	unclassified	unclassified	Actinobacteria
4354706	Endosphere	Day_After_Germination	0.0226775	0.00155892	14.5469	7.42928e-30	4.01181e-28	Increasing	Increasing	Bacteria	Proteobacteria	Deltaproteobacteria	Desulfovibrionales	Desulfovibrionaceae	Desulfovibrio	putealis	Deltaproteobacteria
4354822	Endosphere	Day_After_Germination	0.00623555	0.000805459	7.74162	1.72688e-12	9.32518e-11	Increasing	Increasing	Bacteria	Acidobacteria	Holophagae	Holophagales	Holophagaceae	Geothrix	unclassified	Acidobacteria
4373617	Endosphere	Day_After_Germination	0.00702512	0.0010612	6.61998	6.97064e-10	3.76414e-08	Increasing	Increasing	Bacteria	Proteobacteria	Gammaproteobacteria	Xanthomonadales	Sinobacteraceae	unclassified	unclassified	Gammaproteobacteria
4414951	Endosphere	Day_After_Germination	-0.0153797	0.00175208	-8.77796	4.99387e-15	2.69669e-13	Decreasing	Decreasing	Bacteria	Proteobacteria	Betaproteobacteria	Burkholderiales	Comamonadaceae	Hydrogenophaga	unclassified	Betaproteobacteria
4427666	Endosphere	Day_After_Germination	0.00352383	0.000985999	3.57387	0.000482063	0.0260314	Increasing	Increasing	Bacteria	Proteobacteria	Gammaproteobacteria	unclassified	unclassified	unclassified	unclassified	Gammaproteobacteria
4430221	Endosphere	Day_After_Germination	-0.00634841	0.000857699	-7.40168	1.10955e-11	5.99158e-10	Decreasing	Decreasing	Bacteria	Proteobacteria	Betaproteobacteria	Burkholderiales	Comamonadaceae	unclassified	unclassified	Betaproteobacteria
4439805	Endosphere	Day_After_Germination	-0.00599656	0.00114468	-5.23864	5.76906e-07	3.11529e-05	Decreasing	Decreasing	Bacteria	Fibrobacteres	Fibrobacteria	258ds10	unclassified	unclassified	unclassified	Fibrobacteres
4453710	Endosphere	Day_After_Germination	-0.0313552	0.00324232	-9.67061	2.77909e-17	1.50071e-15	Decreasing	Decreasing	Bacteria	Proteobacteria	Betaproteobacteria	Burkholderiales	Comamonadaceae	Rhodoferax	unclassified	Betaproteobacteria
4477199	Endosphere	Day_After_Germination	-0.00365218	0.000538278	-6.78493	2.96114e-10	1.59902e-08	Decreasing	Decreasing	Bacteria	Proteobacteria	Betaproteobacteria	Burkholderiales	Comamonadaceae	Limnohabitans	unclassified	Betaproteobacteria
37119	Endosphere	Day_After_Germination	0.010291	0.00115343	8.92205	2.17785e-15	1.17604e-13	Increasing	Increasing	Archaea	Euryarchaeota	Methanomicrobia	Methanomicrobiales	Methanoregulaceae	Candidatus_Methanoregula	unclassified	Euryarchaeota
1021984	Rhizoplane	Day_After_Germination	0.00920777	0.00257874	3.57065	0.000488566	0.0263826	Increasing	Increasing	Bacteria	Proteobacteria	Deltaproteobacteria	Myxococcales	unclassified	unclassified	unclassified	Deltaproteobacteria
993270	Rhizoplane	Day_After_Germination	-0.00364052	0.0005632	-6.46399	1.57715e-09	8.51661e-08	Decreasing	Decreasing	Bacteria	Proteobacteria	Betaproteobacteria	Rhodocyclales	Rhodocyclaceae	Dechloromonas	unclassified	Betaproteobacteria
940737	Rhizoplane	Day_After_Germination	0.00395298	0.00134947	2.92929	0.0039677	0.214256	Increasing	Neutral	Bacteria	Proteobacteria	Betaproteobacteria	Burkholderiales	Comamonadaceae	unclassified	unclassified	Betaproteobacteria
589360	Rhizoplane	Day_After_Germination	0.00484291	0.00102494	4.72507	5.53592e-06	0.00029894	Increasing	Increasing	Bacteria	Proteobacteria	Gammaproteobacteria	Methylococcales	Crenotrichaceae	Crenothrix	unclassified	Gammaproteobacteria
574749	Rhizoplane	Day_After_Germination	-0.00279795	0.000525936	-5.31995	4.01765e-07	2.16953e-05	Decreasing	Decreasing	Bacteria	Proteobacteria	Alphaproteobacteria	Rhizobiales	Rhizobiaceae	Agrobacterium	unclassified	Alphaproteobacteria
567841	Rhizoplane	Day_After_Germination	0.00512443	0.000812521	6.30684	3.49296e-09	1.8862e-07	Increasing	Increasing	Bacteria	Proteobacteria	Deltaproteobacteria	[Entotheonellales]	unclassified	unclassified	unclassified	Deltaproteobacteria
565744	Rhizoplane	Day_After_Germination	0.0125478	0.00152592	8.22307	1.21858e-13	6.58032e-12	Increasing	Increasing	Bacteria	Proteobacteria	Betaproteobacteria	SBla14	unclassified	unclassified	unclassified	Betaproteobacteria
555887	Rhizoplane	Day_After_Germination	0.0111488	0.00135379	8.23522	1.13813e-13	6.14591e-12	Increasing	Increasing	Bacteria	Proteobacteria	Betaproteobacteria	SBla14	unclassified	unclassified	unclassified	Betaproteobacteria
527397	Rhizoplane	Day_After_Germination	0.00526271	0.000925149	5.6885	7.20335e-08	3.88981e-06	Increasing	Increasing	Bacteria	Proteobacteria	Gammaproteobacteria	Xanthomonadales	Sinobacteraceae	unclassified	unclassified	Gammaproteobacteria
351875	Rhizoplane	Day_After_Germination	-0.00414064	0.000605454	-6.83889	2.27742e-10	1.22981e-08	Decreasing	Decreasing	Bacteria	Proteobacteria	Betaproteobacteria	Burkholderiales	Comamonadaceae	Hydrogenophaga	unclassified	Betaproteobacteria
339660	Rhizoplane	Day_After_Germination	0.0151118	0.00207716	7.27523	2.25081e-11	1.21543e-09	Increasing	Increasing	Bacteria	Proteobacteria	Gammaproteobacteria	Xanthomonadales	Sinobacteraceae	unclassified	unclassified	Gammaproteobacteria
323881	Rhizoplane	Day_After_Germination	-0.000375982	0.000339934	-1.10604	0.270605	1	Decreasing	Neutral	Bacteria	Proteobacteria	Betaproteobacteria	Burkholderiales	unclassified	unclassified	unclassified	Betaproteobacteria
307872	Rhizoplane	Day_After_Germination	0.00561176	0.000766673	7.31962	1.77256e-11	9.57185e-10	Increasing	Increasing	Bacteria	Proteobacteria	Deltaproteobacteria	[Entotheonellales]	unclassified	unclassified	unclassified	Deltaproteobacteria
277409	Rhizoplane	Day_After_Germination	-0.00464287	0.000612207	-7.58382	4.22586e-12	2.28196e-10	Decreasing	Decreasing	Bacteria	Proteobacteria	Betaproteobacteria	Burkholderiales	Comamonadaceae	unclassified	unclassified	Betaproteobacteria
266166	Rhizoplane	Day_After_Germination	0.000936268	0.000216195	4.33066	2.81569e-05	0.00152047	Increasing	Increasing	Bacteria	Proteobacteria	Betaproteobacteria	unclassified	unclassified	unclassified	unclassified	Betaproteobacteria
248404	Rhizoplane	Day_After_Germination	-0.0119731	0.00133371	-8.97729	1.65698e-15	8.94767e-14	Decreasing	Decreasing	Bacteria	Bacteroidetes	[Saprospirae]	[Saprospirales]	Saprospiraceae	Haliscomenobacter	unclassified	Bacteroidetes
234790	Rhizoplane	Day_After_Germination	0.0226249	0.00205817	10.9927	1.18715e-20	6.4106e-19	Increasing	Increasing	Bacteria	Proteobacteria	Deltaproteobacteria	Desulfovibrionales	Desulfovibrionaceae	Desulfovibrio	mexicanus	Deltaproteobacteria
234236	Rhizoplane	Day_After_Germination	0.0278853	0.00268169	10.3984	4.04025e-19	2.18174e-17	Increasing	Increasing	Bacteria	Proteobacteria	Betaproteobacteria	SBla14	unclassified	unclassified	unclassified	Betaproteobacteria
234053	Rhizoplane	Day_After_Germination	0.00436144	0.00105779	4.12315	6.3741e-05	0.00344202	Increasing	Increasing	Bacteria	Proteobacteria	Betaproteobacteria	Ellin6067	unclassified	unclassified	unclassified	Betaproteobacteria
230455	Rhizoplane	Day_After_Germination	0.00293948	0.000410476	7.16115	4.14709e-11	2.23943e-09	Increasing	Increasing	Bacteria	Proteobacteria	Betaproteobacteria	Gallionellales	Gallionellaceae	Gallionella	unclassified	Betaproteobacteria
205044	Rhizoplane	Day_After_Germination	0.00517126	0.0013173	3.92566	0.000135158	0.00729853	Increasing	Increasing	Bacteria	Proteobacteria	Betaproteobacteria	Ellin6067	unclassified	unclassified	unclassified	Betaproteobacteria
178053	Rhizoplane	Day_After_Germination	0.00401877	0.000581466	6.91146	1.55671e-10	8.40623e-09	Increasing	Increasing	Bacteria	Proteobacteria	Betaproteobacteria	unclassified	unclassified	unclassified	unclassified	Betaproteobacteria
156377	Rhizoplane	Day_After_Germination	0.00454533	0.000740239	6.14036	8.02057e-09	4.33111e-07	Increasing	Increasing	Bacteria	Proteobacteria	Alphaproteobacteria	Rhodospirillales	Rhodospirillaceae	Telmatospirillum	unclassified	Alphaproteobacteria
149268	Rhizoplane	Day_After_Germination	0.000588284	0.000469403	1.25326	0.2122	1	Increasing	Neutral	Bacteria	Proteobacteria	Betaproteobacteria	Rhodocyclales	Rhodocyclaceae	unclassified	unclassified	Betaproteobacteria
149163	Rhizoplane	Day_After_Germination	0.0113516	0.00175654	6.46246	1.5895e-09	8.58333e-08	Increasing	Increasing	Bacteria	Proteobacteria	Deltaproteobacteria	Desulfovibrionales	Desulfovibrionaceae	Desulfovibrio	putealis	Deltaproteobacteria
144821	Rhizoplane	Day_After_Germination	0.0325558	0.00265072	12.2818	5.50363e-24	2.97196e-22	Increasing	Increasing	Bacteria	Proteobacteria	Betaproteobacteria	SBla14	unclassified	unclassified	unclassified	Betaproteobacteria
129337	Rhizoplane	Day_After_Germination	0.0126624	0.00185871	6.81245	2.61481e-10	1.41199e-08	Increasing	Increasing	Bacteria	Proteobacteria	Alphaproteobacteria	Rhodospirillales	Rhodospirillaceae	Telmatospirillum	siberiense	Alphaproteobacteria
6955	Rhizoplane	Day_After_Germination	-0.0151416	0.00180932	-8.36864	5.36227e-14	2.89562e-12	Decreasing	Decreasing	Bacteria	Proteobacteria	Betaproteobacteria	Burkholderiales	Comamonadaceae	Hydrogenophaga	unclassified	Betaproteobacteria
816501	Rhizoplane	Day_After_Germination	0.0198715	0.0020218	9.82862	1.1641e-17	6.28616e-16	Increasing	Increasing	Bacteria	Proteobacteria	Betaproteobacteria	SBla14	unclassified	unclassified	unclassified	Betaproteobacteria
831419	Rhizoplane	Day_After_Germination	-0.0372828	0.00327345	-11.3895	1.11913e-21	6.04332e-20	Decreasing	Decreasing	Bacteria	Proteobacteria	Betaproteobacteria	Burkholderiales	Comamonadaceae	Hydrogenophaga	unclassified	Betaproteobacteria
1144887	Rhizoplane	Day_After_Germination	-0.00444034	0.000739649	-6.00331	1.576e-08	8.51038e-07	Decreasing	Decreasing	Bacteria	Acidobacteria	Holophagae	Holophagales	Holophagaceae	unclassified	unclassified	Acidobacteria
2866157	Rhizoplane	Day_After_Germination	0.0191328	0.00162609	11.7661	1.18695e-22	6.40951e-21	Increasing	Increasing	Bacteria	Spirochaetes	Spirochaetes	Spirochaetales	Spirochaetaceae	Treponema	unclassified	Spirochaetes
2969888	Rhizoplane	Day_After_Germination	0.00693103	0.00157325	4.40554	2.08278e-05	0.0011247	Increasing	Increasing	Bacteria	Proteobacteria	Betaproteobacteria	Burkholderiales	Alcaligenaceae	unclassified	unclassified	Betaproteobacteria
3116297	Rhizoplane	Day_After_Germination	0.0393074	0.00346213	11.3535	1.38616e-21	7.48528e-20	Increasing	Increasing	Bacteria	Proteobacteria	Deltaproteobacteria	Myxococcales	unclassified	unclassified	unclassified	Deltaproteobacteria
818239	Rhizoplane	Day_After_Germination	-0.0122586	0.00352302	-3.47957	0.000669841	0.0361714	Decreasing	Decreasing	Bacteria	Proteobacteria	Betaproteobacteria	Rhodocyclales	Rhodocyclaceae	unclassified	unclassified	Betaproteobacteria
3257079	Rhizoplane	Day_After_Germination	-0.00502952	0.000940847	-5.34573	3.57042e-07	1.92803e-05	Decreasing	Decreasing	Bacteria	Proteobacteria	Betaproteobacteria	Rhodocyclales	Rhodocyclaceae	Dechloromonas	unclassified	Betaproteobacteria
1131357	Rhizoplane	Day_After_Germination	-0.00376138	0.000894047	-4.20714	4.59451e-05	0.00248104	Decreasing	Decreasing	Bacteria	Proteobacteria	Betaproteobacteria	Burkholderiales	Comamonadaceae	unclassified	unclassified	Betaproteobacteria
731748	Rhizoplane	Day_After_Germination	-0.00359219	0.000528335	-6.79907	2.80399e-10	1.51415e-08	Decreasing	Decreasing	Bacteria	Proteobacteria	Betaproteobacteria	Burkholderiales	Comamonadaceae	unclassified	unclassified	Betaproteobacteria
876957	Rhizoplane	Day_After_Germination	0.0161151	0.00182807	8.81533	4.20665e-15	2.27159e-13	Increasing	Increasing	Bacteria	Proteobacteria	Betaproteobacteria	SBla14	unclassified	unclassified	unclassified	Betaproteobacteria
4302412	Rhizoplane	Day_After_Germination	0.00305045	0.000458806	6.64868	6.11903e-10	3.30427e-08	Increasing	Increasing	Bacteria	Proteobacteria	Betaproteobacteria	unclassified	unclassified	unclassified	unclassified	Betaproteobacteria
4308730	Rhizoplane	Day_After_Germination	0.00251552	0.000588092	4.27742	3.48141e-05	0.00187996	Increasing	Increasing	Bacteria	Bacteroidetes	Cytophagia	Cytophagales	Cytophagaceae	unclassified	unclassified	Bacteroidetes
4312335	Rhizoplane	Day_After_Germination	0.00367642	0.00305772	1.20234	0.23126	1	Increasing	Neutral	Bacteria	Proteobacteria	Betaproteobacteria	Burkholderiales	Comamonadaceae	unclassified	unclassified	Betaproteobacteria
4315253	Rhizoplane	Day_After_Germination	-0.00859963	0.00119845	-7.17562	3.83848e-11	2.07278e-09	Decreasing	Decreasing	Bacteria	Proteobacteria	Deltaproteobacteria	Bdellovibrionales	Bacteriovoracaceae	unclassified	unclassified	Deltaproteobacteria
4354706	Rhizoplane	Day_After_Germination	0.0176853	0.00153166	11.5465	4.39162e-22	2.37147e-20	Increasing	Increasing	Bacteria	Proteobacteria	Deltaproteobacteria	Desulfovibrionales	Desulfovibrionaceae	Desulfovibrio	putealis	Deltaproteobacteria
4364915	Rhizoplane	Day_After_Germination	-0.00141873	0.000274949	-5.15998	8.29023e-07	4.47672e-05	Decreasing	Decreasing	Bacteria	Proteobacteria	Betaproteobacteria	Rhodocyclales	Rhodocyclaceae	Dechloromonas	unclassified	Betaproteobacteria
4373617	Rhizoplane	Day_After_Germination	0.00322042	0.000661666	4.86713	3.01245e-06	0.000162672	Increasing	Increasing	Bacteria	Proteobacteria	Gammaproteobacteria	Xanthomonadales	Sinobacteraceae	unclassified	unclassified	Gammaproteobacteria
4375074	Rhizoplane	Day_After_Germination	-0.00407829	0.000627258	-6.50177	1.30083e-09	7.02449e-08	Decreasing	Decreasing	Bacteria	Proteobacteria	Betaproteobacteria	Rhodocyclales	Rhodocyclaceae	unclassified	unclassified	Betaproteobacteria
4381473	Rhizoplane	Day_After_Germination	0.00381931	0.00135762	2.81324	0.00561028	0.302955	Increasing	Neutral	Bacteria	Proteobacteria	Alphaproteobacteria	Sphingomonadales	unclassified	unclassified	unclassified	Alphaproteobacteria
4388772	Rhizoplane	Day_After_Germination	-0.00700907	0.0011284	-6.21149	5.63072e-09	3.04059e-07	Decreasing	Decreasing	Bacteria	Proteobacteria	Betaproteobacteria	Rhodocyclales	Rhodocyclaceae	Dechloromonas	unclassified	Betaproteobacteria
4423471	Rhizoplane	Day_After_Germination	-0.00532295	0.000680676	-7.8201	1.15312e-12	6.22682e-11	Decreasing	Decreasing	Bacteria	Proteobacteria	Betaproteobacteria	Rhodocyclales	Rhodocyclaceae	Dechloromonas	unclassified	Betaproteobacteria
4425297	Rhizoplane	Day_After_Germination	0.00769717	0.000875447	8.79228	4.80123e-15	2.59267e-13	Increasing	Increasing	Bacteria	Proteobacteria	Deltaproteobacteria	Desulfuromonadales	Geobacteraceae	Geobacter	unclassified	Deltaproteobacteria
4439805	Rhizoplane	Day_After_Germination	-0.00587441	0.00142873	-4.11162	6.66458e-05	0.00359887	Decreasing	Decreasing	Bacteria	Fibrobacteres	Fibrobacteria	258ds10	unclassified	unclassified	unclassified	Fibrobacteres
4453710	Rhizoplane	Day_After_Germination	-0.0285386	0.00331818	-8.60067	1.43611e-14	7.75497e-13	Decreasing	Decreasing	Bacteria	Proteobacteria	Betaproteobacteria	Burkholderiales	Comamonadaceae	Rhodoferax	unclassified	Betaproteobacteria
37119	Rhizoplane	Day_After_Germination	0.0139168	0.00146659	9.48924	8.49398e-17	4.58675e-15	Increasing	Increasing	Archaea	Euryarchaeota	Methanomicrobia	Methanomicrobiales	Methanoregulaceae	Candidatus_Methanoregula	unclassified	Euryarchaeota
