# Supplementary material for: Compositional shifts in root-associated bacterial and archaeal microbiota track the plant life cycle in field-grown rice
Source: PLoS Biol. 2018 Feb 23;16(2):e2003862. doi: 10.1371/journal.pbio.2003862 (PMC5841827; doi:10.1371/journal.pbio.2003862)
Supplement: S24 Data — (XLSX) [file pbio.2003862.s024.xlsx]

## Sheet: S24 Data
variable	prevalence	mean_ab	status
1111883	0.0429744	0.641719	discard
1111882	0.277644	3.07967	keep
1111874	0.0236601	0.0560116	discard
1111839	0.182038	0.48479	keep
1111682	0.0202801	0.0260744	discard
1111645	0.0188315	0.0381458	discard
1111634	0.0695316	0.150652	keep
1111584	0.0449058	0.224529	discard
1111579	0.0637373	0.566393	keep
1111565	0.233221	1.06905	keep
1111551	0.00144858	0.00193143	discard
1111517	0.105263	0.676968	keep
1111510	0.0140029	0.0280058	discard
1111500	0.0188315	0.0507001	discard
1111496	0.00241429	0.00434573	discard
1111437	0.0371801	0.0695316	discard
1111372	0.0120715	0.0159343	discard
1111294	0.0246258	0.0415258	discard
1111050	0.11154	0.543699	keep
1111006	0.00386287	0.00386287	discard
1110996	0.0845002	0.510864	keep
1110842	0.000482859	0.000482859	discard
1110836	0.352487	1.28682	keep
1110792	0.000482859	0.000482859	discard
1110787	0.000965717	0.000965717	discard
1110763	0.00531144	0.00676002	discard
1110755	0.0251086	0.051183	discard
1110586	0.00193143	0.00338001	discard
1110571	0.085466	0.338001	keep
1110462	0.564944	4.34524	keep
1110404	0.01014	0.0246258	discard
1110317	0.000482859	0.000482859	discard
1110303	0.548044	2.47803	keep
1110212	0.304201	1.01931	keep
1110182	0.242395	2.36456	keep
1110139	0.0555287	0.158378	keep
1110104	0.000482859	0.000482859	discard
1109964	0.0386287	0.0700145	discard
1109948	0.000482859	0.000482859	discard
1109947	0.0144858	0.0246258	discard
1109867	0.0149686	0.0217286	discard
1109766	0.00434573	0.00917431	discard
1109623	0.000482859	0.000482859	discard
1109605	0.0106229	0.0564944	discard
1109601	0.344278	1.54273	keep
1109587	0.00241429	0.00289715	discard
1109490	0.00338001	0.0057943	discard
1109458	0.0424915	0.120232	discard
1109431	0.0120715	0.0144858	discard
1109337	0.00338001	0.00434573	discard
1109254	0.00531144	0.00531144	discard
1109142	0.225012	0.88508	keep
1109050	0.0391115	0.0704973	discard
1108989	0.517624	23.3163	keep
1108960	0.190246	0.401255	keep
1108954	0.0106229	0.0338001	discard
1108940	0.0869145	0.198455	keep
1108912	0.0811202	0.167069	keep
1108899	0.190729	0.929986	keep
1108886	0.00193143	0.00193143	discard
1108846	0.0453887	0.1014	discard
1108830	0.375181	1	keep
1108799	0.00434573	0.00531144	discard
1108783	0.000482859	0.000965717	discard
1108732	0.0125543	0.0226944	discard
1108726	0.779334	10.1637	keep
1108685	0.305649	2.66441	keep
1108656	0.000482859	0.00144858	discard
1108643	0.00241429	0.00338001	discard
1108624	0.0173829	0.0212458	discard
1108618	0.54901	6.08885	keep
1108556	0.00144858	0.00241429	discard
1108523	0.686625	25.9063	keep
1108483	0.0878803	0.50845	keep
1108454	0.286818	0.851762	keep
1108431	0.305167	0.909705	keep
1108417	0.00241429	0.00482859	discard
1108350	0.0169	0.0207629	discard
1108317	0.000482859	0.000482859	discard
1108289	0.000482859	0.000482859	discard
1108285	0.000482859	0.000482859	discard
1108275	0.535007	2.07436	keep
1108265	0.00144858	0.00531144	discard
1108244	0.00144858	0.00724288	discard
1108199	0.000965717	0.000965717	discard
1108124	0.0695316	0.33269	keep
1108099	0.0149686	0.0197972	discard
1107985	0.447127	4.60744	keep
1107976	0.01352	0.0217286	discard
1107942	0.000965717	0.00144858	discard
1107931	0.00193143	0.00434573	discard
1107901	0.00193143	0.00193143	discard
1107899	0.0371801	0.0791888	discard
1107738	0.170449	0.858522	keep
1107716	0.000482859	0.000482859	discard
1107670	0.351521	4.51762	keep
1107665	0.0642202	0.0931917	keep
1107631	0.0338001	0.126992	discard
1107608	0.551424	4.69049	keep
1107532	0.0212458	0.0400773	discard
1107499	0.000965717	0.000965717	discard
1107410	0.0115886	0.0197972	discard
1107395	0.00627716	0.0140029	discard
1107346	0.43747	3.06132	keep
1107335	0.0453887	0.306132	discard
1107302	0.207146	0.698696	keep
1107301	0.0661516	0.127475	keep
1107280	0.129889	0.264124	keep
1107276	0.00241429	0.0154515	discard
1107243	0.0217286	0.0299372	discard
1107188	0.0236601	0.0603573	discard
1107168	0.0507001	0.189763	keep
1107128	0.00965717	0.0178658	discard
1107088	0.00820859	0.0115886	discard
1107044	0.117335	0.507967	keep
1107031	0.0173829	0.0294544	discard
1107011	0.0183486	0.0188315	discard
1106988	0.000482859	0.000482859	discard
1106858	0.00241429	0.00434573	discard
1106851	0.0400773	0.141478	discard
1106748	0.0125543	0.0840174	discard
1106733	0.128923	0.218735	keep
1106730	0.0275229	0.0507001	discard
1106707	0.0758088	0.209078	keep
1106674	0.370352	2.27185	keep
1106667	0.00772574	0.0115886	discard
1106617	0.112023	0.156929	keep
1106524	0.0497344	0.161275	discard
1106494	0.000965717	0.00386287	discard
1106471	0.171898	0.721873	keep
1106466	0.000482859	0.000965717	discard
1106384	0.000482859	0.000482859	discard
1106324	0.322067	0.694351	keep
1106318	0.0540802	0.156929	keep
1106267	0.178175	0.439401	keep
1106263	0.054563	0.154998	keep
1106251	0.000482859	0.000482859	discard
1106173	0.106712	0.450024	keep
1106152	0.00724288	0.01014	discard
1106140	0.000482859	0.00144858	discard
1106130	0.0449058	0.0642202	discard
1106053	0.0154515	0.034283	discard
1105975	0.01352	0.0323515	discard
1105914	0.00193143	0.00193143	discard
1105814	0.327861	0.661033	keep
1105758	0.00289715	0.00386287	discard
1105757	0.000482859	0.000482859	discard
1105574	0.323998	3.30565	keep
1105529	0.000482859	0.000482859	discard
1105521	0.0371801	0.165138	discard
1105514	0.223563	0.450024	keep
1105507	0.00531144	0.0231772	discard
1105473	0.0526316	0.137132	keep
1105455	0.00144858	0.00193143	discard
1105389	0.0284887	0.113955	discard
1105280	0.047803	0.200869	discard
1105079	0.00676002	0.0164172	discard
1105075	0.00241429	0.00434573	discard
1104970	0.0830517	0.234669	keep
1104951	0.00531144	0.00869145	discard
1104936	0.044423	0.12168	discard
1104911	0.00144858	0.00144858	discard
1104896	0.0294544	0.0463544	discard
1104885	0.00676002	0.0429744	discard
1104850	0.00144858	0.00144858	discard
1104848	0.271366	0.615645	keep
1104771	0.00386287	0.00772574	discard
1104733	0.189281	0.321584	keep
1104704	0.0057943	0.00820859	discard
1104695	0.00434573	0.00676002	discard
1104642	0.285852	1.54515	keep
1104627	0.0651859	0.110092	keep
1104592	0.00772574	0.0521487	discard
1104556	0.240464	2.24867	keep
1104546	0.0299372	0.0463544	discard
1104437	0.0743602	0.374215	keep
1104325	0.000482859	0.000482859	discard
1104283	0.00676002	0.00965717	discard
1103964	0.000482859	0.000482859	discard
1103871	0.00144858	0.01352	discard
1103807	0.000482859	0.000482859	discard
1103391	0.0125543	0.189763	discard
1102974	0.00386287	0.00482859	discard
1102554	0.0318687	0.0666345	discard
1102477	0.00193143	0.00531144	discard
1102044	0.0666345	0.131338	keep
1101476	0.0449058	0.0883631	discard
1101451	0.0202801	0.0405601	discard
1101348	0.00917431	0.0202801	discard
1101282	0.00241429	0.00289715	discard
1101181	0.000482859	0.000965717	discard
1101156	0.112989	1.10188	keep
1101096	0.0207629	0.0449058	discard
1100798	0.0526316	0.0917431	keep
1100653	0.0255915	0.0661516	discard
1100638	0.0449058	0.0796717	discard
1100012	0.0849831	0.249155	keep
1099898	0.122646	0.481893	keep
1099445	0.00193143	0.00289715	discard
1099157	0.216321	0.834862	keep
1099050	0.000965717	0.000965717	discard
1098922	0.0178658	0.0226944	discard
1098866	0.057943	0.0878803	keep
1098655	0.0057943	0.00627716	discard
1098634	0.00338001	0.00482859	discard
1098340	0.000482859	0.000482859	discard
1098184	0.000965717	0.000965717	discard
1098051	0.0130372	0.0236601	discard
1097711	0.000965717	0.000965717	discard
1097593	0.000482859	0.000482859	discard
1097580	0.0381458	0.135683	discard
1097359	0.00676002	0.00820859	discard
1096738	0.000482859	0.000482859	discard
1096572	0.219701	3.04008	keep
1096310	0.160792	0.309995	keep
1095969	0.000482859	0.00289715	discard
1094923	0.00338001	0.00531144	discard
1094887	0.00724288	0.00965717	discard
1094706	0.000482859	0.000482859	discard
1093944	0.000965717	0.0193143	discard
1093698	0.00144858	0.00241429	discard
1093690	0.0970546	0.271849	keep
1093610	0.0169	0.0231772	discard
1093466	0.15548	0.421535	keep
1092833	0.114437	0.845002	keep
1092813	0.0690488	0.116852	keep
1092163	0.0564944	0.238049	keep
1091625	0.790922	9.82424	keep
1091363	0.0391115	0.0521487	discard
1091321	0.0159343	0.0564944	discard
1091084	0.01352	0.0241429	discard
1091060	0.0294544	0.0661516	discard
1090978	0.00869145	0.0115886	discard
1090647	0.01014	0.0280058	discard
1090634	0.166586	0.406567	keep
1090526	0.000965717	0.00193143	discard
1090273	0.00724288	0.0125543	discard
1090029	0.00144858	0.00289715	discard
1090006	0.0405601	0.0753259	discard
1089939	0.436021	1.68856	keep
1089898	0.151618	0.795268	keep
1089636	0.037663	0.247224	discard
1089190	0.0994689	0.236118	keep
1088939	0.0980203	0.223081	keep
1088815	0.0424915	0.111057	discard
1088618	0.0676002	0.272815	keep
1088543	0.378078	1.6649	keep
1088305	0.0251086	0.0420087	discard
1088265	0.00531144	0.0057943	discard
1088134	0.000482859	0.000482859	discard
1088120	0.0115886	0.0178658	discard
1087966	0.0207629	0.0627716	discard
1087611	0.40367	5.39208	keep
1087597	0.000965717	0.000965717	discard
1087556	0.000482859	0.00144858	discard
1087471	0.451473	3.91888	keep
1087462	0.320135	1.82617	keep
1087325	0.246258	1.61999	keep
1086980	0.0449058	0.0985031	discard
1086889	0.00241429	0.00338001	discard
1086621	0.0236601	0.0738774	discard
1086554	0.280058	4.61613	keep
1085849	0.000965717	0.000965717	discard
1085798	0.0680831	0.11492	keep
1085326	0.00482859	0.0057943	discard
1085127	0.51859	6.39884	keep
1085018	0.170449	0.541767	keep
1084950	0.00676002	0.00869145	discard
1084865	0.00965717	0.0178658	discard
1084707	0.00820859	0.0169	discard
1084705	0.0178658	0.0366972	discard
1084417	0.00434573	0.00531144	discard
1084157	0.139546	0.245292	keep
1084127	0.0395944	0.196041	discard
1084080	0.00144858	0.00241429	discard
1084045	0.01014	0.0120715	discard
1083949	0.098986	0.248672	keep
1083934	0.00627716	0.00965717	discard
1083723	0.00241429	0.00434573	discard
1083591	0.0386287	0.857557	discard
1083580	0.0260744	0.0772574	discard
1083508	0.041043	0.139546	discard
1083460	0.221632	0.730082	keep
1083335	0.0458716	0.539353	discard
1083194	0.000482859	0.000482859	discard
1083037	0.000482859	0.000965717	discard
1082846	0.0115886	0.0125543	discard
1082539	0.00144858	0.00144858	discard
1082294	0.000482859	0.000482859	discard
1082059	0.00193143	0.00289715	discard
1081815	0.0584259	0.136649	keep
1081622	0.0569773	0.143892	keep
1081618	0.037663	0.0637373	discard
1081489	0.495413	3.82472	keep
1081231	0.0492516	0.0864317	discard
1081222	0.203766	1.15886	keep
1081178	0.00869145	0.0111057	discard
1081058	0.000965717	0.00241429	discard
1080980	0.00241429	0.00386287	discard
1080820	0.00144858	0.00144858	discard
1080641	0.000482859	0.00193143	discard
1080447	0.770642	27.0584	keep
1080100	0.00338001	0.00434573	discard
1080007	0.0642202	0.125543	keep
1079792	0.0197972	0.054563	discard
1079671	0.0642202	0.235152	keep
1079481	0.00820859	0.01014	discard
1078997	0.00289715	0.00386287	discard
1078804	0.0593916	0.152583	keep
1078657	0.000965717	0.00144858	discard
1078375	0.0154515	0.0357315	discard
1078373	0.0811202	0.296475	keep
1078248	0.00531144	0.00869145	discard
1078207	0.000965717	0.000965717	discard
1078065	0.0057943	0.00820859	discard
1077801	0.00869145	0.0173829	discard
1077496	0.00193143	0.0318687	discard
1077373	0.00144858	0.00434573	discard
1077190	0.0869145	0.398841	keep
1076969	0.00241429	0.00386287	discard
1076737	0.433124	2.46161	keep
1076316	0	0	discard
1076279	0.000965717	0.00144858	discard
1075891	0.00193143	0.00193143	discard
1075821	0.00338001	0.00772574	discard
1075732	0.00386287	0.0057943	discard
1075600	0.00724288	0.00820859	discard
1074801	0.00724288	0.0260744	discard
1074711	0.0173829	0.0328344	discard
1074625	0.00820859	0.00917431	discard
1074498	0.0415258	0.0608402	discard
1074016	0.49155	4.53066	keep
1074015	0.0207629	0.0323515	discard
1073608	0.0299372	0.0791888	discard
1073436	0.000965717	0.00531144	discard
1073276	0.000965717	0.000965717	discard
1072934	0.000965717	0.00144858	discard
1072854	0.675036	4.88267	keep
1072801	0.0115886	0.0193143	discard
1072787	0.0453887	0.0676002	discard
1072673	0.10478	0.283438	keep
1072513	0.0289715	0.054563	discard
1072484	0.000482859	0.000482859	discard
1072424	0.000482859	0.000482859	discard
1072352	0.0057943	0.0111057	discard
1072157	0.0970546	0.219701	keep
1071927	0.0115886	0.0463544	discard
1071699	0.000482859	0.000482859	discard
1071316	0.0439401	0.0936746	discard
1070563	0.00144858	0.00241429	discard
1070477	0.000965717	0.00289715	discard
1070329	0.0333172	0.061323	discard
1070143	0.0173829	0.0275229	discard
1069816	0.00386287	0.00676002	discard
1069478	0.279092	2.43506	keep
1069370	0.000965717	0.00193143	discard
1069213	0.0502173	0.12844	keep
1069076	0.14534	0.923708	keep
1068969	0.0125543	0.0183486	discard
1068936	0.154032	0.281507	keep
1068902	0.0275229	0.0468373	discard
1068847	0.01352	0.0169	discard
1068726	0.0159343	0.0241429	discard
1068572	0.000965717	0.00144858	discard
1068499	0.000482859	0.000482859	discard
1068470	0.0429744	0.116369	discard
1068155	0.00820859	0.0178658	discard
1068082	0.000965717	0.000965717	discard
1067900	0.00289715	0.00482859	discard
1067865	0.044423	0.239498	discard
1067651	0.000482859	0.00144858	discard
1067574	0.000482859	0.000482859	discard
1066717	0.170932	0.368421	keep
1066664	0.00144858	0.00193143	discard
1066654	0.00144858	0.00289715	discard
1066569	0.0936746	0.809754	keep
1066089	0.000965717	0.00144858	discard
1065569	0.00386287	0.00772574	discard
1065011	0.0255915	0.105263	discard
1064689	0.0188315	0.0270401	discard
1064646	0.000482859	0.000482859	discard
1064541	0.430227	2.53501	keep
1064235	0.173346	0.473201	keep
1064062	0.000482859	0.000482859	discard
1064003	0.01014	0.0169	discard
1063810	0.000482859	0.000482859	discard
1063783	0.00338001	0.00434573	discard
1063682	0.000482859	0.000482859	discard
1063513	0.0193143	0.0275229	discard
1063225	0.136649	0.358764	keep
1063126	0.000482859	0.000482859	discard
1063088	0.0309029	0.0627716	discard
1062936	0.0825688	0.231772	keep
1062909	0.0666345	0.213906	keep
1062748	0.157895	0.399807	keep
1062318	0.00531144	0.00965717	discard
1062299	0.0111057	0.0270401	discard
1062123	0.000482859	0.000482859	discard
1061947	0.0130372	0.0236601	discard
1061429	0.00434573	0.00482859	discard
1061164	0.0183486	0.0651859	discard
1061059	0.00434573	0.00627716	discard
1060958	0.000482859	0.000482859	discard
1060787	0.000482859	0.000482859	discard
1060565	0.00676002	0.0111057	discard
1060549	0.12844	0.536456	keep
1060517	0.416224	2.14389	keep
1060353	0.609367	5.51666	keep
1060246	0.0202801	0.0357315	discard
1060237	0.01352	0.0222115	discard
1060029	0.000482859	0.00241429	discard
1058956	0.00289715	0.00289715	discard
1058954	0.493964	2.4732	keep
1058950	0.000965717	0.00144858	discard
1058844	0.00386287	0.00386287	discard
1058815	0.0144858	0.0193143	discard
1058769	0.204732	0.571222	keep
1058761	0.200386	0.392564	keep
1057402	0.00627716	0.00917431	discard
1057310	0.000482859	0.000482859	discard
1057116	0.01014	0.0328344	discard
1056577	0.101883	4.62965	keep
1056070	0.539353	3.11057	keep
1055824	0.00482859	0.00676002	discard
1055581	0.00434573	0.0057943	discard
1055322	0.0115886	0.0120715	discard
1054879	0.355384	1.68035	keep
1054531	0.815065	26.3959	keep
1054451	0.00193143	0.00193143	discard
1053775	0.047803	0.225012	discard
1053703	0.00386287	0.00820859	discard
1053438	0.0313858	0.132786	discard
1053191	0.000965717	0.00144858	discard
1052930	0.418638	1.99759	keep
1052881	0.263641	0.777402	keep
1052559	0.192661	0.486239	keep
1052451	0.194109	0.751328	keep
1052360	0.000965717	0.000965717	discard
1052283	0.0366972	0.0569773	discard
1052264	0.208112	1.54322	keep
1052239	0.0362144	0.113955	discard
1052235	0.280541	1.19604	keep
1052181	0.00144858	0.00482859	discard
1051744	0.00338001	0.00338001	discard
1051517	0.044423	0.239498	discard
1051469	0.00627716	0.00676002	discard
1051459	0.568324	3.40608	keep
1050914	0.000482859	0.000482859	discard
1050608	0.000965717	0.00434573	discard
1049961	0.000965717	0.000965717	discard
1049945	0.113472	0.262192	keep
1049635	0.0820859	0.298407	keep
1049393	0.533076	6.04684	keep
1049387	0.0801545	0.284404	keep
1049277	0.000482859	0.000482859	discard
1049189	0.000482859	0.000482859	discard
1049071	0.000965717	0.000965717	discard
1048878	0.102849	0.133269	keep
1048850	0.120232	0.632062	keep
1048814	0.0584259	0.126026	keep
1048497	0.00193143	0.00193143	discard
1048194	0.00627716	0.00869145	discard
1047652	0.00241429	0.00627716	discard
1047298	0.0140029	0.0226944	discard
1047075	0.00241429	0.00241429	discard
1047041	0.0758088	0.311444	keep
1046904	0.00193143	0.00338001	discard
1046664	0.00627716	0.00917431	discard
1046254	0.00338001	0.00386287	discard
1045843	0.00386287	0.0120715	discard
1045797	0.00676002	0.00820859	discard
1044938	0.53211	6.81217	keep
1044767	0.000965717	0.00241429	discard
1044581	0.119749	0.197489	keep
1044436	0.448093	3.09705	keep
1044278	0.000965717	0.000965717	discard
1043812	0.0140029	0.041043	discard
1043461	0.00144858	0.00144858	discard
1042671	0.00724288	0.0125543	discard
1042596	0.000482859	0.000482859	discard
1042479	0.000482859	0.000482859	discard
1041956	0.000965717	0.000965717	discard
1041394	0.0125543	0.0144858	discard
1041236	0.000965717	0.00241429	discard
1041175	0.350072	2.23274	keep
1040796	0.0212458	0.051183	discard
1040713	0.00531144	0.00531144	discard
1040401	0.00144858	0.00386287	discard
1040237	0.000965717	0.000965717	discard
1040172	0.312409	0.711733	keep
1040109	0.0270401	0.254949	discard
1040091	0.000482859	0.00193143	discard
1040027	0.000482859	0.000482859	discard
1040009	0.000482859	0.000965717	discard
1039872	0.00289715	0.0106229	discard
1039699	0.00144858	0.00482859	discard
1039594	0.350555	0.679865	keep
1039584	0.000482859	0.000482859	discard
1039546	0.179141	0.515693	keep
1039477	0.0144858	0.0226944	discard
1039092	0.0222115	0.0632545	discard
1039041	0.0405601	0.0637373	discard
1038987	0.210526	0.41719	keep
1038865	0.000965717	0.000965717	discard
1038732	0.00144858	0.01352	discard
1037355	0.138098	0.633993	keep
1037256	0.573153	6.08885	keep
1037111	0.583776	6.42009	keep
1036797	0.000482859	0.000482859	discard
1036056	0.00241429	0.00482859	discard
1035753	0.000965717	0.000965717	discard
1035283	0.155963	0.570256	keep
1035231	0.000965717	0.00144858	discard
1034969	0.247706	0.725736	keep
1034921	0.00965717	0.0395944	discard
1034740	0.0169	0.0395944	discard
1034564	0.0111057	0.0183486	discard
1034378	0.0434573	0.184935	discard
1033571	0.00627716	0.0328344	discard
1033426	0.272332	0.661999	keep
1033380	0.139546	0.235152	keep
1033366	0.01014	0.0236601	discard
1033235	0.000482859	0.000482859	discard
1033018	0.342347	5.63399	keep
1032841	0.000482859	0.000482859	discard
1032692	0.192661	0.727185	keep
1032653	0.151618	0.312409	keep
1031932	0.00144858	0.00241429	discard
1031912	0.000482859	0.000965717	discard
1031581	0.0149686	0.138098	discard
1031437	0.000482859	0.000482859	discard
1031235	0.357798	1.64751	keep
1029922	0.197006	0.500241	keep
1029727	0.0535973	0.12506	keep
1029463	0.0125543	0.0159343	discard
1029421	0.00676002	0.0338001	discard
1028964	0.000965717	0.000965717	discard
1028956	0.0202801	0.0309029	discard
1028953	0.0222115	0.0840174	discard
1028706	0.219701	0.474167	keep
1028542	0.00772574	0.0130372	discard
1028297	0.353452	2.02752	keep
1028133	0.0207629	0.0304201	discard
1027649	0.000482859	0.000482859	discard
1027418	0.213906	0.575567	keep
1026498	0.000482859	0.000482859	discard
1026261	0.375181	2.94785	keep
1026231	0.0111057	0.0193143	discard
1025949	0.00482859	0.00482859	discard
1025876	0.00724288	0.0289715	discard
1025830	0.143409	0.400773	keep
1025810	0.00772574	0.0111057	discard
1025313	0.157412	0.463061	keep
1024772	0.0806374	0.104297	keep
1024739	0.386287	1.17093	keep
1024188	0.0260744	0.0463544	discard
1024056	0.0222115	0.0255915	discard
1023267	0.601642	7.85756	keep
1023165	0.438436	2.86625	keep
1023134	0.0140029	0.0642202	discard
1022944	0.000482859	0.000482859	discard
1022879	0.0994689	0.587639	keep
1022497	0.0169	0.0304201	discard
1021984	0.797199	75.3264	keep
1021820	0.0395944	0.0463544	discard
1021368	0.000482859	0.000482859	discard
1021335	0.00241429	0.01014	discard
1021333	0.508933	2.2395	keep
1021233	0.000965717	0.000965717	discard
1020921	0.0270401	0.153066	discard
1020633	0.0782231	0.255432	keep
1020536	0.0169	0.0270401	discard
1020410	0.000965717	0.00144858	discard
1020268	0.00772574	0.0144858	discard
1020262	0.00289715	0.00820859	discard
1020049	0.00386287	0.00434573	discard
1019914	0.156446	0.754225	keep
1019904	0.000482859	0.000482859	discard
1019878	0.000482859	0.000482859	discard
1019747	0.0260744	0.0400773	discard
1019724	0.154032	1.33172	keep
1019326	0.292612	1.65186	keep
1018260	0.00338001	0.00434573	discard
1017800	0.000482859	0.00482859	discard
1017364	0.00144858	0.00193143	discard
1017181	0.00193143	0.00193143	discard
1017063	0.501207	4.65186	keep
1016369	0.00144858	0.00482859	discard
1016118	0.647996	6.81893	keep
1015969	0.00482859	0.00869145	discard
1015820	0.323515	0.766296	keep
1015470	0.00144858	0.00289715	discard
1015227	0.0246258	0.051183	discard
1015017	0.392081	4.10768	keep
1014728	0.0598745	0.39353	keep
1014707	0.0931917	0.184452	keep
1014513	0.445678	5.93288	keep
1013967	0.0140029	0.0193143	discard
1013500	0.247224	0.738774	keep
1013469	0.0289715	0.0362144	discard
1013464	0.00338001	0.00531144	discard
1013285	0.00386287	0.00531144	discard
1013014	0.112989	0.372284	keep
1012786	0.00820859	0.0217286	discard
1012768	0.01014	0.0159343	discard
1012668	0.533559	2.08015	keep
1012585	0.0424915	0.0719459	discard
1012195	0.0120715	0.0212458	discard
1012112	0.424915	3.38629	keep
1011958	0.507967	5.21197	keep
1011954	0.000965717	0.000965717	discard
1011771	0.238049	0.577016	keep
1011712	0.00193143	0.00241429	discard
1011685	0.0907774	0.369387	keep
1011502	0.092226	1.2506	keep
1011476	0.354901	1.35732	keep
1011396	0.000482859	0.000482859	discard
1011361	0.00434573	0.0057943	discard
1011088	0.00193143	0.00241429	discard
1010721	0.0400773	0.314824	discard
1010343	0.000482859	0.000482859	discard
1009894	0.0154515	0.0796717	discard
1009801	0.00338001	0.00434573	discard
1009763	0.01014	0.0140029	discard
1009717	0.223563	0.61323	keep
1009440	0.381941	2.28199	keep
1009419	0.154515	0.415258	keep
1009362	0.000482859	0.000482859	discard
1009340	0.0236601	0.0970546	discard
1009240	0.000482859	0.000482859	discard
1008902	0.000482859	0.000482859	discard
1008533	0.107195	0.190729	keep
1008207	0.142443	0.295992	keep
1008172	0.000482859	0.000482859	discard
1007599	0.00144858	0.00193143	discard
1007490	0.0217286	0.0386287	discard
1007278	0.000482859	0.000965717	discard
1007180	0.000965717	0.00193143	discard
1007098	0.0931917	0.263641	keep
1006647	0.000965717	0.000965717	discard
1006496	0.00386287	0.00434573	discard
1004666	0.0400773	0.092226	discard
1004452	0.00482859	0.00724288	discard
1004427	0.0294544	0.0482859	discard
1004148	0.00917431	0.0275229	discard
1004022	0.0217286	0.0429744	discard
1003894	0.00434573	0.00965717	discard
1003653	0.000965717	0.000965717	discard
1003344	0.00482859	0.00965717	discard
1003326	0.00144858	0.00241429	discard
1003206	0.0492516	0.0680831	discard
1003184	0.00193143	0.00241429	discard
1003093	0.133269	0.316272	keep
1002664	0.000965717	0.000965717	discard
1002658	0.0333172	0.0550459	discard
1002005	0.000482859	0.000482859	discard
1001333	0.343312	1.46596	keep
1000876	0.308064	1.09416	keep
1000654	0.00531144	0.00772574	discard
1000269	0.000482859	0.000482859	discard
999898	0.00193143	0.00289715	discard
999870	0.0144858	0.0222115	discard
999784	0.0202801	0.0309029	discard
998905	0.0593916	0.178658	keep
998719	0.00144858	0.00241429	discard
998524	0.00241429	0.00531144	discard
998071	0.00482859	0.0057943	discard
997890	0.0685659	0.336552	keep
997642	0.00289715	0.00289715	discard
997544	0.519556	1.4027	keep
997371	0.348624	1.21777	keep
997010	0.000482859	0.000482859	discard
996923	0.299372	0.849348	keep
996680	0.000482859	0.000965717	discard
996519	0.00869145	0.0202801	discard
996483	0.0429744	0.0700145	discard
996116	0.132303	0.277161	keep
996068	0.530179	4.65282	keep
995978	0.203283	0.309512	keep
995960	0.0415258	0.0927088	discard
995662	0.457267	4.10043	keep
995583	0.347175	2.50555	keep
995040	0.000965717	0.000965717	discard
994857	0.0371801	0.14872	discard
994849	0.000482859	0.000482859	discard
994823	0.586673	14.2868	keep
994257	0.000482859	0.000482859	discard
994098	0.0299372	0.0507001	discard
993930	0.0270401	0.0951231	discard
993474	0.142926	0.275229	keep
993455	0.00434573	0.0130372	discard
993373	0.286818	1.16997	keep
993307	0.348624	1.28054	keep
993270	0.444713	2.1183	keep
992510	0.112989	0.940608	keep
992428	0.238532	0.651376	keep
992354	0.00144858	0.00144858	discard
992246	0.0202801	0.0284887	discard
991740	0.0111057	0.0144858	discard
991222	0.00531144	0.00917431	discard
990864	0.00241429	0.00338001	discard
990405	0.0463544	0.103815	discard
990302	0.0183486	0.0231772	discard
990234	0.291647	1.28054	keep
990186	0.01014	0.0178658	discard
989109	0.380975	1.31386	keep
988780	0.213906	0.684211	keep
988377	0.0912603	0.167069	keep
988358	0.0366972	0.17238	discard
988314	0.0304201	0.0912603	discard
988263	0.0222115	0.0415258	discard
987696	0.0183486	0.0313858	discard
987553	0.00338001	0.00386287	discard
987288	0.00482859	0.00869145	discard
986982	0.00241429	0.00482859	discard
986708	0.000482859	0.000482859	discard
985219	0.132786	4.6253	keep
985216	0.000482859	0.000482859	discard
985179	0.381941	1.85659	keep
984924	0.000482859	0.000965717	discard
984831	0.000482859	0.000482859	discard
984386	0.217286	0.540319	keep
984280	0.0362144	0.0521487	discard
984175	0.171415	0.313858	keep
983889	0.00531144	0.00676002	discard
983868	0.00338001	0.00434573	discard
983648	0.201352	0.823757	keep
983600	0.000482859	0.000482859	discard
983374	0.00386287	0.0057943	discard
983373	0.0704973	0.225012	keep
983098	0.000482859	0.000482859	discard
982582	0.11492	0.431193	keep
982421	0.00627716	0.0115886	discard
982282	0.117335	0.250121	keep
981921	0.00289715	0.00338001	discard
981783	0.00434573	0.00772574	discard
980248	0.00193143	0.0120715	discard
980210	0.0695316	0.120232	keep
979941	0.0840174	0.225012	keep
979643	0.169966	0.384838	keep
979598	0.14534	0.466441	keep
979536	0.00144858	0.00241429	discard
979344	0.00193143	0.00241429	discard
979268	0.0115886	0.037663	discard
978958	0.00289715	0.00482859	discard
978894	0.0743602	0.202801	keep
978846	0.0395944	0.102366	discard
978841	0.0202801	0.0222115	discard
978664	0.0429744	0.0603573	discard
978498	0.116369	0.292129	keep
978375	0.0111057	0.0748431	discard
978255	0.034283	0.0400773	discard
978113	0.0704973	0.150652	keep
978072	0.0415258	0.0801545	discard
977222	0.0188315	0.0589087	discard
977203	0.00144858	0.00241429	discard
977188	0.00193143	0.00193143	discard
977027	0.000965717	0.00193143	discard
977026	0.0564944	0.133752	keep
976470	0.0144858	0.061323	discard
976441	0.0226944	0.0642202	discard
976338	0.0352487	0.0632545	discard
976319	0.00289715	0.0057943	discard
976010	0.000965717	0.000965717	discard
975760	0.0463544	0.0893288	discard
975741	0.00869145	0.0125543	discard
975549	0.01014	0.0144858	discard
975335	0.00289715	0.00482859	discard
975056	0.000482859	0.000965717	discard
974905	0.00386287	0.00820859	discard
974796	0.144858	0.425398	keep
974726	0.00193143	0.00386287	discard
974281	0.0801545	0.208112	keep
974249	0.000965717	0.000965717	discard
974129	0.000482859	0.000482859	discard
974121	0.0381458	0.0680831	discard
973424	0.00434573	0.00482859	discard
973307	0.000965717	0.00144858	discard
973295	0.000482859	0.000482859	discard
973182	0.000965717	0.000965717	discard
973124	0.00241429	0.00338001	discard
973092	0.000482859	0.000965717	discard
972620	0.00820859	0.0144858	discard
972396	0.145823	0.355867	keep
972342	0.175278	0.323515	keep
972033	0.000482859	0.000482859	discard
972024	0.0323515	0.117335	discard
971607	0.000965717	0.000965717	discard
971270	0.0439401	0.0651859	discard
971170	0.0676002	0.140995	keep
971109	0.00144858	0.00386287	discard
970921	0.00820859	0.0111057	discard
970819	0.000965717	0.00193143	discard
970425	0.0251086	0.0458716	discard
970359	0.467407	4.08547	keep
970318	0.000965717	0.000965717	discard
970028	0.220183	0.704008	keep
969805	0.146789	0.458233	keep
969778	0.0762916	0.339932	keep
969591	0.00241429	0.00241429	discard
969518	0.00289715	0.00627716	discard
969149	0.0429744	0.214872	discard
968954	0.000482859	0.000482859	discard
968845	0.142443	0.259778	keep
968675	0.000965717	0.000965717	discard
968346	0.0820859	0.115886	keep
968340	0.0453887	0.150169	discard
968336	0.194592	1.05794	keep
968261	0.350072	1.23998	keep
968121	0.0333172	0.044423	discard
968085	0.0366972	0.104297	discard
968043	0.00965717	0.0144858	discard
967720	0.0178658	0.0212458	discard
967505	0.242395	0.63013	keep
967275	0.0753259	0.48141	keep
967069	0.105746	0.254949	keep
966903	0.00144858	0.0449058	discard
966576	0.274746	0.909705	keep
966331	0.000965717	0.00482859	discard
966231	0.0323515	0.0357315	discard
966113	0.380975	1.61613	keep
966091	0.35297	1.59392	keep
965565	0.0188315	0.0405601	discard
965370	0.000965717	0.00144858	discard
965129	0.0439401	0.057943	discard
964753	0.0366972	0.0960888	discard
964300	0.0347658	0.0608402	discard
963779	0.350555	1.54418	keep
963353	0.00627716	0.0106229	discard
963344	0.00289715	0.00724288	discard
963154	0.0362144	0.132786	discard
963004	0.000965717	0.00627716	discard
962817	0.0207629	0.044423	discard
962736	0.33607	1.39208	keep
962630	0.0280058	0.0685659	discard
962448	0.285852	1.47175	keep
962380	0.0183486	0.0265572	discard
962122	0.0801545	0.299855	keep
961922	0.00241429	0.00241429	discard
961783	0.1014	0.466441	keep
961203	0.0111057	0.0197972	discard
960695	0.0144858	0.0251086	discard
960682	0.00434573	0.00676002	discard
960582	0.0429744	0.0806374	discard
960519	0.000965717	0.000965717	discard
960463	0.000965717	0.000965717	discard
960217	0.219218	0.54563	keep
960076	0.193143	0.801062	keep
959590	0.190729	0.578465	keep
959372	0.239498	0.817962	keep
959199	0.00193143	0.00338001	discard
959195	0.241429	0.859005	keep
959160	0.00772574	0.00820859	discard
959026	0.0115886	0.0188315	discard
958955	0.00289715	0.00338001	discard
957408	0.0898117	0.315789	keep
957362	0.0420087	0.0704973	discard
957360	0.405601	1.89329	keep
957330	0.00676002	0.00869145	discard
957166	0.00869145	0.0111057	discard
956988	0.54563	11.606	keep
956836	0.00241429	0.0115886	discard
956654	0.000482859	0.000482859	discard
956625	0.000482859	0.000482859	discard
956334	0.000482859	0.000965717	discard
955582	0.0154515	0.0178658	discard
955577	0.0405601	0.0656688	discard
955576	0.00289715	0.00338001	discard
954818	0.000482859	0.000482859	discard
954737	0.252052	0.625302	keep
4484466	0.000965717	0.00144858	discard
954381	0.00869145	0.0193143	discard
954340	0.239498	0.491067	keep
953256	0.0246258	0.0424915	discard
952388	0.0144858	0.0207629	discard
952203	0.227909	1.28054	keep
952171	0.0115886	0.0637373	discard
952163	0.000965717	0.00193143	discard
952130	0.122163	0.673105	keep
952082	0.00965717	0.01352	discard
951954	0.00193143	0.00193143	discard
951794	0.0400773	0.0473201	discard
951455	0.40029	2.19411	keep
951184	0.0183486	0.0309029	discard
950909	0.00289715	0.00338001	discard
950872	0.000965717	0.000965717	discard
950620	0.66055	14.0497	keep
949816	0.000482859	0.000965717	discard
949789	0.000965717	0.00144858	discard
949660	0.0516659	0.0762916	keep
949659	0.00386287	0.00869145	discard
949481	0.0178658	0.0825688	discard
949327	0.00193143	0.00386287	discard
949248	0.169	0.306132	keep
949062	0.422018	2.03911	keep
948512	0.000482859	0.000482859	discard
948180	0.0265572	0.0415258	discard
948049	0.213906	1.03911	keep
948001	0.00144858	0.00193143	discard
947627	0.00434573	0.00434573	discard
947354	0.284887	0.856591	keep
947121	0.00338001	0.00386287	discard
947115	0.00676002	0.0125543	discard
947112	0.000482859	0.000482859	discard
946945	0.0226944	0.0289715	discard
946860	0.183969	0.419121	keep
946708	0.142926	1.89425	keep
946344	0.418155	2.06712	keep
946069	0.00241429	0.0106229	discard
946052	0.444713	2.27185	keep
945865	0.00144858	0.00144858	discard
945733	0.00144858	0.00144858	discard
945478	0.308547	1.79817	keep
945455	0.00289715	0.00289715	discard
944600	0.206663	0.401255	keep
944435	0.597296	4.19507	keep
944420	0.00241429	0.00289715	discard
944202	0.0391115	0.0835345	discard
944197	0.0893288	0.695799	keep
944113	0.317721	2.19314	keep
943989	0.000482859	0.000965717	discard
943600	0.000482859	0.000482859	discard
942852	0.320135	0.811202	keep
942751	0.109609	0.228392	keep
942500	0.0391115	0.0816031	discard
942246	0.000482859	0.000482859	discard
942151	0.00820859	0.0115886	discard
941803	0.111057	0.171898	keep
941498	0.00482859	0.00627716	discard
941487	0.173346	0.490584	keep
941252	0.00289715	0.00386287	discard
941237	0.00965717	0.0193143	discard
940828	0.366007	2.10816	keep
940737	0.819411	20.4549	keep
940735	0.000482859	0.000482859	discard
940662	0.000482859	0.000965717	discard
940630	0.422984	3.14775	keep
940348	0.0999517	0.198938	keep
939986	0.000965717	0.000965717	discard
939892	0.00869145	0.0149686	discard
939546	0.051183	0.140512	keep
939457	0.0468373	0.103332	discard
939418	0.0159343	0.0598745	discard
939309	0.0622887	0.190246	keep
939295	0.0154515	0.0333172	discard
939101	0.40367	1.87687	keep
938948	0.00144858	0.00144858	discard
938794	0.00676002	0.0149686	discard
938784	0.00144858	0.00193143	discard
938496	0.0782231	0.333655	keep
937979	0.000965717	0.000965717	discard
937954	0.448576	3.32158	keep
937813	0.0140029	0.0434573	discard
937735	0.339932	1.24191	keep
937434	0.0357315	0.0564944	discard
937372	0.905843	33.9112	keep
936967	0.00482859	0.0197972	discard
936914	0.237566	0.794785	keep
936470	0.00144858	0.00193143	discard
936454	0.0352487	0.109126	discard
936318	0.0463544	0.225012	discard
935742	0.000482859	0.000965717	discard
935593	0.057943	0.604539	keep
935268	0.00531144	0.00627716	discard
934557	0.44085	17.5881	keep
934488	0.00869145	0.0106229	discard
934235	0.10816	0.170932	keep
934148	0.000482859	0.000482859	discard
934122	0.135683	0.543216	keep
934094	0.000965717	0.000965717	discard
933896	0.00144858	0.00144858	discard
933150	0.0130372	0.0260744	discard
932848	0.0284887	0.0893288	discard
932715	0.0429744	0.0869145	discard
932696	0.000482859	0.000482859	discard
932153	0.00289715	0.0212458	discard
931895	0.0709802	0.12168	keep
931727	0.000482859	0.000482859	discard
931643	0.312409	0.665379	keep
931158	0.00289715	0.00386287	discard
931045	0.280541	0.840657	keep
930926	0.000965717	0.000965717	discard
930873	0.00193143	0.00482859	discard
930834	0.00193143	0.00241429	discard
930055	0.739256	31.591	keep
929901	0.0212458	0.0801545	discard
929770	0.000965717	0.000965717	discard
929699	0.00241429	0.00676002	discard
929489	0.0236601	0.0400773	discard
929312	0.00144858	0.00241429	discard
929281	0.00144858	0.00144858	discard
928928	0.000482859	0.000482859	discard
928574	0.0251086	0.0627716	discard
928195	0.385321	2.11057	keep
928111	0.0535973	0.088846	keep
927789	0.0801545	2.04346	keep
927720	0.000482859	0.000482859	discard
927623	0.00144858	0.00144858	discard
927512	0.000965717	0.000965717	discard
927367	0.105746	0.232255	keep
927342	0.000965717	0.00144858	discard
927089	0.000482859	0.000482859	discard
926588	0.00386287	0.00820859	discard
926531	0.000482859	0.00241429	discard
925952	0.0280058	0.0550459	discard
925707	0.000482859	0.000482859	discard
925695	0.0690488	0.0898117	keep
925494	0.00144858	0.00144858	discard
925247	0.0719459	0.197489	keep
925200	0.443264	2.04056	keep
925174	0.00676002	0.0106229	discard
925031	0.000482859	0.000482859	discard
923789	0.147755	0.937228	keep
923540	0.000482859	0.000482859	discard
923151	0.00241429	0.00289715	discard
923114	0.0115886	0.0328344	discard
923105	0.00144858	0.00193143	discard
922761	0.0555287	0.151618	keep
922724	0.00917431	0.01014	discard
922362	0.0120715	3.33607	discard
921722	0.000482859	0.000482859	discard
921653	0.00386287	0.00434573	discard
921399	0.00144858	0.00144858	discard
921195	0.00241429	0.0057943	discard
921131	0.0347658	0.0555287	discard
920881	0.000482859	0.000482859	discard
920852	0.357315	2.35345	keep
920506	0.0130372	0.0724288	discard
920462	0.0473201	0.0936746	discard
920243	0.000482859	0.000482859	discard
920225	0.000482859	0.000482859	discard
919780	0.0251086	0.0323515	discard
919491	0.00917431	0.0222115	discard
919487	0.0666345	0.098986	keep
919284	0.0231772	0.0951231	discard
918840	0.118783	0.406084	keep
918389	0.000482859	0.000482859	discard
918337	0.000482859	0.000482859	discard
918212	0.000482859	0.000482859	discard
917888	0.0197972	0.0690488	discard
917739	0.0202801	0.0381458	discard
917635	0.00193143	0.00193143	discard
917532	0.301304	0.960888	keep
916361	0.239981	1.00869	keep
916311	0.248672	2.47706	keep
916108	0.00144858	0.00144858	discard
915764	0.61999	4.85321	keep
915452	0.0144858	0.0762916	discard
915309	0.00241429	0.00434573	discard
914962	0.044423	0.1521	discard
914364	0.00917431	0.0859488	discard
914235	0.0738774	0.234186	keep
913997	0.00144858	0.00144858	discard
913849	0.0449058	0.0869145	discard
913549	0.000482859	0.000482859	discard
913399	0.105746	0.287784	keep
913345	0.000482859	0.000965717	discard
913264	0.529696	15.3134	keep
913229	0.00434573	0.00531144	discard
912669	0.00434573	0.00676002	discard
912640	0.000965717	0.000965717	discard
912372	0.0333172	0.0497344	discard
912271	0.0400773	0.0719459	discard
912263	0.034283	0.105746	discard
912160	0.0130372	0.0212458	discard
911947	0.01014	0.0115886	discard
911129	0.00338001	0.00434573	discard
911104	0.0313858	0.057943	discard
910426	0.0236601	0.0449058	discard
909624	0.000482859	0.000482859	discard
909558	0.000482859	0.000965717	discard
909520	0.942057	154.164	keep
909252	0.00772574	0.00917431	discard
909170	0.16562	0.787059	keep
909097	0.0366972	0.0651859	discard
909056	0.0125543	0.0169	discard
909052	0.0149686	0.0265572	discard
908948	0.00820859	0.0313858	discard
907948	0.0386287	0.123129	discard
907683	0.0197972	0.0207629	discard
907407	0.152583	0.407533	keep
907246	0.0270401	0.0429744	discard
907241	0.00193143	0.00531144	discard
907206	0.0057943	0.0197972	discard
906713	0.000482859	0.000482859	discard
906595	0.00144858	0.00193143	discard
906197	0.201835	1.08064	keep
906071	0.0280058	0.095606	discard
905892	0.00241429	0.00386287	discard
905781	0.00772574	0.0193143	discard
905618	0.00482859	0.00627716	discard
905498	0.713665	17.2091	keep
905076	0.205698	0.949783	keep
904994	0.0878803	0.639305	keep
904885	0.0125543	0.0183486	discard
904882	0.00241429	0.0057943	discard
904668	0.204249	0.459681	keep
904322	0.000965717	0.00144858	discard
904212	0.171898	0.418638	keep
904196	0.0704973	0.109126	keep
903988	0.255915	1.03428	keep
903536	0.00144858	0.00193143	discard
903426	0.00386287	0.0057943	discard
903224	0.000482859	0.000482859	discard
903187	0.0154515	0.0241429	discard
903158	0.047803	0.0883631	discard
902698	0.0753259	0.483824	keep
902558	0.11492	0.404635	keep
902536	0.0280058	0.0758088	discard
902334	0.438918	1.0676	keep
901995	0.33945	1.23515	keep
901984	0.00241429	0.00289715	discard
901964	0.00627716	0.0149686	discard
901942	0.041043	0.114437	discard
901893	0.173346	0.48817	keep
901585	0.00289715	0.00289715	discard
901183	0.0869145	0.134235	keep
900973	0.0183486	0.0507001	discard
900949	0.000482859	0.000482859	discard
900044	0.0236601	0.0270401	discard
900013	0.0159343	0.0352487	discard
899931	0.0178658	0.0598745	discard
899734	0.0492516	0.0999517	discard
899620	0.00386287	0.00772574	discard
899404	0.0111057	0.0226944	discard
898871	0.00144858	0.00144858	discard
897627	0.0212458	0.0362144	discard
897527	0.225495	0.56591	keep
897420	0.195558	5.13134	keep
897411	0.00772574	0.0115886	discard
897404	0.00144858	0.00193143	discard
896552	0.304201	1.21535	keep
896338	0.0352487	0.0656688	discard
896276	0.0193143	0.0371801	discard
896098	0.00338001	0.00482859	discard
895733	0.0057943	0.0120715	discard
895512	0.00193143	0.00193143	discard
895223	0.456784	2.81989	keep
895220	0.452438	0.923225	keep
894969	0.000482859	0.000482859	discard
894654	0.00289715	0.00338001	discard
894492	0.129889	0.733945	keep
894387	0.0115886	0.0251086	discard
894360	0.037663	0.0651859	discard
894047	0.367455	1.20087	keep
894024	0.143892	0.200386	keep
893916	0.0526316	0.0709802	keep
893876	0.0159343	0.0700145	discard
893238	0.643168	14.7552	keep
893232	0.0965717	0.35297	keep
892993	0.0589087	0.208595	keep
892891	0.000482859	0.000482859	discard
892370	0.0733945	0.174795	keep
892000	0.703042	15.1197	keep
891941	0.0149686	0.0352487	discard
891898	0.1014	0.397875	keep
891664	0.183003	0.933848	keep
891635	0.0226944	0.0299372	discard
891562	0.0115886	0.0226944	discard
891054	0.0178658	0.0719459	discard
891031	0.0453887	0.222598	discard
890930	0.000482859	0.000482859	discard
890698	0.0439401	0.0787059	discard
890516	0.0980203	0.367455	keep
890463	0.222598	0.656688	keep
890318	0.00676002	0.00724288	discard
889661	0.000965717	0.00434573	discard
889286	0.000965717	0.000965717	discard
889062	0.0140029	0.0473201	discard
889025	0.0280058	0.114437	discard
888953	0.0482859	0.057943	discard
888460	0.0149686	0.0603573	discard
888396	0.473684	1.07484	keep
888300	0.00193143	0.00241429	discard
888037	0.000965717	0.000965717	discard
887706	0.000482859	0.000482859	discard
887694	0.00338001	0.00338001	discard
887484	0.0714631	0.187349	keep
887059	0.000482859	0.000482859	discard
886673	0.00676002	0.00965717	discard
885648	0.0217286	0.0434573	discard
885618	0.0193143	0.0289715	discard
885496	0.106712	0.164172	keep
884762	0.00869145	0.00965717	discard
884751	0.000482859	0.000482859	discard
884655	0.0338001	0.0729116	discard
884613	0.0057943	0.00676002	discard
883987	0.00724288	0.01014	discard
883748	0.01014	0.0144858	discard
883641	0.0671173	0.0873974	keep
883138	0.330275	1.29068	keep
883057	0.147755	0.468373	keep
882921	0.00144858	0.00144858	discard
882885	0.00193143	0.00531144	discard
882840	0.00144858	0.00193143	discard
882780	0.00338001	0.00482859	discard
882681	0.150169	0.422501	keep
882616	0.0226944	0.197006	discard
882422	0.0333172	2.18349	discard
882018	0.223081	2.08691	keep
881975	0.037663	0.110092	discard
881916	0.0183486	0.0449058	discard
881726	0.000482859	0.000482859	discard
881442	0.00482859	0.00676002	discard
881104	0.0115886	0.0149686	discard
880753	0.00772574	0.0149686	discard
880673	0.0709802	0.127475	keep
879972	0.000482859	0.000482859	discard
879889	0.0057943	0.0154515	discard
879831	0.000482859	0.000482859	discard
879663	0.00676002	0.00965717	discard
879612	0.00289715	0.00289715	discard
879315	0.00531144	0.00676002	discard
879040	0.225012	0.716562	keep
878714	0.000965717	0.00144858	discard
878663	0.047803	0.111057	discard
878375	0.110575	0.384355	keep
878053	0.0125543	0.0207629	discard
877752	0.01014	0.0183486	discard
877666	0.0164172	0.0598745	discard
876717	0.388218	1.83873	keep
876714	0.00820859	0.0125543	discard
876519	0.0144858	0.0202801	discard
876412	0.0362144	0.147755	discard
876170	0.0149686	0.0222115	discard
876114	0.000482859	0.00144858	discard
875867	0.0294544	0.0400773	discard
875845	0.00241429	0.00338001	discard
875735	0.00241429	0.01352	discard
875704	0.0212458	0.0294544	discard
875211	0.611782	6.16224	keep
875049	0.0835345	0.123129	keep
874754	0.01352	0.0154515	discard
874750	0.00193143	0.00338001	discard
874539	0.0169	0.0424915	discard
874477	0.0671173	0.100435	keep
874183	0.0560116	0.13182	keep
873972	0.0275229	0.0946403	discard
873887	0.466441	4.71125	keep
873747	0.0550459	0.194592	keep
873669	0.000965717	0.000965717	discard
873645	0.460164	2.63689	keep
873621	0.00144858	0.00193143	discard
873518	0.165138	0.860454	keep
873114	0.00820859	0.0395944	discard
873090	0.00386287	0.00386287	discard
873036	0.0164172	0.0255915	discard
872884	0.000965717	0.000965717	discard
872692	0.00289715	0.00338001	discard
872661	0.0313858	0.0507001	discard
872600	0.0309029	0.0671173	discard
872014	0.0173829	0.0207629	discard
871956	0.057943	0.115403	keep
871534	0.00434573	0.00724288	discard
871498	0.0535973	0.0859488	keep
871442	0.00289715	0.00289715	discard
871137	0.000482859	0.000482859	discard
871009	0.0468373	0.0820859	discard
870223	0.197972	2.01738	keep
870009	0.190729	0.499759	keep
869850	0.205215	0.762434	keep
869526	0.541767	4.64027	keep
869513	0.120715	0.326412	keep
869496	0.0965717	0.237566	keep
869372	0.190246	0.634476	keep
869324	0.000965717	0.00193143	discard
869089	0.140029	0.268952	keep
869044	0.00193143	0.00338001	discard
868849	0.000965717	0.00144858	discard
868791	0.0434573	0.161275	discard
868615	0.0057943	0.00820859	discard
868555	0.435056	2.85949	keep
868144	0.00144858	0.0057943	discard
868045	0.000965717	0.000965717	discard
867680	0.000482859	0.000482859	discard
867560	0.00531144	0.0251086	discard
867408	0.000482859	0.000965717	discard
867135	0.00144858	0.00144858	discard
867010	0.000482859	0.000482859	discard
866926	0.044423	0.0487687	discard
866365	0.374215	1.65476	keep
866280	0.0057943	0.00965717	discard
865748	0.0719459	0.254949	keep
865520	0.00144858	0.00144858	discard
865469	0.000482859	0.000482859	discard
865455	0.00241429	0.00772574	discard
865086	0.00144858	0.00144858	discard
864507	0.0429744	0.155963	discard
864483	0.526799	2.21053	keep
864395	0.325447	1.01449	keep
864140	0.00144858	0.00193143	discard
864067	0.198455	1.08933	keep
863970	0.00627716	0.00965717	discard
863949	0.00144858	0.00241429	discard
863942	0.832931	8.88508	keep
863772	0.559633	2.31579	keep
863742	0.0690488	0.0912603	keep
863612	0.000482859	0.000482859	discard
863019	0.00241429	0.00241429	discard
862949	0.0057943	0.01014	discard
862901	0.0680831	0.520039	keep
862696	0.00144858	0.00193143	discard
862621	0.282955	0.775954	keep
862115	0.000482859	0.000482859	discard
862070	0.0260744	0.378078	discard
861881	0.000482859	0.000482859	discard
861807	0.0284887	0.0482859	discard
861780	0.00144858	0.00289715	discard
861670	0.0125543	0.0212458	discard
861376	0.0762916	0.102366	keep
861160	0.00917431	0.0106229	discard
861063	0.00193143	0.00193143	discard
860929	0.0202801	0.128923	discard
860105	0.00772574	0.0115886	discard
860073	0.000482859	0.000965717	discard
859868	0.179141	0.48817	keep
859323	0.00965717	0.0275229	discard
859313	0.607919	3.71753	keep
859157	0.01014	0.0111057	discard
858896	0.000482859	0.000482859	discard
858813	0.152583	0.314824	keep
858667	0.00820859	0.00820859	discard
858026	0.0222115	0.0415258	discard
857732	0.0280058	0.064703	discard
857566	0.296958	1.61033	keep
857556	0.00676002	0.0106229	discard
857082	0.000482859	0.000482859	discard
856926	0.514727	2.52294	keep
856853	0.0458716	0.0902945	discard
856745	0.578947	5.19266	keep
856536	0.741671	13.6012	keep
856194	0.00144858	0.00144858	discard
855807	0.000482859	0.000482859	discard
855747	0.000965717	0.000965717	discard
855538	0.00144858	0.00193143	discard
855333	0.320135	1.24239	keep
854930	0.0463544	0.144375	discard
854769	0.000482859	0.000482859	discard
854368	0.142926	0.316755	keep
854272	0.0226944	0.0299372	discard
854050	0.00820859	0.0144858	discard
853854	0.0294544	0.0666345	discard
853716	0.0284887	0.0666345	discard
853316	0.0255915	0.0362144	discard
852722	0.0381458	0.0622887	discard
852220	0.00772574	0.0115886	discard
852184	0.000965717	0.000965717	discard
852162	0.0144858	0.0193143	discard
852030	0	0	discard
851935	0.000482859	0.000482859	discard
851726	0.000482859	0.000482859	discard
851704	0.000482859	0.000965717	discard
851567	0.00338001	0.00386287	discard
851113	0.00676002	0.00676002	discard
851049	0.0106229	0.0338001	discard
851031	0.000965717	0.000965717	discard
850971	0.312409	3.41671	keep
850823	0.000965717	0.000965717	discard
850808	0.0849831	0.298889	keep
850731	0.0130372	0.0149686	discard
850606	0.0772574	0.147272	keep
850577	0.000965717	0.000965717	discard
850572	0.0424915	0.0869145	discard
850135	0.675036	4.23612	keep
850066	0.000965717	0.00144858	discard
849872	0.000965717	0.00241429	discard
849761	0.0125543	0.054563	discard
849683	0.447127	7.70449	keep
849541	0.00531144	0.00627716	discard
849160	0.0690488	0.198455	keep
849156	0.240464	3.54322	keep
849118	0.359247	1.11975	keep
849030	0.00627716	0.00676002	discard
848824	0.0294544	0.0395944	discard
848816	0.0106229	0.0178658	discard
848718	0.00917431	0.0130372	discard
848677	0.0487687	0.102849	discard
848154	0.220183	0.83438	keep
848025	0.0265572	0.0502173	discard
847890	0.00434573	0.0584259	discard
847582	0.0622887	0.0791888	keep
847358	0.487687	4.05939	keep
846710	0.422018	1.09416	keep
846616	0.266538	0.820377	keep
846368	0.00289715	0.00482859	discard
846104	0.352004	0.704491	keep
845354	0.00144858	0.00144858	discard
845167	0.00144858	0.00193143	discard
844535	0.701111	22.8044	keep
844369	0.0651859	0.239498	keep
844366	0.00482859	0.0057943	discard
843920	0.00820859	0.01352	discard
843578	0.00193143	0.00241429	discard
843459	0.00820859	0.01014	discard
843251	0.0738774	0.443747	keep
843189	0.0120715	0.0787059	discard
843074	0.249638	1.05746	keep
843060	0.00193143	0.00241429	discard
842974	0.0226944	0.0333172	discard
842858	0.0140029	0.0400773	discard
842848	0.00144858	0.00144858	discard
841170	0.0352487	0.175278	discard
840765	0.0226944	0.0569773	discard
840668	0.01014	0.0130372	discard
840604	0.0420087	0.0589087	discard
840576	0.0217286	0.11154	discard
840395	0.000965717	0.00434573	discard
840291	0.0164172	0.0415258	discard
840041	0.0598745	0.0869145	keep
839836	0.579913	19.6456	keep
839585	0.00917431	0.0125543	discard
839513	0.272332	4.48962	keep
839450	0.0835345	0.421535	keep
839235	0.259295	3.15162	keep
838940	0.0724288	0.195075	keep
838913	0.174795	1.88411	keep
838871	0.0222115	0.0362144	discard
838856	0.000482859	0.000482859	discard
838837	0.265572	0.529696	keep
838629	0.01352	0.0357315	discard
838594	0.00434573	0.00820859	discard
838544	0.0130372	0.0169	discard
838527	0.231772	0.668759	keep
838297	0.137615	1.59295	keep
838293	0.0825688	0.228875	keep
838180	0.0188315	0.0212458	discard
838066	0.00965717	0.0140029	discard
838016	0.0743602	0.389667	keep
837885	0.00144858	0.00386287	discard
837763	0.00144858	0.00193143	discard
837704	0.000965717	0.00193143	discard
837574	0.283921	15.3245	keep
837424	0.579913	4.3351	keep
837404	0.0140029	0.0323515	discard
837283	0.0193143	0.0405601	discard
837177	0.0299372	0.149203	discard
837092	0.0357315	0.051183	discard
837069	0.0154515	0.0197972	discard
837068	0.347658	4.55046	keep
837058	0.000965717	0.000965717	discard
837056	0.0304201	0.0420087	discard
836919	0.000482859	0.000482859	discard
836908	0.00338001	0.00386287	discard
836783	0.0540802	1.60647	keep
836538	0.00241429	0.00289715	discard
836505	0.0531144	0.104297	keep
836475	0.0120715	0.047803	discard
836320	0.0111057	0.0164172	discard
835880	0.00193143	0.00338001	discard
835795	0.348141	4.91453	keep
835771	0.00965717	0.0169	discard
835594	0.178175	0.552873	keep
835591	0.295509	0.919845	keep
835543	0.465476	13.691	keep
835361	0.000965717	0.000965717	discard
835332	0.000965717	0.000965717	discard
835236	0.124577	0.207146	keep
835166	0.0893288	0.140995	keep
835160	0.00627716	0.0125543	discard
834742	0.00241429	0.00289715	discard
834677	0.00869145	0.0173829	discard
834366	0.127958	0.206181	keep
834341	0.00289715	0.00386287	discard
834284	0.247706	0.845002	keep
834097	0.171898	1.13858	keep
834020	0.239981	0.382424	keep
833957	0.521487	2.29358	keep
833886	0.0540802	0.0845002	keep
833878	0.000482859	0.000482859	discard
833876	0.12844	0.584742	keep
833853	0.0555287	0.0931917	keep
833845	0.00434573	0.00531144	discard
833737	0.00869145	0.01014	discard
833731	0.103332	1.1352	keep
833645	0.00627716	0.00772574	discard
833502	0.0284887	0.162723	discard
833346	0.0395944	0.0463544	discard
833324	0.00482859	0.00627716	discard
833317	0.122163	0.214872	keep
833282	0.000965717	0.000965717	discard
833216	0.231772	0.556253	keep
832938	0.0294544	0.0608402	discard
832784	0.269435	2.65717	keep
832676	0.00820859	0.00965717	discard
832674	0.0502173	0.132786	keep
832626	0.703042	42.9575	keep
832619	0.587639	3.3689	keep
832223	0.000965717	0.000965717	discard
832166	0.054563	0.0758088	keep
832147	0.00241429	0.00241429	discard
832138	0.000482859	0.000482859	discard
832113	0.000965717	0.000965717	discard
831879	0.337518	1.27523	keep
831877	0.294544	1.2873	keep
831689	0.0270401	0.0516659	discard
831599	0.294544	5.61709	keep
831585	0.00289715	0.00289715	discard
831300	0.300821	5.29358	keep
831289	0.0111057	0.0144858	discard
831263	0.000482859	0.000482859	discard
831197	0.1183	0.321101	keep
831193	0.48817	1.90922	keep
831179	0.571704	2.14679	keep
830978	0.0366972	0.0584259	discard
830969	0.00482859	0.00627716	discard
830956	0.0333172	1.30517	discard
830893	0.00627716	0.0120715	discard
830732	0.0173829	0.0690488	discard
830657	0.00144858	0.00144858	discard
830545	0.135683	0.35635	keep
830481	0.000482859	0.000965717	discard
830442	0.0265572	0.034283	discard
830392	0.00289715	0.00289715	discard
830338	0.0811202	0.352487	keep
830315	0.260744	2.67455	keep
829867	0.00724288	0.00965717	discard
829851	0.0627716	0.140029	keep
829745	0.192178	0.334138	keep
829523	0.0985031	0.396427	keep
829373	0.0289715	0.0386287	discard
829266	0.116369	0.519556	keep
829240	0.289232	3.09609	keep
829194	0.000482859	0.00241429	discard
828941	0.000482859	0.000482859	discard
828885	0.0415258	0.0729116	discard
828884	0.000482859	0.000482859	discard
828844	0.0236601	0.0304201	discard
828752	0.0318687	0.105746	discard
828667	0.0685659	0.220183	keep
828546	0.00144858	0.00144858	discard
828523	0.000482859	0.000965717	discard
828483	0.000965717	0.000965717	discard
828431	0.343312	1.53356	keep
828320	0.245775	1.3438	keep
828311	0.092226	0.347175	keep
828284	0.249638	2.39401	keep
828254	0.103815	0.165138	keep
828198	0.0173829	0.0280058	discard
828164	0.0313858	0.0651859	discard
828162	0.000965717	0.000965717	discard
828121	0.00338001	0.00531144	discard
828027	0.000482859	0.000482859	discard
827943	0.217769	1.53935	keep
827919	0.0458716	0.0898117	discard
827888	0.00144858	0.00144858	discard
827702	0.00338001	0.00531144	discard
827585	0.228875	7.61951	keep
827497	0.529213	21.3815	keep
827487	0.309995	3.86866	keep
827422	0.00241429	0.00241429	discard
827390	0.187832	0.900531	keep
827323	0.0816031	0.603573	keep
827285	0.211492	0.354901	keep
827191	0.139063	25.9174	keep
827181	0.00386287	0.00482859	discard
827089	0.00869145	0.01352	discard
827051	0.0164172	0.0231772	discard
827050	0.262192	0.815548	keep
826918	0.00531144	0.00531144	discard
826904	0.717045	5.02463	keep
826836	0.268952	1.99131	keep
826749	0.218252	0.886528	keep
826611	0.0468373	0.133752	discard
826512	0.0111057	0.0130372	discard
826497	0.229841	1.00531	keep
826332	0.0975374	0.695799	keep
826270	0.0859488	0.107677	keep
826076	0.00193143	0.00193143	discard
825981	0.00144858	0.00144858	discard
825815	0.000482859	0.000482859	discard
825653	0.12844	0.837277	keep
825639	0.239498	1.32014	keep
825452	0.282955	0.785128	keep
825362	0.0791888	0.569773	keep
825276	0.152583	0.361661	keep
825188	0.0197972	0.0912603	discard
825183	0.0898117	0.279575	keep
825152	0.105263	0.191212	keep
825112	0.430227	1.53356	keep
825086	0.0265572	0.232738	discard
825081	0.176726	0.335104	keep
824912	0.00241429	0.00627716	discard
824845	0.00820859	0.00965717	discard
824826	0.0811202	0.0980203	keep
824723	0.0366972	0.0864317	discard
824700	0.00241429	0.00676002	discard
824675	0.0531144	0.0869145	keep
824645	0.00289715	0.00627716	discard
824526	0.0130372	0.0294544	discard
824481	0.0931917	0.469338	keep
824462	0.00772574	0.0120715	discard
824418	0.000482859	0.00193143	discard
824302	0.000965717	0.00193143	discard
824142	0.00193143	0.00241429	discard
824080	0.0830517	0.163206	keep
824043	0.214872	0.834862	keep
824028	0.298889	0.953646	keep
4484460	0.00144858	0.00144858	discard
823930	0.0115886	0.0188315	discard
823809	0.000482859	0.000482859	discard
823745	0.000965717	0.000965717	discard
823732	0.00144858	0.00144858	discard
823671	0.00772574	0.00965717	discard
823633	0.0569773	0.11154	keep
823619	0.0270401	0.0391115	discard
823486	0.00338001	0.00386287	discard
823439	0.252535	1.00869	keep
823387	0.00338001	0.00482859	discard
823382	0.00820859	0.01014	discard
823343	0.0106229	0.0226944	discard
823314	0.000482859	0.000482859	discard
823246	0.0366972	0.0729116	discard
823099	0.01014	0.0197972	discard
823057	0.00531144	0.00676002	discard
823024	0.1352	0.435056	keep
822913	0.0931917	0.280541	keep
822903	0.0603573	0.0733945	keep
822874	0.0758088	0.105263	keep
822776	0.251569	1.59585	keep
822745	0.0294544	0.0497344	discard
822613	0.225978	2.77595	keep
822571	0.621922	6.5548	keep
822517	0.321584	4.05794	keep
822432	0.00869145	2.87591	discard
822425	0.00531144	0.00869145	discard
822419	0.146306	0.594399	keep
822386	0.0560116	1.39788	keep
822362	0.100917	1.35683	keep
822361	0.0217286	0.0507001	discard
822337	0.0946403	0.698213	keep
822271	0.0130372	0.0371801	discard
822250	0.0796717	0.15548	keep
822219	0.0309029	0.0608402	discard
822205	0.0217286	0.0333172	discard
822106	0.00531144	0.00627716	discard
822060	0.0589087	0.169	keep
822030	0.539836	2.87011	keep
821947	0.00241429	0.00241429	discard
821930	0.0951231	0.291647	keep
821802	0.051183	0.085466	keep
821788	0.000482859	0.000965717	discard
821747	0.105746	0.215838	keep
821689	0.0106229	0.0188315	discard
821656	0.0284887	0.104297	discard
821644	0.00241429	0.00482859	discard
821608	0.0502173	0.0777402	keep
821592	0.0115886	0.0115886	discard
821584	0.00338001	0.00627716	discard
821508	0.000965717	0.000965717	discard
821468	0.209561	5.46499	keep
821325	0.00627716	0.00820859	discard
821292	0.00193143	0.00193143	discard
821266	0.0231772	0.0429744	discard
821080	0.159826	1.92371	keep
820897	0.000482859	0.00241429	discard
820738	0.00193143	0.00193143	discard
820730	0.000965717	0.00144858	discard
820720	0.0111057	0.0144858	discard
820612	0.000965717	0.00338001	discard
820558	0.00482859	0.0057943	discard
820543	0.00869145	0.0497344	discard
820506	0.0231772	0.195075	discard
820370	0.140995	0.712216	keep
820346	0.0526316	0.164172	keep
820335	0.0366972	0.0738774	discard
820313	0.0758088	0.246258	keep
820245	0.000482859	0.000482859	discard
820244	0.0188315	0.129406	discard
820219	0.299372	1.05263	keep
820086	0.0729116	0.0985031	keep
819999	0.126026	1.21729	keep
819962	0.0169	0.0231772	discard
819893	0.44761	2.35152	keep
819885	0.0217286	0.0318687	discard
819853	0.0439401	0.0719459	discard
819839	0.000482859	0.00144858	discard
819829	0.000965717	0.000965717	discard
819810	0.00772574	0.279092	discard
819786	0.126992	0.279092	keep
819730	0.0280058	0.104297	discard
819729	0.0883631	0.239015	keep
819718	0.000482859	0.000482859	discard
819708	0.39353	3.7634	keep
819702	0.00434573	0.00434573	discard
819699	0.051183	0.0859488	keep
819681	0.0111057	0.0178658	discard
819659	0.173346	0.985031	keep
819472	0.00289715	0.00386287	discard
819360	0.00772574	0.0111057	discard
819326	0.00724288	0.0140029	discard
819250	0.0347658	0.169	discard
819247	0.531144	4.4283	keep
819168	0.00193143	0.00820859	discard
819061	0.318204	4.93964	keep
819050	0.0202801	0.0420087	discard
819037	0.133269	0.209561	keep
818976	0.234186	0.717045	keep
818959	0.00144858	0.00724288	discard
818915	0.00193143	0.00193143	discard
818891	0.000965717	0.00144858	discard
818887	0.0294544	0.064703	discard
818854	0.00724288	0.00869145	discard
818851	0.00144858	0.00144858	discard
818777	0.0762916	0.152583	keep
818665	0.00627716	0.00676002	discard
818605	0.0202801	0.0226944	discard
818602	0.0598745	0.192178	keep
818553	0.00434573	0.00627716	discard
818545	0.0111057	0.041043	discard
818484	0.00289715	0.00289715	discard
818461	0.106229	0.232738	keep
818401	0.0270401	0.193143	discard
818388	0.183003	0.544182	keep
818369	0.000482859	0.00144858	discard
818282	0.102849	0.239498	keep
818254	0.000965717	0.000965717	discard
818234	0.00772574	0.00869145	discard
818188	0.0980203	0.254466	keep
818179	0.0415258	0.0627716	discard
818174	0.184452	1.53694	keep
818170	0.0188315	0.0449058	discard
818057	0.0449058	0.0767745	discard
818029	0.0188315	0.0289715	discard
818005	0.0458716	0.0825688	discard
817995	0.390633	1.0705	keep
817955	0.202801	11.2757	keep
817874	0.0560116	0.0801545	keep
817861	0.0318687	0.392081	discard
817857	0.00144858	0.00676002	discard
817849	0.0709802	0.379527	keep
817795	0.00676002	0.00917431	discard
817786	0.000482859	0.000482859	discard
817783	0.00531144	0.00627716	discard
817766	0.13182	0.334138	keep
817734	0.0627716	0.179623	keep
817706	0.000965717	0.00144858	discard
817606	0.00676002	0.01014	discard
817598	0.0188315	0.0328344	discard
817586	0.149686	0.540802	keep
817556	0.203283	0.492516	keep
817479	0.346692	1.30275	keep
817349	0.0202801	0.0260744	discard
817295	0.238532	4.11782	keep
817284	0.047803	0.114437	discard
817234	0.00144858	0.00193143	discard
817230	0.01352	0.113472	discard
817152	0.704973	18.7871	keep
817151	0.00338001	0.00386287	discard
817141	0.299372	0.799131	keep
817127	0.0497344	0.116852	discard
817067	0.424433	1.9633	keep
817066	0.0130372	0.0188315	discard
817013	0.000482859	0.000965717	discard
816965	0.000965717	0.000965717	discard
816913	0.164172	0.446644	keep
816868	0.00386287	0.00724288	discard
816867	0.000965717	0.00144858	discard
816789	0.000482859	0.000482859	discard
816760	0.0115886	0.01352	discard
816670	0.000965717	0.00144858	discard
816643	0.0188315	0.037663	discard
816631	0.53211	4.02221	keep
816596	0.01014	0.0226944	discard
816571	0.0758088	1.00917	keep
816569	0.00482859	0.00676002	discard
816525	0.0642202	0.0999517	keep
816505	0.193626	2.94157	keep
816470	0.0255915	0.044423	discard
816463	0.0265572	0.0507001	discard
816441	0.277644	8.183	keep
816438	0.0231772	0.115403	discard
816400	0.00338001	0.00386287	discard
816368	0.00144858	0.00144858	discard
816282	0.153549	0.46451	keep
816280	0.126026	1.31434	keep
816229	0.0729116	0.112023	keep
816208	0.115886	0.973443	keep
816092	0.000482859	0.000965717	discard
815996	0.00627716	0.00772574	discard
815859	0.692419	7.77402	keep
815820	0.00386287	0.00482859	discard
815724	0.0593916	0.250604	keep
815674	0.01352	0.0270401	discard
815658	0.000965717	0.00144858	discard
815596	0.200869	0.684693	keep
815543	0.0338001	0.0627716	discard
815480	0.0255915	0.112989	discard
815406	0.229358	0.621439	keep
815236	0.0178658	0.0482859	discard
815203	0.0294544	0.401738	discard
815118	0.0391115	0.10816	discard
815110	0.0381458	0.136166	discard
815102	0.00193143	0.00482859	discard
815083	0.000965717	0.000965717	discard
814971	0.000482859	0.000482859	discard
814924	0.000482859	0.000482859	discard
814917	0.0246258	0.245775	discard
814909	0.0217286	0.0492516	discard
814889	0.0173829	0.0289715	discard
814826	0.0120715	0.0169	discard
814805	0.00434573	0.00869145	discard
814721	0.0666345	0.123612	keep
814705	0.00917431	0.0130372	discard
814647	0.466441	2.99517	keep
814510	0.0111057	0.0173829	discard
814504	0.00917431	0.0159343	discard
814489	0.110092	0.285369	keep
814461	0.139063	0.266055	keep
814282	0.0685659	0.107195	keep
814277	0.00241429	0.00289715	discard
814275	0.115403	0.678416	keep
814261	0.000482859	0.000482859	discard
814239	0.0115886	0.0140029	discard
814232	0.281507	1.18107	keep
814230	0.00917431	0.0255915	discard
814200	0.00144858	0.00144858	discard
814176	0.0395944	0.267021	discard
814170	0.00193143	0.00289715	discard
814145	0.000482859	0.000965717	discard
814052	0.00193143	0.00193143	discard
814032	0.412844	2.19314	keep
814011	0.142926	0.266055	keep
813945	0.0820859	0.41381	keep
813938	0.064703	0.239015	keep
813916	0.117335	1.39208	keep
813906	0.411878	1.88749	keep
813885	0.101883	0.602607	keep
813868	0.000482859	0.000482859	discard
813849	0.120232	0.414775	keep
813841	0.0555287	0.210043	keep
813781	0.00869145	0.0106229	discard
813695	0.00724288	0.00917431	discard
813692	0.000482859	0.000965717	discard
813668	0.0188315	0.0569773	discard
813632	0.00193143	0.00289715	discard
813617	0.00676002	0.0106229	discard
813565	0.0188315	0.0453887	discard
813553	0.0400773	0.0878803	discard
813548	0.0057943	0.00772574	discard
813457	0.0502173	0.174312	keep
813442	0.00193143	0.00289715	discard
813418	0.273298	0.648479	keep
813413	0.103815	0.51521	keep
813352	0.0260744	0.117817	discard
813339	0.00241429	0.00241429	discard
813334	0.000482859	0.000482859	discard
813272	0.057943	0.119266	keep
813217	0.171898	2.31965	keep
813120	0.0569773	0.199421	keep
813047	0.360695	1.507	keep
813043	0.507484	17.3375	keep
813035	0.00144858	0.00241429	discard
813023	0.110575	0.274746	keep
813011	0.0154515	0.0299372	discard
812978	0.0106229	0.0260744	discard
812921	0.0473201	0.11154	discard
812902	0.0366972	0.0618059	discard
812809	0.0796717	0.267504	keep
812790	0.00289715	0.00338001	discard
812714	0.147755	0.337518	keep
812687	0.000965717	0.00193143	discard
812600	0.151135	2.56784	keep
812594	0.00193143	0.00531144	discard
812589	0.430227	4.07533	keep
812496	0.000965717	0.00144858	discard
812396	0.0154515	0.0362144	discard
812381	0.127958	0.218735	keep
812224	0.00917431	0.0154515	discard
812210	0.203283	0.516176	keep
812143	0.0130372	0.0289715	discard
812138	0.000482859	0.000482859	discard
812105	0.813134	23.5756	keep
812089	0.109126	0.520039	keep
811877	0.00386287	0.00627716	discard
811763	0.600193	3.70932	keep
811720	0.064703	0.146306	keep
811492	0.0391115	0.114437	discard
811452	0.0183486	0.183003	discard
811449	0.185901	0.322549	keep
811435	0.137615	0.221632	keep
811434	0.187832	4.75712	keep
811421	0.00193143	0.00386287	discard
811387	0.0313858	0.0564944	discard
811272	0.0540802	0.0820859	keep
811263	0.535973	2.45582	keep
811253	0.0733945	0.349107	keep
811192	0.00144858	0.00144858	discard
811187	0.624336	9.43361	keep
811148	0.0255915	0.0482859	discard
811080	0.0965717	0.582327	keep
811076	0.00144858	0.00289715	discard
811017	0.00144858	0.00338001	discard
811000	0.000482859	0.000965717	discard
810959	0.248672	0.577499	keep
810955	0.0801545	0.633028	keep
810952	0.000482859	0.000482859	discard
810886	0.32593	4.0816	keep
810882	0.394013	1.6649	keep
810824	0.000482859	0.000482859	discard
810792	0.0767745	0.16562	keep
810759	0.0449058	0.100435	discard
810713	0.00772574	0.0125543	discard
810679	0.00482859	0.00482859	discard
810672	0.0985031	0.321584	keep
810563	0.00676002	0.00724288	discard
810455	0.00144858	0.00144858	discard
810450	0.35297	4.70111	keep
810416	0.1183	0.530179	keep
810402	0.00289715	0.00289715	discard
810399	0.000965717	0.000965717	discard
810372	0.00676002	0.0144858	discard
810249	0.0183486	0.0796717	discard
810194	0.000482859	0.000965717	discard
810167	0.736842	3.20715	keep
810133	0.0193143	0.0526316	discard
810126	0.0183486	0.057943	discard
810109	0.00386287	0.00434573	discard
810096	0.314341	1.09899	keep
810076	0.39015	2.93192	keep
810037	0.000482859	0.000482859	discard
809954	0.161758	0.527282	keep
809921	0.0946403	0.507967	keep
809894	0.00482859	0.00482859	discard
809760	0.0487687	0.0980203	discard
809729	0.00482859	0.00772574	discard
809691	0.00144858	0.00241429	discard
809666	0.0289715	0.0526316	discard
809583	0.130855	0.319652	keep
809485	0.201835	5.08064	keep
809463	0.0473201	0.168035	discard
809457	0.0144858	0.044423	discard
809442	0.000482859	0.000965717	discard
809437	0.0724288	6.10768	keep
809386	0.00676002	0.0149686	discard
809380	0.000482859	0.000482859	discard
809352	0.0115886	0.0309029	discard
809293	0.171415	0.59295	keep
809258	0.00241429	0.00289715	discard
809245	0.00144858	0.00338001	discard
809196	0.379527	1.59247	keep
809189	0.000482859	0.00144858	discard
808911	0.0130372	0.132303	discard
808852	0.000482859	0.000482859	discard
808847	0.00676002	0.0584259	discard
808818	0.0371801	0.628682	discard
808786	0.0207629	0.0366972	discard
808758	0.0289715	0.0338001	discard
808692	0.00193143	0.00531144	discard
808651	0.00531144	0.00627716	discard
808650	0.0323515	0.209078	discard
808597	0.00531144	0.00772574	discard
808576	0.000965717	0.000965717	discard
808569	0.00289715	0.00338001	discard
808546	0.140029	0.292612	keep
808486	0.00724288	0.00724288	discard
808482	0.0197972	0.0284887	discard
808471	0.000482859	0.00144858	discard
808372	0.100917	0.17238	keep
808319	0.218735	0.398841	keep
808256	0.425398	5.89039	keep
808224	0.00144858	0.00144858	discard
808202	0.000482859	0.000482859	discard
808160	0.00289715	0.00482859	discard
808095	0.00144858	0.00144858	discard
808092	0.0057943	0.0429744	discard
808040	0.0183486	0.0328344	discard
807932	0.244809	1.28585	keep
807901	0.326412	0.900048	keep
807870	0.00531144	0.00820859	discard
807843	0.0309029	0.0449058	discard
807828	0.000482859	0.000482859	discard
807804	0.0275229	0.041043	discard
807751	0.00386287	0.00869145	discard
807703	0.0193143	0.037663	discard
807693	0.0420087	0.0753259	discard
807678	0.00434573	0.0057943	discard
807525	0.0357315	0.047803	discard
807518	0.00193143	0.00193143	discard
807473	0.0207629	0.0637373	discard
807460	0.00289715	0.00482859	discard
807456	0.366972	0.810237	keep
807447	0.00531144	0.0106229	discard
807426	0.0260744	0.564462	discard
807415	0.142926	0.286818	keep
807278	0.00193143	0.00193143	discard
807200	0.00193143	0.00193143	discard
807187	0.00482859	0.00627716	discard
807173	0.000965717	0.000965717	discard
807137	0.0338001	0.047803	discard
807110	0.00338001	0.0057943	discard
807035	0.0289715	0.0371801	discard
806959	0.415258	1.77692	keep
806848	0.00869145	0.0106229	discard
806581	0.00241429	0.00338001	discard
806568	0.00289715	0.00289715	discard
806566	0.00869145	0.0140029	discard
806547	0.00144858	0.00193143	discard
806405	0.0106229	0.0130372	discard
806393	0.0608402	0.0878803	keep
[truncated: 28,610 more rows]
