# Supplementary material for: Compositional shifts in root-associated bacterial and archaeal microbiota track the plant life cycle in field-grown rice
Source: PLoS Biol. 2018 Feb 23;16(2):e2003862. doi: 10.1371/journal.pbio.2003862 (PMC5841827; doi:10.1371/journal.pbio.2003862)
Supplement: S25 Data — (XLSX) [file pbio.2003862.s025.xlsx]

## Sheet: S25 Data
Compartment	type	OTUs	Error
Endosphere	Train	10885	269.563
Endosphere	Train	5442	246.439
Endosphere	Train	2721	234.676
Endosphere	Train	1361	220.155
Endosphere	Train	680	203.39
Endosphere	Train	340	198.337
Endosphere	Train	170	185.821
Endosphere	Train	85	201.652
Endosphere	Train	43	223.305
Endosphere	Train	21	245.173
Endosphere	Train	11	276.295
Endosphere	Train	5	374.513
Endosphere	Train	3	417.071
Endosphere	Train	1	708.404
Rhizosphere	Train	10885	258.015
Rhizosphere	Train	5442	232.122
Rhizosphere	Train	2721	216.803
Rhizosphere	Train	1361	193.099
Rhizosphere	Train	680	175.419
Rhizosphere	Train	340	169.108
Rhizosphere	Train	170	172.169
Rhizosphere	Train	85	195.638
Rhizosphere	Train	43	225.025
Rhizosphere	Train	21	237.107
Rhizosphere	Train	11	282.867
Rhizosphere	Train	5	400.249
Rhizosphere	Train	3	483.115
Rhizosphere	Train	1	844.51
