# Supplementary material for: Compositional shifts in root-associated bacterial and archaeal microbiota track the plant life cycle in field-grown rice
Source: PLoS Biol. 2018 Feb 23;16(2):e2003862. doi: 10.1371/journal.pbio.2003862 (PMC5841827; doi:10.1371/journal.pbio.2003862)
Supplement: S1 Table — (XLSX) [file pbio.2003862.s038.xlsx]

## Sheet: S1 Table
All Data		Df	SumsOfSqs	MeanSqs	F.Model	R2	Pr(>F)
	Site	1	34.693	34.693	296.533	0.13945	0.001	***
	Compartment	3	55.505	18.502	158.138	0.22311	0.001	***
	Age	1	14.408	14.408	123.148	0.05791	0.001	***
	MiSeqRun	1	2.292	2.292	19.593	0.00921	0.001	***
	Site:Compartment	2	11.588	5.794	49.521	0.04658	0.001	***
	Site:Age	1	4.732	4.732	40.446	0.01902	0.001	***
	Compartment:Age	3	3.973	1.324	11.32	0.01597	0.001	***
	Site:Compartment:Age	2	1.435	0.718	6.133	0.00577	0.001	***
	Residuals	1027	120.156	0.117		0.48298
	Total	1041	248.782			1
Arkansas 2016 Data		Df	SumsOfSqs	MeanSqs	F.Model	R2	Pr(>F)				Bulk Soil	Rhizosphere	Endosphere			Bulk Soil	Rhizosphere	Endosphere			Df	Variance	F	R2	Pr(>F)
	Compartment	2	23.883	11.9416	98.957	0.33129	0.001	***		Bulk Soil	1				Bulk Soil	0				Compartment	2	133.96	84.9586	0.302604	0.001	***
	Age	1	5.729	5.7292	47.477	0.07947	0.001	***		Rhizosphere	<0.001	1			Rhizosphere	0.149	0			Age	1	38.92	49.3667	0.0879169	0.001	***
	Cultivar	1	0.277	0.2773	2.298	0.00385	0.027	*		Endosphere	<0.001	<0.001	1		Endosphere	0.325	0.269	0		Cultivar	1	1.945	2.4672	0.00439358	0.013	*
	MiSeqRun	1	1.819	1.8191	15.074	0.02523	0.001	***												Compartment:Age	2	21.514	13.644	0.0485982	0.001	***
	Compartment:Age	2	2.736	1.3681	11.337	0.03796	0.001	***												Compartment:Cultivar	1	1.019	1.292	0.00230183	0.17
	Compartment:Cultivar	1	0.14	0.1396	1.157	0.00194	0.269													Age:Cultivar	1	1.592	2.0197	0.00359619	0.033	*
	Age:Cultivar	1	0.219	0.2186	1.811	0.00303	0.078	.												Compartment:Age:Cultivar	1	0.918	1.1648	0.00207368	0.236
	Compartment:Age:Cultivar	1	0.12	0.1203	0.997	0.00167	0.378													Residual	308	242.823
	Residuals	308	37.168	0.1207		0.51557																442.691
	Total	318	72.091			1
California 2014-2015 Data		Df	SumsOfSqs	MeanSqs	F.Model	R2	Pr(>F)				Bulk Soil	Rhizosphere	Rhizoplane	Endosphere		Bulk Soil	Rhizosphere	Rhizoplane	Endosphere		Df	Variance	F	R2	Pr(>F)
	Compartment	3	43.396	14.4653	133.398	0.30561	0.001	***		Bulk Soil	1				Bulk Soil	0				Compartment	3	118.44	120.781	0.289499	0.001	***
	Age	1	13.173	13.1726	121.477	0.09277	0.001	***		Rhizosphere	<0.001	1			Rhizosphere	0.139	0			Age	1	38.161	116.744	0.0932756	0.001	***
	Season	1	2.577	2.5772	23.767	0.01815	0.001	***		Rhizoplane	<0.001	<0.001	1		Rhizoplane	0.255	0.184	0		Season	1	2.851	8.7208	0.0069686	0.001	***
	MiSeqRun	1	0.811	0.8107	7.476	0.00571	0.001	***		Endosphere	<0.001	<0.001	<0.001	1	Endosphere	0.387	0.327	0.06	0	Compartment:Age	3	10.024	10.2222	0.0245013	0.001	***
	Compartment:Age	3	2.706	0.902	8.318	0.01906	0.001	***												Compartment:Season	3	4.29	4.3747	0.0104859	0.001	***
	Compartment:Season	3	1.416	0.4721	4.353	0.00997	0.001	***												Age:Season	1	2.832	8.6631	0.00692216	0.001	***
	Age:Season	1	0.855	0.8547	7.882	0.00602	0.001	***												Compartment:Age:Season	3	1.75	1.785	0.00427746	0.013	*
	Compartment:Age:Season	3	0.507	0.1691	1.56	0.00357	0.042	*												Residual	706	230.773
	Residuals	706	76.557	0.1084		0.53914																409.121
	Total	722	141.997			1
