# Supplementary material for: Compositional shifts in root-associated bacterial and archaeal microbiota track the plant life cycle in field-grown rice
Source: PLoS Biol. 2018 Feb 23;16(2):e2003862. doi: 10.1371/journal.pbio.2003862 (PMC5841827; doi:10.1371/journal.pbio.2003862)
Supplement: S2 Table — (XLSX) [file pbio.2003862.s039.xlsx]

## Sheet: S2 Table
		NO3-N	Olsen-P	X-K	X-K	X-Na	X-Na	X-Ca	X-Mg	CEC (estimated)	OM (LOI)	pH
	Arkansas1	9.25	23.4	46	0.12	35	0.15	6.38	2.58	9.22	1.91	5.7
	Arkansas1_2	10.1	23.8	46	0.12	34	0.15	6.26	2.57	9.1	1.9	5.71
	Arkansas2	12.05	16.8	40	0.1	37	0.16	6.53	2.71	9.51	2.14	5.68
	California1	8.9	6.6	186	0.48	126	0.55	19.68	15.64	36.34	4.98	6.32
	California2	8.45	6.3	203	0.52	123	0.54	26.18	15.97	43.2	4.84	6.43
	Biggs	53.5	52	227	0.58	77	0.34	12.82	9.56	23.3	3.69	4.64
	Davis1	10.55	20.4	346	0.89	39	0.17	8.36	18.27	27.69	2.79	6.73
	Davis2	10.4	21.4	354	0.9	38	0.17	8.53	18.56	28.16	2.72	6.73
