# Supplementary material for: Compositional shifts in root-associated bacterial and archaeal microbiota track the plant life cycle in field-grown rice
Source: PLoS Biol. 2018 Feb 23;16(2):e2003862. doi: 10.1371/journal.pbio.2003862 (PMC5841827; doi:10.1371/journal.pbio.2003862)
Supplement: S3 Table — (XLSX) [file pbio.2003862.s040.xlsx]

## Sheet: S3 Table
OTU	Compartment	PlotOrder	Kingdom	Phylum	Class	Order	Genus	Species	classification
112962	Endosphere	1	Bacteria	Chloroflexi	Chloroflexi	Herpetosiphonales	unclassified	unclassified	Early
144554	Endosphere	2	Bacteria	Proteobacteria	Betaproteobacteria	Burkholderiales	unclassified	unclassified	Early
174873	Endosphere	3	Bacteria	Proteobacteria	Betaproteobacteria	Burkholderiales	Hydrogenophaga	unclassified	Complex
217917	Endosphere	4	Bacteria	Chloroflexi	Chloroflexi	[Roseiflexales]	unclassified	unclassified	Early
238766	Endosphere	5	Bacteria	Chloroflexi	Chloroflexi	[Roseiflexales]	unclassified	unclassified	Early
289530	Endosphere	6	Bacteria	Chloroflexi	Chloroflexi	[Roseiflexales]	unclassified	unclassified	Early
317157	Endosphere	7	Bacteria	Proteobacteria	Betaproteobacteria	Burkholderiales	Janthinobacterium	unclassified	Early
4308189	Endosphere	8	Bacteria	Proteobacteria	Betaproteobacteria	Burkholderiales	unclassified	unclassified	Early
4337622	Endosphere	9	Bacteria	Proteobacteria	Alphaproteobacteria	Rhizobiales	Agrobacterium	unclassified	Early
532331	Endosphere	10	Bacteria	Bacteroidetes	Cytophagia	Cytophagales	unclassified	unclassified	Early
545548	Endosphere	11	Bacteria	Chloroflexi	Chloroflexi	[Roseiflexales]	unclassified	unclassified	Early
559278	Endosphere	12	Bacteria	Chloroflexi	Chloroflexi	[Roseiflexales]	unclassified	unclassified	Early
575562	Endosphere	13	Bacteria	Proteobacteria	Betaproteobacteria	Burkholderiales	Acidovorax	unclassified	Early
575993	Endosphere	14	Bacteria	Proteobacteria	Deltaproteobacteria	Spirobacillales	unclassified	unclassified	Early
112867	Endosphere	15	Bacteria	Chloroflexi	Ellin6529	unclassified	unclassified	unclassified	Early
4254478	Endosphere	16	Bacteria	Proteobacteria	Betaproteobacteria	Burkholderiales	unclassified	unclassified	Early
766306	Endosphere	17	Bacteria	Proteobacteria	Betaproteobacteria	Burkholderiales	unclassified	unclassified	Early
1930261	Endosphere	18	Bacteria	Fibrobacteres	Fibrobacteria	258ds10	unclassified	unclassified	Early
2565173	Endosphere	19	Bacteria	Verrucomicrobia	Opitutae	Opitutales	Opitutus	unclassified	Early
305915	Endosphere	20	Bacteria	Proteobacteria	Betaproteobacteria	Burkholderiales	unclassified	unclassified	Early
4439805	Endosphere	21	Bacteria	Fibrobacteres	Fibrobacteria	258ds10	unclassified	unclassified	Early
4452118	Endosphere	22	Bacteria	Proteobacteria	Betaproteobacteria	Burkholderiales	Leptothrix	unclassified	Early
4453710	Endosphere	23	Bacteria	Proteobacteria	Betaproteobacteria	Burkholderiales	Rhodoferax	unclassified	Early
56717	Endosphere	24	Archaea	Crenarchaeota	MCG	pGrfC26	unclassified	unclassified	Complex
152361	Endosphere	25	Bacteria	Bacteroidetes	[Saprospirae]	[Saprospirales]	unclassified	unclassified	Complex
3430519	Endosphere	26	Bacteria	Proteobacteria	Deltaproteobacteria	Myxococcales	Anaeromyxobacter	unclassified	Complex
365866	Endosphere	27	Bacteria	Proteobacteria	Betaproteobacteria	Rhodocyclales	unclassified	unclassified	Late
3893865	Endosphere	28	Bacteria	Proteobacteria	Betaproteobacteria	SBla14	unclassified	unclassified	Late
537229	Endosphere	29	Bacteria	Proteobacteria	Epsilonproteobacteria	Campylobacterales	Sulfurospirillum	unclassified	Late
784524	Endosphere	30	Bacteria	Proteobacteria	Betaproteobacteria	Rhodocyclales	Dechloromonas	unclassified	Late
234236	Endosphere	31	Bacteria	Proteobacteria	Betaproteobacteria	SBla14	unclassified	unclassified	Late
4319981	Endosphere	32	Bacteria	Proteobacteria	Betaproteobacteria	Rhodocyclales	Propionivibrio	unclassified	Late
555887	Endosphere	33	Bacteria	Proteobacteria	Betaproteobacteria	SBla14	unclassified	unclassified	Late
876957	Endosphere	34	Bacteria	Proteobacteria	Betaproteobacteria	SBla14	unclassified	unclassified	Late
333636	Endosphere	35	Bacteria	Proteobacteria	Deltaproteobacteria	Myxococcales	unclassified	unclassified	Late
565744	Endosphere	36	Bacteria	Proteobacteria	Betaproteobacteria	SBla14	unclassified	unclassified	Late
137363	Endosphere	37	Bacteria	Proteobacteria	Deltaproteobacteria	Myxococcales	unclassified	unclassified	Late
137893	Endosphere	38	Bacteria	Proteobacteria	Deltaproteobacteria	Desulfuromonadales	Geobacter	unclassified	Late
3116297	Endosphere	39	Bacteria	Proteobacteria	Deltaproteobacteria	Myxococcales	unclassified	unclassified	Late
1698511	Endosphere	40	Bacteria	Firmicutes	Clostridia	Clostridiales	BSV43	unclassified	Late
234790	Endosphere	41	Bacteria	Proteobacteria	Deltaproteobacteria	Desulfovibrionales	Desulfovibrio	mexicanus	Late
238710	Endosphere	42	Bacteria	Proteobacteria	Gammaproteobacteria	Xanthomonadales	unclassified	unclassified	Late
344965	Endosphere	43	Bacteria	Proteobacteria	Deltaproteobacteria	Desulfuromonadales	Geobacter	unclassified	Late
4365790	Endosphere	44	Bacteria	Proteobacteria	Betaproteobacteria	Rhodocyclales	unclassified	unclassified	Late
4389643	Endosphere	45	Bacteria	Proteobacteria	Betaproteobacteria	Rhodocyclales	unclassified	unclassified	Late
4409981	Endosphere	46	Bacteria	Spirochaetes	Spirochaetes	Spirochaetales	Treponema	unclassified	Late
4432840	Endosphere	47	Bacteria	Proteobacteria	Deltaproteobacteria	Desulfobacterales	unclassified	unclassified	Late
532956	Endosphere	48	Bacteria	Spirochaetes	Spirochaetes	Spirochaetales	Treponema	unclassified	Late
239439	Endosphere	49	Bacteria	Proteobacteria	Betaproteobacteria	Rhodocyclales	unclassified	unclassified	Late
243306	Endosphere	50	Bacteria	Proteobacteria	Deltaproteobacteria	Desulfovibrionales	Desulfovibrio	unclassified	Late
314978	Endosphere	51	Bacteria	Acidobacteria	[Chloracidobacteria]	PK29	unclassified	unclassified	Late
4350890	Endosphere	52	Bacteria	Proteobacteria	Betaproteobacteria	Rhodocyclales	unclassified	unclassified	Late
4354706	Endosphere	53	Bacteria	Proteobacteria	Deltaproteobacteria	Desulfovibrionales	Desulfovibrio	putealis	Late
4381417	Endosphere	54	Bacteria	Proteobacteria	Betaproteobacteria	unclassified	unclassified	unclassified	Late
4386	Endosphere	55	Bacteria	Spirochaetes	[Leptospirae]	[Leptospirales]	Leptonema	unclassified	Late
519955	Endosphere	56	Bacteria	Proteobacteria	Betaproteobacteria	Rhodocyclales	unclassified	unclassified	Late
816501	Endosphere	57	Bacteria	Proteobacteria	Betaproteobacteria	SBla14	unclassified	unclassified	Late
829953	Endosphere	58	Bacteria	Spirochaetes	Spirochaetes	Spirochaetales	Treponema	unclassified	Late
167822	Endosphere	59	Bacteria	Proteobacteria	Deltaproteobacteria	Desulfuromonadales	Geobacter	unclassified	Late
178053	Endosphere	60	Bacteria	Proteobacteria	Betaproteobacteria	unclassified	unclassified	unclassified	Late
4476708	Endosphere	61	Bacteria	Proteobacteria	Deltaproteobacteria	Desulfovibrionales	Desulfovibrio	unclassified	Late
1113471	Endosphere	62	Bacteria	Verrucomicrobia	[Pedosphaerae]	[Pedosphaerales]	unclassified	unclassified	Late
115150	Endosphere	63	Bacteria	Proteobacteria	Alphaproteobacteria	Rhizobiales	unclassified	unclassified	Late
12048	Endosphere	64	Bacteria	Actinobacteria	Actinobacteria	Actinomycetales	Actinomadura	vinacea	Complex
129337	Endosphere	65	Bacteria	Proteobacteria	Alphaproteobacteria	Rhodospirillales	Telmatospirillum	siberiense	Late
152462	Endosphere	66	Bacteria	Proteobacteria	Alphaproteobacteria	Rhizobiales	Bradyrhizobium	unclassified	Complex
156377	Endosphere	67	Bacteria	Proteobacteria	Alphaproteobacteria	Rhodospirillales	Telmatospirillum	unclassified	Late
173071	Endosphere	68	Bacteria	Proteobacteria	Alphaproteobacteria	Rhizobiales	unclassified	unclassified	Late
204970	Endosphere	69	Bacteria	Proteobacteria	Alphaproteobacteria	Rhizobiales	unclassified	unclassified	Late
210800	Endosphere	70	Bacteria	Proteobacteria	Alphaproteobacteria	Rhizobiales	unclassified	unclassified	Late
249831	Endosphere	71	Bacteria	Proteobacteria	Alphaproteobacteria	Rhizobiales	Bradyrhizobium	unclassified	Late
2655362	Endosphere	72	Bacteria	Proteobacteria	Alphaproteobacteria	Rhizobiales	unclassified	unclassified	Late
3514708	Endosphere	73	Bacteria	Bacteroidetes	Bacteroidia	Bacteroidales	unclassified	unclassified	Late
4327829	Endosphere	74	Bacteria	Proteobacteria	Alphaproteobacteria	Rhizobiales	Rhodoplanes	unclassified	Late
4330207	Endosphere	75	Bacteria	Proteobacteria	Alphaproteobacteria	Rhizobiales	unclassified	unclassified	Late
4418945	Endosphere	76	Bacteria	Bacteroidetes	Bacteroidia	Bacteroidales	unclassified	unclassified	Late
4458300	Endosphere	77	Bacteria	Proteobacteria	Betaproteobacteria	Rhodocyclales	unclassified	unclassified	Late
559099	Endosphere	78	Bacteria	Proteobacteria	Betaproteobacteria	Rhodocyclales	Propionivibrio	unclassified	Late
562860	Endosphere	79	Bacteria	Proteobacteria	Betaproteobacteria	Rhodocyclales	unclassified	unclassified	Late
680509	Endosphere	80	Bacteria	Proteobacteria	Betaproteobacteria	Rhodocyclales	Uliginosibacterium	unclassified	Late
694856	Endosphere	81	Bacteria	Proteobacteria	Alphaproteobacteria	Rhizobiales	Pleomorphomonas	unclassified	Late
70100	Endosphere	82	Bacteria	Proteobacteria	Alphaproteobacteria	Rhizobiales	Rhodoplanes	unclassified	Late
74124	Endosphere	83	Bacteria	Proteobacteria	Alphaproteobacteria	Ellin329	unclassified	unclassified	Late
756913	Endosphere	84	Bacteria	Proteobacteria	Betaproteobacteria	Rhodocyclales	Propionivibrio	unclassified	Late
944435	Endosphere	85	Bacteria	Proteobacteria	Deltaproteobacteria	Myxococcales	unclassified	unclassified	Complex
1074016	Rhizosphere	1	Bacteria	Proteobacteria	Betaproteobacteria	Burkholderiales	unclassified	unclassified	Early
255112	Rhizosphere	2	Bacteria	Verrucomicrobia	Verrucomicrobiae	Verrucomicrobiales	unclassified	unclassified	Early
341698	Rhizosphere	3	Bacteria	Verrucomicrobia	Verrucomicrobiae	Verrucomicrobiales	unclassified	unclassified	Early
3509162	Rhizosphere	4	Bacteria	Bacteroidetes	[Saprospirae]	[Saprospirales]	unclassified	unclassified	Early
4414809	Rhizosphere	5	Bacteria	Verrucomicrobia	Opitutae	Opitutales	unclassified	unclassified	Early
4418677	Rhizosphere	6	Bacteria	Proteobacteria	Betaproteobacteria	Rhodocyclales	unclassified	unclassified	Early
4429771	Rhizosphere	7	Bacteria	Proteobacteria	Betaproteobacteria	Burkholderiales	Acidovorax	facilis	Early
575562	Rhizosphere	8	Bacteria	Proteobacteria	Betaproteobacteria	Burkholderiales	Acidovorax	unclassified	Early
7346	Rhizosphere	9	Bacteria	Proteobacteria	Betaproteobacteria	Burkholderiales	unclassified	unclassified	Early
819400	Rhizosphere	10	Bacteria	Proteobacteria	Betaproteobacteria	Burkholderiales	unclassified	unclassified	Early
82193	Rhizosphere	11	Bacteria	Proteobacteria	Betaproteobacteria	Burkholderiales	unclassified	unclassified	Early
174873	Rhizosphere	12	Bacteria	Proteobacteria	Betaproteobacteria	Burkholderiales	Hydrogenophaga	unclassified	Early
844535	Rhizosphere	13	Bacteria	Proteobacteria	Alphaproteobacteria	Caulobacterales	Asticcacaulis	unclassified	Early
540561	Rhizosphere	14	Bacteria	Verrucomicrobia	Verrucomicrobiae	Verrucomicrobiales	Luteolibacter	unclassified	Early
4453710	Rhizosphere	15	Bacteria	Proteobacteria	Betaproteobacteria	Burkholderiales	Rhodoferax	unclassified	Early
220364	Rhizosphere	16	Bacteria	Verrucomicrobia	[Spartobacteria]	[Chthoniobacterales]	unclassified	unclassified	Early
4439805	Rhizosphere	17	Bacteria	Fibrobacteres	Fibrobacteria	258ds10	unclassified	unclassified	Early
554299	Rhizosphere	18	Bacteria	Proteobacteria	Alphaproteobacteria	Rhodospirillales	unclassified	unclassified	Early
893238	Rhizosphere	19	Bacteria	Acidobacteria	Solibacteres	Solibacterales	unclassified	unclassified	Complex
161475	Rhizosphere	20	Bacteria	Acidobacteria	Acidobacteria-6	CCU21	unclassified	unclassified	Late
110461	Rhizosphere	21	Bacteria	Acidobacteria	Solibacteres	Solibacterales	unclassified	unclassified	Complex
4417091	Rhizosphere	22	Bacteria	Acidobacteria	Acidobacteria-6	CCU21	unclassified	unclassified	Late
4377484	Rhizosphere	23	Bacteria	Proteobacteria	Betaproteobacteria	Rhodocyclales	Dechloromonas	unclassified	Complex
535240	Rhizosphere	24	Bacteria	Proteobacteria	Deltaproteobacteria	Desulfuromonadales	Geobacter	unclassified	Late
582590	Rhizosphere	25	Bacteria	Bacteroidetes	Bacteroidia	Bacteroidales	unclassified	unclassified	Late
234236	Rhizosphere	26	Bacteria	Proteobacteria	Betaproteobacteria	SBla14	unclassified	unclassified	Late
236435	Rhizosphere	27	Bacteria	Proteobacteria	Betaproteobacteria	Rhodocyclales	unclassified	unclassified	Late
784524	Rhizosphere	28	Bacteria	Proteobacteria	Betaproteobacteria	Rhodocyclales	Dechloromonas	unclassified	Complex
1126475	Rhizosphere	29	Bacteria	Bacteroidetes	Cytophagia	Cytophagales	Emticicia	unclassified	Late
137363	Rhizosphere	30	Bacteria	Proteobacteria	Deltaproteobacteria	Myxococcales	unclassified	unclassified	Late
139580	Rhizosphere	31	Archaea	Euryarchaeota	Methanomicrobia	Methanocellales	Methanocella	unclassified	Late
1618940	Rhizosphere	32	Bacteria	Proteobacteria	Deltaproteobacteria	Desulfobacterales	unclassified	unclassified	Late
272504	Rhizosphere	33	Bacteria	Proteobacteria	Deltaproteobacteria	Myxococcales	unclassified	unclassified	Late
3116297	Rhizosphere	34	Bacteria	Proteobacteria	Deltaproteobacteria	Myxococcales	unclassified	unclassified	Late
555887	Rhizosphere	35	Bacteria	Proteobacteria	Betaproteobacteria	SBla14	unclassified	unclassified	Late
557756	Rhizosphere	36	Bacteria	Proteobacteria	Betaproteobacteria	Burkholderiales	Rubrivivax	unclassified	Late
934557	Rhizosphere	37	Bacteria	Chloroflexi	Anaerolineae	Caldilineales	unclassified	unclassified	Late
1698511	Rhizosphere	38	Bacteria	Firmicutes	Clostridia	Clostridiales	BSV43	unclassified	Late
2254348	Rhizosphere	39	Bacteria	Proteobacteria	Alphaproteobacteria	Rhizobiales	unclassified	unclassified	Complex
2819697	Rhizosphere	40	Bacteria	Proteobacteria	Gammaproteobacteria	Xanthomonadales	Luteimonas	unclassified	Late
365866	Rhizosphere	41	Bacteria	Proteobacteria	Betaproteobacteria	Rhodocyclales	unclassified	unclassified	Late
4365790	Rhizosphere	42	Bacteria	Proteobacteria	Betaproteobacteria	Rhodocyclales	unclassified	unclassified	Late
4389643	Rhizosphere	43	Bacteria	Proteobacteria	Betaproteobacteria	Rhodocyclales	unclassified	unclassified	Late
4415317	Rhizosphere	44	Bacteria	Firmicutes	Clostridia	Clostridiales	BSV43	unclassified	Late
532956	Rhizosphere	45	Bacteria	Spirochaetes	Spirochaetes	Spirochaetales	Treponema	unclassified	Late
548453	Rhizosphere	46	Bacteria	Proteobacteria	Epsilonproteobacteria	Campylobacterales	unclassified	unclassified	Late
564521	Rhizosphere	47	Bacteria	Proteobacteria	Deltaproteobacteria	Desulfovibrionales	Desulfovibrio	unclassified	Complex
753378	Rhizosphere	48	Bacteria	Proteobacteria	Betaproteobacteria	Rhodocyclales	unclassified	unclassified	Late
816501	Rhizosphere	49	Bacteria	Proteobacteria	Betaproteobacteria	SBla14	unclassified	unclassified	Late
149969	Rhizosphere	50	Bacteria	Verrucomicrobia	[Pedosphaerae]	[Pedosphaerales]	unclassified	unclassified	Late
167822	Rhizosphere	51	Bacteria	Proteobacteria	Deltaproteobacteria	Desulfuromonadales	Geobacter	unclassified	Late
1691506	Rhizosphere	52	Bacteria	Firmicutes	Clostridia	Clostridiales	unclassified	unclassified	Late
220679	Rhizosphere	53	Bacteria	Bacteroidetes	Bacteroidia	Bacteroidales	Paludibacter	unclassified	Late
4453636	Rhizosphere	54	Bacteria	Proteobacteria	Deltaproteobacteria	Desulfuromonadales	Geobacter	lovleyi	Late
542613	Rhizosphere	55	Bacteria	Acidobacteria	BPC102	B110	unclassified	unclassified	Late
572331	Rhizosphere	56	Bacteria	Firmicutes	Clostridia	Clostridiales	unclassified	unclassified	Late
577518	Rhizosphere	57	Bacteria	Bacteroidetes	Bacteroidia	Bacteroidales	unclassified	unclassified	Late
611146	Rhizosphere	58	Bacteria	Bacteroidetes	Sphingobacteriia	Sphingobacteriales	unclassified	unclassified	Late
736737	Rhizosphere	59	Bacteria	Proteobacteria	Deltaproteobacteria	Desulfobacterales	Desulfobulbus	unclassified	Late
837424	Rhizosphere	60	Bacteria	Proteobacteria	Alphaproteobacteria	Rhodobacterales	unclassified	unclassified	Late
1848681	Rhizosphere	61	Bacteria	Proteobacteria	Deltaproteobacteria	Desulfobacterales	unclassified	unclassified	Late
2485758	Rhizosphere	62	Bacteria	Bacteroidetes	Bacteroidia	Bacteroidales	unclassified	unclassified	Late
264560	Rhizosphere	63	Bacteria	Proteobacteria	Betaproteobacteria	Methylophilales	unclassified	unclassified	Late
3514708	Rhizosphere	64	Bacteria	Bacteroidetes	Bacteroidia	Bacteroidales	unclassified	unclassified	Late
4341128	Rhizosphere	65	Bacteria	Bacteroidetes	Bacteroidia	Bacteroidales	unclassified	unclassified	Late
4409981	Rhizosphere	66	Bacteria	Spirochaetes	Spirochaetes	Spirochaetales	Treponema	unclassified	Late
4425297	Rhizosphere	67	Bacteria	Proteobacteria	Deltaproteobacteria	Desulfuromonadales	Geobacter	unclassified	Late
576874	Rhizosphere	68	Bacteria	Proteobacteria	Deltaproteobacteria	Syntrophobacterales	Syntrophobacter	unclassified	Late
805785	Rhizosphere	69	Bacteria	Proteobacteria	Gammaproteobacteria	Oceanospirillales	unclassified	unclassified	Late
829953	Rhizosphere	70	Bacteria	Spirochaetes	Spirochaetes	Spirochaetales	Treponema	unclassified	Late
977755	Rhizosphere	71	Bacteria	Proteobacteria	Betaproteobacteria	Thiobacterales	unclassified	unclassified	Late
1110169	Rhizosphere	72	Bacteria	Actinobacteria	Actinobacteria	Actinomycetales	unclassified	unclassified	Late
4386	Rhizosphere	73	Bacteria	Spirochaetes	[Leptospirae]	[Leptospirales]	Leptonema	unclassified	Late
791566	Rhizosphere	74	Bacteria	Proteobacteria	Epsilonproteobacteria	Campylobacterales	Sulfuricurvum	kujiense	Late
1142133	Rhizosphere	75	Bacteria	Proteobacteria	Epsilonproteobacteria	Campylobacterales	unclassified	unclassified	Late
703776	Rhizosphere	76	Bacteria	Bacteroidetes	Bacteroidia	Bacteroidales	unclassified	unclassified	Late
807217	Rhizosphere	77	Bacteria	Verrucomicrobia	[Pedosphaerae]	[Pedosphaerales]	unclassified	unclassified	Late
113365	Rhizosphere	78	Bacteria	Proteobacteria	Deltaproteobacteria	Myxococcales	unclassified	unclassified	Complex
336177	Rhizosphere	79	Bacteria	Proteobacteria	Betaproteobacteria	SBla14	unclassified	unclassified	Late
4330207	Rhizosphere	80	Bacteria	Proteobacteria	Alphaproteobacteria	Rhizobiales	unclassified	unclassified	Late
4339018	Rhizosphere	81	Bacteria	Proteobacteria	Deltaproteobacteria	Myxococcales	unclassified	unclassified	Late
4381528	Rhizosphere	82	Bacteria	Chloroflexi	Anaerolineae	GCA004	unclassified	unclassified	Late
4431617	Rhizosphere	83	Bacteria	Planctomycetes	Planctomycetia	Pirellulales	unclassified	unclassified	Late
533024	Rhizosphere	84	Bacteria	Bacteroidetes	Sphingobacteriia	Sphingobacteriales	unclassified	unclassified	Late
876957	Rhizosphere	85	Bacteria	Proteobacteria	Betaproteobacteria	SBla14	unclassified	unclassified	Late
