# Supplementary material for: Compositional shifts in root-associated bacterial and archaeal microbiota track the plant life cycle in field-grown rice
Source: PLoS Biol. 2018 Feb 23;16(2):e2003862. doi: 10.1371/journal.pbio.2003862 (PMC5841827; doi:10.1371/journal.pbio.2003862)
Supplement: S4 Table — (XLSX) [file pbio.2003862.s041.xlsx]

## Sheet: S4 Table
term	df	sumsq	meansq	statistic	p.value
Compartment	1	190.314	190.314	6.34216	0.0126619
Soil	2	3342.53	1671.26	55.6943	1.48592e-19
Treatment	1	976.409	976.409	32.5385	4.72091e-08
Compartment:Soil	2	289.384	144.692	4.82181	0.00912188
Compartment:Treatment	1	335.449	335.449	11.1787	0.00100658
Soil:Treatment	2	57.1812	28.5906	0.952773	0.387606
Compartment:Soil:Treatment	2	12.0985	6.04924	0.201589	0.817615
Residuals	180	5401.4	30.0078	NA	NA
