# Supplementary material for: Compositional shifts in root-associated bacterial and archaeal microbiota track the plant life cycle in field-grown rice
Source: PLoS Biol. 2018 Feb 23;16(2):e2003862. doi: 10.1371/journal.pbio.2003862 (PMC5841827; doi:10.1371/journal.pbio.2003862)
Supplement: S5 Table — (XLSX) [file pbio.2003862.s042.xlsx]

## Sheet: S5 Table
Compartment	classification	Soil	comparison	estimate	conf.low	conf.high	adj.p.value
Endosphere	Early	Davis	Watered-Drought	-2.31139	-3.0556	-1.56717	5.36889e-07
Endosphere	Late	Davis	Watered-Drought	8.37525	2.4056	14.3449	0.00754147
Endosphere	Complex	Davis	Watered-Drought	1.44091	0.547534	2.33429	0.00253906
Endosphere	Early	Arbuckle	Watered-Drought	-1.24204	-1.87005	-0.614028	0.000342926
Endosphere	Late	Arbuckle	Watered-Drought	20.2197	13.9548	26.4845	2.70432e-07
Endosphere	Complex	Arbuckle	Watered-Drought	0.172118	-0.0440636	0.3883	0.114409
Endosphere	Early	Biggs	Watered-Drought	-0.182603	-0.305016	-0.0601899	0.00479393
Endosphere	Late	Biggs	Watered-Drought	22.5634	15.9773	29.1495	8.9506e-08
Endosphere	Complex	Biggs	Watered-Drought	0.0877296	-0.0305528	0.206012	0.140303
