# Supplementary material for: Compositional shifts in root-associated bacterial and archaeal microbiota track the plant life cycle in field-grown rice
Source: PLoS Biol. 2018 Feb 23;16(2):e2003862. doi: 10.1371/journal.pbio.2003862 (PMC5841827; doi:10.1371/journal.pbio.2003862)
Supplement: S6 Table — (XLSX) [file pbio.2003862.s043.xlsx]

## Sheet: S6 Table
Compartment	State	term	estimate	std.error	statistic	p.value	p.adj
Rhizosphere	Arkansas	Age	-1.16971	0.221573	-5.27912	5.50187e-07	2.20075e-06
Endosphere	Arkansas	Age	-2.85717	0.278534	-10.2579	2.5531e-18	1.02124e-17
Endosphere	California	Age	-3.1089	0.374315	-8.30557	1.16912e-11	4.67648e-11
Rhizosphere	California	Age	-1.95002	0.185387	-10.5187	2.03909e-15	8.15636e-15
