# Supplementary material for: Compositional shifts in root-associated bacterial and archaeal microbiota track the plant life cycle in field-grown rice
Source: PLoS Biol. 2018 Feb 23;16(2):e2003862. doi: 10.1371/journal.pbio.2003862 (PMC5841827; doi:10.1371/journal.pbio.2003862)
Supplement: S7 Table — (XLSX) [file pbio.2003862.s044.xlsx]

## Sheet: S7 Table
California 2016 Data	Term	Df	SumsOfSqs	MeanSqs	F.Model	R2	Pr(>F)			Df	Variance	F	R2	Pr(>F)
	Compartment	2	22.419	11.2095	109.288	0.26639	0.001		Compartment	3	128.067	102.29	0.313925	0.001	***
	Day_After_Germination	1	7.128	7.1275	69.49	0.08469	0.001		Day_After_Germination	1	28.574	68.4682	0.0700422	0.001	***
	Genotype	3	1.026	0.3419	3.333	0.01219	0.001		Genotype	3	4.759	3.8008	0.0116655	0.001	***
	Stage	15	7.632	0.5088	4.961	0.09069	0.001		Stage	15	33.519	5.3544	0.0821637	0.001	***
	Compartment:Day_After_Germination	2	1.254	0.6271	6.114	0.0149	0.001		Compartment:Day_After_Germination	3	9.737	7.7768	0.0238679	0.001	***
	Compartment:Genotype	6	0.628	0.1046	1.02	0.00746	0.379		Compartment:Genotype	6	2.841	1.1348	0.00696402	0.2
	Day_After_Germination:Genotype	3	0.758	0.2527	2.464	0.00901	0.001		Day_After_Germination:Genotype	3	3.325	2.6554	0.00815043	0.001	***
	Compartment:Stage	30	3.601	0.12	1.17	0.04279	0.024		Compartment:Stage	30	16.819	1.3434	0.0412277	0.002	**
	Day_After_Germination:Stage	8	2.671	0.3338	3.255	0.03173	0.001		Day_After_Germination:Stage	8	12.185	3.6497	0.0298686	0.001	***
	Genotype:Stage	4	0.718	0.1795	1.75	0.00853	0.004		Genotype:Stage	4	3.036	1.8188	0.00744202	0.004	**
	Compartment:Day_After_Germination:Genotype	6	0.566	0.0944	0.92	0.00673	0.64		Compartment:Day_After_Germination:Genotype	6	2.445	0.9765	0.00599332	0.486
	Compartment:Day_After_Germination:Stage	16	2.08	0.13	1.267	0.02471	0.012		Compartment:Day_After_Germination:Stage	16	9.311	1.3944	0.0228237	0.002	**
	Compartment:Genotype:Stage	8	0.653	0.0816	0.796	0.00776	0.953		Compartment:Genotype:Stage	8	2.678	0.8021	0.00656447	0.931
	Residuals	322	33.027	0.1026		0.39243			Day_After_Germination:Genotype:Stage	0	0
	Total	426	84.16			1			Compartment:Day_After_Germination:Genotype:Stage	0	0
									Residual	361	150.658
											407.954
