# Supplementary material for: Compositional shifts in root-associated bacterial and archaeal microbiota track the plant life cycle in field-grown rice
Source: PLoS Biol. 2018 Feb 23;16(2):e2003862. doi: 10.1371/journal.pbio.2003862 (PMC5841827; doi:10.1371/journal.pbio.2003862)
Supplement: S8 Table — (XLSX) [file pbio.2003862.s045.xlsx]

## Sheet: S8 Table
half	Compartment	Res.Df	RSS	Df	Sum of Sq	F	Pr(>F)
post84	Rhizosphere	43	1.42942	-3	-0.242754	2.72757	0.0566536
post84	Rhizoplane	44	3.83882	-3	-0.19717	0.739955	0.534348
post84	Endosphere	43	3.62008	-3	-0.308493	1.24208	0.307211
pre84	Rhizosphere	89	6.34073	-3	-0.665165	3.35968	0.0224391
pre84	Rhizoplane	88	15.4929	-3	-0.413726	0.777379	0.509815
pre84	Endosphere	90	8.54903	-3	-1.16317	4.56709	0.00510001
