# Supplementary material for: Compositional shifts in root-associated bacterial and archaeal microbiota track the plant life cycle in field-grown rice
Source: PLoS Biol. 2018 Feb 23;16(2):e2003862. doi: 10.1371/journal.pbio.2003862 (PMC5841827; doi:10.1371/journal.pbio.2003862)
Supplement: S9 Table — (XLSX) [file pbio.2003862.s046.xlsx]

## Sheet: S9 Table
Compartment	term	df	sumsq	meansq	statistic	p.value
Rhizosphere	Day_After_Germination	1	77770.6	77770.6	1135.41	2.72928e-67
Rhizosphere	Genotype	3	333.986	111.329	1.62535	0.186473
Rhizosphere	Day_After_Germination:Genotype	3	160.424	53.4748	0.780706	0.506701
Rhizosphere	Residuals	134	9178.39	68.4955	NA	NA
Endosphere	Day_After_Germination	1	99261.4	99261.4	1324.34	1.18504e-71
Endosphere	Genotype	3	918.086	306.029	4.08301	0.00822246
Endosphere	Day_After_Germination:Genotype	3	685.83	228.61	3.0501	0.0308452
Endosphere	Residuals	135	10118.5	74.9517	NA	NA
