# Supplementary material for: Compositional shifts in root-associated bacterial and archaeal microbiota track the plant life cycle in field-grown rice
Source: PLoS Biol. 2018 Feb 23;16(2):e2003862. doi: 10.1371/journal.pbio.2003862 (PMC5841827; doi:10.1371/journal.pbio.2003862)
Supplement: S10 Table — (XLSX) [file pbio.2003862.s047.xlsx]

## Sheet: S10 Table
Compartment	term	comparison	estimate	conf.low	conf.high	adj.p.value
Endosphere	Genotype	M206-Kitaake	-0.223097	-5.39152	4.94533	0.999491
Endosphere	Genotype	M401-Kitaake	-2.10077	-7.373	3.17145	0.728329
Endosphere	Genotype	Nipponbare-Kitaake	-6.53945	-12.0229	-1.05595	0.012379
Endosphere	Genotype	M401-M206	-1.87768	-7.08281	3.32745	0.784248
Endosphere	Genotype	Nipponbare-M206	-6.31635	-11.7354	-0.897334	0.0152615
Endosphere	Genotype	Nipponbare-M401	-4.43867	-9.95677	1.07943	0.160801
