# Supplementary material for: Compositional shifts in root-associated bacterial and archaeal microbiota track the plant life cycle in field-grown rice
Source: PLoS Biol. 2018 Feb 23;16(2):e2003862. doi: 10.1371/journal.pbio.2003862 (PMC5841827; doi:10.1371/journal.pbio.2003862)
Supplement: S11 Table — (XLSX) [file pbio.2003862.s048.xlsx]

## Sheet: S11 Table
Stage	stage_number
V1	5
V2	6
V3	7
V4	8
V5	9
V6	10
V7	11
V8	12
V9	13
V10	14
V11	15
V12	16
R0	17
R1	18
R2	19
R3	20
R4	21
R5	22
R6	23
R7	24
R8	25
R9	26
Senescent	27
Soil	28
